# Supplementary material for: Ensemble Docking as a Tool for the Rational Design of Peptidomimetic Staphylococcus aureus Sortase A Inhibitors
Source: Int J Mol Sci. 2024 Oct 20;25(20):11279. doi: 10.3390/ijms252011279 (PMC11508331; doi:10.3390/ijms252011279)
Supplement: Supplementary file 1 [file ijms-25-11279-s001.zip]

Archive with 13 entries (11 files):
- supporting_info/
- supporting_info/supplementary.pdf
- supporting_info/all_protein_targets/
- supporting_info/all_protein_targets/cluster_01_aligned.pdb
- supporting_info/all_protein_targets/cluster_02_aligned.pdb
- supporting_info/all_protein_targets/cluster_03_aligned.pdb
- supporting_info/all_protein_targets/cluster_04_aligned.pdb
- supporting_info/all_protein_targets/cluster_05_aligned.pdb
- supporting_info/all_protein_targets/cluster_06_aligned.pdb
- supporting_info/all_protein_targets/1t2w_a_addh_clean.pdb
- supporting_info/all_protein_targets/2kid_aligned_to_1t2p_ca.pdb
- supporting_info/structure_2_at_cluster_3.mol2
- supporting_info/structure_14_at_cluster_3.mol2
