# Supplementary material for: Ensemble Docking as a Tool for the Rational Design of Peptidomimetic Staphylococcus aureus Sortase A Inhibitors
Source: Int J Mol Sci. 2024 Oct 20;25(20):11279. doi: 10.3390/ijms252011279 (PMC11508331; doi:10.3390/ijms252011279)
Supplement: Supplementary file 1 [file ijms-25-11279-s001.zip › supporting_info/all_protein_targets/cluster_01_aligned.pdb]

ATOM      1  N   LYS    62     -10.763  -9.949   1.790  1.00  0.00           N  
ATOM      2  H1  LYS    62     -10.642 -10.339   0.873  1.00  0.00           H  
ATOM      3  H2  LYS    62     -10.900  -8.949   1.665  1.00  0.00           H  
ATOM      4  H3  LYS    62      -9.945 -10.102   2.365  1.00  0.00           H  
ATOM      5  CA  LYS    62     -11.950 -10.544   2.430  1.00  0.00           C  
ATOM      6  HA  LYS    62     -11.807 -11.610   2.251  1.00  0.00           H  
ATOM      7  CB  LYS    62     -12.004 -10.227   3.954  1.00  0.00           C  
ATOM      8  HB1 LYS    62     -11.824  -9.163   4.012  1.00  0.00           H  
ATOM      9  HB2 LYS    62     -11.169 -10.766   4.415  1.00  0.00           H  
ATOM     10  CG  LYS    62     -13.207 -10.612   4.780  1.00  0.00           C  
ATOM     11  HG1 LYS    62     -13.272 -11.691   4.896  1.00  0.00           H  
ATOM     12  HG2 LYS    62     -14.086 -10.267   4.242  1.00  0.00           H  
ATOM     13  CD  LYS    62     -13.262  -9.908   6.118  1.00  0.00           C  
ATOM     14  HD1 LYS    62     -13.479  -8.868   5.860  1.00  0.00           H  
ATOM     15  HD2 LYS    62     -12.294  -9.894   6.622  1.00  0.00           H  
ATOM     16  CE  LYS    62     -14.379 -10.089   7.117  1.00  0.00           C  
ATOM     17  HE1 LYS    62     -15.354 -10.068   6.623  1.00  0.00           H  
ATOM     18  HE2 LYS    62     -14.309  -9.333   7.901  1.00  0.00           H  
ATOM     19  NZ  LYS    62     -14.213 -11.383   7.924  1.00  0.00           N1+
ATOM     20  HZ1 LYS    62     -15.007 -11.495   8.546  1.00  0.00           H  
ATOM     21  HZ2 LYS    62     -14.243 -12.084   7.189  1.00  0.00           H  
ATOM     22  HZ3 LYS    62     -13.373 -11.387   8.469  1.00  0.00           H  
ATOM     23  C   LYS    62     -13.226 -10.235   1.627  1.00  0.00           C  
ATOM     24  O   LYS    62     -13.463  -9.025   1.385  1.00  0.00           O  
ATOM     25  N   PRO    63     -13.837 -11.216   0.977  1.00  0.00           N  
ATOM     26  CD  PRO    63     -13.340 -12.568   0.923  1.00  0.00           C  
ATOM     27  HD1 PRO    63     -13.432 -13.076   1.880  1.00  0.00           H  
ATOM     28  HD2 PRO    63     -12.283 -12.574   0.649  1.00  0.00           H  
ATOM     29  CG  PRO    63     -14.154 -13.336  -0.160  1.00  0.00           C  
ATOM     30  HG1 PRO    63     -14.335 -14.372   0.137  1.00  0.00           H  
ATOM     31  HG2 PRO    63     -13.643 -13.180  -1.102  1.00  0.00           H  
ATOM     32  CB  PRO    63     -15.475 -12.528  -0.053  1.00  0.00           C  
ATOM     33  HB1 PRO    63     -15.958 -12.838   0.882  1.00  0.00           H  
ATOM     34  HB2 PRO    63     -16.058 -12.698  -0.949  1.00  0.00           H  
ATOM     35  CA  PRO    63     -14.972 -11.060   0.151  1.00  0.00           C  
ATOM     36  HA  PRO    63     -14.648 -10.692  -0.823  1.00  0.00           H  
ATOM     37  C   PRO    63     -16.106 -10.295   0.809  1.00  0.00           C  
ATOM     38  O   PRO    63     -16.143 -10.179   2.049  1.00  0.00           O  
ATOM     39  N   GLN    64     -16.965  -9.720  -0.068  1.00  0.00           N  
ATOM     40  H   GLN    64     -16.748  -9.918  -1.030  1.00  0.00           H  
ATOM     41  CA  GLN    64     -17.907  -8.728   0.293  1.00  0.00           C  
ATOM     42  HA  GLN    64     -18.336  -9.047   1.242  1.00  0.00           H  
ATOM     43  CB  GLN    64     -17.297  -7.322   0.283  1.00  0.00           C  
ATOM     44  HB1 GLN    64     -16.942  -7.086  -0.720  1.00  0.00           H  
ATOM     45  HB2 GLN    64     -16.464  -7.398   0.990  1.00  0.00           H  
ATOM     46  CG  GLN    64     -18.183  -6.235   0.820  1.00  0.00           C  
ATOM     47  HG1 GLN    64     -18.998  -6.098   0.095  1.00  0.00           H  
ATOM     48  HG2 GLN    64     -17.542  -5.354   0.879  1.00  0.00           H  
ATOM     49  CD  GLN    64     -18.694  -6.427   2.150  1.00  0.00           C  
ATOM     50  OE1 GLN    64     -18.253  -7.183   2.943  1.00  0.00           O  
ATOM     51  NE2 GLN    64     -19.683  -5.693   2.598  1.00  0.00           N  
ATOM     52 HE21 GLN    64     -20.199  -5.032   2.040  1.00  0.00           H  
ATOM     53 HE22 GLN    64     -20.048  -5.972   3.500  1.00  0.00           H  
ATOM     54  C   GLN    64     -19.140  -8.789  -0.667  1.00  0.00           C  
ATOM     55  O   GLN    64     -19.072  -8.700  -1.863  1.00  0.00           O  
ATOM     56  N   ILE    65     -20.298  -8.692  -0.071  1.00  0.00           N  
ATOM     57  H   ILE    65     -20.268  -8.764   0.936  1.00  0.00           H  
ATOM     58  CA  ILE    65     -21.638  -8.386  -0.697  1.00  0.00           C  
ATOM     59  HA  ILE    65     -21.658  -8.938  -1.636  1.00  0.00           H  
ATOM     60  CB  ILE    65     -22.707  -9.013   0.203  1.00  0.00           C  
ATOM     61  HB  ILE    65     -22.464  -8.564   1.161  1.00  0.00           H  
ATOM     62  CG2 ILE    65     -24.165  -8.739  -0.262  1.00  0.00           C  
ATOM     63 HG21 ILE    65     -24.526  -9.467  -0.988  1.00  0.00           H  
ATOM     64 HG22 ILE    65     -24.745  -8.875   0.655  1.00  0.00           H  
ATOM     65 HG23 ILE    65     -24.382  -7.717  -0.584  1.00  0.00           H  
ATOM     66  CG1 ILE    65     -22.519 -10.499   0.494  1.00  0.00           C  
ATOM     67 HG11 ILE    65     -21.482 -10.816   0.550  1.00  0.00           H  
ATOM     68 HG12 ILE    65     -22.979 -10.939  -0.388  1.00  0.00           H  
ATOM     69  CD  ILE    65     -23.250 -10.972   1.777  1.00  0.00           C  
ATOM     70  HD1 ILE    65     -24.313 -10.766   1.651  1.00  0.00           H  
ATOM     71  HD2 ILE    65     -23.213 -12.054   1.845  1.00  0.00           H  
ATOM     72  HD3 ILE    65     -22.993 -10.386   2.660  1.00  0.00           H  
ATOM     73  C   ILE    65     -21.779  -6.825  -0.969  1.00  0.00           C  
ATOM     74  O   ILE    65     -21.813  -6.074  -0.037  1.00  0.00           O  
ATOM     75  N   PRO    66     -21.935  -6.404  -2.236  1.00  0.00           N  
ATOM     76  CD  PRO    66     -22.111  -7.230  -3.459  1.00  0.00           C  
ATOM     77  HD1 PRO    66     -23.045  -7.783  -3.403  1.00  0.00           H  
ATOM     78  HD2 PRO    66     -21.299  -7.921  -3.660  1.00  0.00           H  
ATOM     79  CG  PRO    66     -22.292  -6.301  -4.630  1.00  0.00           C  
ATOM     80  HG1 PRO    66     -23.343  -6.165  -4.853  1.00  0.00           H  
ATOM     81  HG2 PRO    66     -21.803  -6.733  -5.499  1.00  0.00           H  
ATOM     82  CB  PRO    66     -21.593  -5.050  -4.136  1.00  0.00           C  
ATOM     83  HB1 PRO    66     -21.934  -4.185  -4.693  1.00  0.00           H  
ATOM     84  HB2 PRO    66     -20.549  -5.183  -4.432  1.00  0.00           H  
ATOM     85  CA  PRO    66     -21.747  -5.037  -2.606  1.00  0.00           C  
ATOM     86  HA  PRO    66     -20.929  -4.554  -2.078  1.00  0.00           H  
ATOM     87  C   PRO    66     -22.986  -4.243  -2.187  1.00  0.00           C  
ATOM     88  O   PRO    66     -24.068  -4.776  -2.229  1.00  0.00           O  
ATOM     89  N   LYS    67     -22.748  -3.069  -1.699  1.00  0.00           N  
ATOM     90  H   LYS    67     -21.793  -2.786  -1.868  1.00  0.00           H  
ATOM     91  CA  LYS    67     -23.764  -2.193  -1.067  1.00  0.00           C  
ATOM     92  HA  LYS    67     -24.205  -2.762  -0.240  1.00  0.00           H  
ATOM     93  CB  LYS    67     -23.011  -0.978  -0.524  1.00  0.00           C  
ATOM     94  HB1 LYS    67     -22.639  -0.457  -1.409  1.00  0.00           H  
ATOM     95  HB2 LYS    67     -22.142  -1.308   0.046  1.00  0.00           H  
ATOM     96  CG  LYS    67     -23.824  -0.035   0.380  1.00  0.00           C  
ATOM     97  HG1 LYS    67     -24.680   0.267  -0.221  1.00  0.00           H  
ATOM     98  HG2 LYS    67     -23.206   0.836   0.610  1.00  0.00           H  
ATOM     99  CD  LYS    67     -24.422  -0.679   1.584  1.00  0.00           C  
ATOM    100  HD1 LYS    67     -23.690  -0.927   2.348  1.00  0.00           H  
ATOM    101  HD2 LYS    67     -25.021  -1.561   1.356  1.00  0.00           H  
ATOM    102  CE  LYS    67     -25.446   0.295   2.195  1.00  0.00           C  
ATOM    103  HE1 LYS    67     -26.256   0.375   1.481  1.00  0.00           H  
ATOM    104  HE2 LYS    67     -24.990   1.272   2.364  1.00  0.00           H  
ATOM    105  NZ  LYS    67     -26.084  -0.174   3.475  1.00  0.00           N1+
ATOM    106  HZ1 LYS    67     -25.421  -0.602   4.106  1.00  0.00           H  
ATOM    107  HZ2 LYS    67     -26.478   0.578   4.022  1.00  0.00           H  
ATOM    108  HZ3 LYS    67     -26.848  -0.791   3.288  1.00  0.00           H  
ATOM    109  C   LYS    67     -24.943  -1.843  -2.006  1.00  0.00           C  
ATOM    110  O   LYS    67     -26.104  -1.648  -1.592  1.00  0.00           O  
ATOM    111  N   ASP    68     -24.554  -1.570  -3.230  1.00  0.00           N  
ATOM    112  H   ASP    68     -23.637  -1.792  -3.592  1.00  0.00           H  
ATOM    113  CA  ASP    68     -25.618  -1.257  -4.237  1.00  0.00           C  
ATOM    114  HA  ASP    68     -26.237  -0.454  -3.829  1.00  0.00           H  
ATOM    115  CB  ASP    68     -24.896  -0.717  -5.472  1.00  0.00           C  
ATOM    116  HB1 ASP    68     -24.332  -1.495  -5.981  1.00  0.00           H  
ATOM    117  HB2 ASP    68     -24.205   0.047  -5.111  1.00  0.00           H  
ATOM    118  CG  ASP    68     -25.759  -0.066  -6.532  1.00  0.00           C  
ATOM    119  OD1 ASP    68     -26.962  -0.334  -6.661  1.00  0.00           O  
ATOM    120  OD2 ASP    68     -25.147   0.924  -7.073  1.00  0.00           O1-
ATOM    121  C   ASP    68     -26.418  -2.507  -4.706  1.00  0.00           C  
ATOM    122  O   ASP    68     -25.779  -3.413  -5.198  1.00  0.00           O  
ATOM    123  N   LYS    69     -27.713  -2.476  -4.371  1.00  0.00           N  
ATOM    124  H   LYS    69     -28.032  -1.654  -3.873  1.00  0.00           H  
ATOM    125  CA  LYS    69     -28.678  -3.558  -4.569  1.00  0.00           C  
ATOM    126  HA  LYS    69     -28.268  -4.473  -4.129  1.00  0.00           H  
ATOM    127  CB  LYS    69     -29.981  -3.298  -3.865  1.00  0.00           C  
ATOM    128  HB1 LYS    69     -30.612  -4.125  -4.175  1.00  0.00           H  
ATOM    129  HB2 LYS    69     -30.409  -2.359  -4.204  1.00  0.00           H  
ATOM    130  CG  LYS    69     -29.875  -3.246  -2.398  1.00  0.00           C  
ATOM    131  HG1 LYS    69     -29.428  -2.300  -2.102  1.00  0.00           H  
ATOM    132  HG2 LYS    69     -29.320  -4.089  -2.005  1.00  0.00           H  
ATOM    133  CD  LYS    69     -31.271  -3.347  -1.701  1.00  0.00           C  
ATOM    134  HD1 LYS    69     -31.804  -4.253  -1.971  1.00  0.00           H  
ATOM    135  HD2 LYS    69     -31.923  -2.552  -2.047  1.00  0.00           H  
ATOM    136  CE  LYS    69     -30.986  -3.226  -0.181  1.00  0.00           C  
ATOM    137  HE1 LYS    69     -30.348  -2.360   0.013  1.00  0.00           H  
ATOM    138  HE2 LYS    69     -30.407  -4.073   0.168  1.00  0.00           H  
ATOM    139  NZ  LYS    69     -32.239  -3.125   0.582  1.00  0.00           N1+
ATOM    140  HZ1 LYS    69     -32.163  -2.977   1.583  1.00  0.00           H  
ATOM    141  HZ2 LYS    69     -32.722  -2.298   0.254  1.00  0.00           H  
ATOM    142  HZ3 LYS    69     -32.807  -3.939   0.384  1.00  0.00           H  
ATOM    143  C   LYS    69     -28.875  -4.038  -5.973  1.00  0.00           C  
ATOM    144  O   LYS    69     -29.310  -5.164  -6.154  1.00  0.00           O  
ATOM    145  N   SER    70     -28.664  -3.155  -6.904  1.00  0.00           N  
ATOM    146  H   SER    70     -28.274  -2.273  -6.619  1.00  0.00           H  
ATOM    147  CA  SER    70     -28.633  -3.435  -8.329  1.00  0.00           C  
ATOM    148  HA  SER    70     -29.606  -3.842  -8.600  1.00  0.00           H  
ATOM    149  CB  SER    70     -28.470  -2.112  -9.099  1.00  0.00           C  
ATOM    150  HB1 SER    70     -29.181  -1.441  -8.622  1.00  0.00           H  
ATOM    151  HB2 SER    70     -28.755  -2.300 -10.136  1.00  0.00           H  
ATOM    152  OG  SER    70     -27.202  -1.552  -8.891  1.00  0.00           O  
ATOM    153  HG  SER    70     -27.252  -0.891  -8.193  1.00  0.00           H  
ATOM    154  C   SER    70     -27.456  -4.415  -8.723  1.00  0.00           C  
ATOM    155  O   SER    70     -27.525  -5.141  -9.731  1.00  0.00           O  
ATOM    156  N   LYS    71     -26.329  -4.502  -7.910  1.00  0.00           N  
ATOM    157  H   LYS    71     -26.203  -3.864  -7.133  1.00  0.00           H  
ATOM    158  CA  LYS    71     -25.140  -5.318  -8.280  1.00  0.00           C  
ATOM    159  HA  LYS    71     -25.062  -5.321  -9.365  1.00  0.00           H  
ATOM    160  CB  LYS    71     -23.862  -4.636  -7.775  1.00  0.00           C  
ATOM    161  HB1 LYS    71     -23.001  -5.247  -8.017  1.00  0.00           H  
ATOM    162  HB2 LYS    71     -23.936  -4.624  -6.686  1.00  0.00           H  
ATOM    163  CG  LYS    71     -23.548  -3.281  -8.302  1.00  0.00           C  
ATOM    164  HG1 LYS    71     -24.399  -2.677  -7.976  1.00  0.00           H  
ATOM    165  HG2 LYS    71     -23.477  -3.394  -9.378  1.00  0.00           H  
ATOM    166  CD  LYS    71     -22.283  -2.710  -7.780  1.00  0.00           C  
ATOM    167  HD1 LYS    71     -21.435  -3.334  -8.060  1.00  0.00           H  
ATOM    168  HD2 LYS    71     -22.262  -2.779  -6.691  1.00  0.00           H  
ATOM    169  CE  LYS    71     -22.287  -1.319  -8.393  1.00  0.00           C  
ATOM    170  HE1 LYS    71     -23.131  -0.727  -8.049  1.00  0.00           H  
ATOM    171  HE2 LYS    71     -22.518  -1.453  -9.448  1.00  0.00           H  
ATOM    172  NZ  LYS    71     -20.968  -0.558  -8.413  1.00  0.00           N1+
ATOM    173  HZ1 LYS    71     -20.642  -0.432  -7.465  1.00  0.00           H  
ATOM    174  HZ2 LYS    71     -20.352  -1.166  -8.930  1.00  0.00           H  
ATOM    175  HZ3 LYS    71     -21.119   0.340  -8.849  1.00  0.00           H  
ATOM    176  C   LYS    71     -25.252  -6.847  -7.894  1.00  0.00           C  
ATOM    177  O   LYS    71     -26.065  -7.291  -7.032  1.00  0.00           O  
ATOM    178  N   VAL    72     -24.328  -7.639  -8.486  1.00  0.00           N  
ATOM    179  H   VAL    72     -23.630  -7.243  -9.101  1.00  0.00           H  
ATOM    180  CA  VAL    72     -24.070  -9.041  -8.135  1.00  0.00           C  
ATOM    181  HA  VAL    72     -25.035  -9.387  -7.768  1.00  0.00           H  
ATOM    182  CB  VAL    72     -23.669  -9.825  -9.372  1.00  0.00           C  
ATOM    183  HB  VAL    72     -22.880  -9.271  -9.877  1.00  0.00           H  
ATOM    184  CG1 VAL    72     -23.182 -11.287  -9.157  1.00  0.00           C  
ATOM    185 HG11 VAL    72     -22.242 -11.290  -8.587  1.00  0.00           H  
ATOM    186 HG12 VAL    72     -23.955 -11.690  -8.500  1.00  0.00           H  
ATOM    187 HG13 VAL    72     -23.077 -11.959 -10.015  1.00  0.00           H  
ATOM    188  CG2 VAL    72     -24.789  -9.901 -10.387  1.00  0.00           C  
ATOM    189 HG21 VAL    72     -25.710 -10.328  -9.968  1.00  0.00           H  
ATOM    190 HG22 VAL    72     -24.944  -8.890 -10.750  1.00  0.00           H  
ATOM    191 HG23 VAL    72     -24.386 -10.554 -11.156  1.00  0.00           H  
ATOM    192  C   VAL    72     -23.103  -9.206  -6.960  1.00  0.00           C  
ATOM    193  O   VAL    72     -21.877  -8.824  -7.028  1.00  0.00           O  
ATOM    194  N   ALA    73     -23.567  -9.892  -5.936  1.00  0.00           N  
ATOM    195  H   ALA    73     -24.547 -10.141  -5.971  1.00  0.00           H  
ATOM    196  CA  ALA    73     -22.847 -10.289  -4.731  1.00  0.00           C  
ATOM    197  HA  ALA    73     -22.171  -9.457  -4.526  1.00  0.00           H  
ATOM    198  CB  ALA    73     -23.807 -10.456  -3.563  1.00  0.00           C  
ATOM    199  HB1 ALA    73     -23.258 -10.675  -2.644  1.00  0.00           H  
ATOM    200  HB2 ALA    73     -24.465  -9.597  -3.417  1.00  0.00           H  
ATOM    201  HB3 ALA    73     -24.461 -11.320  -3.667  1.00  0.00           H  
ATOM    202  C   ALA    73     -21.992 -11.489  -4.991  1.00  0.00           C  
ATOM    203  O   ALA    73     -20.980 -11.628  -4.281  1.00  0.00           O  
ATOM    204  N   GLY    74     -22.466 -12.468  -5.864  1.00  0.00           N  
ATOM    205  H   GLY    74     -23.290 -12.288  -6.440  1.00  0.00           H  
ATOM    206  CA  GLY    74     -21.894 -13.898  -5.908  1.00  0.00           C  
ATOM    207  HA1 GLY    74     -22.019 -14.420  -4.962  1.00  0.00           H  
ATOM    208  HA2 GLY    74     -20.874 -13.772  -6.270  1.00  0.00           H  
ATOM    209  C   GLY    74     -22.644 -14.784  -6.903  1.00  0.00           C  
ATOM    210  O   GLY    74     -23.500 -14.357  -7.591  1.00  0.00           O  
ATOM    211  N   TYR    75     -22.317 -16.035  -6.950  1.00  0.00           N  
ATOM    212  H   TYR    75     -21.601 -16.328  -6.302  1.00  0.00           H  
ATOM    213  CA  TYR    75     -23.058 -17.103  -7.720  1.00  0.00           C  
ATOM    214  HA  TYR    75     -24.033 -16.713  -7.998  1.00  0.00           H  
ATOM    215  CB  TYR    75     -22.319 -17.534  -9.029  1.00  0.00           C  
ATOM    216  HB1 TYR    75     -22.829 -18.459  -9.332  1.00  0.00           H  
ATOM    217  HB2 TYR    75     -21.274 -17.672  -8.796  1.00  0.00           H  
ATOM    218  CG  TYR    75     -22.426 -16.510 -10.196  1.00  0.00           C  
ATOM    219  CD1 TYR    75     -21.764 -15.253 -10.221  1.00  0.00           C  
ATOM    220  HD1 TYR    75     -21.184 -15.040  -9.335  1.00  0.00           H  
ATOM    221  CE1 TYR    75     -22.016 -14.294 -11.228  1.00  0.00           C  
ATOM    222  HE1 TYR    75     -21.666 -13.285 -11.123  1.00  0.00           H  
ATOM    223  CZ  TYR    75     -22.732 -14.747 -12.366  1.00  0.00           C  
ATOM    224  OH  TYR    75     -23.217 -13.777 -13.184  1.00  0.00           O  
ATOM    225  HH  TYR    75     -23.784 -14.169 -13.852  1.00  0.00           H  
ATOM    226  CE2 TYR    75     -23.242 -16.034 -12.432  1.00  0.00           C  
ATOM    227  HE2 TYR    75     -23.680 -16.357 -13.360  1.00  0.00           H  
ATOM    228  CD2 TYR    75     -23.150 -16.892 -11.346  1.00  0.00           C  
ATOM    229  HD2 TYR    75     -23.706 -17.816 -11.346  1.00  0.00           H  
ATOM    230  C   TYR    75     -23.220 -18.461  -6.952  1.00  0.00           C  
ATOM    231  O   TYR    75     -22.189 -18.939  -6.389  1.00  0.00           O  
ATOM    232  N   ILE    76     -24.393 -19.076  -6.957  1.00  0.00           N  
ATOM    233  H   ILE    76     -25.193 -18.651  -7.389  1.00  0.00           H  
ATOM    234  CA  ILE    76     -24.811 -20.325  -6.321  1.00  0.00           C  
ATOM    235  HA  ILE    76     -24.002 -20.686  -5.698  1.00  0.00           H  
ATOM    236  CB  ILE    76     -25.867 -19.925  -5.265  1.00  0.00           C  
ATOM    237  HB  ILE    76     -25.489 -19.012  -4.799  1.00  0.00           H  
ATOM    238  CG2 ILE    76     -27.193 -19.654  -5.909  1.00  0.00           C  
ATOM    239 HG21 ILE    76     -27.635 -20.588  -6.238  1.00  0.00           H  
ATOM    240 HG22 ILE    76     -27.842 -19.047  -5.280  1.00  0.00           H  
ATOM    241 HG23 ILE    76     -27.037 -18.967  -6.750  1.00  0.00           H  
ATOM    242  CG1 ILE    76     -26.008 -21.074  -4.323  1.00  0.00           C  
ATOM    243 HG11 ILE    76     -25.003 -21.270  -3.950  1.00  0.00           H  
ATOM    244 HG12 ILE    76     -26.373 -21.953  -4.877  1.00  0.00           H  
ATOM    245  CD  ILE    76     -26.819 -20.884  -3.042  1.00  0.00           C  
ATOM    246  HD1 ILE    76     -26.873 -21.929  -2.752  1.00  0.00           H  
ATOM    247  HD2 ILE    76     -26.230 -20.206  -2.415  1.00  0.00           H  
ATOM    248  HD3 ILE    76     -27.808 -20.452  -3.164  1.00  0.00           H  
ATOM    249  C   ILE    76     -25.105 -21.403  -7.319  1.00  0.00           C  
ATOM    250  O   ILE    76     -25.799 -21.132  -8.304  1.00  0.00           O  
ATOM    251  N   GLU    77     -24.701 -22.643  -7.081  1.00  0.00           N  
ATOM    252  H   GLU    77     -24.343 -22.801  -6.149  1.00  0.00           H  
ATOM    253  CA  GLU    77     -24.813 -23.807  -7.875  1.00  0.00           C  
ATOM    254  HA  GLU    77     -25.513 -23.540  -8.663  1.00  0.00           H  
ATOM    255  CB  GLU    77     -23.507 -24.007  -8.684  1.00  0.00           C  
ATOM    256  HB1 GLU    77     -23.897 -24.351  -9.642  1.00  0.00           H  
ATOM    257  HB2 GLU    77     -22.957 -24.817  -8.203  1.00  0.00           H  
ATOM    258  CG  GLU    77     -22.615 -22.748  -8.900  1.00  0.00           C  
ATOM    259  HG1 GLU    77     -22.297 -22.286  -7.971  1.00  0.00           H  
ATOM    260  HG2 GLU    77     -23.255 -22.057  -9.448  1.00  0.00           H  
ATOM    261  CD  GLU    77     -21.339 -22.949  -9.705  1.00  0.00           C  
ATOM    262  OE1 GLU    77     -20.857 -24.049  -9.720  1.00  0.00           O  
ATOM    263  OE2 GLU    77     -20.850 -22.022 -10.396  1.00  0.00           O1-
ATOM    264  C   GLU    77     -25.287 -25.135  -7.164  1.00  0.00           C  
ATOM    265  O   GLU    77     -24.543 -25.567  -6.271  1.00  0.00           O  
ATOM    266  N   ILE    78     -26.282 -25.835  -7.660  1.00  0.00           N  
ATOM    267  H   ILE    78     -26.653 -25.443  -8.514  1.00  0.00           H  
ATOM    268  CA  ILE    78     -26.878 -27.116  -7.185  1.00  0.00           C  
ATOM    269  HA  ILE    78     -26.157 -27.567  -6.514  1.00  0.00           H  
ATOM    270  CB  ILE    78     -28.134 -26.879  -6.299  1.00  0.00           C  
ATOM    271  HB  ILE    78     -28.924 -26.492  -6.941  1.00  0.00           H  
ATOM    272  CG2 ILE    78     -28.674 -28.241  -5.678  1.00  0.00           C  
ATOM    273 HG21 ILE    78     -29.726 -28.148  -5.418  1.00  0.00           H  
ATOM    274 HG22 ILE    78     -28.590 -29.034  -6.413  1.00  0.00           H  
ATOM    275 HG23 ILE    78     -28.073 -28.554  -4.819  1.00  0.00           H  
ATOM    276  CG1 ILE    78     -27.961 -25.891  -5.161  1.00  0.00           C  
ATOM    277 HG11 ILE    78     -26.996 -26.001  -4.672  1.00  0.00           H  
ATOM    278 HG12 ILE    78     -28.599 -26.257  -4.361  1.00  0.00           H  
ATOM    279  CD  ILE    78     -28.224 -24.392  -5.455  1.00  0.00           C  
ATOM    280  HD1 ILE    78     -27.933 -24.209  -6.486  1.00  0.00           H  
ATOM    281  HD2 ILE    78     -29.284 -24.169  -5.414  1.00  0.00           H  
ATOM    282  HD3 ILE    78     -27.697 -23.801  -4.709  1.00  0.00           H  
ATOM    283  C   ILE    78     -27.011 -28.096  -8.329  1.00  0.00           C  
ATOM    284  O   ILE    78     -28.057 -27.998  -8.993  1.00  0.00           O  
ATOM    285  N   PRO    79     -25.937 -28.940  -8.625  1.00  0.00           N  
ATOM    286  CD  PRO    79     -24.576 -28.753  -8.096  1.00  0.00           C  
ATOM    287  HD1 PRO    79     -24.500 -29.328  -7.169  1.00  0.00           H  
ATOM    288  HD2 PRO    79     -24.541 -27.702  -7.836  1.00  0.00           H  
ATOM    289  CG  PRO    79     -23.625 -29.156  -9.193  1.00  0.00           C  
ATOM    290  HG1 PRO    79     -22.723 -29.612  -8.800  1.00  0.00           H  
ATOM    291  HG2 PRO    79     -23.407 -28.298  -9.819  1.00  0.00           H  
ATOM    292  CB  PRO    79     -24.487 -30.157  -9.983  1.00  0.00           C  
ATOM    293  HB1 PRO    79     -24.427 -31.154  -9.551  1.00  0.00           H  
ATOM    294  HB2 PRO    79     -24.141 -30.178 -11.019  1.00  0.00           H  
ATOM    295  CA  PRO    79     -25.901 -29.592  -9.873  1.00  0.00           C  
ATOM    296  HA  PRO    79     -26.024 -28.853 -10.667  1.00  0.00           H  
ATOM    297  C   PRO    79     -26.880 -30.724 -10.023  1.00  0.00           C  
ATOM    298  O   PRO    79     -27.333 -31.055 -11.152  1.00  0.00           O  
ATOM    299  N   ASP    80     -27.430 -31.329  -8.929  1.00  0.00           N  
ATOM    300  H   ASP    80     -27.135 -31.088  -7.991  1.00  0.00           H  
ATOM    301  CA  ASP    80     -28.391 -32.492  -9.033  1.00  0.00           C  
ATOM    302  HA  ASP    80     -28.233 -33.173  -9.875  1.00  0.00           H  
ATOM    303  CB  ASP    80     -28.382 -33.299  -7.765  1.00  0.00           C  
ATOM    304  HB1 ASP    80     -29.176 -34.056  -7.751  1.00  0.00           H  
ATOM    305  HB2 ASP    80     -28.539 -32.590  -6.955  1.00  0.00           H  
ATOM    306  CG  ASP    80     -27.148 -34.114  -7.536  1.00  0.00           C  
ATOM    307  OD1 ASP    80     -27.172 -34.911  -6.569  1.00  0.00           O  
ATOM    308  OD2 ASP    80     -26.187 -34.086  -8.354  1.00  0.00           O1-
ATOM    309  C   ASP    80     -29.762 -31.944  -9.242  1.00  0.00           C  
ATOM    310  O   ASP    80     -30.601 -32.646  -9.846  1.00  0.00           O  
ATOM    311  N   ALA    81     -30.098 -30.682  -8.975  1.00  0.00           N  
ATOM    312  H   ALA    81     -29.347 -30.077  -8.698  1.00  0.00           H  
ATOM    313  CA  ALA    81     -31.182 -29.910  -9.371  1.00  0.00           C  
ATOM    314  HA  ALA    81     -32.003 -30.625  -9.523  1.00  0.00           H  
ATOM    315  CB  ALA    81     -31.617 -29.001  -8.212  1.00  0.00           C  
ATOM    316  HB1 ALA    81     -31.938 -29.563  -7.343  1.00  0.00           H  
ATOM    317  HB2 ALA    81     -30.878 -28.266  -7.892  1.00  0.00           H  
ATOM    318  HB3 ALA    81     -32.426 -28.355  -8.565  1.00  0.00           H  
ATOM    319  C   ALA    81     -31.025 -29.178 -10.673  1.00  0.00           C  
ATOM    320  O   ALA    81     -31.783 -28.309 -10.990  1.00  0.00           O  
ATOM    321  N   ASP    82     -29.955 -29.356 -11.469  1.00  0.00           N  
ATOM    322  H   ASP    82     -29.303 -30.066 -11.151  1.00  0.00           H  
ATOM    323  CA  ASP    82     -29.580 -28.535 -12.671  1.00  0.00           C  
ATOM    324  HA  ASP    82     -28.612 -28.883 -13.021  1.00  0.00           H  
ATOM    325  CB  ASP    82     -30.570 -28.946 -13.823  1.00  0.00           C  
ATOM    326  HB1 ASP    82     -30.332 -28.284 -14.667  1.00  0.00           H  
ATOM    327  HB2 ASP    82     -31.586 -28.595 -13.635  1.00  0.00           H  
ATOM    328  CG  ASP    82     -30.778 -30.471 -14.125  1.00  0.00           C  
ATOM    329  OD1 ASP    82     -31.818 -30.942 -14.630  1.00  0.00           O  
ATOM    330  OD2 ASP    82     -29.804 -31.172 -13.954  1.00  0.00           O1-
ATOM    331  C   ASP    82     -29.394 -27.025 -12.463  1.00  0.00           C  
ATOM    332  O   ASP    82     -29.458 -26.205 -13.443  1.00  0.00           O  
ATOM    333  N   ILE    83     -29.214 -26.547 -11.247  1.00  0.00           N  
ATOM    334  H   ILE    83     -29.069 -27.287 -10.574  1.00  0.00           H  
ATOM    335  CA  ILE    83     -29.219 -25.135 -10.891  1.00  0.00           C  
ATOM    336  HA  ILE    83     -29.896 -24.610 -11.560  1.00  0.00           H  
ATOM    337  CB  ILE    83     -29.756 -24.892  -9.462  1.00  0.00           C  
ATOM    338  HB  ILE    83     -29.232 -25.604  -8.827  1.00  0.00           H  
ATOM    339  CG2 ILE    83     -29.466 -23.435  -9.043  1.00  0.00           C  
ATOM    340 HG21 ILE    83     -29.975 -23.336  -8.083  1.00  0.00           H  
ATOM    341 HG22 ILE    83     -28.415 -23.212  -8.844  1.00  0.00           H  
ATOM    342 HG23 ILE    83     -29.911 -22.771  -9.786  1.00  0.00           H  
ATOM    343  CG1 ILE    83     -31.330 -25.027  -9.442  1.00  0.00           C  
ATOM    344 HG11 ILE    83     -31.570 -25.856 -10.099  1.00  0.00           H  
ATOM    345 HG12 ILE    83     -31.705 -24.169 -10.000  1.00  0.00           H  
ATOM    346  CD  ILE    83     -32.036 -25.216  -8.097  1.00  0.00           C  
ATOM    347  HD1 ILE    83     -31.698 -24.423  -7.434  1.00  0.00           H  
ATOM    348  HD2 ILE    83     -33.111 -25.247  -8.270  1.00  0.00           H  
ATOM    349  HD3 ILE    83     -31.751 -26.181  -7.682  1.00  0.00           H  
ATOM    350  C   ILE    83     -27.796 -24.543 -10.965  1.00  0.00           C  
ATOM    351  O   ILE    83     -26.911 -24.970 -10.255  1.00  0.00           O  
ATOM    352  N   LYS    84     -27.735 -23.389 -11.653  1.00  0.00           N  
ATOM    353  H   LYS    84     -28.460 -23.060 -12.265  1.00  0.00           H  
ATOM    354  CA  LYS    84     -26.555 -22.469 -11.536  1.00  0.00           C  
ATOM    355  HA  LYS    84     -26.092 -22.522 -10.551  1.00  0.00           H  
ATOM    356  CB  LYS    84     -25.479 -22.657 -12.629  1.00  0.00           C  
ATOM    357  HB1 LYS    84     -26.029 -22.620 -13.567  1.00  0.00           H  
ATOM    358  HB2 LYS    84     -25.060 -23.666 -12.594  1.00  0.00           H  
ATOM    359  CG  LYS    84     -24.321 -21.680 -12.586  1.00  0.00           C  
ATOM    360  HG1 LYS    84     -23.976 -21.575 -11.562  1.00  0.00           H  
ATOM    361  HG2 LYS    84     -24.585 -20.704 -12.998  1.00  0.00           H  
ATOM    362  CD  LYS    84     -23.231 -22.213 -13.441  1.00  0.00           C  
ATOM    363  HD1 LYS    84     -23.567 -22.309 -14.470  1.00  0.00           H  
ATOM    364  HD2 LYS    84     -22.925 -23.172 -13.008  1.00  0.00           H  
ATOM    365  CE  LYS    84     -22.049 -21.338 -13.489  1.00  0.00           C  
ATOM    366  HE1 LYS    84     -21.793 -21.150 -12.449  1.00  0.00           H  
ATOM    367  HE2 LYS    84     -22.300 -20.342 -13.853  1.00  0.00           H  
ATOM    368  NZ  LYS    84     -20.968 -21.955 -14.259  1.00  0.00           N1+
ATOM    369  HZ1 LYS    84     -20.442 -22.676 -13.787  1.00  0.00           H  
ATOM    370  HZ2 LYS    84     -21.225 -22.117 -15.224  1.00  0.00           H  
ATOM    371  HZ3 LYS    84     -20.202 -21.297 -14.369  1.00  0.00           H  
ATOM    372  C   LYS    84     -27.070 -21.030 -11.674  1.00  0.00           C  
ATOM    373  O   LYS    84     -27.768 -20.763 -12.700  1.00  0.00           O  
ATOM    374  N   GLU    85     -26.843 -20.128 -10.694  1.00  0.00           N  
ATOM    375  H   GLU    85     -26.151 -20.298  -9.976  1.00  0.00           H  
ATOM    376  CA  GLU    85     -27.521 -18.855 -10.721  1.00  0.00           C  
ATOM    377  HA  GLU    85     -27.915 -18.607 -11.708  1.00  0.00           H  
ATOM    378  CB  GLU    85     -28.792 -18.910  -9.837  1.00  0.00           C  
ATOM    379  HB1 GLU    85     -29.184 -17.940  -9.529  1.00  0.00           H  
ATOM    380  HB2 GLU    85     -28.475 -19.263  -8.857  1.00  0.00           H  
ATOM    381  CG  GLU    85     -29.931 -19.753 -10.394  1.00  0.00           C  
ATOM    382  HG1 GLU    85     -30.595 -20.008  -9.576  1.00  0.00           H  
ATOM    383  HG2 GLU    85     -29.616 -20.741 -10.736  1.00  0.00           H  
ATOM    384  CD  GLU    85     -30.656 -19.044 -11.568  1.00  0.00           C  
ATOM    385  OE1 GLU    85     -31.178 -17.934 -11.482  1.00  0.00           O  
ATOM    386  OE2 GLU    85     -30.926 -19.684 -12.604  1.00  0.00           O1-
ATOM    387  C   GLU    85     -26.675 -17.719 -10.155  1.00  0.00           C  
ATOM    388  O   GLU    85     -25.888 -18.025  -9.242  1.00  0.00           O  
ATOM    389  N   PRO    86     -26.680 -16.452 -10.631  1.00  0.00           N  
ATOM    390  CD  PRO    86     -27.396 -16.024 -11.828  1.00  0.00           C  
ATOM    391  HD1 PRO    86     -28.467 -16.188 -11.798  1.00  0.00           H  
ATOM    392  HD2 PRO    86     -27.006 -16.605 -12.662  1.00  0.00           H  
ATOM    393  CG  PRO    86     -27.105 -14.602 -12.115  1.00  0.00           C  
ATOM    394  HG1 PRO    86     -27.922 -13.948 -12.424  1.00  0.00           H  
ATOM    395  HG2 PRO    86     -26.411 -14.566 -12.958  1.00  0.00           H  
ATOM    396  CB  PRO    86     -26.235 -14.100 -10.956  1.00  0.00           C  
ATOM    397  HB1 PRO    86     -26.831 -13.254 -10.639  1.00  0.00           H  
ATOM    398  HB2 PRO    86     -25.224 -13.749 -11.150  1.00  0.00           H  
ATOM    399  CA  PRO    86     -26.219 -15.254  -9.932  1.00  0.00           C  
ATOM    400  HA  PRO    86     -25.180 -15.402  -9.619  1.00  0.00           H  
ATOM    401  C   PRO    86     -26.985 -14.767  -8.714  1.00  0.00           C  
ATOM    402  O   PRO    86     -28.155 -15.080  -8.647  1.00  0.00           O  
ATOM    403  N   VAL    87     -26.347 -14.022  -7.867  1.00  0.00           N  
ATOM    404  H   VAL    87     -25.358 -13.882  -7.998  1.00  0.00           H  
ATOM    405  CA  VAL    87     -26.923 -13.780  -6.555  1.00  0.00           C  
ATOM    406  HA  VAL    87     -27.991 -13.963  -6.486  1.00  0.00           H  
ATOM    407  CB  VAL    87     -26.167 -14.614  -5.507  1.00  0.00           C  
ATOM    408  HB  VAL    87     -25.151 -14.220  -5.379  1.00  0.00           H  
ATOM    409  CG1 VAL    87     -26.817 -14.551  -4.143  1.00  0.00           C  
ATOM    410 HG11 VAL    87     -26.325 -15.237  -3.453  1.00  0.00           H  
ATOM    411 HG12 VAL    87     -26.778 -13.535  -3.758  1.00  0.00           H  
ATOM    412 HG13 VAL    87     -27.865 -14.821  -4.294  1.00  0.00           H  
ATOM    413  CG2 VAL    87     -26.050 -16.142  -5.803  1.00  0.00           C  
ATOM    414 HG21 VAL    87     -27.036 -16.613  -5.765  1.00  0.00           H  
ATOM    415 HG22 VAL    87     -25.694 -16.349  -6.812  1.00  0.00           H  
ATOM    416 HG23 VAL    87     -25.325 -16.538  -5.097  1.00  0.00           H  
ATOM    417  C   VAL    87     -26.787 -12.320  -6.138  1.00  0.00           C  
ATOM    418  O   VAL    87     -25.667 -11.805  -6.019  1.00  0.00           O  
ATOM    419  N   TYR    88     -27.943 -11.695  -5.675  1.00  0.00           N  
ATOM    420  H   TYR    88     -28.852 -12.111  -5.837  1.00  0.00           H  
ATOM    421  CA  TYR    88     -28.047 -10.253  -5.542  1.00  0.00           C  
ATOM    422  HA  TYR    88     -27.162  -9.752  -5.928  1.00  0.00           H  
ATOM    423  CB  TYR    88     -29.244  -9.635  -6.291  1.00  0.00           C  
ATOM    424  HB1 TYR    88     -29.351  -8.565  -6.184  1.00  0.00           H  
ATOM    425  HB2 TYR    88     -30.092 -10.201  -5.907  1.00  0.00           H  
ATOM    426  CG  TYR    88     -29.093  -9.881  -7.836  1.00  0.00           C  
ATOM    427  CD1 TYR    88     -29.405 -11.106  -8.422  1.00  0.00           C  
ATOM    428  HD1 TYR    88     -29.707 -11.978  -7.861  1.00  0.00           H  
ATOM    429  CE1 TYR    88     -29.079 -11.333  -9.797  1.00  0.00           C  
ATOM    430  HE1 TYR    88     -29.281 -12.300 -10.224  1.00  0.00           H  
ATOM    431  CZ  TYR    88     -28.599 -10.293 -10.620  1.00  0.00           C  
ATOM    432  OH  TYR    88     -28.182 -10.495 -11.885  1.00  0.00           O  
ATOM    433  HH  TYR    88     -27.576  -9.810 -12.200  1.00  0.00           H  
ATOM    434  CE2 TYR    88     -28.266  -9.056 -10.028  1.00  0.00           C  
ATOM    435  HE2 TYR    88     -27.755  -8.300 -10.608  1.00  0.00           H  
ATOM    436  CD2 TYR    88     -28.654  -8.837  -8.678  1.00  0.00           C  
ATOM    437  HD2 TYR    88     -28.345  -7.903  -8.235  1.00  0.00           H  
ATOM    438  C   TYR    88     -28.215  -9.903  -4.024  1.00  0.00           C  
ATOM    439  O   TYR    88     -28.742 -10.650  -3.191  1.00  0.00           O  
ATOM    440  N   PRO    89     -27.777  -8.714  -3.621  1.00  0.00           N  
ATOM    441  CD  PRO    89     -26.737  -7.962  -4.267  1.00  0.00           C  
ATOM    442  HD1 PRO    89     -27.351  -7.420  -4.987  1.00  0.00           H  
ATOM    443  HD2 PRO    89     -25.964  -8.669  -4.575  1.00  0.00           H  
ATOM    444  CG  PRO    89     -26.078  -6.980  -3.280  1.00  0.00           C  
ATOM    445  HG1 PRO    89     -25.785  -5.989  -3.647  1.00  0.00           H  
ATOM    446  HG2 PRO    89     -25.113  -7.322  -2.890  1.00  0.00           H  
ATOM    447  CB  PRO    89     -27.124  -6.857  -2.158  1.00  0.00           C  
ATOM    448  HB1 PRO    89     -27.850  -6.104  -2.464  1.00  0.00           H  
ATOM    449  HB2 PRO    89     -26.645  -6.733  -1.182  1.00  0.00           H  
ATOM    450  CA  PRO    89     -27.731  -8.216  -2.227  1.00  0.00           C  
ATOM    451  HA  PRO    89     -27.148  -8.895  -1.621  1.00  0.00           H  
ATOM    452  C   PRO    89     -29.167  -8.166  -1.659  1.00  0.00           C  
ATOM    453  O   PRO    89     -30.122  -7.902  -2.414  1.00  0.00           O  
ATOM    454  N   GLY    90     -29.277  -8.420  -0.399  1.00  0.00           N  
ATOM    455  H   GLY    90     -28.440  -8.474   0.176  1.00  0.00           H  
ATOM    456  CA  GLY    90     -30.643  -8.517   0.257  1.00  0.00           C  
ATOM    457  HA1 GLY    90     -30.600  -9.272   1.041  1.00  0.00           H  
ATOM    458  HA2 GLY    90     -31.369  -8.789  -0.505  1.00  0.00           H  
ATOM    459  C   GLY    90     -31.172  -7.271   1.069  1.00  0.00           C  
ATOM    460  O   GLY    90     -30.375  -6.353   1.325  1.00  0.00           O  
ATOM    461  N   PRO    91     -32.409  -7.340   1.588  1.00  0.00           N  
ATOM    462  CD  PRO    91     -33.088  -6.233   2.334  1.00  0.00           C  
ATOM    463  HD1 PRO    91     -33.465  -5.368   1.788  1.00  0.00           H  
ATOM    464  HD2 PRO    91     -32.449  -5.952   3.170  1.00  0.00           H  
ATOM    465  CG  PRO    91     -34.391  -6.823   2.875  1.00  0.00           C  
ATOM    466  HG1 PRO    91     -35.216  -6.441   2.280  1.00  0.00           H  
ATOM    467  HG2 PRO    91     -34.522  -6.451   3.894  1.00  0.00           H  
ATOM    468  CB  PRO    91     -34.328  -8.355   2.826  1.00  0.00           C  
ATOM    469  HB1 PRO    91     -35.283  -8.754   2.492  1.00  0.00           H  
ATOM    470  HB2 PRO    91     -34.013  -8.730   3.803  1.00  0.00           H  
ATOM    471  CA  PRO    91     -33.204  -8.547   1.719  1.00  0.00           C  
ATOM    472  HA  PRO    91     -32.591  -9.356   2.108  1.00  0.00           H  
ATOM    473  C   PRO    91     -33.839  -8.951   0.369  1.00  0.00           C  
ATOM    474  O   PRO    91     -33.920  -8.267  -0.639  1.00  0.00           O  
ATOM    475  N   ALA    92     -34.331 -10.194   0.498  1.00  0.00           N  
ATOM    476  H   ALA    92     -34.349 -10.631   1.406  1.00  0.00           H  
ATOM    477  CA  ALA    92     -35.171 -10.906  -0.522  1.00  0.00           C  
ATOM    478  HA  ALA    92     -34.675 -10.835  -1.498  1.00  0.00           H  
ATOM    479  CB  ALA    92     -35.222 -12.450  -0.092  1.00  0.00           C  
ATOM    480  HB1 ALA    92     -35.606 -12.495   0.919  1.00  0.00           H  
ATOM    481  HB2 ALA    92     -35.770 -13.059  -0.807  1.00  0.00           H  
ATOM    482  HB3 ALA    92     -34.193 -12.802  -0.108  1.00  0.00           H  
ATOM    483  C   ALA    92     -36.565 -10.275  -0.577  1.00  0.00           C  
ATOM    484  O   ALA    92     -37.571 -10.970  -0.452  1.00  0.00           O  
ATOM    485  N   THR    93     -36.785  -8.971  -0.885  1.00  0.00           N  
ATOM    486  H   THR    93     -35.947  -8.428  -1.001  1.00  0.00           H  
ATOM    487  CA  THR    93     -38.040  -8.424  -1.395  1.00  0.00           C  
ATOM    488  HA  THR    93     -38.815  -8.642  -0.670  1.00  0.00           H  
ATOM    489  CB  THR    93     -37.899  -6.849  -1.365  1.00  0.00           C  
ATOM    490  HB  THR    93     -38.897  -6.507  -1.642  1.00  0.00           H  
ATOM    491  CG2 THR    93     -37.444  -6.345   0.009  1.00  0.00           C  
ATOM    492 HG21 THR    93     -38.097  -6.826   0.737  1.00  0.00           H  
ATOM    493 HG22 THR    93     -36.391  -6.592   0.186  1.00  0.00           H  
ATOM    494 HG23 THR    93     -37.564  -5.260   0.045  1.00  0.00           H  
ATOM    495  OG1 THR    93     -37.044  -6.491  -2.368  1.00  0.00           O  
ATOM    496  HG1 THR    93     -36.602  -5.724  -2.018  1.00  0.00           H  
ATOM    497  C   THR    93     -38.310  -8.854  -2.913  1.00  0.00           C  
ATOM    498  O   THR    93     -37.402  -9.336  -3.610  1.00  0.00           O  
ATOM    499  N   PRO    94     -39.541  -8.628  -3.451  1.00  0.00           N  
ATOM    500  CD  PRO    94     -40.770  -8.250  -2.743  1.00  0.00           C  
ATOM    501  HD1 PRO    94     -40.767  -7.163  -2.628  1.00  0.00           H  
ATOM    502  HD2 PRO    94     -40.839  -8.708  -1.762  1.00  0.00           H  
ATOM    503  CG  PRO    94     -41.894  -8.689  -3.748  1.00  0.00           C  
ATOM    504  HG1 PRO    94     -42.822  -8.146  -3.574  1.00  0.00           H  
ATOM    505  HG2 PRO    94     -42.040  -9.743  -3.527  1.00  0.00           H  
ATOM    506  CB  PRO    94     -41.234  -8.549  -5.145  1.00  0.00           C  
ATOM    507  HB1 PRO    94     -41.303  -7.544  -5.558  1.00  0.00           H  
ATOM    508  HB2 PRO    94     -41.695  -9.234  -5.864  1.00  0.00           H  
ATOM    509  CA  PRO    94     -39.843  -8.957  -4.869  1.00  0.00           C  
ATOM    510  HA  PRO    94     -39.761 -10.041  -4.869  1.00  0.00           H  
ATOM    511  C   PRO    94     -38.899  -8.174  -5.848  1.00  0.00           C  
ATOM    512  O   PRO    94     -38.482  -8.773  -6.827  1.00  0.00           O  
ATOM    513  N   GLU    95     -38.556  -6.877  -5.606  1.00  0.00           N  
ATOM    514  H   GLU    95     -38.944  -6.440  -4.773  1.00  0.00           H  
ATOM    515  CA  GLU    95     -37.608  -6.088  -6.393  1.00  0.00           C  
ATOM    516  HA  GLU    95     -38.028  -5.910  -7.381  1.00  0.00           H  
ATOM    517  CB  GLU    95     -37.359  -4.732  -5.688  1.00  0.00           C  
ATOM    518  HB1 GLU    95     -36.821  -4.925  -4.763  1.00  0.00           H  
ATOM    519  HB2 GLU    95     -38.235  -4.306  -5.211  1.00  0.00           H  
ATOM    520  CG  GLU    95     -36.650  -3.611  -6.584  1.00  0.00           C  
ATOM    521  HG1 GLU    95     -35.565  -3.728  -6.645  1.00  0.00           H  
ATOM    522  HG2 GLU    95     -36.761  -2.668  -6.041  1.00  0.00           H  
ATOM    523  CD  GLU    95     -37.300  -3.409  -7.931  1.00  0.00           C  
ATOM    524  OE1 GLU    95     -36.644  -2.864  -8.825  1.00  0.00           O  
ATOM    525  OE2 GLU    95     -38.495  -3.734  -8.098  1.00  0.00           O1-
ATOM    526  C   GLU    95     -36.244  -6.767  -6.542  1.00  0.00           C  
ATOM    527  O   GLU    95     -35.552  -6.538  -7.541  1.00  0.00           O  
ATOM    528  N   GLN    96     -35.882  -7.653  -5.570  1.00  0.00           N  
ATOM    529  H   GLN    96     -36.581  -7.939  -4.907  1.00  0.00           H  
ATOM    530  CA  GLN    96     -34.585  -8.335  -5.643  1.00  0.00           C  
ATOM    531  HA  GLN    96     -33.838  -7.893  -6.303  1.00  0.00           H  
ATOM    532  CB  GLN    96     -34.023  -8.379  -4.131  1.00  0.00           C  
ATOM    533  HB1 GLN    96     -33.120  -8.982  -4.042  1.00  0.00           H  
ATOM    534  HB2 GLN    96     -34.802  -8.754  -3.476  1.00  0.00           H  
ATOM    535  CG  GLN    96     -33.520  -7.067  -3.642  1.00  0.00           C  
ATOM    536  HG1 GLN    96     -33.084  -7.125  -2.643  1.00  0.00           H  
ATOM    537  HG2 GLN    96     -34.369  -6.394  -3.495  1.00  0.00           H  
ATOM    538  CD  GLN    96     -32.459  -6.332  -4.614  1.00  0.00           C  
ATOM    539  OE1 GLN    96     -32.796  -5.524  -5.437  1.00  0.00           O  
ATOM    540  NE2 GLN    96     -31.151  -6.503  -4.450  1.00  0.00           N  
ATOM    541 HE21 GLN    96     -30.737  -7.075  -3.720  1.00  0.00           H  
ATOM    542 HE22 GLN    96     -30.530  -6.099  -5.134  1.00  0.00           H  
ATOM    543  C   GLN    96     -34.779  -9.739  -6.274  1.00  0.00           C  
ATOM    544  O   GLN    96     -34.008 -10.047  -7.182  1.00  0.00           O  
ATOM    545  N   LEU    97     -35.821 -10.509  -5.820  1.00  0.00           N  
ATOM    546  H   LEU    97     -36.413 -10.124  -5.107  1.00  0.00           H  
ATOM    547  CA  LEU    97     -36.118 -11.753  -6.537  1.00  0.00           C  
ATOM    548  HA  LEU    97     -35.268 -12.426  -6.556  1.00  0.00           H  
ATOM    549  CB  LEU    97     -37.177 -12.649  -5.819  1.00  0.00           C  
ATOM    550  HB1 LEU    97     -37.312 -13.579  -6.368  1.00  0.00           H  
ATOM    551  HB2 LEU    97     -38.133 -12.132  -5.845  1.00  0.00           H  
ATOM    552  CG  LEU    97     -36.874 -12.913  -4.287  1.00  0.00           C  
ATOM    553  HG  LEU    97     -37.155 -12.075  -3.657  1.00  0.00           H  
ATOM    554  CD1 LEU    97     -37.589 -14.115  -3.731  1.00  0.00           C  
ATOM    555 HD11 LEU    97     -38.650 -13.846  -3.786  1.00  0.00           H  
ATOM    556 HD12 LEU    97     -37.379 -14.990  -4.342  1.00  0.00           H  
ATOM    557 HD13 LEU    97     -37.248 -14.315  -2.716  1.00  0.00           H  
ATOM    558  CD2 LEU    97     -35.430 -13.360  -4.111  1.00  0.00           C  
ATOM    559 HD21 LEU    97     -34.677 -12.637  -4.425  1.00  0.00           H  
ATOM    560 HD22 LEU    97     -35.223 -13.595  -3.064  1.00  0.00           H  
ATOM    561 HD23 LEU    97     -35.269 -14.185  -4.804  1.00  0.00           H  
ATOM    562  C   LEU    97     -36.441 -11.557  -8.078  1.00  0.00           C  
ATOM    563  O   LEU    97     -36.175 -12.405  -8.933  1.00  0.00           O  
ATOM    564  N   ASN    98     -36.892 -10.275  -8.411  1.00  0.00           N  
ATOM    565  H   ASN    98     -37.138  -9.731  -7.597  1.00  0.00           H  
ATOM    566  CA  ASN    98     -36.878  -9.745  -9.802  1.00  0.00           C  
ATOM    567  HA  ASN    98     -37.513 -10.341 -10.455  1.00  0.00           H  
ATOM    568  CB  ASN    98     -37.416  -8.259  -9.915  1.00  0.00           C  
ATOM    569  HB1 ASN    98     -36.678  -7.545  -9.575  1.00  0.00           H  
ATOM    570  HB2 ASN    98     -38.305  -8.262  -9.279  1.00  0.00           H  
ATOM    571  CG  ASN    98     -37.956  -7.935 -11.280  1.00  0.00           C  
ATOM    572  OD1 ASN    98     -38.545  -8.677 -12.027  1.00  0.00           O  
ATOM    573  ND2 ASN    98     -37.571  -6.784 -11.725  1.00  0.00           N  
ATOM    574 HD21 ASN    98     -37.079  -6.182 -11.066  1.00  0.00           H  
ATOM    575 HD22 ASN    98     -37.748  -6.530 -12.686  1.00  0.00           H  
ATOM    576  C   ASN    98     -35.535  -9.798 -10.580  1.00  0.00           C  
ATOM    577  O   ASN    98     -35.552  -9.973 -11.766  1.00  0.00           O  
ATOM    578  N   ARG    99     -34.398  -9.798  -9.912  1.00  0.00           N  
ATOM    579  H   ARG    99     -34.449  -9.858  -8.901  1.00  0.00           H  
ATOM    580  CA  ARG    99     -32.992  -9.904 -10.459  1.00  0.00           C  
ATOM    581  HA  ARG    99     -32.982  -9.572 -11.498  1.00  0.00           H  
ATOM    582  CB  ARG    99     -32.085  -8.855  -9.743  1.00  0.00           C  
ATOM    583  HB1 ARG    99     -31.246  -8.669 -10.411  1.00  0.00           H  
ATOM    584  HB2 ARG    99     -31.681  -9.376  -8.877  1.00  0.00           H  
ATOM    585  CG  ARG    99     -32.734  -7.536  -9.329  1.00  0.00           C  
ATOM    586  HG1 ARG    99     -33.328  -7.632  -8.430  1.00  0.00           H  
ATOM    587  HG2 ARG    99     -33.516  -7.208 -10.009  1.00  0.00           H  
ATOM    588  CD  ARG    99     -31.749  -6.375  -9.196  1.00  0.00           C  
ATOM    589  HD1 ARG    99     -31.737  -5.952 -10.198  1.00  0.00           H  
ATOM    590  HD2 ARG    99     -30.721  -6.699  -9.008  1.00  0.00           H  
ATOM    591  NE  ARG    99     -32.257  -5.416  -8.173  1.00  0.00           N  
ATOM    592  HE  ARG    99     -32.584  -5.866  -7.334  1.00  0.00           H  
ATOM    593  CZ  ARG    99     -32.522  -4.120  -8.313  1.00  0.00           C  
ATOM    594  NH1 ARG    99     -32.726  -3.545  -9.500  1.00  0.00           N1+
ATOM    595 HH11 ARG    99     -32.599  -4.145 -10.308  1.00  0.00           H  
ATOM    596 HH12 ARG    99     -32.910  -2.565  -9.663  1.00  0.00           H  
ATOM    597  NH2 ARG    99     -32.865  -3.460  -7.284  1.00  0.00           N  
ATOM    598 HH21 ARG    99     -32.851  -3.933  -6.381  1.00  0.00           H  
ATOM    599 HH22 ARG    99     -33.088  -2.488  -7.441  1.00  0.00           H  
ATOM    600  C   ARG    99     -32.419 -11.275 -10.370  1.00  0.00           C  
ATOM    601  O   ARG    99     -31.726 -11.766 -11.294  1.00  0.00           O  
ATOM    602  N   GLY   100     -32.601 -11.891  -9.215  1.00  0.00           N  
ATOM    603  H   GLY   100     -33.052 -11.372  -8.471  1.00  0.00           H  
ATOM    604  CA  GLY   100     -32.159 -13.259  -8.948  1.00  0.00           C  
ATOM    605  HA1 GLY   100     -31.108 -13.346  -9.222  1.00  0.00           H  
ATOM    606  HA2 GLY   100     -32.745 -14.017  -9.481  1.00  0.00           H  
ATOM    607  C   GLY   100     -32.132 -13.585  -7.442  1.00  0.00           C  
ATOM    608  O   GLY   100     -32.390 -12.720  -6.579  1.00  0.00           O  
ATOM    609  N   VAL   101     -31.904 -14.815  -7.147  1.00  0.00           N  
ATOM    610  H   VAL   101     -31.710 -15.456  -7.908  1.00  0.00           H  
ATOM    611  CA  VAL   101     -31.837 -15.333  -5.731  1.00  0.00           C  
ATOM    612  HA  VAL   101     -32.877 -15.227  -5.409  1.00  0.00           H  
ATOM    613  CB  VAL   101     -31.382 -16.726  -5.708  1.00  0.00           C  
ATOM    614  HB  VAL   101     -31.551 -17.109  -4.706  1.00  0.00           H  
ATOM    615  CG1 VAL   101     -32.095 -17.705  -6.673  1.00  0.00           C  
ATOM    616 HG11 VAL   101     -31.743 -18.709  -6.424  1.00  0.00           H  
ATOM    617 HG12 VAL   101     -33.135 -17.626  -6.342  1.00  0.00           H  
ATOM    618 HG13 VAL   101     -31.889 -17.410  -7.706  1.00  0.00           H  
ATOM    619  CG2 VAL   101     -29.909 -16.876  -5.997  1.00  0.00           C  
ATOM    620 HG21 VAL   101     -29.475 -16.308  -6.816  1.00  0.00           H  
ATOM    621 HG22 VAL   101     -29.334 -16.556  -5.128  1.00  0.00           H  
ATOM    622 HG23 VAL   101     -29.699 -17.937  -6.099  1.00  0.00           H  
ATOM    623  C   VAL   101     -30.935 -14.484  -4.813  1.00  0.00           C  
ATOM    624  O   VAL   101     -29.925 -13.985  -5.219  1.00  0.00           O  
ATOM    625  N   SER   102     -31.440 -14.196  -3.594  1.00  0.00           N  
ATOM    626  H   SER   102     -32.185 -14.699  -3.138  1.00  0.00           H  
ATOM    627  CA  SER   102     -31.003 -13.006  -2.827  1.00  0.00           C  
ATOM    628  HA  SER   102     -30.018 -12.652  -3.128  1.00  0.00           H  
ATOM    629  CB  SER   102     -32.046 -11.879  -3.017  1.00  0.00           C  
ATOM    630  HB1 SER   102     -33.047 -12.185  -2.699  1.00  0.00           H  
ATOM    631  HB2 SER   102     -32.041 -11.474  -4.028  1.00  0.00           H  
ATOM    632  OG  SER   102     -31.641 -10.722  -2.304  1.00  0.00           O  
ATOM    633  HG  SER   102     -30.744 -10.463  -2.543  1.00  0.00           H  
ATOM    634  C   SER   102     -30.881 -13.361  -1.302  1.00  0.00           C  
ATOM    635  O   SER   102     -31.686 -14.190  -0.863  1.00  0.00           O  
ATOM    636  N   PHE   103     -29.917 -12.776  -0.553  1.00  0.00           N  
ATOM    637  H   PHE   103     -29.406 -11.992  -0.929  1.00  0.00           H  
ATOM    638  CA  PHE   103     -29.877 -12.940   0.955  1.00  0.00           C  
ATOM    639  HA  PHE   103     -29.739 -13.996   1.225  1.00  0.00           H  
ATOM    640  CB  PHE   103     -28.836 -12.079   1.551  1.00  0.00           C  
ATOM    641  HB1 PHE   103     -28.849 -12.215   2.633  1.00  0.00           H  
ATOM    642  HB2 PHE   103     -29.088 -11.048   1.293  1.00  0.00           H  
ATOM    643  CG  PHE   103     -27.428 -12.474   1.026  1.00  0.00           C  
ATOM    644  CD1 PHE   103     -26.794 -11.769  -0.032  1.00  0.00           C  
ATOM    645  HD1 PHE   103     -27.245 -10.902  -0.507  1.00  0.00           H  
ATOM    646  CE1 PHE   103     -25.703 -12.341  -0.701  1.00  0.00           C  
ATOM    647  HE1 PHE   103     -25.273 -11.850  -1.557  1.00  0.00           H  
ATOM    648  CZ  PHE   103     -25.125 -13.499  -0.197  1.00  0.00           C  
ATOM    649  HZ  PHE   103     -24.279 -13.934  -0.724  1.00  0.00           H  
ATOM    650  CE2 PHE   103     -25.812 -14.287   0.736  1.00  0.00           C  
ATOM    651  HE2 PHE   103     -25.460 -15.249   1.077  1.00  0.00           H  
ATOM    652  CD2 PHE   103     -26.942 -13.736   1.437  1.00  0.00           C  
ATOM    653  HD2 PHE   103     -27.586 -14.225   2.145  1.00  0.00           H  
ATOM    654  C   PHE   103     -31.242 -12.717   1.620  1.00  0.00           C  
ATOM    655  O   PHE   103     -31.829 -11.676   1.249  1.00  0.00           O  
ATOM    656  N   ALA   104     -31.693 -13.509   2.605  1.00  0.00           N  
ATOM    657  H   ALA   104     -31.162 -14.337   2.857  1.00  0.00           H  
ATOM    658  CA  ALA   104     -32.906 -13.222   3.443  1.00  0.00           C  
ATOM    659  HA  ALA   104     -33.740 -13.116   2.750  1.00  0.00           H  
ATOM    660  CB  ALA   104     -33.162 -14.437   4.305  1.00  0.00           C  
ATOM    661  HB1 ALA   104     -34.195 -14.523   4.649  1.00  0.00           H  
ATOM    662  HB2 ALA   104     -32.987 -15.379   3.774  1.00  0.00           H  
ATOM    663  HB3 ALA   104     -32.493 -14.518   5.165  1.00  0.00           H  
ATOM    664  C   ALA   104     -32.882 -11.938   4.248  1.00  0.00           C  
ATOM    665  O   ALA   104     -33.977 -11.549   4.643  1.00  0.00           O  
ATOM    666  N   GLU   105     -31.725 -11.325   4.403  1.00  0.00           N  
ATOM    667  H   GLU   105     -30.850 -11.713   4.080  1.00  0.00           H  
ATOM    668  CA  GLU   105     -31.561 -10.188   5.386  1.00  0.00           C  
ATOM    669  HA  GLU   105     -32.474  -9.597   5.488  1.00  0.00           H  
ATOM    670  CB  GLU   105     -31.089 -10.670   6.796  1.00  0.00           C  
ATOM    671  HB1 GLU   105     -30.034 -10.402   6.890  1.00  0.00           H  
ATOM    672  HB2 GLU   105     -31.052 -11.744   6.638  1.00  0.00           H  
ATOM    673  CG  GLU   105     -31.876 -10.344   8.096  1.00  0.00           C  
ATOM    674  HG1 GLU   105     -31.546 -11.031   8.876  1.00  0.00           H  
ATOM    675  HG2 GLU   105     -32.944 -10.548   7.924  1.00  0.00           H  
ATOM    676  CD  GLU   105     -31.776  -8.901   8.610  1.00  0.00           C  
ATOM    677  OE1 GLU   105     -31.335  -7.941   7.924  1.00  0.00           O  
ATOM    678  OE2 GLU   105     -32.248  -8.646   9.764  1.00  0.00           O1-
ATOM    679  C   GLU   105     -30.438  -9.275   4.743  1.00  0.00           C  
ATOM    680  O   GLU   105     -29.630  -9.742   3.934  1.00  0.00           O  
ATOM    681  N   GLU   106     -30.403  -7.970   5.106  1.00  0.00           N  
ATOM    682  H   GLU   106     -31.028  -7.559   5.770  1.00  0.00           H  
ATOM    683  CA  GLU   106     -29.250  -7.154   4.777  1.00  0.00           C  
ATOM    684  HA  GLU   106     -29.026  -7.320   3.735  1.00  0.00           H  
ATOM    685  CB  GLU   106     -29.734  -5.742   4.947  1.00  0.00           C  
ATOM    686  HB1 GLU   106     -30.725  -5.685   4.497  1.00  0.00           H  
ATOM    687  HB2 GLU   106     -29.162  -5.139   4.247  1.00  0.00           H  
ATOM    688  CG  GLU   106     -29.688  -5.079   6.321  1.00  0.00           C  
ATOM    689  HG1 GLU   106     -28.668  -4.869   6.657  1.00  0.00           H  
ATOM    690  HG2 GLU   106     -30.217  -5.717   7.024  1.00  0.00           H  
ATOM    691  CD  GLU   106     -30.484  -3.746   6.286  1.00  0.00           C  
ATOM    692  OE1 GLU   106     -30.957  -3.194   7.293  1.00  0.00           O  
ATOM    693  OE2 GLU   106     -30.849  -3.264   5.207  1.00  0.00           O1-
ATOM    694  C   GLU   106     -28.047  -7.413   5.831  1.00  0.00           C  
ATOM    695  O   GLU   106     -26.891  -7.362   5.414  1.00  0.00           O  
ATOM    696  N   ASN   107     -28.374  -7.913   7.041  1.00  0.00           N  
ATOM    697  H   ASN   107     -29.339  -7.786   7.319  1.00  0.00           H  
ATOM    698  CA  ASN   107     -27.482  -8.329   8.160  1.00  0.00           C  
ATOM    699  HA  ASN   107     -26.573  -7.731   8.216  1.00  0.00           H  
ATOM    700  CB  ASN   107     -28.224  -8.072   9.461  1.00  0.00           C  
ATOM    701  HB1 ASN   107     -27.509  -8.351  10.234  1.00  0.00           H  
ATOM    702  HB2 ASN   107     -29.092  -8.728   9.619  1.00  0.00           H  
ATOM    703  CG  ASN   107     -28.581  -6.610   9.759  1.00  0.00           C  
ATOM    704  OD1 ASN   107     -27.830  -5.801  10.295  1.00  0.00           O  
ATOM    705  ND2 ASN   107     -29.726  -6.189   9.405  1.00  0.00           N  
ATOM    706 HD21 ASN   107     -30.474  -6.770   9.045  1.00  0.00           H  
ATOM    707 HD22 ASN   107     -29.896  -5.204   9.529  1.00  0.00           H  
ATOM    708  C   ASN   107     -26.963  -9.793   7.985  1.00  0.00           C  
ATOM    709  O   ASN   107     -26.292 -10.286   8.852  1.00  0.00           O  
ATOM    710  N   GLU   108     -27.310 -10.571   6.965  1.00  0.00           N  
ATOM    711  H   GLU   108     -27.859 -10.161   6.229  1.00  0.00           H  
ATOM    712  CA  GLU   108     -26.730 -11.968   6.842  1.00  0.00           C  
ATOM    713  HA  GLU   108     -26.661 -12.432   7.825  1.00  0.00           H  
ATOM    714  CB  GLU   108     -27.705 -12.741   6.015  1.00  0.00           C  
ATOM    715  HB1 GLU   108     -27.602 -12.306   5.020  1.00  0.00           H  
ATOM    716  HB2 GLU   108     -28.751 -12.589   6.273  1.00  0.00           H  
ATOM    717  CG  GLU   108     -27.316 -14.240   6.077  1.00  0.00           C  
ATOM    718  HG1 GLU   108     -26.271 -14.386   5.806  1.00  0.00           H  
ATOM    719  HG2 GLU   108     -27.841 -14.601   5.192  1.00  0.00           H  
ATOM    720  CD  GLU   108     -28.106 -14.966   7.216  1.00  0.00           C  
ATOM    721  OE1 GLU   108     -28.228 -16.215   7.133  1.00  0.00           O  
ATOM    722  OE2 GLU   108     -28.377 -14.319   8.273  1.00  0.00           O1-
ATOM    723  C   GLU   108     -25.293 -11.834   6.317  1.00  0.00           C  
ATOM    724  O   GLU   108     -25.053 -11.107   5.354  1.00  0.00           O  
ATOM    725  N   SER   109     -24.375 -12.442   7.045  1.00  0.00           N  
ATOM    726  H   SER   109     -24.795 -13.134   7.650  1.00  0.00           H  
ATOM    727  CA  SER   109     -22.928 -12.384   7.037  1.00  0.00           C  
ATOM    728  HA  SER   109     -22.539 -11.623   6.366  1.00  0.00           H  
ATOM    729  CB  SER   109     -22.498 -12.071   8.460  1.00  0.00           C  
ATOM    730  HB1 SER   109     -22.924 -12.803   9.156  1.00  0.00           H  
ATOM    731  HB2 SER   109     -22.880 -11.098   8.776  1.00  0.00           H  
ATOM    732  OG  SER   109     -21.150 -12.170   8.736  1.00  0.00           O  
ATOM    733  HG  SER   109     -21.061 -11.908   9.660  1.00  0.00           H  
ATOM    734  C   SER   109     -22.273 -13.747   6.584  1.00  0.00           C  
ATOM    735  O   SER   109     -22.757 -14.787   6.941  1.00  0.00           O  
ATOM    736  N   LEU   110     -21.230 -13.722   5.789  1.00  0.00           N  
ATOM    737  H   LEU   110     -20.962 -12.772   5.562  1.00  0.00           H  
ATOM    738  CA  LEU   110     -20.236 -14.776   5.537  1.00  0.00           C  
ATOM    739  HA  LEU   110     -20.772 -15.664   5.205  1.00  0.00           H  
ATOM    740  CB  LEU   110     -19.140 -14.470   4.498  1.00  0.00           C  
ATOM    741  HB1 LEU   110     -18.543 -15.355   4.265  1.00  0.00           H  
ATOM    742  HB2 LEU   110     -18.465 -13.754   4.979  1.00  0.00           H  
ATOM    743  CG  LEU   110     -19.585 -13.801   3.201  1.00  0.00           C  
ATOM    744  HG  LEU   110     -20.253 -12.968   3.439  1.00  0.00           H  
ATOM    745  CD1 LEU   110     -18.412 -13.336   2.388  1.00  0.00           C  
ATOM    746 HD11 LEU   110     -17.790 -12.639   2.965  1.00  0.00           H  
ATOM    747 HD12 LEU   110     -17.779 -14.161   2.062  1.00  0.00           H  
ATOM    748 HD13 LEU   110     -18.749 -12.793   1.512  1.00  0.00           H  
ATOM    749  CD2 LEU   110     -20.331 -14.871   2.416  1.00  0.00           C  
ATOM    750 HD21 LEU   110     -20.740 -14.433   1.501  1.00  0.00           H  
ATOM    751 HD22 LEU   110     -19.703 -15.758   2.282  1.00  0.00           H  
ATOM    752 HD23 LEU   110     -21.125 -15.206   3.077  1.00  0.00           H  
ATOM    753  C   LEU   110     -19.543 -15.185   6.896  1.00  0.00           C  
ATOM    754  O   LEU   110     -19.030 -16.318   6.925  1.00  0.00           O  
ATOM    755  N   ASP   111     -19.431 -14.264   7.854  1.00  0.00           N  
ATOM    756  H   ASP   111     -19.838 -13.352   7.730  1.00  0.00           H  
ATOM    757  CA  ASP   111     -18.817 -14.597   9.186  1.00  0.00           C  
ATOM    758  HA  ASP   111     -17.886 -15.147   9.127  1.00  0.00           H  
ATOM    759  CB  ASP   111     -18.285 -13.313   9.858  1.00  0.00           C  
ATOM    760  HB1 ASP   111     -17.933 -13.666  10.828  1.00  0.00           H  
ATOM    761  HB2 ASP   111     -19.042 -12.551  10.058  1.00  0.00           H  
ATOM    762  CG  ASP   111     -17.068 -12.737   9.150  1.00  0.00           C  
ATOM    763  OD1 ASP   111     -16.257 -13.434   8.497  1.00  0.00           O  
ATOM    764  OD2 ASP   111     -16.795 -11.541   9.267  1.00  0.00           O1-
ATOM    765  C   ASP   111     -19.683 -15.414  10.159  1.00  0.00           C  
ATOM    766  O   ASP   111     -19.159 -15.829  11.187  1.00  0.00           O  
ATOM    767  N   ASP   112     -20.985 -15.602  10.012  1.00  0.00           N  
ATOM    768  H   ASP   112     -21.395 -15.195   9.194  1.00  0.00           H  
ATOM    769  CA  ASP   112     -21.828 -16.427  10.900  1.00  0.00           C  
ATOM    770  HA  ASP   112     -21.634 -16.201  11.949  1.00  0.00           H  
ATOM    771  CB  ASP   112     -23.233 -15.916  10.699  1.00  0.00           C  
ATOM    772  HB1 ASP   112     -23.871 -16.647  11.198  1.00  0.00           H  
ATOM    773  HB2 ASP   112     -23.478 -15.770   9.650  1.00  0.00           H  
ATOM    774  CG  ASP   112     -23.343 -14.525  11.338  1.00  0.00           C  
ATOM    775  OD1 ASP   112     -24.519 -14.083  11.465  1.00  0.00           O  
ATOM    776  OD2 ASP   112     -22.441 -13.921  11.904  1.00  0.00           O1-
ATOM    777  C   ASP   112     -21.589 -17.896  10.664  1.00  0.00           C  
ATOM    778  O   ASP   112     -20.995 -18.357   9.644  1.00  0.00           O  
ATOM    779  N   GLN   113     -22.195 -18.643  11.525  1.00  0.00           N  
ATOM    780  H   GLN   113     -22.695 -18.165  12.253  1.00  0.00           H  
ATOM    781  CA  GLN   113     -22.341 -20.135  11.449  1.00  0.00           C  
ATOM    782  HA  GLN   113     -21.384 -20.577  11.156  1.00  0.00           H  
ATOM    783  CB  GLN   113     -22.680 -20.645  12.899  1.00  0.00           C  
ATOM    784  HB1 GLN   113     -23.176 -21.617  12.839  1.00  0.00           H  
ATOM    785  HB2 GLN   113     -23.545 -20.054  13.189  1.00  0.00           H  
ATOM    786  CG  GLN   113     -21.523 -20.598  13.889  1.00  0.00           C  
ATOM    787  HG1 GLN   113     -21.144 -19.600  14.089  1.00  0.00           H  
ATOM    788  HG2 GLN   113     -20.721 -21.102  13.347  1.00  0.00           H  
ATOM    789  CD  GLN   113     -21.937 -21.233  15.218  1.00  0.00           C  
ATOM    790  OE1 GLN   113     -23.107 -21.575  15.295  1.00  0.00           O  
ATOM    791  NE2 GLN   113     -21.051 -21.429  16.156  1.00  0.00           N  
ATOM    792 HE21 GLN   113     -20.116 -21.374  15.772  1.00  0.00           H  
ATOM    793 HE22 GLN   113     -21.343 -21.750  17.070  1.00  0.00           H  
ATOM    794  C   GLN   113     -23.448 -20.634  10.476  1.00  0.00           C  
ATOM    795  O   GLN   113     -23.654 -21.828  10.260  1.00  0.00           O  
ATOM    796  N   ASN   114     -24.098 -19.620   9.890  1.00  0.00           N  
ATOM    797  H   ASN   114     -23.857 -18.675  10.169  1.00  0.00           H  
ATOM    798  CA  ASN   114     -25.255 -19.728   8.958  1.00  0.00           C  
ATOM    799  HA  ASN   114     -25.192 -20.674   8.417  1.00  0.00           H  
ATOM    800  CB  ASN   114     -26.546 -19.820   9.785  1.00  0.00           C  
ATOM    801  HB1 ASN   114     -26.720 -18.917  10.375  1.00  0.00           H  
ATOM    802  HB2 ASN   114     -26.512 -20.696  10.423  1.00  0.00           H  
ATOM    803  CG  ASN   114     -27.697 -19.979   8.826  1.00  0.00           C  
ATOM    804  OD1 ASN   114     -28.010 -21.036   8.394  1.00  0.00           O  
ATOM    805  ND2 ASN   114     -28.338 -18.908   8.316  1.00  0.00           N  
ATOM    806 HD21 ASN   114     -28.009 -17.957   8.386  1.00  0.00           H  
ATOM    807 HD22 ASN   114     -29.063 -19.089   7.638  1.00  0.00           H  
ATOM    808  C   ASN   114     -25.253 -18.503   7.969  1.00  0.00           C  
ATOM    809  O   ASN   114     -25.083 -17.391   8.400  1.00  0.00           O  
ATOM    810  N   ILE   115     -25.576 -18.811   6.737  1.00  0.00           N  
ATOM    811  H   ILE   115     -25.717 -19.800   6.580  1.00  0.00           H  
ATOM    812  CA  ILE   115     -25.891 -17.897   5.578  1.00  0.00           C  
ATOM    813  HA  ILE   115     -25.975 -16.885   5.970  1.00  0.00           H  
ATOM    814  CB  ILE   115     -24.797 -17.897   4.506  1.00  0.00           C  
ATOM    815  HB  ILE   115     -24.576 -18.920   4.176  1.00  0.00           H  
ATOM    816  CG2 ILE   115     -25.277 -16.988   3.372  1.00  0.00           C  
ATOM    817 HG21 ILE   115     -25.636 -16.004   3.667  1.00  0.00           H  
ATOM    818 HG22 ILE   115     -24.527 -16.865   2.593  1.00  0.00           H  
ATOM    819 HG23 ILE   115     -26.114 -17.561   2.983  1.00  0.00           H  
ATOM    820  CG1 ILE   115     -23.440 -17.319   5.072  1.00  0.00           C  
ATOM    821 HG11 ILE   115     -23.455 -17.251   6.161  1.00  0.00           H  
ATOM    822 HG12 ILE   115     -23.258 -16.326   4.659  1.00  0.00           H  
ATOM    823  CD  ILE   115     -22.245 -18.174   4.753  1.00  0.00           C  
ATOM    824  HD1 ILE   115     -22.083 -18.100   3.676  1.00  0.00           H  
ATOM    825  HD2 ILE   115     -21.362 -17.885   5.321  1.00  0.00           H  
ATOM    826  HD3 ILE   115     -22.451 -19.237   4.928  1.00  0.00           H  
ATOM    827  C   ILE   115     -27.258 -18.337   4.955  1.00  0.00           C  
ATOM    828  O   ILE   115     -27.389 -19.507   4.610  1.00  0.00           O  
ATOM    829  N   SER   116     -28.185 -17.424   4.641  1.00  0.00           N  
ATOM    830  H   SER   116     -27.945 -16.473   4.908  1.00  0.00           H  
ATOM    831  CA  SER   116     -29.570 -17.779   4.165  1.00  0.00           C  
ATOM    832  HA  SER   116     -29.669 -18.847   3.979  1.00  0.00           H  
ATOM    833  CB  SER   116     -30.677 -17.454   5.123  1.00  0.00           C  
ATOM    834  HB1 SER   116     -31.583 -17.972   4.814  1.00  0.00           H  
ATOM    835  HB2 SER   116     -30.926 -16.400   4.994  1.00  0.00           H  
ATOM    836  OG  SER   116     -30.389 -17.676   6.448  1.00  0.00           O  
ATOM    837  HG  SER   116     -29.619 -17.144   6.655  1.00  0.00           H  
ATOM    838  C   SER   116     -29.936 -17.111   2.815  1.00  0.00           C  
ATOM    839  O   SER   116     -30.224 -15.932   2.846  1.00  0.00           O  
ATOM    840  N   ILE   117     -30.005 -17.852   1.681  1.00  0.00           N  
ATOM    841  H   ILE   117     -30.082 -18.847   1.809  1.00  0.00           H  
ATOM    842  CA  ILE   117     -30.393 -17.332   0.362  1.00  0.00           C  
ATOM    843  HA  ILE   117     -30.474 -16.243   0.453  1.00  0.00           H  
ATOM    844  CB  ILE   117     -29.341 -17.689  -0.703  1.00  0.00           C  
ATOM    845  HB  ILE   117     -29.165 -18.767  -0.708  1.00  0.00           H  
ATOM    846  CG2 ILE   117     -29.843 -17.331  -2.150  1.00  0.00           C  
ATOM    847 HG21 ILE   117     -28.984 -17.266  -2.816  1.00  0.00           H  
ATOM    848 HG22 ILE   117     -30.412 -18.194  -2.529  1.00  0.00           H  
ATOM    849 HG23 ILE   117     -30.548 -16.501  -2.205  1.00  0.00           H  
ATOM    850  CG1 ILE   117     -27.985 -16.867  -0.427  1.00  0.00           C  
ATOM    851 HG11 ILE   117     -27.943 -16.621   0.635  1.00  0.00           H  
ATOM    852 HG12 ILE   117     -28.194 -15.935  -0.952  1.00  0.00           H  
ATOM    853  CD  ILE   117     -26.662 -17.534  -0.843  1.00  0.00           C  
ATOM    854  HD1 ILE   117     -25.832 -16.881  -0.565  1.00  0.00           H  
ATOM    855  HD2 ILE   117     -26.762 -18.505  -0.378  1.00  0.00           H  
ATOM    856  HD3 ILE   117     -26.592 -17.553  -1.935  1.00  0.00           H  
ATOM    857  C   ILE   117     -31.727 -17.852  -0.043  1.00  0.00           C  
ATOM    858  O   ILE   117     -31.922 -19.051  -0.001  1.00  0.00           O  
ATOM    859  N   ALA   118     -32.588 -16.962  -0.586  1.00  0.00           N  
ATOM    860  H   ALA   118     -32.317 -16.007  -0.748  1.00  0.00           H  
ATOM    861  CA  ALA   118     -33.949 -17.300  -0.993  1.00  0.00           C  
ATOM    862  HA  ALA   118     -34.092 -18.343  -0.718  1.00  0.00           H  
ATOM    863  CB  ALA   118     -34.864 -16.314  -0.337  1.00  0.00           C  
ATOM    864  HB1 ALA   118     -34.803 -15.393  -0.912  1.00  0.00           H  
ATOM    865  HB2 ALA   118     -35.820 -16.844  -0.307  1.00  0.00           H  
ATOM    866  HB3 ALA   118     -34.613 -16.134   0.701  1.00  0.00           H  
ATOM    867  C   ALA   118     -34.192 -17.174  -2.519  1.00  0.00           C  
ATOM    868  O   ALA   118     -33.807 -16.220  -3.110  1.00  0.00           O  
ATOM    869  N   GLY   119     -34.916 -18.217  -3.072  1.00  0.00           N  
ATOM    870  H   GLY   119     -35.315 -18.904  -2.451  1.00  0.00           H  
ATOM    871  CA  GLY   119     -35.305 -18.253  -4.487  1.00  0.00           C  
ATOM    872  HA1 GLY   119     -34.907 -19.183  -4.886  1.00  0.00           H  
ATOM    873  HA2 GLY   119     -34.919 -17.349  -4.944  1.00  0.00           H  
ATOM    874  C   GLY   119     -36.851 -18.345  -4.693  1.00  0.00           C  
ATOM    875  O   GLY   119     -37.471 -18.942  -3.828  1.00  0.00           O  
ATOM    876  N   HIS   120     -37.374 -17.714  -5.725  1.00  0.00           N  
ATOM    877  H   HIS   120     -36.770 -17.076  -6.221  1.00  0.00           H  
ATOM    878  CA  HIS   120     -38.812 -17.679  -5.900  1.00  0.00           C  
ATOM    879  HA  HIS   120     -39.266 -17.645  -4.906  1.00  0.00           H  
ATOM    880  CB  HIS   120     -39.296 -16.434  -6.612  1.00  0.00           C  
ATOM    881  HB1 HIS   120     -38.995 -16.574  -7.657  1.00  0.00           H  
ATOM    882  HB2 HIS   120     -38.728 -15.555  -6.320  1.00  0.00           H  
ATOM    883  CG  HIS   120     -40.809 -16.133  -6.817  1.00  0.00           C  
ATOM    884  ND1 HIS   120     -41.499 -16.006  -8.039  1.00  0.00           N  
ATOM    885  CE1 HIS   120     -42.836 -15.851  -7.773  1.00  0.00           C  
ATOM    886  HE1 HIS   120     -43.655 -15.654  -8.445  1.00  0.00           H  
ATOM    887  NE2 HIS   120     -42.901 -15.791  -6.384  1.00  0.00           N  
ATOM    888  HE2 HIS   120     -43.737 -15.779  -5.832  1.00  0.00           H  
ATOM    889  CD2 HIS   120     -41.693 -16.078  -5.819  1.00  0.00           C  
ATOM    890  HD2 HIS   120     -41.501 -16.141  -4.764  1.00  0.00           H  
ATOM    891  C   HIS   120     -39.370 -18.927  -6.599  1.00  0.00           C  
ATOM    892  O   HIS   120     -38.635 -19.856  -6.984  1.00  0.00           O  
ATOM    893  N   THR   121     -40.710 -18.984  -6.623  1.00  0.00           N  
ATOM    894  H   THR   121     -41.234 -18.200  -6.271  1.00  0.00           H  
ATOM    895  CA  THR   121     -41.404 -20.182  -7.081  1.00  0.00           C  
ATOM    896  HA  THR   121     -40.733 -21.001  -7.326  1.00  0.00           H  
ATOM    897  CB  THR   121     -42.311 -20.748  -5.988  1.00  0.00           C  
ATOM    898  HB  THR   121     -43.115 -20.079  -5.696  1.00  0.00           H  
ATOM    899  CG2 THR   121     -42.900 -22.069  -6.468  1.00  0.00           C  
ATOM    900 HG21 THR   121     -43.567 -21.812  -7.295  1.00  0.00           H  
ATOM    901 HG22 THR   121     -42.104 -22.709  -6.839  1.00  0.00           H  
ATOM    902 HG23 THR   121     -43.464 -22.610  -5.706  1.00  0.00           H  
ATOM    903  OG1 THR   121     -41.567 -20.917  -4.805  1.00  0.00           O  
ATOM    904  HG1 THR   121     -41.597 -20.020  -4.458  1.00  0.00           H  
ATOM    905  C   THR   121     -42.277 -19.789  -8.300  1.00  0.00           C  
ATOM    906  O   THR   121     -43.197 -19.040  -8.087  1.00  0.00           O  
ATOM    907  N   PHE   122     -41.853 -20.276  -9.501  1.00  0.00           N  
ATOM    908  H   PHE   122     -40.947 -20.719  -9.505  1.00  0.00           H  
ATOM    909  CA  PHE   122     -42.547 -19.998 -10.736  1.00  0.00           C  
ATOM    910  HA  PHE   122     -43.583 -19.751 -10.511  1.00  0.00           H  
ATOM    911  CB  PHE   122     -41.907 -18.720 -11.327  1.00  0.00           C  
ATOM    912  HB1 PHE   122     -40.923 -19.057 -11.664  1.00  0.00           H  
ATOM    913  HB2 PHE   122     -41.824 -17.969 -10.546  1.00  0.00           H  
ATOM    914  CG  PHE   122     -42.605 -18.089 -12.567  1.00  0.00           C  
ATOM    915  CD1 PHE   122     -43.750 -17.300 -12.443  1.00  0.00           C  
ATOM    916  HD1 PHE   122     -44.170 -17.094 -11.470  1.00  0.00           H  
ATOM    917  CE1 PHE   122     -44.326 -16.686 -13.567  1.00  0.00           C  
ATOM    918  HE1 PHE   122     -45.132 -15.994 -13.398  1.00  0.00           H  
ATOM    919  CZ  PHE   122     -43.758 -16.876 -14.829  1.00  0.00           C  
ATOM    920  HZ  PHE   122     -44.142 -16.342 -15.690  1.00  0.00           H  
ATOM    921  CE2 PHE   122     -42.612 -17.672 -14.940  1.00  0.00           C  
ATOM    922  HE2 PHE   122     -42.100 -17.842 -15.880  1.00  0.00           H  
ATOM    923  CD2 PHE   122     -42.036 -18.292 -13.805  1.00  0.00           C  
ATOM    924  HD2 PHE   122     -41.131 -18.874 -13.949  1.00  0.00           H  
ATOM    925  C   PHE   122     -42.802 -21.153 -11.714  1.00  0.00           C  
ATOM    926  O   PHE   122     -42.018 -21.380 -12.653  1.00  0.00           O  
ATOM    927  N   ILE   123     -43.817 -21.959 -11.469  1.00  0.00           N  
ATOM    928  H   ILE   123     -44.475 -21.675 -10.754  1.00  0.00           H  
ATOM    929  CA  ILE   123     -44.054 -23.244 -12.132  1.00  0.00           C  
ATOM    930  HA  ILE   123     -43.180 -23.894 -12.094  1.00  0.00           H  
ATOM    931  CB  ILE   123     -45.079 -24.079 -11.370  1.00  0.00           C  
ATOM    932  HB  ILE   123     -45.028 -25.061 -11.847  1.00  0.00           H  
ATOM    933  CG2 ILE   123     -44.600 -24.196  -9.927  1.00  0.00           C  
ATOM    934 HG21 ILE   123     -43.514 -24.370  -9.969  1.00  0.00           H  
ATOM    935 HG22 ILE   123     -44.766 -23.227  -9.463  1.00  0.00           H  
ATOM    936 HG23 ILE   123     -45.143 -24.915  -9.319  1.00  0.00           H  
ATOM    937  CG1 ILE   123     -46.536 -23.481 -11.500  1.00  0.00           C  
ATOM    938 HG11 ILE   123     -46.878 -23.324 -12.521  1.00  0.00           H  
ATOM    939 HG12 ILE   123     -46.559 -22.560 -10.920  1.00  0.00           H  
ATOM    940  CD  ILE   123     -47.644 -24.360 -10.817  1.00  0.00           C  
ATOM    941  HD1 ILE   123     -47.931 -25.041 -11.620  1.00  0.00           H  
ATOM    942  HD2 ILE   123     -47.190 -24.940 -10.009  1.00  0.00           H  
ATOM    943  HD3 ILE   123     -48.437 -23.738 -10.384  1.00  0.00           H  
ATOM    944  C   ILE   123     -44.329 -23.161 -13.661  1.00  0.00           C  
ATOM    945  O   ILE   123     -44.381 -24.176 -14.346  1.00  0.00           O  
ATOM    946  N   ASP   124     -44.526 -21.901 -14.182  1.00  0.00           N  
ATOM    947  H   ASP   124     -44.625 -21.071 -13.617  1.00  0.00           H  
ATOM    948  CA  ASP   124     -44.660 -21.706 -15.683  1.00  0.00           C  
ATOM    949  HA  ASP   124     -45.373 -22.465 -15.984  1.00  0.00           H  
ATOM    950  CB  ASP   124     -45.428 -20.479 -15.908  1.00  0.00           C  
ATOM    951  HB1 ASP   124     -45.473 -20.298 -16.978  1.00  0.00           H  
ATOM    952  HB2 ASP   124     -44.908 -19.585 -15.548  1.00  0.00           H  
ATOM    953  CG  ASP   124     -46.845 -20.519 -15.345  1.00  0.00           C  
ATOM    954  OD1 ASP   124     -47.648 -21.446 -15.707  1.00  0.00           O  
ATOM    955  OD2 ASP   124     -47.210 -19.638 -14.537  1.00  0.00           O1-
ATOM    956  C   ASP   124     -43.349 -21.803 -16.464  1.00  0.00           C  
ATOM    957  O   ASP   124     -43.293 -21.962 -17.655  1.00  0.00           O  
ATOM    958  N   ARG   125     -42.219 -21.675 -15.700  1.00  0.00           N  
ATOM    959  H   ARG   125     -42.409 -21.520 -14.722  1.00  0.00           H  
ATOM    960  CA  ARG   125     -40.838 -22.014 -15.950  1.00  0.00           C  
ATOM    961  HA  ARG   125     -40.814 -22.607 -16.873  1.00  0.00           H  
ATOM    962  CB  ARG   125     -40.026 -20.690 -16.119  1.00  0.00           C  
ATOM    963  HB1 ARG   125     -39.925 -20.185 -15.162  1.00  0.00           H  
ATOM    964  HB2 ARG   125     -40.553 -20.057 -16.840  1.00  0.00           H  
ATOM    965  CG  ARG   125     -38.636 -21.007 -16.738  1.00  0.00           C  
ATOM    966  HG1 ARG   125     -38.813 -21.428 -17.719  1.00  0.00           H  
ATOM    967  HG2 ARG   125     -38.095 -21.762 -16.158  1.00  0.00           H  
ATOM    968  CD  ARG   125     -37.732 -19.738 -16.831  1.00  0.00           C  
ATOM    969  HD1 ARG   125     -36.740 -20.042 -17.145  1.00  0.00           H  
ATOM    970  HD2 ARG   125     -37.561 -19.318 -15.841  1.00  0.00           H  
ATOM    971  NE  ARG   125     -38.192 -18.635 -17.703  1.00  0.00           N  
ATOM    972  HE  ARG   125     -38.435 -17.815 -17.148  1.00  0.00           H  
ATOM    973  CZ  ARG   125     -38.247 -18.478 -19.022  1.00  0.00           C  
ATOM    974  NH1 ARG   125     -37.830 -19.405 -19.810  1.00  0.00           N1+
ATOM    975 HH11 ARG   125     -37.445 -20.256 -19.432  1.00  0.00           H  
ATOM    976 HH12 ARG   125     -37.822 -19.237 -20.803  1.00  0.00           H  
ATOM    977  NH2 ARG   125     -38.595 -17.379 -19.636  1.00  0.00           N  
ATOM    978 HH21 ARG   125     -38.694 -16.588 -19.012  1.00  0.00           H  
ATOM    979 HH22 ARG   125     -38.813 -17.368 -20.628  1.00  0.00           H  
ATOM    980  C   ARG   125     -40.201 -22.902 -14.873  1.00  0.00           C  
ATOM    981  O   ARG   125     -39.569 -22.363 -13.939  1.00  0.00           O  
ATOM    982  N   PRO   126     -40.302 -24.248 -14.975  1.00  0.00           N  
ATOM    983  CD  PRO   126     -41.046 -24.951 -16.085  1.00  0.00           C  
ATOM    984  HD1 PRO   126     -40.446 -25.099 -16.981  1.00  0.00           H  
ATOM    985  HD2 PRO   126     -41.961 -24.448 -16.383  1.00  0.00           H  
ATOM    986  CG  PRO   126     -41.255 -26.298 -15.553  1.00  0.00           C  
ATOM    987  HG1 PRO   126     -41.280 -27.141 -16.249  1.00  0.00           H  
ATOM    988  HG2 PRO   126     -42.157 -26.182 -14.952  1.00  0.00           H  
ATOM    989  CB  PRO   126     -40.023 -26.547 -14.701  1.00  0.00           C  
ATOM    990  HB1 PRO   126     -39.189 -26.669 -15.379  1.00  0.00           H  
ATOM    991  HB2 PRO   126     -40.220 -27.423 -14.086  1.00  0.00           H  
ATOM    992  CA  PRO   126     -39.777 -25.229 -13.991  1.00  0.00           C  
ATOM    993  HA  PRO   126     -40.394 -25.301 -13.094  1.00  0.00           H  
ATOM    994  C   PRO   126     -38.327 -25.075 -13.484  1.00  0.00           C  
ATOM    995  O   PRO   126     -37.943 -25.577 -12.458  1.00  0.00           O  
ATOM    996  N   ASN   127     -37.448 -24.280 -14.161  1.00  0.00           N  
ATOM    997  H   ASN   127     -37.784 -24.008 -15.077  1.00  0.00           H  
ATOM    998  CA  ASN   127     -36.074 -24.035 -13.904  1.00  0.00           C  
ATOM    999  HA  ASN   127     -35.787 -24.490 -12.957  1.00  0.00           H  
ATOM   1000  CB  ASN   127     -35.236 -24.440 -15.112  1.00  0.00           C  
ATOM   1001  HB1 ASN   127     -34.170 -24.286 -14.933  1.00  0.00           H  
ATOM   1002  HB2 ASN   127     -35.476 -23.855 -15.998  1.00  0.00           H  
ATOM   1003  CG  ASN   127     -35.384 -25.946 -15.417  1.00  0.00           C  
ATOM   1004  OD1 ASN   127     -35.998 -26.283 -16.442  1.00  0.00           O  
ATOM   1005  ND2 ASN   127     -34.991 -26.801 -14.518  1.00  0.00           N  
ATOM   1006 HD21 ASN   127     -34.447 -26.400 -13.765  1.00  0.00           H  
ATOM   1007 HD22 ASN   127     -35.346 -27.743 -14.581  1.00  0.00           H  
ATOM   1008  C   ASN   127     -35.792 -22.532 -13.523  1.00  0.00           C  
ATOM   1009  O   ASN   127     -34.652 -22.127 -13.653  1.00  0.00           O  
ATOM   1010  N   TYR   128     -36.852 -21.835 -13.057  1.00  0.00           N  
ATOM   1011  H   TYR   128     -37.783 -22.204 -13.218  1.00  0.00           H  
ATOM   1012  CA  TYR   128     -36.667 -20.452 -12.523  1.00  0.00           C  
ATOM   1013  HA  TYR   128     -35.946 -19.973 -13.186  1.00  0.00           H  
ATOM   1014  CB  TYR   128     -38.012 -19.683 -12.640  1.00  0.00           C  
ATOM   1015  HB1 TYR   128     -38.810 -20.270 -12.183  1.00  0.00           H  
ATOM   1016  HB2 TYR   128     -38.296 -19.689 -13.683  1.00  0.00           H  
ATOM   1017  CG  TYR   128     -37.862 -18.246 -12.164  1.00  0.00           C  
ATOM   1018  CD1 TYR   128     -37.221 -17.299 -12.927  1.00  0.00           C  
ATOM   1019  HD1 TYR   128     -36.791 -17.637 -13.858  1.00  0.00           H  
ATOM   1020  CE1 TYR   128     -37.089 -15.966 -12.438  1.00  0.00           C  
ATOM   1021  HE1 TYR   128     -36.451 -15.280 -12.969  1.00  0.00           H  
ATOM   1022  CZ  TYR   128     -37.728 -15.594 -11.286  1.00  0.00           C  
ATOM   1023  OH  TYR   128     -37.715 -14.305 -10.842  1.00  0.00           O  
ATOM   1024  HH  TYR   128     -37.104 -13.706 -11.286  1.00  0.00           H  
ATOM   1025  CE2 TYR   128     -38.421 -16.494 -10.495  1.00  0.00           C  
ATOM   1026  HE2 TYR   128     -39.024 -16.162  -9.658  1.00  0.00           H  
ATOM   1027  CD2 TYR   128     -38.513 -17.875 -10.971  1.00  0.00           C  
ATOM   1028  HD2 TYR   128     -39.162 -18.610 -10.505  1.00  0.00           H  
ATOM   1029  C   TYR   128     -36.197 -20.417 -11.059  1.00  0.00           C  
ATOM   1030  O   TYR   128     -36.933 -20.888 -10.193  1.00  0.00           O  
ATOM   1031  N   GLN   129     -35.069 -19.769 -10.821  1.00  0.00           N  
ATOM   1032  H   GLN   129     -34.494 -19.339 -11.537  1.00  0.00           H  
ATOM   1033  CA  GLN   129     -34.465 -19.710  -9.444  1.00  0.00           C  
ATOM   1034  HA  GLN   129     -33.459 -19.313  -9.575  1.00  0.00           H  
ATOM   1035  CB  GLN   129     -35.111 -18.548  -8.617  1.00  0.00           C  
ATOM   1036  HB1 GLN   129     -34.684 -18.376  -7.637  1.00  0.00           H  
ATOM   1037  HB2 GLN   129     -36.197 -18.642  -8.590  1.00  0.00           H  
ATOM   1038  CG  GLN   129     -34.889 -17.192  -9.414  1.00  0.00           C  
ATOM   1039  HG1 GLN   129     -35.527 -17.250 -10.290  1.00  0.00           H  
ATOM   1040  HG2 GLN   129     -33.850 -17.030  -9.721  1.00  0.00           H  
ATOM   1041  CD  GLN   129     -35.219 -16.047  -8.565  1.00  0.00           C  
ATOM   1042  OE1 GLN   129     -35.745 -16.149  -7.515  1.00  0.00           O  
ATOM   1043  NE2 GLN   129     -35.031 -14.889  -9.158  1.00  0.00           N  
ATOM   1044 HE21 GLN   129     -34.508 -14.907 -10.021  1.00  0.00           H  
ATOM   1045 HE22 GLN   129     -35.286 -14.031  -8.671  1.00  0.00           H  
ATOM   1046  C   GLN   129     -34.385 -21.086  -8.734  1.00  0.00           C  
ATOM   1047  O   GLN   129     -33.620 -21.993  -9.094  1.00  0.00           O  
ATOM   1048  N   PHE   130     -35.112 -21.250  -7.629  1.00  0.00           N  
ATOM   1049  H   PHE   130     -35.710 -20.511  -7.286  1.00  0.00           H  
ATOM   1050  CA  PHE   130     -35.213 -22.499  -6.929  1.00  0.00           C  
ATOM   1051  HA  PHE   130     -34.448 -23.195  -7.280  1.00  0.00           H  
ATOM   1052  CB  PHE   130     -35.044 -22.451  -5.365  1.00  0.00           C  
ATOM   1053  HB1 PHE   130     -34.972 -23.488  -5.042  1.00  0.00           H  
ATOM   1054  HB2 PHE   130     -35.912 -21.919  -4.972  1.00  0.00           H  
ATOM   1055  CG  PHE   130     -33.651 -21.908  -4.938  1.00  0.00           C  
ATOM   1056  CD1 PHE   130     -33.605 -21.331  -3.664  1.00  0.00           C  
ATOM   1057  HD1 PHE   130     -34.492 -21.348  -3.052  1.00  0.00           H  
ATOM   1058  CE1 PHE   130     -32.446 -20.705  -3.178  1.00  0.00           C  
ATOM   1059  HE1 PHE   130     -32.418 -20.335  -2.164  1.00  0.00           H  
ATOM   1060  CZ  PHE   130     -31.322 -20.749  -3.981  1.00  0.00           C  
ATOM   1061  HZ  PHE   130     -30.417 -20.253  -3.676  1.00  0.00           H  
ATOM   1062  CE2 PHE   130     -31.290 -21.410  -5.233  1.00  0.00           C  
ATOM   1063  HE2 PHE   130     -30.338 -21.445  -5.750  1.00  0.00           H  
ATOM   1064  CD2 PHE   130     -32.505 -21.976  -5.741  1.00  0.00           C  
ATOM   1065  HD2 PHE   130     -32.492 -22.401  -6.730  1.00  0.00           H  
ATOM   1066  C   PHE   130     -36.438 -23.439  -7.346  1.00  0.00           C  
ATOM   1067  O   PHE   130     -36.770 -24.340  -6.535  1.00  0.00           O  
ATOM   1068  N   THR   131     -37.134 -23.162  -8.470  1.00  0.00           N  
ATOM   1069  H   THR   131     -36.805 -22.415  -9.049  1.00  0.00           H  
ATOM   1070  CA  THR   131     -38.437 -23.828  -8.854  1.00  0.00           C  
ATOM   1071  HA  THR   131     -39.141 -23.700  -8.040  1.00  0.00           H  
ATOM   1072  CB  THR   131     -39.110 -23.033 -10.007  1.00  0.00           C  
ATOM   1073  HB  THR   131     -38.552 -23.141 -10.943  1.00  0.00           H  
ATOM   1074  CG2 THR   131     -40.511 -23.515 -10.372  1.00  0.00           C  
ATOM   1075 HG21 THR   131     -41.213 -23.236  -9.577  1.00  0.00           H  
ATOM   1076 HG22 THR   131     -40.668 -22.981 -11.313  1.00  0.00           H  
ATOM   1077 HG23 THR   131     -40.487 -24.575 -10.601  1.00  0.00           H  
ATOM   1078  OG1 THR   131     -39.307 -21.721  -9.631  1.00  0.00           O  
ATOM   1079  HG1 THR   131     -38.465 -21.291  -9.480  1.00  0.00           H  
ATOM   1080  C   THR   131     -38.139 -25.288  -9.146  1.00  0.00           C  
ATOM   1081  O   THR   131     -39.138 -26.017  -9.031  1.00  0.00           O  
ATOM   1082  N   ASN   132     -36.910 -25.694  -9.355  1.00  0.00           N  
ATOM   1083  H   ASN   132     -36.197 -25.001  -9.537  1.00  0.00           H  
ATOM   1084  CA  ASN   132     -36.506 -27.122  -9.487  1.00  0.00           C  
ATOM   1085  HA  ASN   132     -37.380 -27.711  -9.779  1.00  0.00           H  
ATOM   1086  CB  ASN   132     -35.601 -27.125 -10.753  1.00  0.00           C  
ATOM   1087  HB1 ASN   132     -34.594 -26.978 -10.344  1.00  0.00           H  
ATOM   1088  HB2 ASN   132     -35.906 -26.301 -11.413  1.00  0.00           H  
ATOM   1089  CG  ASN   132     -35.846 -28.428 -11.575  1.00  0.00           C  
ATOM   1090  OD1 ASN   132     -36.972 -28.872 -11.790  1.00  0.00           O  
ATOM   1091  ND2 ASN   132     -34.741 -28.990 -11.994  1.00  0.00           N  
ATOM   1092 HD21 ASN   132     -33.852 -28.670 -11.657  1.00  0.00           H  
ATOM   1093 HD22 ASN   132     -34.770 -29.766 -12.649  1.00  0.00           H  
ATOM   1094  C   ASN   132     -35.724 -27.694  -8.280  1.00  0.00           C  
ATOM   1095  O   ASN   132     -35.473 -28.903  -8.315  1.00  0.00           O  
ATOM   1096  N   LEU   133     -35.275 -26.918  -7.308  1.00  0.00           N  
ATOM   1097  H   LEU   133     -35.362 -25.923  -7.447  1.00  0.00           H  
ATOM   1098  CA  LEU   133     -34.439 -27.316  -6.168  1.00  0.00           C  
ATOM   1099  HA  LEU   133     -33.450 -27.539  -6.576  1.00  0.00           H  
ATOM   1100  CB  LEU   133     -34.377 -26.211  -5.115  1.00  0.00           C  
ATOM   1101  HB1 LEU   133     -35.400 -25.919  -4.900  1.00  0.00           H  
ATOM   1102  HB2 LEU   133     -33.898 -25.355  -5.594  1.00  0.00           H  
ATOM   1103  CG  LEU   133     -33.632 -26.308  -3.809  1.00  0.00           C  
ATOM   1104  HG  LEU   133     -34.108 -27.156  -3.301  1.00  0.00           H  
ATOM   1105  CD1 LEU   133     -32.128 -26.557  -3.809  1.00  0.00           C  
ATOM   1106 HD11 LEU   133     -31.712 -26.560  -2.805  1.00  0.00           H  
ATOM   1107 HD12 LEU   133     -31.998 -27.554  -4.254  1.00  0.00           H  
ATOM   1108 HD13 LEU   133     -31.643 -25.768  -4.379  1.00  0.00           H  
ATOM   1109  CD2 LEU   133     -33.682 -25.071  -2.902  1.00  0.00           C  
ATOM   1110 HD21 LEU   133     -33.182 -24.223  -3.380  1.00  0.00           H  
ATOM   1111 HD22 LEU   133     -34.705 -24.710  -2.756  1.00  0.00           H  
ATOM   1112 HD23 LEU   133     -33.199 -25.207  -1.938  1.00  0.00           H  
ATOM   1113  C   LEU   133     -34.885 -28.592  -5.416  1.00  0.00           C  
ATOM   1114  O   LEU   133     -34.047 -29.403  -5.021  1.00  0.00           O  
ATOM   1115  N   LYS   134     -36.212 -28.838  -5.487  1.00  0.00           N  
ATOM   1116  H   LYS   134     -36.756 -28.036  -5.750  1.00  0.00           H  
ATOM   1117  CA  LYS   134     -36.774 -30.170  -5.119  1.00  0.00           C  
ATOM   1118  HA  LYS   134     -36.650 -30.385  -4.056  1.00  0.00           H  
ATOM   1119  CB  LYS   134     -38.250 -30.211  -5.456  1.00  0.00           C  
ATOM   1120  HB1 LYS   134     -38.814 -29.466  -4.899  1.00  0.00           H  
ATOM   1121  HB2 LYS   134     -38.676 -31.117  -5.029  1.00  0.00           H  
ATOM   1122  CG  LYS   134     -38.566 -30.008  -6.891  1.00  0.00           C  
ATOM   1123  HG1 LYS   134     -37.853 -30.618  -7.447  1.00  0.00           H  
ATOM   1124  HG2 LYS   134     -38.271 -28.988  -7.141  1.00  0.00           H  
ATOM   1125  CD  LYS   134     -39.997 -30.507  -7.191  1.00  0.00           C  
ATOM   1126  HD1 LYS   134     -40.782 -29.998  -6.624  1.00  0.00           H  
ATOM   1127  HD2 LYS   134     -40.225 -31.551  -6.982  1.00  0.00           H  
ATOM   1128  CE  LYS   134     -40.205 -30.247  -8.677  1.00  0.00           C  
ATOM   1129  HE1 LYS   134     -39.827 -31.150  -9.164  1.00  0.00           H  
ATOM   1130  HE2 LYS   134     -39.661 -29.340  -8.915  1.00  0.00           H  
ATOM   1131  NZ  LYS   134     -41.586 -30.055  -9.095  1.00  0.00           N1+
ATOM   1132  HZ1 LYS   134     -42.173 -30.807  -8.760  1.00  0.00           H  
ATOM   1133  HZ2 LYS   134     -41.972 -29.160  -8.841  1.00  0.00           H  
ATOM   1134  HZ3 LYS   134     -41.622 -30.122 -10.108  1.00  0.00           H  
ATOM   1135  C   LYS   134     -36.111 -31.446  -5.719  1.00  0.00           C  
ATOM   1136  O   LYS   134     -36.183 -32.495  -5.065  1.00  0.00           O  
ATOM   1137  N   ALA   135     -35.554 -31.329  -6.883  1.00  0.00           N  
ATOM   1138  H   ALA   135     -35.613 -30.400  -7.270  1.00  0.00           H  
ATOM   1139  CA  ALA   135     -34.862 -32.337  -7.597  1.00  0.00           C  
ATOM   1140  HA  ALA   135     -35.372 -33.298  -7.665  1.00  0.00           H  
ATOM   1141  CB  ALA   135     -34.589 -31.958  -9.059  1.00  0.00           C  
ATOM   1142  HB1 ALA   135     -35.547 -32.013  -9.561  1.00  0.00           H  
ATOM   1143  HB2 ALA   135     -34.272 -30.925  -9.153  1.00  0.00           H  
ATOM   1144  HB3 ALA   135     -33.939 -32.701  -9.527  1.00  0.00           H  
ATOM   1145  C   ALA   135     -33.591 -32.765  -6.947  1.00  0.00           C  
ATOM   1146  O   ALA   135     -33.222 -33.920  -7.116  1.00  0.00           O  
ATOM   1147  N   ALA   136     -32.895 -31.867  -6.179  1.00  0.00           N  
ATOM   1148  H   ALA   136     -33.229 -30.920  -6.220  1.00  0.00           H  
ATOM   1149  CA  ALA   136     -31.807 -32.190  -5.306  1.00  0.00           C  
ATOM   1150  HA  ALA   136     -31.179 -32.911  -5.824  1.00  0.00           H  
ATOM   1151  CB  ALA   136     -30.994 -30.941  -5.028  1.00  0.00           C  
ATOM   1152  HB1 ALA   136     -30.550 -30.559  -5.949  1.00  0.00           H  
ATOM   1153  HB2 ALA   136     -31.612 -30.217  -4.502  1.00  0.00           H  
ATOM   1154  HB3 ALA   136     -30.139 -31.289  -4.459  1.00  0.00           H  
ATOM   1155  C   ALA   136     -32.323 -32.893  -4.033  1.00  0.00           C  
ATOM   1156  O   ALA   136     -33.461 -32.734  -3.567  1.00  0.00           O  
ATOM   1157  N   LYS   137     -31.428 -33.710  -3.582  1.00  0.00           N  
ATOM   1158  H   LYS   137     -30.575 -33.797  -4.117  1.00  0.00           H  
ATOM   1159  CA  LYS   137     -31.649 -34.663  -2.591  1.00  0.00           C  
ATOM   1160  HA  LYS   137     -32.663 -34.685  -2.201  1.00  0.00           H  
ATOM   1161  CB  LYS   137     -31.542 -36.096  -3.212  1.00  0.00           C  
ATOM   1162  HB1 LYS   137     -31.570 -36.823  -2.392  1.00  0.00           H  
ATOM   1163  HB2 LYS   137     -30.570 -36.113  -3.712  1.00  0.00           H  
ATOM   1164  CG  LYS   137     -32.679 -36.365  -4.235  1.00  0.00           C  
ATOM   1165  HG1 LYS   137     -32.297 -36.072  -5.210  1.00  0.00           H  
ATOM   1166  HG2 LYS   137     -33.580 -35.892  -3.859  1.00  0.00           H  
ATOM   1167  CD  LYS   137     -32.774 -37.900  -4.351  1.00  0.00           C  
ATOM   1168  HD1 LYS   137     -32.981 -38.366  -3.388  1.00  0.00           H  
ATOM   1169  HD2 LYS   137     -31.821 -38.219  -4.772  1.00  0.00           H  
ATOM   1170  CE  LYS   137     -33.977 -38.246  -5.369  1.00  0.00           C  
ATOM   1171  HE1 LYS   137     -34.887 -37.684  -5.154  1.00  0.00           H  
ATOM   1172  HE2 LYS   137     -34.183 -39.317  -5.309  1.00  0.00           H  
ATOM   1173  NZ  LYS   137     -33.576 -38.036  -6.703  1.00  0.00           N1+
ATOM   1174  HZ1 LYS   137     -34.166 -37.332  -7.099  1.00  0.00           H  
ATOM   1175  HZ2 LYS   137     -32.677 -37.585  -6.633  1.00  0.00           H  
ATOM   1176  HZ3 LYS   137     -33.557 -38.850  -7.301  1.00  0.00           H  
ATOM   1177  C   LYS   137     -30.681 -34.463  -1.376  1.00  0.00           C  
ATOM   1178  O   LYS   137     -29.644 -33.809  -1.445  1.00  0.00           O  
ATOM   1179  N   LYS   138     -31.122 -35.125  -0.295  1.00  0.00           N  
ATOM   1180  H   LYS   138     -32.042 -35.531  -0.365  1.00  0.00           H  
ATOM   1181  CA  LYS   138     -30.216 -35.569   0.793  1.00  0.00           C  
ATOM   1182  HA  LYS   138     -29.884 -34.670   1.312  1.00  0.00           H  
ATOM   1183  CB  LYS   138     -30.999 -36.562   1.695  1.00  0.00           C  
ATOM   1184  HB1 LYS   138     -31.205 -37.459   1.096  1.00  0.00           H  
ATOM   1185  HB2 LYS   138     -31.976 -36.202   2.027  1.00  0.00           H  
ATOM   1186  CG  LYS   138     -30.158 -36.981   2.952  1.00  0.00           C  
ATOM   1187  HG1 LYS   138     -30.039 -36.133   3.619  1.00  0.00           H  
ATOM   1188  HG2 LYS   138     -29.183 -37.187   2.522  1.00  0.00           H  
ATOM   1189  CD  LYS   138     -30.685 -38.250   3.617  1.00  0.00           C  
ATOM   1190  HD1 LYS   138     -30.747 -39.148   3.000  1.00  0.00           H  
ATOM   1191  HD2 LYS   138     -31.642 -37.994   4.078  1.00  0.00           H  
ATOM   1192  CE  LYS   138     -29.665 -38.673   4.541  1.00  0.00           C  
ATOM   1193  HE1 LYS   138     -29.472 -37.777   5.131  1.00  0.00           H  
ATOM   1194  HE2 LYS   138     -28.701 -38.877   4.065  1.00  0.00           H  
ATOM   1195  NZ  LYS   138     -30.037 -39.729   5.547  1.00  0.00           N1+
ATOM   1196  HZ1 LYS   138     -30.007 -40.640   5.098  1.00  0.00           H  
ATOM   1197  HZ2 LYS   138     -29.330 -39.824   6.270  1.00  0.00           H  
ATOM   1198  HZ3 LYS   138     -30.931 -39.598   6.005  1.00  0.00           H  
ATOM   1199  C   LYS   138     -28.980 -36.142   0.082  1.00  0.00           C  
ATOM   1200  O   LYS   138     -29.052 -37.007  -0.829  1.00  0.00           O  
ATOM   1201  N   GLY   139     -27.778 -35.670   0.495  1.00  0.00           N  
ATOM   1202  H   GLY   139     -27.811 -34.947   1.198  1.00  0.00           H  
ATOM   1203  CA  GLY   139     -26.420 -36.142   0.062  1.00  0.00           C  
ATOM   1204  HA1 GLY   139     -26.371 -37.229  -0.001  1.00  0.00           H  
ATOM   1205  HA2 GLY   139     -25.824 -36.026   0.962  1.00  0.00           H  
ATOM   1206  C   GLY   139     -25.841 -35.410  -1.184  1.00  0.00           C  
ATOM   1207  O   GLY   139     -24.697 -35.716  -1.598  1.00  0.00           O  
ATOM   1208  N   SER   140     -26.582 -34.455  -1.832  1.00  0.00           N  
ATOM   1209  H   SER   140     -27.509 -34.113  -1.616  1.00  0.00           H  
ATOM   1210  CA  SER   140     -26.164 -33.598  -2.973  1.00  0.00           C  
ATOM   1211  HA  SER   140     -25.756 -34.272  -3.728  1.00  0.00           H  
ATOM   1212  CB  SER   140     -27.319 -33.013  -3.695  1.00  0.00           C  
ATOM   1213  HB1 SER   140     -26.940 -32.527  -4.589  1.00  0.00           H  
ATOM   1214  HB2 SER   140     -27.802 -32.275  -3.053  1.00  0.00           H  
ATOM   1215  OG  SER   140     -28.238 -33.985  -4.174  1.00  0.00           O  
ATOM   1216  HG  SER   140     -27.924 -34.385  -4.983  1.00  0.00           H  
ATOM   1217  C   SER   140     -25.163 -32.469  -2.580  1.00  0.00           C  
ATOM   1218  O   SER   140     -25.273 -31.816  -1.541  1.00  0.00           O  
ATOM   1219  N   MET   141     -24.247 -32.005  -3.463  1.00  0.00           N  
ATOM   1220  H   MET   141     -24.305 -32.327  -4.419  1.00  0.00           H  
ATOM   1221  CA  MET   141     -23.389 -30.811  -3.296  1.00  0.00           C  
ATOM   1222  HA  MET   141     -23.116 -30.733  -2.240  1.00  0.00           H  
ATOM   1223  CB  MET   141     -22.052 -30.893  -4.056  1.00  0.00           C  
ATOM   1224  HB1 MET   141     -21.591 -29.903  -3.945  1.00  0.00           H  
ATOM   1225  HB2 MET   141     -22.318 -31.004  -5.097  1.00  0.00           H  
ATOM   1226  CG  MET   141     -21.080 -31.987  -3.550  1.00  0.00           C  
ATOM   1227  HG1 MET   141     -20.315 -32.151  -4.323  1.00  0.00           H  
ATOM   1228  HG2 MET   141     -21.707 -32.871  -3.612  1.00  0.00           H  
ATOM   1229  SD  MET   141     -20.322 -31.882  -1.939  1.00  0.00           S  
ATOM   1230  CE  MET   141     -19.691 -33.561  -1.764  1.00  0.00           C  
ATOM   1231  HE1 MET   141     -20.589 -34.174  -1.874  1.00  0.00           H  
ATOM   1232  HE2 MET   141     -19.056 -33.942  -2.555  1.00  0.00           H  
ATOM   1233  HE3 MET   141     -19.224 -33.605  -0.775  1.00  0.00           H  
ATOM   1234  C   MET   141     -24.073 -29.495  -3.562  1.00  0.00           C  
ATOM   1235  O   MET   141     -24.927 -29.377  -4.468  1.00  0.00           O  
ATOM   1236  N   VAL   142     -23.510 -28.398  -2.986  1.00  0.00           N  
ATOM   1237  H   VAL   142     -22.831 -28.557  -2.253  1.00  0.00           H  
ATOM   1238  CA  VAL   142     -23.862 -26.999  -3.156  1.00  0.00           C  
ATOM   1239  HA  VAL   142     -24.401 -26.902  -4.104  1.00  0.00           H  
ATOM   1240  CB  VAL   142     -24.719 -26.492  -1.991  1.00  0.00           C  
ATOM   1241  HB  VAL   142     -24.195 -26.548  -1.037  1.00  0.00           H  
ATOM   1242  CG1 VAL   142     -25.085 -25.019  -2.227  1.00  0.00           C  
ATOM   1243 HG11 VAL   142     -25.729 -24.648  -1.430  1.00  0.00           H  
ATOM   1244 HG12 VAL   142     -24.251 -24.311  -2.229  1.00  0.00           H  
ATOM   1245 HG13 VAL   142     -25.559 -24.890  -3.211  1.00  0.00           H  
ATOM   1246  CG2 VAL   142     -26.135 -27.118  -1.903  1.00  0.00           C  
ATOM   1247 HG21 VAL   142     -26.624 -26.976  -2.873  1.00  0.00           H  
ATOM   1248 HG22 VAL   142     -26.066 -28.195  -1.750  1.00  0.00           H  
ATOM   1249 HG23 VAL   142     -26.771 -26.611  -1.175  1.00  0.00           H  
ATOM   1250  C   VAL   142     -22.569 -26.240  -3.247  1.00  0.00           C  
ATOM   1251  O   VAL   142     -21.638 -26.428  -2.453  1.00  0.00           O  
ATOM   1252  N   TYR   143     -22.513 -25.314  -4.215  1.00  0.00           N  
ATOM   1253  H   TYR   143     -23.227 -25.322  -4.941  1.00  0.00           H  
ATOM   1254  CA  TYR   143     -21.341 -24.450  -4.411  1.00  0.00           C  
ATOM   1255  HA  TYR   143     -20.556 -24.614  -3.673  1.00  0.00           H  
ATOM   1256  CB  TYR   143     -20.644 -24.751  -5.802  1.00  0.00           C  
ATOM   1257  HB1 TYR   143     -19.776 -24.095  -5.833  1.00  0.00           H  
ATOM   1258  HB2 TYR   143     -21.325 -24.459  -6.611  1.00  0.00           H  
ATOM   1259  CG  TYR   143     -20.303 -26.200  -6.059  1.00  0.00           C  
ATOM   1260  CD1 TYR   143     -21.296 -27.073  -6.444  1.00  0.00           C  
ATOM   1261  HD1 TYR   143     -22.296 -26.707  -6.645  1.00  0.00           H  
ATOM   1262  CE1 TYR   143     -21.054 -28.468  -6.533  1.00  0.00           C  
ATOM   1263  HE1 TYR   143     -21.799 -29.228  -6.745  1.00  0.00           H  
ATOM   1264  CZ  TYR   143     -19.717 -28.921  -6.440  1.00  0.00           C  
ATOM   1265  OH  TYR   143     -19.430 -30.185  -6.807  1.00  0.00           O  
ATOM   1266  HH  TYR   143     -20.139 -30.741  -7.134  1.00  0.00           H  
ATOM   1267  CE2 TYR   143     -18.711 -28.041  -6.006  1.00  0.00           C  
ATOM   1268  HE2 TYR   143     -17.717 -28.468  -5.929  1.00  0.00           H  
ATOM   1269  CD2 TYR   143     -18.984 -26.671  -5.855  1.00  0.00           C  
ATOM   1270  HD2 TYR   143     -18.212 -26.007  -5.519  1.00  0.00           H  
ATOM   1271  C   TYR   143     -21.705 -22.987  -4.446  1.00  0.00           C  
ATOM   1272  O   TYR   143     -22.690 -22.611  -5.023  1.00  0.00           O  
ATOM   1273  N   PHE   144     -20.973 -22.090  -3.689  1.00  0.00           N  
ATOM   1274  H   PHE   144     -20.195 -22.389  -3.120  1.00  0.00           H  
ATOM   1275  CA  PHE   144     -21.448 -20.711  -3.401  1.00  0.00           C  
ATOM   1276  HA  PHE   144     -22.098 -20.393  -4.222  1.00  0.00           H  
ATOM   1277  CB  PHE   144     -22.154 -20.718  -2.037  1.00  0.00           C  
ATOM   1278  HB1 PHE   144     -21.454 -21.187  -1.356  1.00  0.00           H  
ATOM   1279  HB2 PHE   144     -23.056 -21.326  -2.025  1.00  0.00           H  
ATOM   1280  CG  PHE   144     -22.533 -19.355  -1.477  1.00  0.00           C  
ATOM   1281  CD1 PHE   144     -22.300 -19.024  -0.150  1.00  0.00           C  
ATOM   1282  HD1 PHE   144     -21.761 -19.680   0.528  1.00  0.00           H  
ATOM   1283  CE1 PHE   144     -22.502 -17.672   0.303  1.00  0.00           C  
ATOM   1284  HE1 PHE   144     -22.276 -17.425   1.327  1.00  0.00           H  
ATOM   1285  CZ  PHE   144     -23.153 -16.800  -0.599  1.00  0.00           C  
ATOM   1286  HZ  PHE   144     -23.456 -15.837  -0.238  1.00  0.00           H  
ATOM   1287  CE2 PHE   144     -23.546 -17.180  -1.939  1.00  0.00           C  
ATOM   1288  HE2 PHE   144     -24.051 -16.518  -2.640  1.00  0.00           H  
ATOM   1289  CD2 PHE   144     -23.243 -18.459  -2.371  1.00  0.00           C  
ATOM   1290  HD2 PHE   144     -23.515 -18.793  -3.364  1.00  0.00           H  
ATOM   1291  C   PHE   144     -20.241 -19.792  -3.390  1.00  0.00           C  
ATOM   1292  O   PHE   144     -19.477 -19.827  -2.467  1.00  0.00           O  
ATOM   1293  N   LYS   145     -20.023 -19.049  -4.492  1.00  0.00           N  
ATOM   1294  H   LYS   145     -20.657 -19.115  -5.278  1.00  0.00           H  
ATOM   1295  CA  LYS   145     -18.969 -18.004  -4.620  1.00  0.00           C  
ATOM   1296  HA  LYS   145     -18.130 -18.368  -4.025  1.00  0.00           H  
ATOM   1297  CB  LYS   145     -18.530 -18.102  -6.184  1.00  0.00           C  
ATOM   1298  HB1 LYS   145     -19.420 -17.789  -6.721  1.00  0.00           H  
ATOM   1299  HB2 LYS   145     -18.347 -19.144  -6.455  1.00  0.00           H  
ATOM   1300  CG  LYS   145     -17.255 -17.292  -6.446  1.00  0.00           C  
ATOM   1301  HG1 LYS   145     -16.380 -17.622  -5.884  1.00  0.00           H  
ATOM   1302  HG2 LYS   145     -17.335 -16.229  -6.195  1.00  0.00           H  
ATOM   1303  CD  LYS   145     -16.831 -17.474  -7.892  1.00  0.00           C  
ATOM   1304  HD1 LYS   145     -17.683 -17.393  -8.563  1.00  0.00           H  
ATOM   1305  HD2 LYS   145     -16.319 -18.437  -7.919  1.00  0.00           H  
ATOM   1306  CE  LYS   145     -15.929 -16.311  -8.298  1.00  0.00           C  
ATOM   1307  HE1 LYS   145     -14.954 -16.413  -7.813  1.00  0.00           H  
ATOM   1308  HE2 LYS   145     -16.383 -15.394  -7.917  1.00  0.00           H  
ATOM   1309  NZ  LYS   145     -15.766 -16.210  -9.773  1.00  0.00           N1+
ATOM   1310  HZ1 LYS   145     -15.304 -17.074 -10.017  1.00  0.00           H  
ATOM   1311  HZ2 LYS   145     -16.672 -16.061 -10.200  1.00  0.00           H  
ATOM   1312  HZ3 LYS   145     -15.075 -15.542 -10.062  1.00  0.00           H  
ATOM   1313  C   LYS   145     -19.305 -16.539  -4.245  1.00  0.00           C  
ATOM   1314  O   LYS   145     -20.368 -16.048  -4.679  1.00  0.00           O  
ATOM   1315  N   VAL   146     -18.546 -15.835  -3.412  1.00  0.00           N  
ATOM   1316  H   VAL   146     -17.744 -16.274  -2.978  1.00  0.00           H  
ATOM   1317  CA  VAL   146     -18.645 -14.361  -3.120  1.00  0.00           C  
ATOM   1318  HA  VAL   146     -19.390 -13.839  -3.715  1.00  0.00           H  
ATOM   1319  CB  VAL   146     -19.188 -14.178  -1.713  1.00  0.00           C  
ATOM   1320  HB  VAL   146     -18.668 -14.753  -0.954  1.00  0.00           H  
ATOM   1321  CG1 VAL   146     -19.129 -12.647  -1.397  1.00  0.00           C  
ATOM   1322 HG11 VAL   146     -19.468 -12.045  -2.243  1.00  0.00           H  
ATOM   1323 HG12 VAL   146     -19.638 -12.377  -0.471  1.00  0.00           H  
ATOM   1324 HG13 VAL   146     -18.092 -12.418  -1.170  1.00  0.00           H  
ATOM   1325  CG2 VAL   146     -20.740 -14.575  -1.667  1.00  0.00           C  
ATOM   1326 HG21 VAL   146     -20.830 -15.660  -1.798  1.00  0.00           H  
ATOM   1327 HG22 VAL   146     -21.357 -14.288  -0.820  1.00  0.00           H  
ATOM   1328 HG23 VAL   146     -21.209 -14.186  -2.570  1.00  0.00           H  
ATOM   1329  C   VAL   146     -17.333 -13.626  -3.312  1.00  0.00           C  
ATOM   1330  O   VAL   146     -16.237 -14.021  -2.942  1.00  0.00           O  
ATOM   1331  N   GLY   147     -17.441 -12.614  -4.193  1.00  0.00           N  
ATOM   1332  H   GLY   147     -18.385 -12.415  -4.505  1.00  0.00           H  
ATOM   1333  CA  GLY   147     -16.268 -12.048  -4.783  1.00  0.00           C  
ATOM   1334  HA1 GLY   147     -15.728 -11.614  -3.942  1.00  0.00           H  
ATOM   1335  HA2 GLY   147     -16.537 -11.272  -5.508  1.00  0.00           H  
ATOM   1336  C   GLY   147     -15.303 -12.977  -5.510  1.00  0.00           C  
ATOM   1337  O   GLY   147     -15.712 -13.409  -6.566  1.00  0.00           O  
ATOM   1338  N   ASN   148     -14.089 -13.206  -4.971  1.00  0.00           N  
ATOM   1339  H   ASN   148     -13.752 -12.878  -4.080  1.00  0.00           H  
ATOM   1340  CA  ASN   148     -13.012 -14.073  -5.556  1.00  0.00           C  
ATOM   1341  HA  ASN   148     -13.138 -14.149  -6.637  1.00  0.00           H  
ATOM   1342  CB  ASN   148     -11.673 -13.399  -5.408  1.00  0.00           C  
ATOM   1343  HB1 ASN   148     -11.772 -12.341  -5.648  1.00  0.00           H  
ATOM   1344  HB2 ASN   148     -10.843 -13.944  -5.868  1.00  0.00           H  
ATOM   1345  CG  ASN   148     -11.134 -13.357  -3.954  1.00  0.00           C  
ATOM   1346  OD1 ASN   148     -11.748 -13.747  -3.025  1.00  0.00           O  
ATOM   1347  ND2 ASN   148      -9.935 -12.794  -3.684  1.00  0.00           N  
ATOM   1348 HD21 ASN   148      -9.481 -12.199  -4.348  1.00  0.00           H  
ATOM   1349 HD22 ASN   148      -9.610 -12.718  -2.729  1.00  0.00           H  
ATOM   1350  C   ASN   148     -12.990 -15.597  -5.169  1.00  0.00           C  
ATOM   1351  O   ASN   148     -12.344 -16.440  -5.750  1.00  0.00           O  
ATOM   1352  N   GLU   149     -13.806 -15.919  -4.096  1.00  0.00           N  
ATOM   1353  H   GLU   149     -14.365 -15.171  -3.736  1.00  0.00           H  
ATOM   1354  CA  GLU   149     -13.733 -17.214  -3.347  1.00  0.00           C  
ATOM   1355  HA  GLU   149     -13.156 -17.901  -3.962  1.00  0.00           H  
ATOM   1356  CB  GLU   149     -13.021 -16.990  -2.021  1.00  0.00           C  
ATOM   1357  HB1 GLU   149     -13.647 -16.250  -1.548  1.00  0.00           H  
ATOM   1358  HB2 GLU   149     -12.051 -16.491  -2.130  1.00  0.00           H  
ATOM   1359  CG  GLU   149     -12.886 -18.184  -1.114  1.00  0.00           C  
ATOM   1360  HG1 GLU   149     -13.815 -18.753  -1.105  1.00  0.00           H  
ATOM   1361  HG2 GLU   149     -12.744 -17.853  -0.080  1.00  0.00           H  
ATOM   1362  CD  GLU   149     -11.758 -19.140  -1.431  1.00  0.00           C  
ATOM   1363  OE1 GLU   149     -11.159 -19.119  -2.534  1.00  0.00           O  
ATOM   1364  OE2 GLU   149     -11.410 -19.874  -0.516  1.00  0.00           O1-
ATOM   1365  C   GLU   149     -15.093 -18.021  -3.210  1.00  0.00           C  
ATOM   1366  O   GLU   149     -16.185 -17.517  -2.964  1.00  0.00           O  
ATOM   1367  N   THR   150     -15.004 -19.367  -3.508  1.00  0.00           N  
ATOM   1368  H   THR   150     -14.131 -19.736  -3.869  1.00  0.00           H  
ATOM   1369  CA  THR   150     -16.047 -20.354  -3.542  1.00  0.00           C  
ATOM   1370  HA  THR   150     -16.969 -19.769  -3.649  1.00  0.00           H  
ATOM   1371  CB  THR   150     -15.978 -21.188  -4.795  1.00  0.00           C  
ATOM   1372  HB  THR   150     -15.015 -21.692  -4.700  1.00  0.00           H  
ATOM   1373  CG2 THR   150     -17.096 -22.201  -4.749  1.00  0.00           C  
ATOM   1374 HG21 THR   150     -17.041 -22.779  -5.660  1.00  0.00           H  
ATOM   1375 HG22 THR   150     -16.978 -22.797  -3.844  1.00  0.00           H  
ATOM   1376 HG23 THR   150     -18.000 -21.595  -4.814  1.00  0.00           H  
ATOM   1377  OG1 THR   150     -16.092 -20.382  -5.952  1.00  0.00           O  
ATOM   1378  HG1 THR   150     -15.222 -20.054  -6.156  1.00  0.00           H  
ATOM   1379  C   THR   150     -16.095 -21.195  -2.272  1.00  0.00           C  
ATOM   1380  O   THR   150     -15.110 -21.765  -1.878  1.00  0.00           O  
ATOM   1381  N   ARG   151     -17.192 -21.209  -1.553  1.00  0.00           N  
ATOM   1382  H   ARG   151     -18.002 -20.839  -2.037  1.00  0.00           H  
ATOM   1383  CA  ARG   151     -17.537 -22.106  -0.399  1.00  0.00           C  
ATOM   1384  HA  ARG   151     -16.615 -22.401   0.089  1.00  0.00           H  
ATOM   1385  CB  ARG   151     -18.365 -21.317   0.667  1.00  0.00           C  
ATOM   1386  HB1 ARG   151     -18.921 -21.962   1.337  1.00  0.00           H  
ATOM   1387  HB2 ARG   151     -19.162 -20.709   0.230  1.00  0.00           H  
ATOM   1388  CG  ARG   151     -17.569 -20.332   1.430  1.00  0.00           C  
ATOM   1389  HG1 ARG   151     -17.319 -19.483   0.791  1.00  0.00           H  
ATOM   1390  HG2 ARG   151     -16.681 -20.837   1.809  1.00  0.00           H  
ATOM   1391  CD  ARG   151     -18.406 -19.700   2.562  1.00  0.00           C  
ATOM   1392  HD1 ARG   151     -18.590 -20.417   3.366  1.00  0.00           H  
ATOM   1393  HD2 ARG   151     -19.369 -19.424   2.154  1.00  0.00           H  
ATOM   1394  NE  ARG   151     -17.674 -18.482   2.987  1.00  0.00           N  
ATOM   1395  HE  ARG   151     -16.981 -18.123   2.354  1.00  0.00           H  
ATOM   1396  CZ  ARG   151     -17.683 -17.942   4.192  1.00  0.00           C  
ATOM   1397  NH1 ARG   151     -18.592 -18.275   5.069  1.00  0.00           N1+
ATOM   1398 HH11 ARG   151     -19.198 -19.030   4.786  1.00  0.00           H  
ATOM   1399 HH12 ARG   151     -18.728 -17.622   5.825  1.00  0.00           H  
ATOM   1400  NH2 ARG   151     -16.709 -17.084   4.499  1.00  0.00           N  
ATOM   1401 HH21 ARG   151     -16.160 -16.668   3.762  1.00  0.00           H  
ATOM   1402 HH22 ARG   151     -16.553 -16.892   5.479  1.00  0.00           H  
ATOM   1403  C   ARG   151     -18.255 -23.389  -0.859  1.00  0.00           C  
ATOM   1404  O   ARG   151     -18.930 -23.277  -1.909  1.00  0.00           O  
ATOM   1405  N   LYS   152     -18.205 -24.470  -0.079  1.00  0.00           N  
ATOM   1406  H   LYS   152     -17.652 -24.504   0.772  1.00  0.00           H  
ATOM   1407  CA  LYS   152     -18.913 -25.686  -0.537  1.00  0.00           C  
ATOM   1408  HA  LYS   152     -19.600 -25.394  -1.339  1.00  0.00           H  
ATOM   1409  CB  LYS   152     -17.915 -26.562  -1.359  1.00  0.00           C  
ATOM   1410  HB1 LYS   152     -17.198 -26.952  -0.633  1.00  0.00           H  
ATOM   1411  HB2 LYS   152     -17.446 -25.864  -2.052  1.00  0.00           H  
ATOM   1412  CG  LYS   152     -18.638 -27.747  -2.101  1.00  0.00           C  
ATOM   1413  HG1 LYS   152     -19.381 -27.479  -2.846  1.00  0.00           H  
ATOM   1414  HG2 LYS   152     -19.199 -28.324  -1.365  1.00  0.00           H  
ATOM   1415  CD  LYS   152     -17.618 -28.612  -2.943  1.00  0.00           C  
ATOM   1416  HD1 LYS   152     -17.119 -27.898  -3.599  1.00  0.00           H  
ATOM   1417  HD2 LYS   152     -18.113 -29.310  -3.626  1.00  0.00           H  
ATOM   1418  CE  LYS   152     -16.570 -29.484  -2.269  1.00  0.00           C  
ATOM   1419  HE1 LYS   152     -17.051 -30.271  -1.683  1.00  0.00           H  
ATOM   1420  HE2 LYS   152     -16.056 -28.826  -1.576  1.00  0.00           H  
ATOM   1421  NZ  LYS   152     -15.581 -30.149  -3.151  1.00  0.00           N1+
ATOM   1422  HZ1 LYS   152     -16.034 -30.859  -3.716  1.00  0.00           H  
ATOM   1423  HZ2 LYS   152     -14.999 -29.558  -3.731  1.00  0.00           H  
ATOM   1424  HZ3 LYS   152     -14.987 -30.665  -2.519  1.00  0.00           H  
ATOM   1425  C   LYS   152     -19.676 -26.427   0.607  1.00  0.00           C  
ATOM   1426  O   LYS   152     -19.183 -26.416   1.709  1.00  0.00           O  
ATOM   1427  N   TYR   153     -20.813 -27.167   0.340  1.00  0.00           N  
ATOM   1428  H   TYR   153     -21.142 -27.191  -0.614  1.00  0.00           H  
ATOM   1429  CA  TYR   153     -21.643 -27.805   1.383  1.00  0.00           C  
ATOM   1430  HA  TYR   153     -20.930 -28.077   2.168  1.00  0.00           H  
ATOM   1431  CB  TYR   153     -22.813 -26.888   1.803  1.00  0.00           C  
ATOM   1432  HB1 TYR   153     -23.348 -27.301   2.650  1.00  0.00           H  
ATOM   1433  HB2 TYR   153     -23.531 -26.888   0.985  1.00  0.00           H  
ATOM   1434  CG  TYR   153     -22.464 -25.464   2.074  1.00  0.00           C  
ATOM   1435  CD1 TYR   153     -22.231 -24.554   1.037  1.00  0.00           C  
ATOM   1436  HD1 TYR   153     -22.356 -24.859   0.008  1.00  0.00           H  
ATOM   1437  CE1 TYR   153     -21.845 -23.206   1.230  1.00  0.00           C  
ATOM   1438  HE1 TYR   153     -21.626 -22.564   0.393  1.00  0.00           H  
ATOM   1439  CZ  TYR   153     -21.790 -22.790   2.582  1.00  0.00           C  
ATOM   1440  OH  TYR   153     -21.452 -21.534   2.866  1.00  0.00           O  
ATOM   1441  HH  TYR   153     -21.221 -21.459   3.790  1.00  0.00           H  
ATOM   1442  CE2 TYR   153     -21.951 -23.739   3.657  1.00  0.00           C  
ATOM   1443  HE2 TYR   153     -21.886 -23.376   4.673  1.00  0.00           H  
ATOM   1444  CD2 TYR   153     -22.309 -25.025   3.431  1.00  0.00           C  
ATOM   1445  HD2 TYR   153     -22.510 -25.670   4.279  1.00  0.00           H  
ATOM   1446  C   TYR   153     -22.327 -29.087   0.834  1.00  0.00           C  
ATOM   1447  O   TYR   153     -22.707 -29.098  -0.331  1.00  0.00           O  
ATOM   1448  N   LYS   154     -22.633 -30.072   1.697  1.00  0.00           N  
ATOM   1449  H   LYS   154     -22.500 -29.906   2.680  1.00  0.00           H  
ATOM   1450  CA  LYS   154     -23.483 -31.218   1.339  1.00  0.00           C  
ATOM   1451  HA  LYS   154     -23.577 -31.273   0.258  1.00  0.00           H  
ATOM   1452  CB  LYS   154     -22.691 -32.527   1.561  1.00  0.00           C  
ATOM   1453  HB1 LYS   154     -22.596 -32.639   2.638  1.00  0.00           H  
ATOM   1454  HB2 LYS   154     -21.733 -32.481   1.044  1.00  0.00           H  
ATOM   1455  CG  LYS   154     -23.364 -33.773   0.951  1.00  0.00           C  
ATOM   1456  HG1 LYS   154     -23.377 -33.526  -0.113  1.00  0.00           H  
ATOM   1457  HG2 LYS   154     -24.368 -33.916   1.335  1.00  0.00           H  
ATOM   1458  CD  LYS   154     -22.390 -35.007   1.030  1.00  0.00           C  
ATOM   1459  HD1 LYS   154     -21.499 -34.851   0.422  1.00  0.00           H  
ATOM   1460  HD2 LYS   154     -22.747 -35.897   0.518  1.00  0.00           H  
ATOM   1461  CE  LYS   154     -22.053 -35.363   2.490  1.00  0.00           C  
ATOM   1462  HE1 LYS   154     -21.852 -34.441   3.038  1.00  0.00           H  
ATOM   1463  HE2 LYS   154     -21.155 -35.964   2.550  1.00  0.00           H  
ATOM   1464  NZ  LYS   154     -23.128 -36.116   3.121  1.00  0.00           N1+
ATOM   1465  HZ1 LYS   154     -23.110 -36.024   4.124  1.00  0.00           H  
ATOM   1466  HZ2 LYS   154     -24.042 -35.721   2.952  1.00  0.00           H  
ATOM   1467  HZ3 LYS   154     -23.051 -37.035   2.721  1.00  0.00           H  
ATOM   1468  C   LYS   154     -24.918 -31.226   1.903  1.00  0.00           C  
ATOM   1469  O   LYS   154     -25.115 -30.938   3.091  1.00  0.00           O  
ATOM   1470  N   MET   155     -25.915 -31.500   1.137  1.00  0.00           N  
ATOM   1471  H   MET   155     -25.749 -31.710   0.173  1.00  0.00           H  
ATOM   1472  CA  MET   155     -27.380 -31.431   1.511  1.00  0.00           C  
ATOM   1473  HA  MET   155     -27.654 -30.441   1.859  1.00  0.00           H  
ATOM   1474  CB  MET   155     -28.200 -31.595   0.248  1.00  0.00           C  
ATOM   1475  HB1 MET   155     -27.985 -32.585  -0.144  1.00  0.00           H  
ATOM   1476  HB2 MET   155     -27.923 -30.855  -0.496  1.00  0.00           H  
ATOM   1477  CG  MET   155     -29.778 -31.414   0.472  1.00  0.00           C  
ATOM   1478  HG1 MET   155     -30.119 -32.273   1.044  1.00  0.00           H  
ATOM   1479  HG2 MET   155     -30.178 -31.487  -0.539  1.00  0.00           H  
ATOM   1480  SD  MET   155     -30.512 -29.842   1.075  1.00  0.00           S  
ATOM   1481  CE  MET   155     -29.955 -28.542  -0.179  1.00  0.00           C  
ATOM   1482  HE1 MET   155     -30.222 -28.819  -1.201  1.00  0.00           H  
ATOM   1483  HE2 MET   155     -30.210 -27.522   0.111  1.00  0.00           H  
ATOM   1484  HE3 MET   155     -28.869 -28.481  -0.160  1.00  0.00           H  
ATOM   1485  C   MET   155     -27.680 -32.422   2.639  1.00  0.00           C  
ATOM   1486  O   MET   155     -27.780 -33.617   2.415  1.00  0.00           O  
ATOM   1487  N   THR   156     -28.101 -31.921   3.856  1.00  0.00           N  
ATOM   1488  H   THR   156     -28.193 -30.913   3.954  1.00  0.00           H  
ATOM   1489  CA  THR   156     -28.625 -32.647   5.006  1.00  0.00           C  
ATOM   1490  HA  THR   156     -28.082 -33.576   5.207  1.00  0.00           H  
ATOM   1491  CB  THR   156     -28.663 -31.803   6.309  1.00  0.00           C  
ATOM   1492  HB  THR   156     -29.021 -32.404   7.145  1.00  0.00           H  
ATOM   1493  CG2 THR   156     -27.306 -31.276   6.858  1.00  0.00           C  
ATOM   1494 HG21 THR   156     -26.605 -32.066   7.116  1.00  0.00           H  
ATOM   1495 HG22 THR   156     -26.777 -30.707   6.096  1.00  0.00           H  
ATOM   1496 HG23 THR   156     -27.494 -30.741   7.789  1.00  0.00           H  
ATOM   1497  OG1 THR   156     -29.612 -30.765   6.368  1.00  0.00           O  
ATOM   1498  HG1 THR   156     -29.641 -30.463   5.460  1.00  0.00           H  
ATOM   1499  C   THR   156     -29.975 -33.217   4.697  1.00  0.00           C  
ATOM   1500  O   THR   156     -30.535 -32.928   3.639  1.00  0.00           O  
ATOM   1501  N   SER   157     -30.505 -34.068   5.579  1.00  0.00           N  
ATOM   1502  H   SER   157     -29.961 -34.480   6.323  1.00  0.00           H  
ATOM   1503  CA  SER   157     -31.893 -34.500   5.531  1.00  0.00           C  
ATOM   1504  HA  SER   157     -32.075 -34.987   4.566  1.00  0.00           H  
ATOM   1505  CB  SER   157     -32.276 -35.461   6.625  1.00  0.00           C  
ATOM   1506  HB1 SER   157     -33.211 -36.000   6.419  1.00  0.00           H  
ATOM   1507  HB2 SER   157     -32.306 -34.891   7.554  1.00  0.00           H  
ATOM   1508  OG  SER   157     -31.210 -36.418   6.765  1.00  0.00           O  
ATOM   1509  HG  SER   157     -30.430 -35.983   7.120  1.00  0.00           H  
ATOM   1510  C   SER   157     -32.969 -33.310   5.574  1.00  0.00           C  
ATOM   1511  O   SER   157     -34.135 -33.543   5.386  1.00  0.00           O  
ATOM   1512  N   ILE   158     -32.577 -32.072   5.971  1.00  0.00           N  
ATOM   1513  H   ILE   158     -31.636 -31.881   6.273  1.00  0.00           H  
ATOM   1514  CA  ILE   158     -33.591 -31.007   6.223  1.00  0.00           C  
ATOM   1515  HA  ILE   158     -34.514 -31.491   6.557  1.00  0.00           H  
ATOM   1516  CB  ILE   158     -33.102 -30.122   7.412  1.00  0.00           C  
ATOM   1517  HB  ILE   158     -32.181 -29.655   7.060  1.00  0.00           H  
ATOM   1518  CG2 ILE   158     -33.945 -28.925   7.692  1.00  0.00           C  
ATOM   1519 HG21 ILE   158     -34.900 -29.267   8.092  1.00  0.00           H  
ATOM   1520 HG22 ILE   158     -33.324 -28.409   8.426  1.00  0.00           H  
ATOM   1521 HG23 ILE   158     -34.042 -28.265   6.832  1.00  0.00           H  
ATOM   1522  CG1 ILE   158     -32.978 -30.889   8.706  1.00  0.00           C  
ATOM   1523 HG11 ILE   158     -32.523 -31.878   8.583  1.00  0.00           H  
ATOM   1524 HG12 ILE   158     -33.954 -31.036   9.174  1.00  0.00           H  
ATOM   1525  CD  ILE   158     -32.015 -30.328   9.690  1.00  0.00           C  
ATOM   1526  HD1 ILE   158     -32.205 -29.263   9.871  1.00  0.00           H  
ATOM   1527  HD2 ILE   158     -31.969 -30.901  10.621  1.00  0.00           H  
ATOM   1528  HD3 ILE   158     -31.048 -30.431   9.202  1.00  0.00           H  
ATOM   1529  C   ILE   158     -33.841 -30.256   4.882  1.00  0.00           C  
ATOM   1530  O   ILE   158     -33.170 -29.267   4.572  1.00  0.00           O  
ATOM   1531  N   ARG   159     -34.816 -30.656   4.106  1.00  0.00           N  
ATOM   1532  H   ARG   159     -35.300 -31.489   4.408  1.00  0.00           H  
ATOM   1533  CA  ARG   159     -35.074 -30.155   2.720  1.00  0.00           C  
ATOM   1534  HA  ARG   159     -34.875 -29.089   2.754  1.00  0.00           H  
ATOM   1535  CB  ARG   159     -34.111 -30.841   1.703  1.00  0.00           C  
ATOM   1536  HB1 ARG   159     -33.163 -30.374   1.976  1.00  0.00           H  
ATOM   1537  HB2 ARG   159     -34.357 -30.504   0.686  1.00  0.00           H  
ATOM   1538  CG  ARG   159     -34.063 -32.364   1.858  1.00  0.00           C  
ATOM   1539  HG1 ARG   159     -35.087 -32.725   1.954  1.00  0.00           H  
ATOM   1540  HG2 ARG   159     -33.664 -32.738   2.798  1.00  0.00           H  
ATOM   1541  CD  ARG   159     -33.319 -33.044   0.640  1.00  0.00           C  
ATOM   1542  HD1 ARG   159     -33.116 -34.059   0.988  1.00  0.00           H  
ATOM   1543  HD2 ARG   159     -32.306 -32.682   0.498  1.00  0.00           H  
ATOM   1544  NE  ARG   159     -34.123 -33.015  -0.616  1.00  0.00           N  
ATOM   1545  HE  ARG   159     -33.736 -32.507  -1.390  1.00  0.00           H  
ATOM   1546  CZ  ARG   159     -35.338 -33.613  -0.902  1.00  0.00           C  
ATOM   1547  NH1 ARG   159     -35.996 -34.316   0.024  1.00  0.00           N1+
ATOM   1548 HH11 ARG   159     -35.620 -34.339   0.959  1.00  0.00           H  
ATOM   1549 HH12 ARG   159     -36.923 -34.667  -0.207  1.00  0.00           H  
ATOM   1550  NH2 ARG   159     -35.883 -33.670  -2.109  1.00  0.00           N  
ATOM   1551 HH21 ARG   159     -35.535 -33.066  -2.840  1.00  0.00           H  
ATOM   1552 HH22 ARG   159     -36.698 -34.252  -2.243  1.00  0.00           H  
ATOM   1553  C   ARG   159     -36.533 -30.285   2.298  1.00  0.00           C  
ATOM   1554  O   ARG   159     -37.102 -31.352   2.363  1.00  0.00           O  
ATOM   1555  N   ASP   160     -36.996 -29.203   1.685  1.00  0.00           N  
ATOM   1556  H   ASP   160     -36.504 -28.329   1.807  1.00  0.00           H  
ATOM   1557  CA  ASP   160     -38.391 -29.040   1.317  1.00  0.00           C  
ATOM   1558  HA  ASP   160     -38.484 -28.032   0.924  1.00  0.00           H  
ATOM   1559  CB  ASP   160     -38.706 -30.024   0.136  1.00  0.00           C  
ATOM   1560  HB1 ASP   160     -38.976 -30.992   0.562  1.00  0.00           H  
ATOM   1561  HB2 ASP   160     -37.821 -30.196  -0.482  1.00  0.00           H  
ATOM   1562  CG  ASP   160     -39.903 -29.551  -0.740  1.00  0.00           C  
ATOM   1563  OD1 ASP   160     -40.848 -30.344  -0.907  1.00  0.00           O  
ATOM   1564  OD2 ASP   160     -39.995 -28.384  -1.142  1.00  0.00           O1-
ATOM   1565  C   ASP   160     -39.448 -29.078   2.439  1.00  0.00           C  
ATOM   1566  O   ASP   160     -40.657 -29.273   2.211  1.00  0.00           O  
ATOM   1567  N   VAL   161     -39.036 -28.846   3.640  1.00  0.00           N  
ATOM   1568  H   VAL   161     -38.093 -28.527   3.768  1.00  0.00           H  
ATOM   1569  CA  VAL   161     -39.793 -28.757   4.875  1.00  0.00           C  
ATOM   1570  HA  VAL   161     -40.830 -29.019   4.695  1.00  0.00           H  
ATOM   1571  CB  VAL   161     -39.201 -29.609   5.950  1.00  0.00           C  
ATOM   1572  HB  VAL   161     -39.866 -29.506   6.804  1.00  0.00           H  
ATOM   1573  CG1 VAL   161     -39.100 -31.045   5.550  1.00  0.00           C  
ATOM   1574 HG11 VAL   161     -38.526 -31.208   4.634  1.00  0.00           H  
ATOM   1575 HG12 VAL   161     -38.559 -31.631   6.285  1.00  0.00           H  
ATOM   1576 HG13 VAL   161     -40.112 -31.429   5.426  1.00  0.00           H  
ATOM   1577  CG2 VAL   161     -37.787 -29.136   6.221  1.00  0.00           C  
ATOM   1578 HG21 VAL   161     -37.694 -28.048   6.266  1.00  0.00           H  
ATOM   1579 HG22 VAL   161     -37.514 -29.558   7.187  1.00  0.00           H  
ATOM   1580 HG23 VAL   161     -37.044 -29.363   5.451  1.00  0.00           H  
ATOM   1581  C   VAL   161     -39.999 -27.338   5.344  1.00  0.00           C  
ATOM   1582  O   VAL   161     -39.250 -26.492   5.029  1.00  0.00           O  
ATOM   1583  N   LYS   162     -40.964 -27.168   6.231  1.00  0.00           N  
ATOM   1584  H   LYS   162     -41.448 -28.001   6.533  1.00  0.00           H  
ATOM   1585  CA  LYS   162     -41.290 -25.913   6.969  1.00  0.00           C  
ATOM   1586  HA  LYS   162     -41.685 -25.231   6.215  1.00  0.00           H  
ATOM   1587  CB  LYS   162     -42.363 -26.095   8.052  1.00  0.00           C  
ATOM   1588  HB1 LYS   162     -42.246 -25.234   8.719  1.00  0.00           H  
ATOM   1589  HB2 LYS   162     -42.069 -27.008   8.581  1.00  0.00           H  
ATOM   1590  CG  LYS   162     -43.772 -26.106   7.480  1.00  0.00           C  
ATOM   1591  HG1 LYS   162     -43.818 -26.891   6.735  1.00  0.00           H  
ATOM   1592  HG2 LYS   162     -43.916 -25.086   7.113  1.00  0.00           H  
ATOM   1593  CD  LYS   162     -44.826 -26.250   8.517  1.00  0.00           C  
ATOM   1594  HD1 LYS   162     -45.788 -26.269   8.018  1.00  0.00           H  
ATOM   1595  HD2 LYS   162     -44.994 -25.353   9.112  1.00  0.00           H  
ATOM   1596  CE  LYS   162     -44.657 -27.489   9.383  1.00  0.00           C  
ATOM   1597  HE1 LYS   162     -43.594 -27.694   9.509  1.00  0.00           H  
ATOM   1598  HE2 LYS   162     -45.130 -28.376   8.960  1.00  0.00           H  
ATOM   1599  NZ  LYS   162     -45.178 -27.169  10.707  1.00  0.00           N1+
ATOM   1600  HZ1 LYS   162     -44.717 -26.431  11.206  1.00  0.00           H  
ATOM   1601  HZ2 LYS   162     -46.169 -26.973  10.634  1.00  0.00           H  
ATOM   1602  HZ3 LYS   162     -45.150 -27.983  11.296  1.00  0.00           H  
ATOM   1603  C   LYS   162     -40.067 -25.198   7.638  1.00  0.00           C  
ATOM   1604  O   LYS   162     -39.247 -25.906   8.220  1.00  0.00           O  
ATOM   1605  N   PRO   163     -39.989 -23.812   7.627  1.00  0.00           N  
ATOM   1606  CD  PRO   163     -40.910 -22.805   7.050  1.00  0.00           C  
ATOM   1607  HD1 PRO   163     -41.977 -22.931   7.227  1.00  0.00           H  
ATOM   1608  HD2 PRO   163     -40.869 -22.802   5.963  1.00  0.00           H  
ATOM   1609  CG  PRO   163     -40.490 -21.388   7.551  1.00  0.00           C  
ATOM   1610  HG1 PRO   163     -40.988 -21.137   8.482  1.00  0.00           H  
ATOM   1611  HG2 PRO   163     -40.685 -20.573   6.847  1.00  0.00           H  
ATOM   1612  CB  PRO   163     -39.010 -21.553   7.705  1.00  0.00           C  
ATOM   1613  HB1 PRO   163     -38.655 -20.978   8.560  1.00  0.00           H  
ATOM   1614  HB2 PRO   163     -38.479 -21.327   6.772  1.00  0.00           H  
ATOM   1615  CA  PRO   163     -38.792 -23.084   8.114  1.00  0.00           C  
ATOM   1616  HA  PRO   163     -37.966 -23.539   7.570  1.00  0.00           H  
ATOM   1617  C   PRO   163     -38.577 -23.211   9.594  1.00  0.00           C  
ATOM   1618  O   PRO   163     -37.440 -23.019  10.055  1.00  0.00           O  
ATOM   1619  N   THR   164     -39.584 -23.592  10.391  1.00  0.00           N  
ATOM   1620  H   THR   164     -40.543 -23.730  10.069  1.00  0.00           H  
ATOM   1621  CA  THR   164     -39.512 -23.715  11.852  1.00  0.00           C  
ATOM   1622  HA  THR   164     -38.535 -23.452  12.251  1.00  0.00           H  
ATOM   1623  CB  THR   164     -40.422 -22.636  12.459  1.00  0.00           C  
ATOM   1624  HB  THR   164     -40.232 -22.613  13.534  1.00  0.00           H  
ATOM   1625  CG2 THR   164     -40.211 -21.221  11.985  1.00  0.00           C  
ATOM   1626 HG21 THR   164     -40.779 -21.130  11.052  1.00  0.00           H  
ATOM   1627 HG22 THR   164     -40.659 -20.731  12.842  1.00  0.00           H  
ATOM   1628 HG23 THR   164     -39.168 -20.922  11.898  1.00  0.00           H  
ATOM   1629  OG1 THR   164     -41.785 -22.913  12.258  1.00  0.00           O  
ATOM   1630  HG1 THR   164     -42.204 -22.274  12.838  1.00  0.00           H  
ATOM   1631  C   THR   164     -39.865 -25.101  12.359  1.00  0.00           C  
ATOM   1632  O   THR   164     -40.557 -25.841  11.687  1.00  0.00           O  
ATOM   1633  N   ASP   165     -39.330 -25.507  13.511  1.00  0.00           N  
ATOM   1634  H   ASP   165     -38.658 -24.887  13.944  1.00  0.00           H  
ATOM   1635  CA  ASP   165     -39.572 -26.756  14.204  1.00  0.00           C  
ATOM   1636  HA  ASP   165     -38.796 -26.660  14.962  1.00  0.00           H  
ATOM   1637  CB  ASP   165     -40.894 -26.744  14.944  1.00  0.00           C  
ATOM   1638  HB1 ASP   165     -40.918 -27.671  15.521  1.00  0.00           H  
ATOM   1639  HB2 ASP   165     -41.715 -26.695  14.231  1.00  0.00           H  
ATOM   1640  CG  ASP   165     -41.049 -25.553  15.930  1.00  0.00           C  
ATOM   1641  OD1 ASP   165     -42.188 -25.445  16.403  1.00  0.00           O  
ATOM   1642  OD2 ASP   165     -40.135 -24.769  16.198  1.00  0.00           O1-
ATOM   1643  C   ASP   165     -39.378 -28.127  13.593  1.00  0.00           C  
ATOM   1644  O   ASP   165     -39.267 -29.132  14.327  1.00  0.00           O  
ATOM   1645  N   VAL   166     -39.190 -28.199  12.284  1.00  0.00           N  
ATOM   1646  H   VAL   166     -39.189 -27.355  11.730  1.00  0.00           H  
ATOM   1647  CA  VAL   166     -38.841 -29.526  11.730  1.00  0.00           C  
ATOM   1648  HA  VAL   166     -39.384 -30.229  12.354  1.00  0.00           H  
ATOM   1649  CB  VAL   166     -39.337 -29.662  10.250  1.00  0.00           C  
ATOM   1650  HB  VAL   166     -38.802 -28.953   9.621  1.00  0.00           H  
ATOM   1651  CG1 VAL   166     -39.157 -31.123   9.745  1.00  0.00           C  
ATOM   1652 HG11 VAL   166     -38.191 -31.133   9.240  1.00  0.00           H  
ATOM   1653 HG12 VAL   166     -39.268 -31.916  10.483  1.00  0.00           H  
ATOM   1654 HG13 VAL   166     -39.903 -31.407   9.002  1.00  0.00           H  
ATOM   1655  CG2 VAL   166     -40.817 -29.282  10.179  1.00  0.00           C  
ATOM   1656 HG21 VAL   166     -41.455 -29.927  10.776  1.00  0.00           H  
ATOM   1657 HG22 VAL   166     -40.982 -28.243  10.464  1.00  0.00           H  
ATOM   1658 HG23 VAL   166     -41.049 -29.365   9.118  1.00  0.00           H  
ATOM   1659  C   VAL   166     -37.336 -29.931  11.779  1.00  0.00           C  
ATOM   1660  O   VAL   166     -36.914 -31.072  12.017  1.00  0.00           O  
ATOM   1661  N   GLY   167     -36.509 -28.895  11.568  1.00  0.00           N  
ATOM   1662  H   GLY   167     -36.904 -27.993  11.351  1.00  0.00           H  
ATOM   1663  CA  GLY   167     -35.071 -28.989  11.610  1.00  0.00           C  
ATOM   1664  HA1 GLY   167     -34.612 -28.019  11.403  1.00  0.00           H  
ATOM   1665  HA2 GLY   167     -34.760 -29.733  10.875  1.00  0.00           H  
ATOM   1666  C   GLY   167     -34.622 -29.551  12.983  1.00  0.00           C  
ATOM   1667  O   GLY   167     -35.126 -29.190  14.072  1.00  0.00           O  
ATOM   1668  N   VAL   168     -33.466 -30.273  12.987  1.00  0.00           N  
ATOM   1669  H   VAL   168     -32.976 -30.327  12.108  1.00  0.00           H  
ATOM   1670  CA  VAL   168     -32.883 -30.881  14.193  1.00  0.00           C  
ATOM   1671  HA  VAL   168     -33.495 -30.586  15.043  1.00  0.00           H  
ATOM   1672  CB  VAL   168     -33.027 -32.431  14.238  1.00  0.00           C  
ATOM   1673  HB  VAL   168     -32.496 -32.698  15.150  1.00  0.00           H  
ATOM   1674  CG1 VAL   168     -34.464 -32.792  14.348  1.00  0.00           C  
ATOM   1675 HG11 VAL   168     -34.521 -33.871  14.194  1.00  0.00           H  
ATOM   1676 HG12 VAL   168     -34.837 -32.503  15.328  1.00  0.00           H  
ATOM   1677 HG13 VAL   168     -35.069 -32.269  13.609  1.00  0.00           H  
ATOM   1678  CG2 VAL   168     -32.326 -33.086  13.090  1.00  0.00           C  
ATOM   1679 HG21 VAL   168     -31.291 -32.769  12.972  1.00  0.00           H  
ATOM   1680 HG22 VAL   168     -32.282 -34.159  13.287  1.00  0.00           H  
ATOM   1681 HG23 VAL   168     -32.904 -32.769  12.222  1.00  0.00           H  
ATOM   1682  C   VAL   168     -31.522 -30.477  14.355  1.00  0.00           C  
ATOM   1683  O   VAL   168     -30.727 -30.347  13.410  1.00  0.00           O  
ATOM   1684  N   LEU   169     -31.052 -30.427  15.580  1.00  0.00           N  
ATOM   1685  H   LEU   169     -31.754 -30.441  16.307  1.00  0.00           H  
ATOM   1686  CA  LEU   169     -29.659 -30.378  16.006  1.00  0.00           C  
ATOM   1687  HA  LEU   169     -29.211 -29.410  15.790  1.00  0.00           H  
ATOM   1688  CB  LEU   169     -29.648 -30.405  17.482  1.00  0.00           C  
ATOM   1689  HB1 LEU   169     -28.647 -30.374  17.912  1.00  0.00           H  
ATOM   1690  HB2 LEU   169     -30.265 -31.217  17.875  1.00  0.00           H  
ATOM   1691  CG  LEU   169     -30.219 -29.262  18.300  1.00  0.00           C  
ATOM   1692  HG  LEU   169     -31.266 -29.159  17.988  1.00  0.00           H  
ATOM   1693  CD1 LEU   169     -30.175 -29.585  19.808  1.00  0.00           C  
ATOM   1694 HD11 LEU   169     -30.934 -30.362  19.959  1.00  0.00           H  
ATOM   1695 HD12 LEU   169     -29.239 -30.030  20.140  1.00  0.00           H  
ATOM   1696 HD13 LEU   169     -30.406 -28.656  20.320  1.00  0.00           H  
ATOM   1697  CD2 LEU   169     -29.483 -27.884  18.093  1.00  0.00           C  
ATOM   1698 HD21 LEU   169     -28.463 -27.955  18.464  1.00  0.00           H  
ATOM   1699 HD22 LEU   169     -29.484 -27.665  17.022  1.00  0.00           H  
ATOM   1700 HD23 LEU   169     -30.027 -27.162  18.701  1.00  0.00           H  
ATOM   1701  C   LEU   169     -28.800 -31.461  15.385  1.00  0.00           C  
ATOM   1702  O   LEU   169     -27.749 -31.116  14.932  1.00  0.00           O  
ATOM   1703  N   ASP   170     -29.226 -32.706  15.351  1.00  0.00           N  
ATOM   1704  H   ASP   170     -30.112 -32.989  15.759  1.00  0.00           H  
ATOM   1705  CA  ASP   170     -28.371 -33.891  14.979  1.00  0.00           C  
ATOM   1706  HA  ASP   170     -27.480 -33.872  15.602  1.00  0.00           H  
ATOM   1707  CB  ASP   170     -29.069 -35.172  15.352  1.00  0.00           C  
ATOM   1708  HB1 ASP   170     -28.350 -35.971  15.144  1.00  0.00           H  
ATOM   1709  HB2 ASP   170     -30.012 -35.181  14.816  1.00  0.00           H  
ATOM   1710  CG  ASP   170     -29.221 -35.285  16.946  1.00  0.00           C  
ATOM   1711  OD1 ASP   170     -28.269 -35.106  17.732  1.00  0.00           O  
ATOM   1712  OD2 ASP   170     -30.379 -35.459  17.375  1.00  0.00           O1-
ATOM   1713  C   ASP   170     -27.938 -33.857  13.475  1.00  0.00           C  
ATOM   1714  O   ASP   170     -26.941 -34.442  13.060  1.00  0.00           O  
ATOM   1715  N   GLU   171     -28.682 -33.134  12.601  1.00  0.00           N  
ATOM   1716  H   GLU   171     -29.365 -32.498  12.994  1.00  0.00           H  
ATOM   1717  CA  GLU   171     -28.142 -32.754  11.300  1.00  0.00           C  
ATOM   1718  HA  GLU   171     -27.342 -33.453  11.026  1.00  0.00           H  
ATOM   1719  CB  GLU   171     -29.269 -32.932  10.282  1.00  0.00           C  
ATOM   1720  HB1 GLU   171     -29.045 -32.514   9.302  1.00  0.00           H  
ATOM   1721  HB2 GLU   171     -30.118 -32.381  10.692  1.00  0.00           H  
ATOM   1722  CG  GLU   171     -29.666 -34.402   9.920  1.00  0.00           C  
ATOM   1723  HG1 GLU   171     -30.657 -34.423   9.485  1.00  0.00           H  
ATOM   1724  HG2 GLU   171     -29.753 -34.930  10.867  1.00  0.00           H  
ATOM   1725  CD  GLU   171     -28.715 -35.122   8.966  1.00  0.00           C  
ATOM   1726  OE1 GLU   171     -27.717 -35.776   9.349  1.00  0.00           O  
ATOM   1727  OE2 GLU   171     -29.056 -35.159   7.738  1.00  0.00           O1-
ATOM   1728  C   GLU   171     -27.586 -31.361  11.249  1.00  0.00           C  
ATOM   1729  O   GLU   171     -26.577 -31.141  10.561  1.00  0.00           O  
ATOM   1730  N   GLN   172     -28.279 -30.400  11.780  1.00  0.00           N  
ATOM   1731  H   GLN   172     -29.193 -30.679  12.106  1.00  0.00           H  
ATOM   1732  CA  GLN   172     -28.065 -28.944  11.477  1.00  0.00           C  
ATOM   1733  HA  GLN   172     -27.941 -28.807  10.403  1.00  0.00           H  
ATOM   1734  CB  GLN   172     -29.319 -28.060  11.766  1.00  0.00           C  
ATOM   1735  HB1 GLN   172     -30.173 -28.653  11.464  1.00  0.00           H  
ATOM   1736  HB2 GLN   172     -29.289 -27.178  11.128  1.00  0.00           H  
ATOM   1737  CG  GLN   172     -29.582 -27.646  13.244  1.00  0.00           C  
ATOM   1738  HG1 GLN   172     -29.019 -28.297  13.915  1.00  0.00           H  
ATOM   1739  HG2 GLN   172     -30.659 -27.788  13.311  1.00  0.00           H  
ATOM   1740  CD  GLN   172     -29.230 -26.217  13.583  1.00  0.00           C  
ATOM   1741  OE1 GLN   172     -28.360 -25.563  13.012  1.00  0.00           O  
ATOM   1742  NE2 GLN   172     -29.663 -25.758  14.723  1.00  0.00           N  
ATOM   1743 HE21 GLN   172     -30.252 -26.414  15.216  1.00  0.00           H  
ATOM   1744 HE22 GLN   172     -29.271 -24.932  15.154  1.00  0.00           H  
ATOM   1745  C   GLN   172     -26.731 -28.365  12.013  1.00  0.00           C  
ATOM   1746  O   GLN   172     -25.925 -27.696  11.320  1.00  0.00           O  
ATOM   1747  N   LYS   173     -26.418 -28.656  13.199  1.00  0.00           N  
ATOM   1748  H   LYS   173     -27.004 -29.366  13.626  1.00  0.00           H  
ATOM   1749  CA  LYS   173     -25.081 -28.386  13.756  1.00  0.00           C  
ATOM   1750  HA  LYS   173     -24.819 -27.375  13.480  1.00  0.00           H  
ATOM   1751  CB  LYS   173     -25.205 -28.482  15.286  1.00  0.00           C  
ATOM   1752  HB1 LYS   173     -24.171 -28.400  15.621  1.00  0.00           H  
ATOM   1753  HB2 LYS   173     -25.666 -29.458  15.404  1.00  0.00           H  
ATOM   1754  CG  LYS   173     -25.994 -27.380  15.974  1.00  0.00           C  
ATOM   1755  HG1 LYS   173     -27.050 -27.639  15.805  1.00  0.00           H  
ATOM   1756  HG2 LYS   173     -25.956 -26.417  15.462  1.00  0.00           H  
ATOM   1757  CD  LYS   173     -25.687 -27.415  17.470  1.00  0.00           C  
ATOM   1758  HD1 LYS   173     -24.604 -27.418  17.632  1.00  0.00           H  
ATOM   1759  HD2 LYS   173     -26.074 -28.317  17.952  1.00  0.00           H  
ATOM   1760  CE  LYS   173     -26.360 -26.171  18.046  1.00  0.00           C  
ATOM   1761  HE1 LYS   173     -27.417 -26.310  17.827  1.00  0.00           H  
ATOM   1762  HE2 LYS   173     -26.043 -25.288  17.497  1.00  0.00           H  
ATOM   1763  NZ  LYS   173     -26.082 -26.018  19.504  1.00  0.00           N1+
ATOM   1764  HZ1 LYS   173     -26.621 -26.714  20.005  1.00  0.00           H  
ATOM   1765  HZ2 LYS   173     -25.147 -26.256  19.806  1.00  0.00           H  
ATOM   1766  HZ3 LYS   173     -26.369 -25.081  19.748  1.00  0.00           H  
ATOM   1767  C   LYS   173     -23.866 -29.107  13.177  1.00  0.00           C  
ATOM   1768  O   LYS   173     -22.762 -28.780  13.591  1.00  0.00           O  
ATOM   1769  N   GLY   174     -24.123 -30.070  12.281  1.00  0.00           N  
ATOM   1770  H   GLY   174     -25.065 -30.141  11.929  1.00  0.00           H  
ATOM   1771  CA  GLY   174     -23.124 -30.904  11.679  1.00  0.00           C  
ATOM   1772  HA1 GLY   174     -23.362 -31.754  11.035  1.00  0.00           H  
ATOM   1773  HA2 GLY   174     -22.514 -31.402  12.437  1.00  0.00           H  
ATOM   1774  C   GLY   174     -22.175 -30.025  10.826  1.00  0.00           C  
ATOM   1775  O   GLY   174     -22.627 -29.097  10.167  1.00  0.00           O  
ATOM   1776  N   LYS   175     -20.926 -30.312  10.858  1.00  0.00           N  
ATOM   1777  H   LYS   175     -20.705 -31.022  11.540  1.00  0.00           H  
ATOM   1778  CA  LYS   175     -19.856 -29.631  10.151  1.00  0.00           C  
ATOM   1779  HA  LYS   175     -18.887 -30.034  10.463  1.00  0.00           H  
ATOM   1780  CB  LYS   175     -19.946 -29.943   8.632  1.00  0.00           C  
ATOM   1781  HB1 LYS   175     -19.139 -29.392   8.141  1.00  0.00           H  
ATOM   1782  HB2 LYS   175     -20.863 -29.595   8.153  1.00  0.00           H  
ATOM   1783  CG  LYS   175     -19.795 -31.463   8.337  1.00  0.00           C  
ATOM   1784  HG1 LYS   175     -20.465 -32.017   9.006  1.00  0.00           H  
ATOM   1785  HG2 LYS   175     -18.762 -31.758   8.532  1.00  0.00           H  
ATOM   1786  CD  LYS   175     -20.059 -31.703   6.819  1.00  0.00           C  
ATOM   1787  HD1 LYS   175     -19.109 -31.461   6.354  1.00  0.00           H  
ATOM   1788  HD2 LYS   175     -20.826 -30.986   6.530  1.00  0.00           H  
ATOM   1789  CE  LYS   175     -20.402 -33.088   6.455  1.00  0.00           C  
ATOM   1790  HE1 LYS   175     -19.978 -33.742   7.222  1.00  0.00           H  
ATOM   1791  HE2 LYS   175     -20.040 -33.465   5.496  1.00  0.00           H  
ATOM   1792  NZ  LYS   175     -21.843 -33.361   6.586  1.00  0.00           N1+
ATOM   1793  HZ1 LYS   175     -22.101 -33.491   7.546  1.00  0.00           H  
ATOM   1794  HZ2 LYS   175     -22.350 -32.684   6.035  1.00  0.00           H  
ATOM   1795  HZ3 LYS   175     -22.046 -34.319   6.321  1.00  0.00           H  
ATOM   1796  C   LYS   175     -19.696 -28.135  10.490  1.00  0.00           C  
ATOM   1797  O   LYS   175     -18.993 -27.401   9.788  1.00  0.00           O  
ATOM   1798  N   ASP   176     -20.292 -27.775  11.648  1.00  0.00           N  
ATOM   1799  H   ASP   176     -20.750 -28.494  12.195  1.00  0.00           H  
ATOM   1800  CA  ASP   176     -20.124 -26.474  12.348  1.00  0.00           C  
ATOM   1801  HA  ASP   176     -20.821 -26.495  13.191  1.00  0.00           H  
ATOM   1802  CB  ASP   176     -18.648 -26.510  12.979  1.00  0.00           C  
ATOM   1803  HB1 ASP   176     -18.452 -25.730  13.710  1.00  0.00           H  
ATOM   1804  HB2 ASP   176     -17.967 -26.362  12.138  1.00  0.00           H  
ATOM   1805  CG  ASP   176     -18.287 -27.783  13.672  1.00  0.00           C  
ATOM   1806  OD1 ASP   176     -17.208 -28.315  13.475  1.00  0.00           O  
ATOM   1807  OD2 ASP   176     -19.194 -28.313  14.378  1.00  0.00           O1-
ATOM   1808  C   ASP   176     -20.473 -25.218  11.575  1.00  0.00           C  
ATOM   1809  O   ASP   176     -20.436 -24.150  12.217  1.00  0.00           O  
ATOM   1810  N   LYS   177     -20.855 -25.297  10.274  1.00  0.00           N  
ATOM   1811  H   LYS   177     -20.983 -26.230   9.906  1.00  0.00           H  
ATOM   1812  CA  LYS   177     -21.203 -24.168   9.414  1.00  0.00           C  
ATOM   1813  HA  LYS   177     -21.781 -23.475  10.017  1.00  0.00           H  
ATOM   1814  CB  LYS   177     -19.986 -23.532   8.863  1.00  0.00           C  
ATOM   1815  HB1 LYS   177     -20.441 -22.877   8.124  1.00  0.00           H  
ATOM   1816  HB2 LYS   177     -19.379 -24.260   8.328  1.00  0.00           H  
ATOM   1817  CG  LYS   177     -19.180 -22.708   9.831  1.00  0.00           C  
ATOM   1818  HG1 LYS   177     -18.691 -23.473  10.435  1.00  0.00           H  
ATOM   1819  HG2 LYS   177     -19.704 -21.974  10.443  1.00  0.00           H  
ATOM   1820  CD  LYS   177     -18.093 -21.911   9.062  1.00  0.00           C  
ATOM   1821  HD1 LYS   177     -18.658 -21.374   8.304  1.00  0.00           H  
ATOM   1822  HD2 LYS   177     -17.409 -22.590   8.553  1.00  0.00           H  
ATOM   1823  CE  LYS   177     -17.280 -20.985  10.010  1.00  0.00           C  
ATOM   1824  HE1 LYS   177     -17.874 -20.228  10.520  1.00  0.00           H  
ATOM   1825  HE2 LYS   177     -16.663 -20.399   9.328  1.00  0.00           H  
ATOM   1826  NZ  LYS   177     -16.525 -21.663  10.984  1.00  0.00           N1+
ATOM   1827  HZ1 LYS   177     -15.818 -21.028  11.320  1.00  0.00           H  
ATOM   1828  HZ2 LYS   177     -17.124 -21.988  11.731  1.00  0.00           H  
ATOM   1829  HZ3 LYS   177     -15.961 -22.405  10.604  1.00  0.00           H  
ATOM   1830  C   LYS   177     -22.103 -24.701   8.329  1.00  0.00           C  
ATOM   1831  O   LYS   177     -21.946 -25.733   7.699  1.00  0.00           O  
ATOM   1832  N   GLN   178     -23.083 -23.900   8.050  1.00  0.00           N  
ATOM   1833  H   GLN   178     -23.034 -23.000   8.495  1.00  0.00           H  
ATOM   1834  CA  GLN   178     -24.186 -24.263   7.144  1.00  0.00           C  
ATOM   1835  HA  GLN   178     -23.910 -25.116   6.524  1.00  0.00           H  
ATOM   1836  CB  GLN   178     -25.236 -24.826   8.067  1.00  0.00           C  
ATOM   1837  HB1 GLN   178     -24.735 -25.374   8.865  1.00  0.00           H  
ATOM   1838  HB2 GLN   178     -25.845 -25.561   7.532  1.00  0.00           H  
ATOM   1839  CG  GLN   178     -26.174 -23.817   8.697  1.00  0.00           C  
ATOM   1840  HG1 GLN   178     -26.897 -23.532   7.943  1.00  0.00           H  
ATOM   1841  HG2 GLN   178     -25.681 -22.884   8.975  1.00  0.00           H  
ATOM   1842  CD  GLN   178     -27.077 -24.345   9.808  1.00  0.00           C  
ATOM   1843  OE1 GLN   178     -28.270 -24.247   9.685  1.00  0.00           O  
ATOM   1844  NE2 GLN   178     -26.621 -24.633  11.001  1.00  0.00           N  
ATOM   1845 HE21 GLN   178     -25.705 -24.444  11.358  1.00  0.00           H  
ATOM   1846 HE22 GLN   178     -27.292 -25.097  11.604  1.00  0.00           H  
ATOM   1847  C   GLN   178     -24.754 -23.148   6.230  1.00  0.00           C  
ATOM   1848  O   GLN   178     -24.607 -21.957   6.489  1.00  0.00           O  
ATOM   1849  N   LEU   179     -25.406 -23.518   5.160  1.00  0.00           N  
ATOM   1850  H   LEU   179     -25.300 -24.488   4.914  1.00  0.00           H  
ATOM   1851  CA  LEU   179     -26.190 -22.660   4.270  1.00  0.00           C  
ATOM   1852  HA  LEU   179     -26.039 -21.637   4.602  1.00  0.00           H  
ATOM   1853  CB  LEU   179     -25.496 -22.707   2.903  1.00  0.00           C  
ATOM   1854  HB1 LEU   179     -25.306 -23.765   2.685  1.00  0.00           H  
ATOM   1855  HB2 LEU   179     -24.539 -22.195   2.936  1.00  0.00           H  
ATOM   1856  CG  LEU   179     -26.097 -22.039   1.665  1.00  0.00           C  
ATOM   1857  HG  LEU   179     -27.105 -22.444   1.556  1.00  0.00           H  
ATOM   1858  CD1 LEU   179     -26.359 -20.535   1.850  1.00  0.00           C  
ATOM   1859 HD11 LEU   179     -27.180 -20.618   2.568  1.00  0.00           H  
ATOM   1860 HD12 LEU   179     -25.426 -20.061   2.174  1.00  0.00           H  
ATOM   1861 HD13 LEU   179     -26.747 -20.054   0.955  1.00  0.00           H  
ATOM   1862  CD2 LEU   179     -25.325 -22.376   0.377  1.00  0.00           C  
ATOM   1863 HD21 LEU   179     -24.921 -23.385   0.327  1.00  0.00           H  
ATOM   1864 HD22 LEU   179     -25.779 -22.176  -0.597  1.00  0.00           H  
ATOM   1865 HD23 LEU   179     -24.517 -21.635   0.410  1.00  0.00           H  
ATOM   1866  C   LEU   179     -27.625 -23.118   4.197  1.00  0.00           C  
ATOM   1867  O   LEU   179     -27.878 -24.289   3.822  1.00  0.00           O  
ATOM   1868  N   THR   180     -28.537 -22.202   4.508  1.00  0.00           N  
ATOM   1869  H   THR   180     -28.164 -21.269   4.597  1.00  0.00           H  
ATOM   1870  CA  THR   180     -29.995 -22.438   4.366  1.00  0.00           C  
ATOM   1871  HA  THR   180     -30.121 -23.514   4.512  1.00  0.00           H  
ATOM   1872  CB  THR   180     -30.779 -21.698   5.523  1.00  0.00           C  
ATOM   1873  HB  THR   180     -30.574 -20.651   5.334  1.00  0.00           H  
ATOM   1874  CG2 THR   180     -32.278 -22.041   5.552  1.00  0.00           C  
ATOM   1875 HG21 THR   180     -32.432 -23.116   5.464  1.00  0.00           H  
ATOM   1876 HG22 THR   180     -32.685 -21.760   6.531  1.00  0.00           H  
ATOM   1877 HG23 THR   180     -32.888 -21.490   4.836  1.00  0.00           H  
ATOM   1878  OG1 THR   180     -30.303 -22.150   6.815  1.00  0.00           O  
ATOM   1879  HG1 THR   180     -29.495 -21.684   6.994  1.00  0.00           H  
ATOM   1880  C   THR   180     -30.332 -21.978   2.942  1.00  0.00           C  
ATOM   1881  O   THR   180     -30.182 -20.798   2.624  1.00  0.00           O  
ATOM   1882  N   LEU   181     -30.952 -22.816   2.175  1.00  0.00           N  
ATOM   1883  H   LEU   181     -31.092 -23.728   2.578  1.00  0.00           H  
ATOM   1884  CA  LEU   181     -31.740 -22.410   0.995  1.00  0.00           C  
ATOM   1885  HA  LEU   181     -31.385 -21.404   0.789  1.00  0.00           H  
ATOM   1886  CB  LEU   181     -31.240 -23.255  -0.185  1.00  0.00           C  
ATOM   1887  HB1 LEU   181     -31.834 -22.999  -1.058  1.00  0.00           H  
ATOM   1888  HB2 LEU   181     -31.539 -24.277   0.049  1.00  0.00           H  
ATOM   1889  CG  LEU   181     -29.762 -23.260  -0.504  1.00  0.00           C  
ATOM   1890  HG  LEU   181     -29.227 -23.824   0.266  1.00  0.00           H  
ATOM   1891  CD1 LEU   181     -29.527 -24.100  -1.734  1.00  0.00           C  
ATOM   1892 HD11 LEU   181     -30.109 -23.694  -2.557  1.00  0.00           H  
ATOM   1893 HD12 LEU   181     -28.464 -24.354  -1.814  1.00  0.00           H  
ATOM   1894 HD13 LEU   181     -30.104 -25.023  -1.636  1.00  0.00           H  
ATOM   1895  CD2 LEU   181     -29.100 -21.889  -0.568  1.00  0.00           C  
ATOM   1896 HD21 LEU   181     -28.034 -22.081  -0.450  1.00  0.00           H  
ATOM   1897 HD22 LEU   181     -29.288 -21.525  -1.576  1.00  0.00           H  
ATOM   1898 HD23 LEU   181     -29.402 -21.254   0.264  1.00  0.00           H  
ATOM   1899  C   LEU   181     -33.255 -22.421   1.310  1.00  0.00           C  
ATOM   1900  O   LEU   181     -33.825 -23.295   1.946  1.00  0.00           O  
ATOM   1901  N   ILE   182     -33.955 -21.365   0.868  1.00  0.00           N  
ATOM   1902  H   ILE   182     -33.384 -20.635   0.468  1.00  0.00           H  
ATOM   1903  CA  ILE   182     -35.391 -21.142   1.166  1.00  0.00           C  
ATOM   1904  HA  ILE   182     -35.841 -21.983   1.707  1.00  0.00           H  
ATOM   1905  CB  ILE   182     -35.601 -19.836   1.984  1.00  0.00           C  
ATOM   1906  HB  ILE   182     -35.355 -18.948   1.396  1.00  0.00           H  
ATOM   1907  CG2 ILE   182     -37.083 -19.655   2.369  1.00  0.00           C  
ATOM   1908 HG21 ILE   182     -37.659 -19.403   1.485  1.00  0.00           H  
ATOM   1909 HG22 ILE   182     -37.595 -20.540   2.734  1.00  0.00           H  
ATOM   1910 HG23 ILE   182     -37.271 -18.742   2.926  1.00  0.00           H  
ATOM   1911  CG1 ILE   182     -34.894 -19.872   3.356  1.00  0.00           C  
ATOM   1912 HG11 ILE   182     -34.603 -20.870   3.658  1.00  0.00           H  
ATOM   1913 HG12 ILE   182     -35.555 -19.589   4.180  1.00  0.00           H  
ATOM   1914  CD  ILE   182     -33.695 -18.978   3.434  1.00  0.00           C  
ATOM   1915  HD1 ILE   182     -33.971 -17.962   3.130  1.00  0.00           H  
ATOM   1916  HD2 ILE   182     -33.304 -18.863   4.443  1.00  0.00           H  
ATOM   1917  HD3 ILE   182     -32.870 -19.309   2.803  1.00  0.00           H  
ATOM   1918  C   ILE   182     -36.067 -21.005  -0.195  1.00  0.00           C  
ATOM   1919  O   ILE   182     -35.687 -20.280  -1.066  1.00  0.00           O  
ATOM   1920  N   THR   183     -37.242 -21.621  -0.302  1.00  0.00           N  
ATOM   1921  H   THR   183     -37.508 -22.296   0.395  1.00  0.00           H  
ATOM   1922  CA  THR   183     -38.198 -21.401  -1.451  1.00  0.00           C  
ATOM   1923  HA  THR   183     -37.721 -20.958  -2.328  1.00  0.00           H  
ATOM   1924  CB  THR   183     -38.593 -22.792  -1.982  1.00  0.00           C  
ATOM   1925  HB  THR   183     -39.241 -22.722  -2.864  1.00  0.00           H  
ATOM   1926  CG2 THR   183     -37.376 -23.610  -2.482  1.00  0.00           C  
ATOM   1927 HG21 THR   183     -36.843 -23.942  -1.586  1.00  0.00           H  
ATOM   1928 HG22 THR   183     -37.833 -24.415  -3.047  1.00  0.00           H  
ATOM   1929 HG23 THR   183     -36.683 -22.986  -3.038  1.00  0.00           H  
ATOM   1930  OG1 THR   183     -39.256 -23.612  -1.057  1.00  0.00           O  
ATOM   1931  HG1 THR   183     -39.585 -23.138  -0.289  1.00  0.00           H  
ATOM   1932  C   THR   183     -39.371 -20.550  -1.041  1.00  0.00           C  
ATOM   1933  O   THR   183     -39.971 -20.749  -0.018  1.00  0.00           O  
ATOM   1934  N   ALA   184     -39.568 -19.547  -1.889  1.00  0.00           N  
ATOM   1935  H   ALA   184     -38.996 -19.415  -2.714  1.00  0.00           H  
ATOM   1936  CA  ALA   184     -40.415 -18.404  -1.643  1.00  0.00           C  
ATOM   1937  HA  ALA   184     -40.718 -18.336  -0.595  1.00  0.00           H  
ATOM   1938  CB  ALA   184     -39.530 -17.208  -1.920  1.00  0.00           C  
ATOM   1939  HB1 ALA   184     -40.121 -16.306  -1.782  1.00  0.00           H  
ATOM   1940  HB2 ALA   184     -38.712 -17.245  -1.208  1.00  0.00           H  
ATOM   1941  HB3 ALA   184     -39.145 -17.119  -2.927  1.00  0.00           H  
ATOM   1942  C   ALA   184     -41.653 -18.259  -2.522  1.00  0.00           C  
ATOM   1943  O   ALA   184     -41.620 -18.251  -3.740  1.00  0.00           O  
ATOM   1944  N   ASP   185     -42.835 -18.023  -1.943  1.00  0.00           N  
ATOM   1945  H   ASP   185     -42.819 -17.895  -0.938  1.00  0.00           H  
ATOM   1946  CA  ASP   185     -44.120 -17.608  -2.629  1.00  0.00           C  
ATOM   1947  HA  ASP   185     -43.922 -16.994  -3.510  1.00  0.00           H  
ATOM   1948  CB  ASP   185     -44.749 -18.803  -3.289  1.00  0.00           C  
ATOM   1949  HB1 ASP   185     -45.161 -19.495  -2.566  1.00  0.00           H  
ATOM   1950  HB2 ASP   185     -43.933 -19.229  -3.888  1.00  0.00           H  
ATOM   1951  CG  ASP   185     -45.822 -18.489  -4.367  1.00  0.00           C  
ATOM   1952  OD1 ASP   185     -45.910 -17.310  -4.800  1.00  0.00           O  
ATOM   1953  OD2 ASP   185     -46.581 -19.446  -4.786  1.00  0.00           O1-
ATOM   1954  C   ASP   185     -45.046 -16.799  -1.736  1.00  0.00           C  
ATOM   1955  O   ASP   185     -44.860 -16.810  -0.504  1.00  0.00           O  
ATOM   1956  N   ASP   186     -45.941 -16.065  -2.371  1.00  0.00           N  
ATOM   1957  H   ASP   186     -45.856 -16.085  -3.377  1.00  0.00           H  
ATOM   1958  CA  ASP   186     -46.984 -15.196  -1.748  1.00  0.00           C  
ATOM   1959  HA  ASP   186     -47.381 -14.606  -2.588  1.00  0.00           H  
ATOM   1960  CB  ASP   186     -48.103 -16.155  -1.145  1.00  0.00           C  
ATOM   1961  HB1 ASP   186     -47.866 -16.472  -0.133  1.00  0.00           H  
ATOM   1962  HB2 ASP   186     -48.274 -16.971  -1.848  1.00  0.00           H  
ATOM   1963  CG  ASP   186     -49.433 -15.407  -1.050  1.00  0.00           C  
ATOM   1964  OD1 ASP   186     -49.559 -14.236  -1.503  1.00  0.00           O  
ATOM   1965  OD2 ASP   186     -50.476 -15.929  -0.560  1.00  0.00           O1-
ATOM   1966  C   ASP   186     -46.486 -14.136  -0.710  1.00  0.00           C  
ATOM   1967  O   ASP   186     -46.854 -14.123   0.497  1.00  0.00           O  
ATOM   1968  N   TYR   187     -45.745 -13.162  -1.271  1.00  0.00           N  
ATOM   1969  H   TYR   187     -45.380 -13.341  -2.195  1.00  0.00           H  
ATOM   1970  CA  TYR   187     -45.336 -11.998  -0.577  1.00  0.00           C  
ATOM   1971  HA  TYR   187     -44.841 -12.322   0.340  1.00  0.00           H  
ATOM   1972  CB  TYR   187     -44.249 -11.178  -1.470  1.00  0.00           C  
ATOM   1973  HB1 TYR   187     -44.702 -10.852  -2.406  1.00  0.00           H  
ATOM   1974  HB2 TYR   187     -43.320 -11.732  -1.595  1.00  0.00           H  
ATOM   1975  CG  TYR   187     -43.793  -9.928  -0.746  1.00  0.00           C  
ATOM   1976  CD1 TYR   187     -42.701 -10.050   0.100  1.00  0.00           C  
ATOM   1977  HD1 TYR   187     -42.260 -11.004   0.360  1.00  0.00           H  
ATOM   1978  CE1 TYR   187     -42.163  -8.892   0.702  1.00  0.00           C  
ATOM   1979  HE1 TYR   187     -41.313  -8.930   1.362  1.00  0.00           H  
ATOM   1980  CZ  TYR   187     -42.742  -7.613   0.536  1.00  0.00           C  
ATOM   1981  OH  TYR   187     -42.090  -6.547   1.137  1.00  0.00           O  
ATOM   1982  HH  TYR   187     -42.559  -5.722   0.982  1.00  0.00           H  
ATOM   1983  CE2 TYR   187     -43.894  -7.462  -0.316  1.00  0.00           C  
ATOM   1984  HE2 TYR   187     -44.287  -6.488  -0.561  1.00  0.00           H  
ATOM   1985  CD2 TYR   187     -44.425  -8.627  -0.936  1.00  0.00           C  
ATOM   1986  HD2 TYR   187     -45.366  -8.599  -1.453  1.00  0.00           H  
ATOM   1987  C   TYR   187     -46.512 -11.091  -0.076  1.00  0.00           C  
ATOM   1988  O   TYR   187     -47.394 -10.799  -0.885  1.00  0.00           O  
ATOM   1989  N   ASN   188     -46.471 -10.432   1.129  1.00  0.00           N  
ATOM   1990  H   ASN   188     -45.797 -10.754   1.805  1.00  0.00           H  
ATOM   1991  CA  ASN   188     -47.436  -9.428   1.537  1.00  0.00           C  
ATOM   1992  HA  ASN   188     -48.030  -9.172   0.663  1.00  0.00           H  
ATOM   1993  CB  ASN   188     -48.449 -10.114   2.562  1.00  0.00           C  
ATOM   1994  HB1 ASN   188     -47.872 -10.530   3.380  1.00  0.00           H  
ATOM   1995  HB2 ASN   188     -48.989 -10.866   1.990  1.00  0.00           H  
ATOM   1996  CG  ASN   188     -49.413  -9.092   3.160  1.00  0.00           C  
ATOM   1997  OD1 ASN   188     -49.200  -7.896   3.004  1.00  0.00           O  
ATOM   1998  ND2 ASN   188     -50.330  -9.487   3.999  1.00  0.00           N  
ATOM   1999 HD21 ASN   188     -50.468 -10.491   4.054  1.00  0.00           H  
ATOM   2000 HD22 ASN   188     -50.908  -8.801   4.464  1.00  0.00           H  
ATOM   2001  C   ASN   188     -46.648  -8.206   2.055  1.00  0.00           C  
ATOM   2002  O   ASN   188     -45.723  -8.286   2.856  1.00  0.00           O  
ATOM   2003  N   GLU   189     -46.974  -6.963   1.600  1.00  0.00           N  
ATOM   2004  H   GLU   189     -47.830  -6.974   1.080  1.00  0.00           H  
ATOM   2005  CA  GLU   189     -46.231  -5.659   1.830  1.00  0.00           C  
ATOM   2006  HA  GLU   189     -45.165  -5.885   1.843  1.00  0.00           H  
ATOM   2007  CB  GLU   189     -46.657  -4.700   0.717  1.00  0.00           C  
ATOM   2008  HB1 GLU   189     -47.693  -4.381   0.811  1.00  0.00           H  
ATOM   2009  HB2 GLU   189     -46.712  -5.197  -0.256  1.00  0.00           H  
ATOM   2010  CG  GLU   189     -45.812  -3.419   0.555  1.00  0.00           C  
ATOM   2011  HG1 GLU   189     -45.667  -2.807   1.444  1.00  0.00           H  
ATOM   2012  HG2 GLU   189     -46.290  -2.745  -0.149  1.00  0.00           H  
ATOM   2013  CD  GLU   189     -44.419  -3.813  -0.032  1.00  0.00           C  
ATOM   2014  OE1 GLU   189     -44.190  -3.486  -1.232  1.00  0.00           O  
ATOM   2015  OE2 GLU   189     -43.514  -4.335   0.708  1.00  0.00           O1-
ATOM   2016  C   GLU   189     -46.690  -5.118   3.211  1.00  0.00           C  
ATOM   2017  O   GLU   189     -46.012  -4.368   3.899  1.00  0.00           O  
ATOM   2018  N   LYS   190     -47.853  -5.545   3.672  1.00  0.00           N  
ATOM   2019  H   LYS   190     -48.452  -6.100   3.076  1.00  0.00           H  
ATOM   2020  CA  LYS   190     -48.392  -5.251   4.992  1.00  0.00           C  
ATOM   2021  HA  LYS   190     -48.312  -4.178   5.188  1.00  0.00           H  
ATOM   2022  CB  LYS   190     -49.862  -5.562   4.845  1.00  0.00           C  
ATOM   2023  HB1 LYS   190     -49.934  -6.649   4.854  1.00  0.00           H  
ATOM   2024  HB2 LYS   190     -50.263  -5.107   3.937  1.00  0.00           H  
ATOM   2025  CG  LYS   190     -50.609  -5.010   6.111  1.00  0.00           C  
ATOM   2026  HG1 LYS   190     -50.629  -3.926   6.020  1.00  0.00           H  
ATOM   2027  HG2 LYS   190     -50.032  -5.246   7.011  1.00  0.00           H  
ATOM   2028  CD  LYS   190     -52.081  -5.531   6.105  1.00  0.00           C  
ATOM   2029  HD1 LYS   190     -52.061  -6.620   6.233  1.00  0.00           H  
ATOM   2030  HD2 LYS   190     -52.602  -5.328   5.168  1.00  0.00           H  
ATOM   2031  CE  LYS   190     -52.867  -4.882   7.201  1.00  0.00           C  
ATOM   2032  HE1 LYS   190     -52.190  -4.889   8.049  1.00  0.00           H  
ATOM   2033  HE2 LYS   190     -53.784  -5.405   7.460  1.00  0.00           H  
ATOM   2034  NZ  LYS   190     -53.162  -3.462   6.799  1.00  0.00           N1+
ATOM   2035  HZ1 LYS   190     -53.333  -2.879   7.610  1.00  0.00           H  
ATOM   2036  HZ2 LYS   190     -52.434  -3.003   6.276  1.00  0.00           H  
ATOM   2037  HZ3 LYS   190     -53.968  -3.411   6.196  1.00  0.00           H  
ATOM   2038  C   LYS   190     -47.594  -6.003   6.157  1.00  0.00           C  
ATOM   2039  O   LYS   190     -47.642  -5.575   7.332  1.00  0.00           O  
ATOM   2040  N   THR   191     -46.856  -7.032   5.802  1.00  0.00           N  
ATOM   2041  H   THR   191     -46.890  -7.241   4.812  1.00  0.00           H  
ATOM   2042  CA  THR   191     -45.959  -7.838   6.670  1.00  0.00           C  
ATOM   2043  HA  THR   191     -45.964  -7.425   7.677  1.00  0.00           H  
ATOM   2044  CB  THR   191     -46.493  -9.311   6.617  1.00  0.00           C  
ATOM   2045  HB  THR   191     -45.812  -9.827   7.289  1.00  0.00           H  
ATOM   2046  CG2 THR   191     -47.941  -9.528   7.125  1.00  0.00           C  
ATOM   2047 HG21 THR   191     -48.153 -10.600   7.168  1.00  0.00           H  
ATOM   2048 HG22 THR   191     -48.163  -9.091   8.096  1.00  0.00           H  
ATOM   2049 HG23 THR   191     -48.601  -9.001   6.432  1.00  0.00           H  
ATOM   2050  OG1 THR   191     -46.373  -9.856   5.282  1.00  0.00           O  
ATOM   2051  HG1 THR   191     -46.245 -10.810   5.343  1.00  0.00           H  
ATOM   2052  C   THR   191     -44.464  -7.771   6.282  1.00  0.00           C  
ATOM   2053  O   THR   191     -43.591  -7.912   7.088  1.00  0.00           O  
ATOM   2054  N   GLY   192     -44.209  -7.421   5.004  1.00  0.00           N  
ATOM   2055  H   GLY   192     -44.991  -7.424   4.363  1.00  0.00           H  
ATOM   2056  CA  GLY   192     -42.922  -7.365   4.333  1.00  0.00           C  
ATOM   2057  HA1 GLY   192     -42.344  -6.758   5.020  1.00  0.00           H  
ATOM   2058  HA2 GLY   192     -42.986  -6.840   3.372  1.00  0.00           H  
ATOM   2059  C   GLY   192     -42.208  -8.698   4.168  1.00  0.00           C  
ATOM   2060  O   GLY   192     -40.961  -8.692   4.140  1.00  0.00           O  
ATOM   2061  N   VAL   193     -42.927  -9.797   4.015  1.00  0.00           N  
ATOM   2062  H   VAL   193     -43.920  -9.652   3.948  1.00  0.00           H  
ATOM   2063  CA  VAL   193     -42.392 -11.157   3.937  1.00  0.00           C  
ATOM   2064  HA  VAL   193     -41.384 -11.166   3.540  1.00  0.00           H  
ATOM   2065  CB  VAL   193     -42.219 -11.818   5.368  1.00  0.00           C  
ATOM   2066  HB  VAL   193     -42.088 -12.881   5.169  1.00  0.00           H  
ATOM   2067  CG1 VAL   193     -41.005 -11.278   6.037  1.00  0.00           C  
ATOM   2068 HG11 VAL   193     -40.103 -11.279   5.422  1.00  0.00           H  
ATOM   2069 HG12 VAL   193     -41.242 -10.261   6.341  1.00  0.00           H  
ATOM   2070 HG13 VAL   193     -40.837 -11.908   6.913  1.00  0.00           H  
ATOM   2071  CG2 VAL   193     -43.476 -11.628   6.200  1.00  0.00           C  
ATOM   2072 HG21 VAL   193     -43.558 -10.600   6.583  1.00  0.00           H  
ATOM   2073 HG22 VAL   193     -44.349 -11.815   5.586  1.00  0.00           H  
ATOM   2074 HG23 VAL   193     -43.513 -12.272   7.085  1.00  0.00           H  
ATOM   2075  C   VAL   193     -43.232 -12.046   2.987  1.00  0.00           C  
ATOM   2076  O   VAL   193     -44.448 -11.976   2.820  1.00  0.00           O  
ATOM   2077  N   TRP   194     -42.528 -13.056   2.445  1.00  0.00           N  
ATOM   2078  H   TRP   194     -41.567 -13.194   2.739  1.00  0.00           H  
ATOM   2079  CA  TRP   194     -43.163 -14.272   1.941  1.00  0.00           C  
ATOM   2080  HA  TRP   194     -43.931 -14.002   1.215  1.00  0.00           H  
ATOM   2081  CB  TRP   194     -42.165 -15.054   1.016  1.00  0.00           C  
ATOM   2082  HB1 TRP   194     -42.599 -15.915   0.524  1.00  0.00           H  
ATOM   2083  HB2 TRP   194     -41.528 -15.562   1.745  1.00  0.00           H  
ATOM   2084  CG  TRP   194     -41.373 -14.223   0.041  1.00  0.00           C  
ATOM   2085  CD1 TRP   194     -40.151 -13.645   0.230  1.00  0.00           C  
ATOM   2086  HD1 TRP   194     -39.666 -13.600   1.189  1.00  0.00           H  
ATOM   2087  NE1 TRP   194     -39.738 -12.973  -0.947  1.00  0.00           N  
ATOM   2088  HE1 TRP   194     -38.991 -12.299  -0.969  1.00  0.00           H  
ATOM   2089  CE2 TRP   194     -40.666 -13.048  -1.905  1.00  0.00           C  
ATOM   2090  CZ2 TRP   194     -40.688 -12.528  -3.212  1.00  0.00           C  
ATOM   2091  HZ2 TRP   194     -39.920 -11.847  -3.556  1.00  0.00           H  
ATOM   2092  CH2 TRP   194     -41.826 -12.758  -3.954  1.00  0.00           C  
ATOM   2093  HH2 TRP   194     -41.936 -12.295  -4.919  1.00  0.00           H  
ATOM   2094  CZ3 TRP   194     -42.830 -13.638  -3.533  1.00  0.00           C  
ATOM   2095  HZ3 TRP   194     -43.467 -14.045  -4.306  1.00  0.00           H  
ATOM   2096  CE3 TRP   194     -42.748 -14.216  -2.213  1.00  0.00           C  
ATOM   2097  HE3 TRP   194     -43.486 -14.945  -1.926  1.00  0.00           H  
ATOM   2098  CD2 TRP   194     -41.685 -13.828  -1.346  1.00  0.00           C  
ATOM   2099  C   TRP   194     -43.813 -15.151   3.056  1.00  0.00           C  
ATOM   2100  O   TRP   194     -43.374 -15.108   4.170  1.00  0.00           O  
ATOM   2101  N   GLU   195     -44.875 -15.870   2.722  1.00  0.00           N  
ATOM   2102  H   GLU   195     -45.253 -15.679   1.817  1.00  0.00           H  
ATOM   2103  CA  GLU   195     -45.700 -16.670   3.614  1.00  0.00           C  
ATOM   2104  HA  GLU   195     -45.400 -16.408   4.632  1.00  0.00           H  
ATOM   2105  CB  GLU   195     -47.197 -16.266   3.507  1.00  0.00           C  
ATOM   2106  HB1 GLU   195     -47.654 -16.437   2.531  1.00  0.00           H  
ATOM   2107  HB2 GLU   195     -47.189 -15.179   3.615  1.00  0.00           H  
ATOM   2108  CG  GLU   195     -48.068 -16.803   4.605  1.00  0.00           C  
ATOM   2109  HG1 GLU   195     -47.441 -16.804   5.491  1.00  0.00           H  
ATOM   2110  HG2 GLU   195     -48.359 -17.811   4.306  1.00  0.00           H  
ATOM   2111  CD  GLU   195     -49.330 -15.987   4.870  1.00  0.00           C  
ATOM   2112  OE1 GLU   195     -49.739 -15.885   6.004  1.00  0.00           O  
ATOM   2113  OE2 GLU   195     -49.897 -15.331   3.933  1.00  0.00           O1-
ATOM   2114  C   GLU   195     -45.521 -18.171   3.430  1.00  0.00           C  
ATOM   2115  O   GLU   195     -45.932 -19.021   4.263  1.00  0.00           O  
ATOM   2116  N   LYS   196     -45.023 -18.580   2.292  1.00  0.00           N  
ATOM   2117  H   LYS   196     -44.883 -17.866   1.593  1.00  0.00           H  
ATOM   2118  CA  LYS   196     -44.351 -19.828   2.142  1.00  0.00           C  
ATOM   2119  HA  LYS   196     -44.550 -20.502   2.977  1.00  0.00           H  
ATOM   2120  CB  LYS   196     -44.749 -20.489   0.844  1.00  0.00           C  
ATOM   2121  HB1 LYS   196     -44.216 -21.442   0.795  1.00  0.00           H  
ATOM   2122  HB2 LYS   196     -44.491 -20.010  -0.093  1.00  0.00           H  
ATOM   2123  CG  LYS   196     -46.260 -20.802   0.691  1.00  0.00           C  
ATOM   2124  HG1 LYS   196     -46.769 -19.841   0.646  1.00  0.00           H  
ATOM   2125  HG2 LYS   196     -46.621 -21.140   1.666  1.00  0.00           H  
ATOM   2126  CD  LYS   196     -46.677 -21.795  -0.391  1.00  0.00           C  
ATOM   2127  HD1 LYS   196     -46.285 -22.756  -0.044  1.00  0.00           H  
ATOM   2128  HD2 LYS   196     -46.299 -21.511  -1.371  1.00  0.00           H  
ATOM   2129  CE  LYS   196     -48.184 -21.708  -0.425  1.00  0.00           C  
ATOM   2130  HE1 LYS   196     -48.428 -20.678  -0.715  1.00  0.00           H  
ATOM   2131  HE2 LYS   196     -48.386 -22.026   0.597  1.00  0.00           H  
ATOM   2132  NZ  LYS   196     -48.750 -22.697  -1.493  1.00  0.00           N1+
ATOM   2133  HZ1 LYS   196     -48.002 -23.287  -1.820  1.00  0.00           H  
ATOM   2134  HZ2 LYS   196     -49.439 -23.338  -1.111  1.00  0.00           H  
ATOM   2135  HZ3 LYS   196     -49.080 -22.275  -2.350  1.00  0.00           H  
ATOM   2136  C   LYS   196     -42.885 -19.560   2.180  1.00  0.00           C  
ATOM   2137  O   LYS   196     -42.393 -18.717   1.408  1.00  0.00           O  
ATOM   2138  N   ARG   197     -42.099 -20.283   3.012  1.00  0.00           N  
ATOM   2139  H   ARG   197     -42.587 -20.933   3.620  1.00  0.00           H  
ATOM   2140  CA  ARG   197     -40.624 -20.199   3.252  1.00  0.00           C  
ATOM   2141  HA  ARG   197     -40.100 -19.938   2.329  1.00  0.00           H  
ATOM   2142  CB  ARG   197     -40.318 -19.067   4.253  1.00  0.00           C  
ATOM   2143  HB1 ARG   197     -39.243 -19.173   4.436  1.00  0.00           H  
ATOM   2144  HB2 ARG   197     -40.844 -19.315   5.175  1.00  0.00           H  
ATOM   2145  CG  ARG   197     -40.570 -17.643   3.771  1.00  0.00           C  
ATOM   2146  HG1 ARG   197     -41.525 -17.603   3.244  1.00  0.00           H  
ATOM   2147  HG2 ARG   197     -39.786 -17.334   3.074  1.00  0.00           H  
ATOM   2148  CD  ARG   197     -40.737 -16.515   4.830  1.00  0.00           C  
ATOM   2149  HD1 ARG   197     -41.651 -16.665   5.394  1.00  0.00           H  
ATOM   2150  HD2 ARG   197     -40.747 -15.594   4.252  1.00  0.00           H  
ATOM   2151  NE  ARG   197     -39.649 -16.482   5.840  1.00  0.00           N  
ATOM   2152  HE  ARG   197     -38.793 -16.025   5.553  1.00  0.00           H  
ATOM   2153  CZ  ARG   197     -39.650 -17.117   7.005  1.00  0.00           C  
ATOM   2154  NH1 ARG   197     -40.719 -17.658   7.512  1.00  0.00           N1+
ATOM   2155 HH11 ARG   197     -41.562 -17.612   6.958  1.00  0.00           H  
ATOM   2156 HH12 ARG   197     -40.648 -18.149   8.396  1.00  0.00           H  
ATOM   2157  NH2 ARG   197     -38.540 -17.278   7.585  1.00  0.00           N  
ATOM   2158 HH21 ARG   197     -37.770 -16.767   7.189  1.00  0.00           H  
ATOM   2159 HH22 ARG   197     -38.499 -17.814   8.440  1.00  0.00           H  
ATOM   2160  C   ARG   197     -40.078 -21.538   3.611  1.00  0.00           C  
ATOM   2161  O   ARG   197     -39.228 -21.621   4.520  1.00  0.00           O  
ATOM   2162  N   LYS   198     -40.543 -22.602   2.990  1.00  0.00           N  
ATOM   2163  H   LYS   198     -41.166 -22.470   2.206  1.00  0.00           H  
ATOM   2164  CA  LYS   198     -39.910 -23.938   3.201  1.00  0.00           C  
ATOM   2165  HA  LYS   198     -39.977 -24.092   4.278  1.00  0.00           H  
ATOM   2166  CB  LYS   198     -40.670 -25.046   2.539  1.00  0.00           C  
ATOM   2167  HB1 LYS   198     -40.155 -26.007   2.551  1.00  0.00           H  
ATOM   2168  HB2 LYS   198     -40.777 -24.827   1.476  1.00  0.00           H  
ATOM   2169  CG  LYS   198     -42.132 -25.165   3.033  1.00  0.00           C  
ATOM   2170  HG1 LYS   198     -42.710 -24.409   2.489  1.00  0.00           H  
ATOM   2171  HG2 LYS   198     -42.147 -25.048   4.115  1.00  0.00           H  
ATOM   2172  CD  LYS   198     -42.707 -26.604   2.866  1.00  0.00           C  
ATOM   2173  HD1 LYS   198     -43.755 -26.587   3.159  1.00  0.00           H  
ATOM   2174  HD2 LYS   198     -42.116 -27.249   3.522  1.00  0.00           H  
ATOM   2175  CE  LYS   198     -42.650 -26.882   1.360  1.00  0.00           C  
ATOM   2176  HE1 LYS   198     -41.658 -26.656   0.963  1.00  0.00           H  
ATOM   2177  HE2 LYS   198     -43.347 -26.167   0.923  1.00  0.00           H  
ATOM   2178  NZ  LYS   198     -43.130 -28.243   1.035  1.00  0.00           N1+
ATOM   2179  HZ1 LYS   198     -44.102 -28.219   1.310  1.00  0.00           H  
ATOM   2180  HZ2 LYS   198     -43.046 -28.450   0.046  1.00  0.00           H  
ATOM   2181  HZ3 LYS   198     -42.600 -28.957   1.510  1.00  0.00           H  
ATOM   2182  C   LYS   198     -38.428 -23.879   2.842  1.00  0.00           C  
ATOM   2183  O   LYS   198     -37.960 -23.079   2.033  1.00  0.00           O  
ATOM   2184  N   ILE   199     -37.657 -24.789   3.391  1.00  0.00           N  
ATOM   2185  H   ILE   199     -38.180 -25.341   4.058  1.00  0.00           H  
ATOM   2186  CA  ILE   199     -36.166 -24.702   3.480  1.00  0.00           C  
ATOM   2187  HA  ILE   199     -35.945 -23.968   2.705  1.00  0.00           H  
ATOM   2188  CB  ILE   199     -35.695 -24.131   4.823  1.00  0.00           C  
ATOM   2189  HB  ILE   199     -34.611 -24.081   4.790  1.00  0.00           H  
ATOM   2190  CG2 ILE   199     -36.166 -22.710   5.092  1.00  0.00           C  
ATOM   2191 HG21 ILE   199     -36.337 -22.118   4.196  1.00  0.00           H  
ATOM   2192 HG22 ILE   199     -37.079 -22.654   5.679  1.00  0.00           H  
ATOM   2193 HG23 ILE   199     -35.360 -22.173   5.592  1.00  0.00           H  
ATOM   2194  CG1 ILE   199     -35.967 -25.002   6.049  1.00  0.00           C  
ATOM   2195 HG11 ILE   199     -35.476 -25.951   5.855  1.00  0.00           H  
ATOM   2196 HG12 ILE   199     -37.053 -25.071   6.127  1.00  0.00           H  
ATOM   2197  CD  ILE   199     -35.383 -24.634   7.455  1.00  0.00           C  
ATOM   2198  HD1 ILE   199     -34.300 -24.584   7.422  1.00  0.00           H  
ATOM   2199  HD2 ILE   199     -35.756 -23.685   7.837  1.00  0.00           H  
ATOM   2200  HD3 ILE   199     -35.558 -25.387   8.225  1.00  0.00           H  
ATOM   2201  C   ILE   199     -35.362 -25.972   3.086  1.00  0.00           C  
ATOM   2202  O   ILE   199     -35.913 -27.049   3.050  1.00  0.00           O  
ATOM   2203  N   PHE   200     -34.059 -25.830   2.965  1.00  0.00           N  
ATOM   2204  H   PHE   200     -33.741 -24.871   2.952  1.00  0.00           H  
ATOM   2205  CA  PHE   200     -33.087 -26.785   2.367  1.00  0.00           C  
ATOM   2206  HA  PHE   200     -33.365 -27.825   2.590  1.00  0.00           H  
ATOM   2207  CB  PHE   200     -33.150 -26.511   0.853  1.00  0.00           C  
ATOM   2208  HB1 PHE   200     -32.186 -26.834   0.453  1.00  0.00           H  
ATOM   2209  HB2 PHE   200     -33.221 -25.444   0.646  1.00  0.00           H  
ATOM   2210  CG  PHE   200     -34.255 -27.192  -0.037  1.00  0.00           C  
ATOM   2211  CD1 PHE   200     -35.500 -26.550  -0.217  1.00  0.00           C  
ATOM   2212  HD1 PHE   200     -35.616 -25.610   0.309  1.00  0.00           H  
ATOM   2213  CE1 PHE   200     -36.546 -27.055  -1.031  1.00  0.00           C  
ATOM   2214  HE1 PHE   200     -37.570 -26.723  -1.003  1.00  0.00           H  
ATOM   2215  CZ  PHE   200     -36.337 -28.299  -1.645  1.00  0.00           C  
ATOM   2216  HZ  PHE   200     -37.112 -28.851  -2.146  1.00  0.00           H  
ATOM   2217  CE2 PHE   200     -35.092 -28.881  -1.545  1.00  0.00           C  
ATOM   2218  HE2 PHE   200     -34.936 -29.851  -1.994  1.00  0.00           H  
ATOM   2219  CD2 PHE   200     -34.026 -28.261  -0.818  1.00  0.00           C  
ATOM   2220  HD2 PHE   200     -33.022 -28.668  -0.819  1.00  0.00           H  
ATOM   2221  C   PHE   200     -31.615 -26.516   2.913  1.00  0.00           C  
ATOM   2222  O   PHE   200     -30.870 -25.688   2.304  1.00  0.00           O  
ATOM   2223  N   VAL   201     -31.192 -27.210   3.976  1.00  0.00           N  
ATOM   2224  H   VAL   201     -31.834 -27.941   4.245  1.00  0.00           H  
ATOM   2225  CA  VAL   201     -29.993 -26.970   4.766  1.00  0.00           C  
ATOM   2226  HA  VAL   201     -29.621 -25.960   4.584  1.00  0.00           H  
ATOM   2227  CB  VAL   201     -30.232 -26.998   6.291  1.00  0.00           C  
ATOM   2228  HB  VAL   201     -30.850 -27.863   6.539  1.00  0.00           H  
ATOM   2229  CG1 VAL   201     -28.945 -26.915   7.194  1.00  0.00           C  
ATOM   2230 HG11 VAL   201     -29.282 -26.847   8.228  1.00  0.00           H  
ATOM   2231 HG12 VAL   201     -28.315 -27.799   7.212  1.00  0.00           H  
ATOM   2232 HG13 VAL   201     -28.251 -26.086   7.049  1.00  0.00           H  
ATOM   2233  CG2 VAL   201     -31.129 -25.796   6.720  1.00  0.00           C  
ATOM   2234 HG21 VAL   201     -32.187 -26.014   6.542  1.00  0.00           H  
ATOM   2235 HG22 VAL   201     -31.109 -25.471   7.761  1.00  0.00           H  
ATOM   2236 HG23 VAL   201     -30.760 -25.002   6.075  1.00  0.00           H  
ATOM   2237  C   VAL   201     -28.767 -27.841   4.343  1.00  0.00           C  
ATOM   2238  O   VAL   201     -28.985 -29.064   4.303  1.00  0.00           O  
ATOM   2239  N   ALA   202     -27.642 -27.237   4.059  1.00  0.00           N  
ATOM   2240  H   ALA   202     -27.620 -26.230   4.117  1.00  0.00           H  
ATOM   2241  CA  ALA   202     -26.434 -27.911   3.593  1.00  0.00           C  
ATOM   2242  HA  ALA   202     -26.543 -28.995   3.662  1.00  0.00           H  
ATOM   2243  CB  ALA   202     -26.084 -27.713   2.080  1.00  0.00           C  
ATOM   2244  HB1 ALA   202     -25.191 -28.275   1.827  1.00  0.00           H  
ATOM   2245  HB2 ALA   202     -26.884 -28.097   1.450  1.00  0.00           H  
ATOM   2246  HB3 ALA   202     -26.020 -26.640   1.874  1.00  0.00           H  
ATOM   2247  C   ALA   202     -25.224 -27.485   4.435  1.00  0.00           C  
ATOM   2248  O   ALA   202     -25.009 -26.285   4.708  1.00  0.00           O  
ATOM   2249  N   THR   203     -24.548 -28.428   5.022  1.00  0.00           N  
ATOM   2250  H   THR   203     -24.710 -29.372   4.714  1.00  0.00           H  
ATOM   2251  CA  THR   203     -23.393 -28.140   5.934  1.00  0.00           C  
ATOM   2252  HA  THR   203     -23.277 -27.080   6.169  1.00  0.00           H  
ATOM   2253  CB  THR   203     -23.586 -29.015   7.167  1.00  0.00           C  
ATOM   2254  HB  THR   203     -22.725 -28.886   7.816  1.00  0.00           H  
ATOM   2255  CG2 THR   203     -24.894 -28.670   7.976  1.00  0.00           C  
ATOM   2256 HG21 THR   203     -24.969 -29.278   8.875  1.00  0.00           H  
ATOM   2257 HG22 THR   203     -24.920 -27.593   8.144  1.00  0.00           H  
ATOM   2258 HG23 THR   203     -25.786 -28.826   7.365  1.00  0.00           H  
ATOM   2259  OG1 THR   203     -23.548 -30.404   6.701  1.00  0.00           O  
ATOM   2260  HG1 THR   203     -23.631 -31.000   7.455  1.00  0.00           H  
ATOM   2261  C   THR   203     -22.073 -28.368   5.222  1.00  0.00           C  
ATOM   2262  O   THR   203     -21.938 -29.023   4.187  1.00  0.00           O  
ATOM   2263  N   GLU   204     -21.036 -27.623   5.602  1.00  0.00           N  
ATOM   2264  H   GLU   204     -21.200 -26.915   6.293  1.00  0.00           H  
ATOM   2265  CA  GLU   204     -19.790 -27.339   4.873  1.00  0.00           C  
ATOM   2266  HA  GLU   204     -20.091 -26.850   3.944  1.00  0.00           H  
ATOM   2267  CB  GLU   204     -18.957 -26.306   5.595  1.00  0.00           C  
ATOM   2268  HB1 GLU   204     -18.649 -26.855   6.487  1.00  0.00           H  
ATOM   2269  HB2 GLU   204     -19.569 -25.508   6.009  1.00  0.00           H  
ATOM   2270  CG  GLU   204     -17.759 -25.769   4.807  1.00  0.00           C  
ATOM   2271  HG1 GLU   204     -18.070 -24.946   4.156  1.00  0.00           H  
ATOM   2272  HG2 GLU   204     -17.479 -26.574   4.131  1.00  0.00           H  
ATOM   2273  CD  GLU   204     -16.498 -25.327   5.614  1.00  0.00           C  
ATOM   2274  OE1 GLU   204     -15.999 -24.167   5.394  1.00  0.00           O  
ATOM   2275  OE2 GLU   204     -16.073 -26.117   6.519  1.00  0.00           O1-
ATOM   2276  C   GLU   204     -18.983 -28.571   4.626  1.00  0.00           C  
ATOM   2277  O   GLU   204     -18.449 -29.126   5.560  1.00  0.00           O  
ATOM   2278  N   VAL   205     -18.757 -28.981   3.359  1.00  0.00           N  
ATOM   2279  H   VAL   205     -19.092 -28.364   2.631  1.00  0.00           H  
ATOM   2280  CA  VAL   205     -17.810 -30.066   3.118  1.00  0.00           C  
ATOM   2281  HA  VAL   205     -17.304 -30.434   4.013  1.00  0.00           H  
ATOM   2282  CB  VAL   205     -18.443 -31.270   2.454  1.00  0.00           C  
ATOM   2283  HB  VAL   205     -19.031 -30.910   1.609  1.00  0.00           H  
ATOM   2284  CG1 VAL   205     -17.467 -32.258   1.793  1.00  0.00           C  
ATOM   2285 HG11 VAL   205     -18.136 -33.083   1.542  1.00  0.00           H  
ATOM   2286 HG12 VAL   205     -16.944 -31.863   0.921  1.00  0.00           H  
ATOM   2287 HG13 VAL   205     -16.683 -32.720   2.398  1.00  0.00           H  
ATOM   2288  CG2 VAL   205     -19.298 -32.102   3.395  1.00  0.00           C  
ATOM   2289 HG21 VAL   205     -19.663 -33.019   2.925  1.00  0.00           H  
ATOM   2290 HG22 VAL   205     -18.626 -32.328   4.229  1.00  0.00           H  
ATOM   2291 HG23 VAL   205     -20.175 -31.541   3.710  1.00  0.00           H  
ATOM   2292  C   VAL   205     -16.686 -29.465   2.193  1.00  0.00           C  
ATOM   2293  O   VAL   205     -16.931 -28.571   1.421  1.00  0.00           O  
ATOM   2294  N   LYS   206     -15.351 -29.871   2.364  1.00  0.00           N  
ATOM   2295  H   LYS   206     -15.206 -30.658   2.983  1.00  0.00           H  
ATOM   2296  CA  LYS   206     -14.123 -29.144   2.096  1.00  0.00           C  
ATOM   2297  HA  LYS   206     -14.208 -28.683   1.113  1.00  0.00           H  
ATOM   2298  CB  LYS   206     -13.826 -28.026   3.138  1.00  0.00           C  
ATOM   2299  HB1 LYS   206     -13.555 -28.417   4.119  1.00  0.00           H  
ATOM   2300  HB2 LYS   206     -14.727 -27.441   3.324  1.00  0.00           H  
ATOM   2301  CG  LYS   206     -12.735 -27.015   2.658  1.00  0.00           C  
ATOM   2302  HG1 LYS   206     -13.085 -26.728   1.671  1.00  0.00           H  
ATOM   2303  HG2 LYS   206     -11.748 -27.495   2.597  1.00  0.00           H  
ATOM   2304  CD  LYS   206     -12.500 -25.816   3.587  1.00  0.00           C  
ATOM   2305  HD1 LYS   206     -11.617 -25.952   4.213  1.00  0.00           H  
ATOM   2306  HD2 LYS   206     -13.237 -25.675   4.378  1.00  0.00           H  
ATOM   2307  CE  LYS   206     -12.349 -24.547   2.815  1.00  0.00           C  
ATOM   2308  HE1 LYS   206     -12.347 -23.674   3.472  1.00  0.00           H  
ATOM   2309  HE2 LYS   206     -13.107 -24.531   2.033  1.00  0.00           H  
ATOM   2310  NZ  LYS   206     -10.967 -24.421   2.235  1.00  0.00           N1+
ATOM   2311  HZ1 LYS   206     -10.911 -23.481   1.860  1.00  0.00           H  
ATOM   2312  HZ2 LYS   206     -10.239 -24.535   2.923  1.00  0.00           H  
ATOM   2313  HZ3 LYS   206     -10.914 -25.035   1.433  1.00  0.00           H  
ATOM   2314  C   LYS   206     -12.978 -30.084   1.882  1.00  0.00           C  
ATOM   2315  OC1 LYS   206     -12.383 -30.126   0.818  1.00  0.00           O  
ATOM   2316  OC2 LYS   206     -12.643 -30.788   2.852  1.00  0.00           O  
TER   
END
