# Supplementary material for: Ensemble Docking as a Tool for the Rational Design of Peptidomimetic Staphylococcus aureus Sortase A Inhibitors
Source: Int J Mol Sci. 2024 Oct 20;25(20):11279. doi: 10.3390/ijms252011279 (PMC11508331; doi:10.3390/ijms252011279)
Supplement: Supplementary file 1 [file ijms-25-11279-s001.zip › supporting_info/all_protein_targets/cluster_02_aligned.pdb]

ATOM      1  N   LYS    62     -10.751 -12.628   2.707  1.00  0.00           N  
ATOM      2  H1  LYS    62     -10.525 -12.640   1.720  1.00  0.00           H  
ATOM      3  H2  LYS    62     -10.405 -11.787   3.146  1.00  0.00           H  
ATOM      4  H3  LYS    62     -10.371 -13.446   3.147  1.00  0.00           H  
ATOM      5  CA  LYS    62     -12.286 -12.748   2.807  1.00  0.00           C  
ATOM      6  HA  LYS    62     -12.572 -13.405   1.994  1.00  0.00           H  
ATOM      7  CB  LYS    62     -12.795 -13.335   4.130  1.00  0.00           C  
ATOM      8  HB1 LYS    62     -12.318 -14.285   4.354  1.00  0.00           H  
ATOM      9  HB2 LYS    62     -13.888 -13.413   4.104  1.00  0.00           H  
ATOM     10  CG  LYS    62     -12.354 -12.496   5.333  1.00  0.00           C  
ATOM     11  HG1 LYS    62     -12.538 -11.421   5.230  1.00  0.00           H  
ATOM     12  HG2 LYS    62     -11.278 -12.611   5.468  1.00  0.00           H  
ATOM     13  CD  LYS    62     -13.058 -12.913   6.633  1.00  0.00           C  
ATOM     14  HD1 LYS    62     -12.963 -13.990   6.694  1.00  0.00           H  
ATOM     15  HD2 LYS    62     -14.111 -12.724   6.392  1.00  0.00           H  
ATOM     16  CE  LYS    62     -12.543 -12.202   7.929  1.00  0.00           C  
ATOM     17  HE1 LYS    62     -12.796 -11.147   7.824  1.00  0.00           H  
ATOM     18  HE2 LYS    62     -11.479 -12.375   8.077  1.00  0.00           H  
ATOM     19  NZ  LYS    62     -13.169 -12.748   9.182  1.00  0.00           N1+
ATOM     20  HZ1 LYS    62     -12.912 -13.711   9.326  1.00  0.00           H  
ATOM     21  HZ2 LYS    62     -12.761 -12.334  10.016  1.00  0.00           H  
ATOM     22  HZ3 LYS    62     -14.179 -12.732   9.237  1.00  0.00           H  
ATOM     23  C   LYS    62     -12.970 -11.450   2.383  1.00  0.00           C  
ATOM     24  O   LYS    62     -12.788 -10.370   2.976  1.00  0.00           O  
ATOM     25  N   PRO    63     -13.876 -11.524   1.354  1.00  0.00           N  
ATOM     26  CD  PRO    63     -14.222 -12.751   0.562  1.00  0.00           C  
ATOM     27  HD1 PRO    63     -14.661 -13.502   1.207  1.00  0.00           H  
ATOM     28  HD2 PRO    63     -13.374 -13.226   0.067  1.00  0.00           H  
ATOM     29  CG  PRO    63     -15.193 -12.387  -0.533  1.00  0.00           C  
ATOM     30  HG1 PRO    63     -16.195 -12.685  -0.236  1.00  0.00           H  
ATOM     31  HG2 PRO    63     -14.747 -12.720  -1.470  1.00  0.00           H  
ATOM     32  CB  PRO    63     -15.211 -10.817  -0.511  1.00  0.00           C  
ATOM     33  HB1 PRO    63     -16.164 -10.331  -0.729  1.00  0.00           H  
ATOM     34  HB2 PRO    63     -14.472 -10.362  -1.170  1.00  0.00           H  
ATOM     35  CA  PRO    63     -14.778 -10.419   0.963  1.00  0.00           C  
ATOM     36  HA  PRO    63     -14.217  -9.488   0.946  1.00  0.00           H  
ATOM     37  C   PRO    63     -16.005 -10.126   1.888  1.00  0.00           C  
ATOM     38  O   PRO    63     -16.216 -10.865   2.829  1.00  0.00           O  
ATOM     39  N   GLN    64     -16.675  -8.997   1.607  1.00  0.00           N  
ATOM     40  H   GLN    64     -16.410  -8.401   0.830  1.00  0.00           H  
ATOM     41  CA  GLN    64     -17.969  -8.655   2.297  1.00  0.00           C  
ATOM     42  HA  GLN    64     -18.308  -9.345   3.078  1.00  0.00           H  
ATOM     43  CB  GLN    64     -17.791  -7.349   3.057  1.00  0.00           C  
ATOM     44  HB1 GLN    64     -18.732  -7.261   3.599  1.00  0.00           H  
ATOM     45  HB2 GLN    64     -17.707  -6.461   2.425  1.00  0.00           H  
ATOM     46  CG  GLN    64     -16.737  -7.317   4.125  1.00  0.00           C  
ATOM     47  HG1 GLN    64     -16.816  -8.029   4.956  1.00  0.00           H  
ATOM     48  HG2 GLN    64     -16.898  -6.342   4.589  1.00  0.00           H  
ATOM     49  CD  GLN    64     -15.264  -7.370   3.555  1.00  0.00           C  
ATOM     50  OE1 GLN    64     -14.842  -6.900   2.527  1.00  0.00           O  
ATOM     51  NE2 GLN    64     -14.432  -8.093   4.224  1.00  0.00           N  
ATOM     52 HE21 GLN    64     -14.811  -8.496   5.074  1.00  0.00           H  
ATOM     53 HE22 GLN    64     -13.526  -8.314   3.832  1.00  0.00           H  
ATOM     54  C   GLN    64     -19.115  -8.702   1.290  1.00  0.00           C  
ATOM     55  O   GLN    64     -18.888  -8.745   0.090  1.00  0.00           O  
ATOM     56  N   ILE    65     -20.449  -8.694   1.758  1.00  0.00           N  
ATOM     57  H   ILE    65     -20.452  -8.584   2.768  1.00  0.00           H  
ATOM     58  CA  ILE    65     -21.596  -8.462   0.856  1.00  0.00           C  
ATOM     59  HA  ILE    65     -21.381  -9.082  -0.008  1.00  0.00           H  
ATOM     60  CB  ILE    65     -22.877  -8.956   1.555  1.00  0.00           C  
ATOM     61  HB  ILE    65     -22.811  -8.547   2.565  1.00  0.00           H  
ATOM     62  CG2 ILE    65     -24.143  -8.342   0.900  1.00  0.00           C  
ATOM     63 HG21 ILE    65     -24.087  -7.258   0.953  1.00  0.00           H  
ATOM     64 HG22 ILE    65     -24.277  -8.661  -0.135  1.00  0.00           H  
ATOM     65 HG23 ILE    65     -25.040  -8.745   1.378  1.00  0.00           H  
ATOM     66  CG1 ILE    65     -22.983 -10.561   1.762  1.00  0.00           C  
ATOM     67 HG11 ILE    65     -22.039 -11.011   2.042  1.00  0.00           H  
ATOM     68 HG12 ILE    65     -23.241 -11.018   0.805  1.00  0.00           H  
ATOM     69  CD  ILE    65     -24.083 -10.974   2.761  1.00  0.00           C  
ATOM     70  HD1 ILE    65     -23.880 -12.023   3.015  1.00  0.00           H  
ATOM     71  HD2 ILE    65     -24.190 -10.385   3.669  1.00  0.00           H  
ATOM     72  HD3 ILE    65     -25.009 -10.940   2.195  1.00  0.00           H  
ATOM     73  C   ILE    65     -21.724  -6.985   0.335  1.00  0.00           C  
ATOM     74  O   ILE    65     -21.626  -5.998   1.040  1.00  0.00           O  
ATOM     75  N   PRO    66     -22.036  -6.748  -0.995  1.00  0.00           N  
ATOM     76  CD  PRO    66     -22.324  -7.744  -1.984  1.00  0.00           C  
ATOM     77  HD1 PRO    66     -23.328  -8.150  -1.903  1.00  0.00           H  
ATOM     78  HD2 PRO    66     -21.683  -8.633  -1.970  1.00  0.00           H  
ATOM     79  CG  PRO    66     -22.013  -7.086  -3.281  1.00  0.00           C  
ATOM     80  HG1 PRO    66     -22.614  -7.580  -4.038  1.00  0.00           H  
ATOM     81  HG2 PRO    66     -20.939  -7.049  -3.497  1.00  0.00           H  
ATOM     82  CB  PRO    66     -22.559  -5.710  -3.037  1.00  0.00           C  
ATOM     83  HB1 PRO    66     -23.633  -5.849  -3.158  1.00  0.00           H  
ATOM     84  HB2 PRO    66     -22.109  -4.947  -3.677  1.00  0.00           H  
ATOM     85  CA  PRO    66     -22.179  -5.426  -1.529  1.00  0.00           C  
ATOM     86  HA  PRO    66     -21.241  -4.876  -1.441  1.00  0.00           H  
ATOM     87  C   PRO    66     -23.314  -4.533  -0.982  1.00  0.00           C  
ATOM     88  O   PRO    66     -24.411  -4.964  -0.621  1.00  0.00           O  
ATOM     89  N   LYS    67     -22.942  -3.256  -0.770  1.00  0.00           N  
ATOM     90  H   LYS    67     -21.995  -3.130  -1.096  1.00  0.00           H  
ATOM     91  CA  LYS    67     -23.705  -2.058  -0.424  1.00  0.00           C  
ATOM     92  HA  LYS    67     -24.422  -2.397   0.340  1.00  0.00           H  
ATOM     93  CB  LYS    67     -22.836  -1.035   0.306  1.00  0.00           C  
ATOM     94  HB1 LYS    67     -21.980  -0.682  -0.270  1.00  0.00           H  
ATOM     95  HB2 LYS    67     -22.351  -1.667   1.037  1.00  0.00           H  
ATOM     96  CG  LYS    67     -23.714   0.071   0.927  1.00  0.00           C  
ATOM     97  HG1 LYS    67     -24.469  -0.231   1.643  1.00  0.00           H  
ATOM     98  HG2 LYS    67     -24.212   0.551   0.084  1.00  0.00           H  
ATOM     99  CD  LYS    67     -22.744   1.091   1.548  1.00  0.00           C  
ATOM    100  HD1 LYS    67     -22.173   1.520   0.729  1.00  0.00           H  
ATOM    101  HD2 LYS    67     -22.072   0.664   2.295  1.00  0.00           H  
ATOM    102  CE  LYS    67     -23.492   2.188   2.237  1.00  0.00           C  
ATOM    103  HE1 LYS    67     -24.525   2.362   1.960  1.00  0.00           H  
ATOM    104  HE2 LYS    67     -22.910   3.107   2.138  1.00  0.00           H  
ATOM    105  NZ  LYS    67     -23.416   2.038   3.738  1.00  0.00           N1+
ATOM    106  HZ1 LYS    67     -24.017   2.720   4.181  1.00  0.00           H  
ATOM    107  HZ2 LYS    67     -23.720   1.089   3.923  1.00  0.00           H  
ATOM    108  HZ3 LYS    67     -22.465   2.135   4.070  1.00  0.00           H  
ATOM    109  C   LYS    67     -24.500  -1.519  -1.632  1.00  0.00           C  
ATOM    110  O   LYS    67     -25.638  -1.109  -1.487  1.00  0.00           O  
ATOM    111  N   ASP    68     -23.939  -1.741  -2.871  1.00  0.00           N  
ATOM    112  H   ASP    68     -22.955  -1.965  -2.939  1.00  0.00           H  
ATOM    113  CA  ASP    68     -24.679  -1.373  -4.046  1.00  0.00           C  
ATOM    114  HA  ASP    68     -25.354  -0.552  -3.828  1.00  0.00           H  
ATOM    115  CB  ASP    68     -23.610  -1.017  -5.141  1.00  0.00           C  
ATOM    116  HB1 ASP    68     -22.974  -1.836  -5.465  1.00  0.00           H  
ATOM    117  HB2 ASP    68     -22.908  -0.315  -4.691  1.00  0.00           H  
ATOM    118  CG  ASP    68     -24.282  -0.445  -6.417  1.00  0.00           C  
ATOM    119  OD1 ASP    68     -25.506  -0.216  -6.414  1.00  0.00           O  
ATOM    120  OD2 ASP    68     -23.514  -0.116  -7.338  1.00  0.00           O1-
ATOM    121  C   ASP    68     -25.700  -2.402  -4.588  1.00  0.00           C  
ATOM    122  O   ASP    68     -25.347  -3.374  -5.323  1.00  0.00           O  
ATOM    123  N   LYS    69     -26.979  -2.262  -4.270  1.00  0.00           N  
ATOM    124  H   LYS    69     -27.232  -1.388  -3.829  1.00  0.00           H  
ATOM    125  CA  LYS    69     -28.071  -3.265  -4.456  1.00  0.00           C  
ATOM    126  HA  LYS    69     -27.673  -4.109  -3.887  1.00  0.00           H  
ATOM    127  CB  LYS    69     -29.381  -2.816  -3.797  1.00  0.00           C  
ATOM    128  HB1 LYS    69     -29.943  -3.740  -3.653  1.00  0.00           H  
ATOM    129  HB2 LYS    69     -29.968  -2.241  -4.516  1.00  0.00           H  
ATOM    130  CG  LYS    69     -29.512  -2.257  -2.372  1.00  0.00           C  
ATOM    131  HG1 LYS    69     -30.569  -2.088  -2.153  1.00  0.00           H  
ATOM    132  HG2 LYS    69     -28.902  -1.351  -2.338  1.00  0.00           H  
ATOM    133  CD  LYS    69     -29.084  -3.268  -1.274  1.00  0.00           C  
ATOM    134  HD1 LYS    69     -27.990  -3.210  -1.219  1.00  0.00           H  
ATOM    135  HD2 LYS    69     -29.452  -4.221  -1.646  1.00  0.00           H  
ATOM    136  CE  LYS    69     -29.641  -2.927   0.079  1.00  0.00           C  
ATOM    137  HE1 LYS    69     -30.670  -2.591  -0.038  1.00  0.00           H  
ATOM    138  HE2 LYS    69     -28.978  -2.182   0.521  1.00  0.00           H  
ATOM    139  NZ  LYS    69     -29.728  -4.152   0.942  1.00  0.00           N1+
ATOM    140  HZ1 LYS    69     -28.833  -4.616   0.969  1.00  0.00           H  
ATOM    141  HZ2 LYS    69     -29.916  -3.906   1.900  1.00  0.00           H  
ATOM    142  HZ3 LYS    69     -30.410  -4.853   0.686  1.00  0.00           H  
ATOM    143  C   LYS    69     -28.318  -3.757  -5.905  1.00  0.00           C  
ATOM    144  O   LYS    69     -29.048  -4.703  -6.160  1.00  0.00           O  
ATOM    145  N   SER    70     -27.690  -3.121  -6.904  1.00  0.00           N  
ATOM    146  H   SER    70     -26.999  -2.446  -6.606  1.00  0.00           H  
ATOM    147  CA  SER    70     -27.634  -3.514  -8.297  1.00  0.00           C  
ATOM    148  HA  SER    70     -28.514  -4.130  -8.381  1.00  0.00           H  
ATOM    149  CB  SER    70     -27.726  -2.258  -9.182  1.00  0.00           C  
ATOM    150  HB1 SER    70     -28.691  -1.775  -9.056  1.00  0.00           H  
ATOM    151  HB2 SER    70     -27.742  -2.651 -10.199  1.00  0.00           H  
ATOM    152  OG  SER    70     -26.685  -1.297  -8.861  1.00  0.00           O  
ATOM    153  HG  SER    70     -26.653  -1.040  -7.941  1.00  0.00           H  
ATOM    154  C   SER    70     -26.509  -4.379  -8.801  1.00  0.00           C  
ATOM    155  O   SER    70     -26.556  -4.850  -9.937  1.00  0.00           O  
ATOM    156  N   LYS    71     -25.449  -4.579  -8.072  1.00  0.00           N  
ATOM    157  H   LYS    71     -25.377  -4.036  -7.212  1.00  0.00           H  
ATOM    158  CA  LYS    71     -24.437  -5.530  -8.476  1.00  0.00           C  
ATOM    159  HA  LYS    71     -24.229  -5.476  -9.542  1.00  0.00           H  
ATOM    160  CB  LYS    71     -23.070  -5.180  -7.796  1.00  0.00           C  
ATOM    161  HB1 LYS    71     -22.372  -5.947  -8.119  1.00  0.00           H  
ATOM    162  HB2 LYS    71     -23.079  -5.230  -6.700  1.00  0.00           H  
ATOM    163  CG  LYS    71     -22.590  -3.769  -8.100  1.00  0.00           C  
ATOM    164  HG1 LYS    71     -23.109  -2.997  -7.532  1.00  0.00           H  
ATOM    165  HG2 LYS    71     -22.719  -3.653  -9.178  1.00  0.00           H  
ATOM    166  CD  LYS    71     -21.119  -3.626  -7.608  1.00  0.00           C  
ATOM    167  HD1 LYS    71     -20.960  -4.122  -6.648  1.00  0.00           H  
ATOM    168  HD2 LYS    71     -20.923  -2.553  -7.518  1.00  0.00           H  
ATOM    169  CE  LYS    71     -20.123  -4.289  -8.567  1.00  0.00           C  
ATOM    170  HE1 LYS    71     -20.270  -5.364  -8.440  1.00  0.00           H  
ATOM    171  HE2 LYS    71     -19.125  -3.995  -8.248  1.00  0.00           H  
ATOM    172  NZ  LYS    71     -20.394  -3.994 -10.015  1.00  0.00           N1+
ATOM    173  HZ1 LYS    71     -19.636  -4.467 -10.489  1.00  0.00           H  
ATOM    174  HZ2 LYS    71     -21.273  -4.315 -10.389  1.00  0.00           H  
ATOM    175  HZ3 LYS    71     -20.399  -2.997 -10.217  1.00  0.00           H  
ATOM    176  C   LYS    71     -24.808  -6.968  -8.172  1.00  0.00           C  
ATOM    177  O   LYS    71     -25.453  -7.213  -7.114  1.00  0.00           O  
ATOM    178  N   VAL    72     -24.253  -7.883  -8.964  1.00  0.00           N  
ATOM    179  H   VAL    72     -23.958  -7.651  -9.897  1.00  0.00           H  
ATOM    180  CA  VAL    72     -24.154  -9.318  -8.503  1.00  0.00           C  
ATOM    181  HA  VAL    72     -25.087  -9.609  -8.016  1.00  0.00           H  
ATOM    182  CB  VAL    72     -24.017 -10.292  -9.721  1.00  0.00           C  
ATOM    183  HB  VAL    72     -25.023 -10.249 -10.140  1.00  0.00           H  
ATOM    184  CG1 VAL    72     -22.965  -9.859 -10.760  1.00  0.00           C  
ATOM    185 HG11 VAL    72     -23.332  -8.934 -11.199  1.00  0.00           H  
ATOM    186 HG12 VAL    72     -21.933  -9.739 -10.417  1.00  0.00           H  
ATOM    187 HG13 VAL    72     -22.883 -10.567 -11.588  1.00  0.00           H  
ATOM    188  CG2 VAL    72     -23.669 -11.754  -9.250  1.00  0.00           C  
ATOM    189 HG21 VAL    72     -23.462 -12.334 -10.151  1.00  0.00           H  
ATOM    190 HG22 VAL    72     -22.815 -11.830  -8.580  1.00  0.00           H  
ATOM    191 HG23 VAL    72     -24.499 -12.239  -8.730  1.00  0.00           H  
ATOM    192  C   VAL    72     -23.132  -9.711  -7.525  1.00  0.00           C  
ATOM    193  O   VAL    72     -21.951  -9.412  -7.673  1.00  0.00           O  
ATOM    194  N   ALA    73     -23.527 -10.228  -6.371  1.00  0.00           N  
ATOM    195  H   ALA    73     -24.506 -10.478  -6.491  1.00  0.00           H  
ATOM    196  CA  ALA    73     -22.794 -10.509  -5.167  1.00  0.00           C  
ATOM    197  HA  ALA    73     -21.960  -9.800  -5.151  1.00  0.00           H  
ATOM    198  CB  ALA    73     -23.740 -10.408  -3.834  1.00  0.00           C  
ATOM    199  HB1 ALA    73     -24.621 -11.036  -3.977  1.00  0.00           H  
ATOM    200  HB2 ALA    73     -23.116 -10.708  -2.987  1.00  0.00           H  
ATOM    201  HB3 ALA    73     -24.037  -9.369  -3.739  1.00  0.00           H  
ATOM    202  C   ALA    73     -22.179 -11.880  -5.122  1.00  0.00           C  
ATOM    203  O   ALA    73     -21.210 -12.061  -4.432  1.00  0.00           O  
ATOM    204  N   GLY    74     -22.727 -12.839  -5.825  1.00  0.00           N  
ATOM    205  H   GLY    74     -23.430 -12.735  -6.549  1.00  0.00           H  
ATOM    206  CA  GLY    74     -22.202 -14.178  -5.705  1.00  0.00           C  
ATOM    207  HA1 GLY    74     -22.503 -14.588  -4.734  1.00  0.00           H  
ATOM    208  HA2 GLY    74     -21.121 -14.163  -5.761  1.00  0.00           H  
ATOM    209  C   GLY    74     -22.736 -15.085  -6.847  1.00  0.00           C  
ATOM    210  O   GLY    74     -23.384 -14.608  -7.819  1.00  0.00           O  
ATOM    211  N   TYR    75     -22.539 -16.389  -6.697  1.00  0.00           N  
ATOM    212  H   TYR    75     -22.013 -16.653  -5.876  1.00  0.00           H  
ATOM    213  CA  TYR    75     -23.068 -17.401  -7.638  1.00  0.00           C  
ATOM    214  HA  TYR    75     -23.961 -16.984  -8.077  1.00  0.00           H  
ATOM    215  CB  TYR    75     -22.076 -17.625  -8.793  1.00  0.00           C  
ATOM    216  HB1 TYR    75     -21.537 -18.576  -8.806  1.00  0.00           H  
ATOM    217  HB2 TYR    75     -21.447 -16.747  -8.800  1.00  0.00           H  
ATOM    218  CG  TYR    75     -22.674 -17.827 -10.139  1.00  0.00           C  
ATOM    219  CD1 TYR    75     -23.053 -16.715 -10.901  1.00  0.00           C  
ATOM    220  HD1 TYR    75     -22.822 -15.715 -10.556  1.00  0.00           H  
ATOM    221  CE1 TYR    75     -23.911 -16.864 -12.030  1.00  0.00           C  
ATOM    222  HE1 TYR    75     -24.259 -16.009 -12.593  1.00  0.00           H  
ATOM    223  CZ  TYR    75     -24.433 -18.200 -12.325  1.00  0.00           C  
ATOM    224  OH  TYR    75     -25.282 -18.348 -13.316  1.00  0.00           O  
ATOM    225  HH  TYR    75     -25.392 -17.531 -13.790  1.00  0.00           H  
ATOM    226  CE2 TYR    75     -23.925 -19.328 -11.623  1.00  0.00           C  
ATOM    227  HE2 TYR    75     -24.315 -20.267 -11.990  1.00  0.00           H  
ATOM    228  CD2 TYR    75     -23.025 -19.114 -10.541  1.00  0.00           C  
ATOM    229  HD2 TYR    75     -22.736 -19.957  -9.928  1.00  0.00           H  
ATOM    230  C   TYR    75     -23.534 -18.625  -6.858  1.00  0.00           C  
ATOM    231  O   TYR    75     -22.960 -18.944  -5.821  1.00  0.00           O  
ATOM    232  N   ILE    76     -24.508 -19.451  -7.320  1.00  0.00           N  
ATOM    233  H   ILE    76     -24.949 -19.038  -8.137  1.00  0.00           H  
ATOM    234  CA  ILE    76     -24.858 -20.832  -6.845  1.00  0.00           C  
ATOM    235  HA  ILE    76     -24.123 -21.141  -6.093  1.00  0.00           H  
ATOM    236  CB  ILE    76     -26.213 -20.849  -6.142  1.00  0.00           C  
ATOM    237  HB  ILE    76     -26.921 -20.266  -6.744  1.00  0.00           H  
ATOM    238  CG2 ILE    76     -27.018 -22.158  -6.069  1.00  0.00           C  
ATOM    239 HG21 ILE    76     -27.324 -22.508  -7.058  1.00  0.00           H  
ATOM    240 HG22 ILE    76     -26.489 -23.026  -5.684  1.00  0.00           H  
ATOM    241 HG23 ILE    76     -27.969 -22.051  -5.534  1.00  0.00           H  
ATOM    242  CG1 ILE    76     -26.059 -20.116  -4.744  1.00  0.00           C  
ATOM    243 HG11 ILE    76     -27.046 -19.705  -4.556  1.00  0.00           H  
ATOM    244 HG12 ILE    76     -25.351 -19.293  -4.774  1.00  0.00           H  
ATOM    245  CD  ILE    76     -25.708 -21.072  -3.592  1.00  0.00           C  
ATOM    246  HD1 ILE    76     -25.739 -20.606  -2.615  1.00  0.00           H  
ATOM    247  HD2 ILE    76     -26.279 -21.999  -3.566  1.00  0.00           H  
ATOM    248  HD3 ILE    76     -24.686 -21.382  -3.821  1.00  0.00           H  
ATOM    249  C   ILE    76     -24.909 -21.741  -8.109  1.00  0.00           C  
ATOM    250  O   ILE    76     -25.261 -21.381  -9.186  1.00  0.00           O  
ATOM    251  N   GLU    77     -24.462 -22.994  -7.916  1.00  0.00           N  
ATOM    252  H   GLU    77     -24.167 -23.250  -6.988  1.00  0.00           H  
ATOM    253  CA  GLU    77     -24.724 -24.112  -8.859  1.00  0.00           C  
ATOM    254  HA  GLU    77     -25.480 -23.823  -9.581  1.00  0.00           H  
ATOM    255  CB  GLU    77     -23.464 -24.322  -9.709  1.00  0.00           C  
ATOM    256  HB1 GLU    77     -23.640 -25.222 -10.308  1.00  0.00           H  
ATOM    257  HB2 GLU    77     -22.646 -24.579  -9.032  1.00  0.00           H  
ATOM    258  CG  GLU    77     -23.048 -23.102 -10.582  1.00  0.00           C  
ATOM    259  HG1 GLU    77     -22.708 -22.388  -9.836  1.00  0.00           H  
ATOM    260  HG2 GLU    77     -23.931 -22.708 -11.078  1.00  0.00           H  
ATOM    261  CD  GLU    77     -21.999 -23.387 -11.638  1.00  0.00           C  
ATOM    262  OE1 GLU    77     -22.248 -22.989 -12.828  1.00  0.00           O  
ATOM    263  OE2 GLU    77     -21.036 -24.156 -11.372  1.00  0.00           O1-
ATOM    264  C   GLU    77     -25.102 -25.430  -8.171  1.00  0.00           C  
ATOM    265  O   GLU    77     -24.579 -25.734  -7.098  1.00  0.00           O  
ATOM    266  N   ILE    78     -25.983 -26.180  -8.838  1.00  0.00           N  
ATOM    267  H   ILE    78     -26.385 -25.801  -9.684  1.00  0.00           H  
ATOM    268  CA  ILE    78     -26.420 -27.502  -8.385  1.00  0.00           C  
ATOM    269  HA  ILE    78     -25.600 -28.041  -7.907  1.00  0.00           H  
ATOM    270  CB  ILE    78     -27.728 -27.537  -7.426  1.00  0.00           C  
ATOM    271  HB  ILE    78     -28.511 -27.129  -8.067  1.00  0.00           H  
ATOM    272  CG2 ILE    78     -28.060 -28.993  -7.030  1.00  0.00           C  
ATOM    273 HG21 ILE    78     -29.053 -28.986  -6.585  1.00  0.00           H  
ATOM    274 HG22 ILE    78     -28.105 -29.615  -7.922  1.00  0.00           H  
ATOM    275 HG23 ILE    78     -27.345 -29.311  -6.273  1.00  0.00           H  
ATOM    276  CG1 ILE    78     -27.470 -26.710  -6.132  1.00  0.00           C  
ATOM    277 HG11 ILE    78     -27.125 -25.692  -6.302  1.00  0.00           H  
ATOM    278 HG12 ILE    78     -26.720 -27.230  -5.532  1.00  0.00           H  
ATOM    279  CD  ILE    78     -28.689 -26.506  -5.268  1.00  0.00           C  
ATOM    280  HD1 ILE    78     -29.520 -26.374  -5.960  1.00  0.00           H  
ATOM    281  HD2 ILE    78     -28.795 -27.494  -4.811  1.00  0.00           H  
ATOM    282  HD3 ILE    78     -28.698 -25.728  -4.501  1.00  0.00           H  
ATOM    283  C   ILE    78     -26.757 -28.270  -9.671  1.00  0.00           C  
ATOM    284  O   ILE    78     -27.852 -28.185 -10.235  1.00  0.00           O  
ATOM    285  N   PRO    79     -25.780 -29.084 -10.225  1.00  0.00           N  
ATOM    286  CD  PRO    79     -24.349 -29.026 -10.085  1.00  0.00           C  
ATOM    287  HD1 PRO    79     -24.105 -29.000  -9.021  1.00  0.00           H  
ATOM    288  HD2 PRO    79     -23.917 -28.218 -10.667  1.00  0.00           H  
ATOM    289  CG  PRO    79     -23.837 -30.311 -10.698  1.00  0.00           C  
ATOM    290  HG1 PRO    79     -24.060 -31.164 -10.046  1.00  0.00           H  
ATOM    291  HG2 PRO    79     -22.772 -30.238 -10.906  1.00  0.00           H  
ATOM    292  CB  PRO    79     -24.729 -30.324 -11.924  1.00  0.00           C  
ATOM    293  HB1 PRO    79     -24.919 -31.309 -12.360  1.00  0.00           H  
ATOM    294  HB2 PRO    79     -24.390 -29.597 -12.667  1.00  0.00           H  
ATOM    295  CA  PRO    79     -26.053 -29.698 -11.443  1.00  0.00           C  
ATOM    296  HA  PRO    79     -26.464 -28.969 -12.138  1.00  0.00           H  
ATOM    297  C   PRO    79     -27.062 -30.822 -11.194  1.00  0.00           C  
ATOM    298  O   PRO    79     -27.662 -31.282 -12.160  1.00  0.00           O  
ATOM    299  N   ASP    80     -27.397 -31.308  -9.978  1.00  0.00           N  
ATOM    300  H   ASP    80     -26.741 -30.990  -9.280  1.00  0.00           H  
ATOM    301  CA  ASP    80     -28.529 -32.172  -9.628  1.00  0.00           C  
ATOM    302  HA  ASP    80     -28.285 -33.070 -10.187  1.00  0.00           H  
ATOM    303  CB  ASP    80     -28.608 -32.469  -8.132  1.00  0.00           C  
ATOM    304  HB1 ASP    80     -29.088 -31.723  -7.489  1.00  0.00           H  
ATOM    305  HB2 ASP    80     -27.611 -32.484  -7.702  1.00  0.00           H  
ATOM    306  CG  ASP    80     -29.186 -33.811  -7.822  1.00  0.00           C  
ATOM    307  OD1 ASP    80     -29.599 -33.976  -6.624  1.00  0.00           O  
ATOM    308  OD2 ASP    80     -29.034 -34.818  -8.585  1.00  0.00           O1-
ATOM    309  C   ASP    80     -29.847 -31.597 -10.062  1.00  0.00           C  
ATOM    310  O   ASP    80     -30.715 -32.445 -10.161  1.00  0.00           O  
ATOM    311  N   ALA    81     -29.982 -30.262 -10.236  1.00  0.00           N  
ATOM    312  H   ALA    81     -29.193 -29.672 -10.034  1.00  0.00           H  
ATOM    313  CA  ALA    81     -31.200 -29.652 -10.546  1.00  0.00           C  
ATOM    314  HA  ALA    81     -31.973 -30.386 -10.755  1.00  0.00           H  
ATOM    315  CB  ALA    81     -31.493 -28.870  -9.251  1.00  0.00           C  
ATOM    316  HB1 ALA    81     -31.870 -29.513  -8.466  1.00  0.00           H  
ATOM    317  HB2 ALA    81     -30.720 -28.157  -8.958  1.00  0.00           H  
ATOM    318  HB3 ALA    81     -32.445 -28.367  -9.401  1.00  0.00           H  
ATOM    319  C   ALA    81     -31.120 -28.657 -11.694  1.00  0.00           C  
ATOM    320  O   ALA    81     -31.990 -27.814 -11.979  1.00  0.00           O  
ATOM    321  N   ASP    82     -29.967 -28.772 -12.420  1.00  0.00           N  
ATOM    322  H   ASP    82     -29.416 -29.593 -12.215  1.00  0.00           H  
ATOM    323  CA  ASP    82     -29.552 -27.954 -13.575  1.00  0.00           C  
ATOM    324  HA  ASP    82     -28.571 -28.303 -13.905  1.00  0.00           H  
ATOM    325  CB  ASP    82     -30.617 -28.273 -14.667  1.00  0.00           C  
ATOM    326  HB1 ASP    82     -30.227 -27.870 -15.595  1.00  0.00           H  
ATOM    327  HB2 ASP    82     -31.572 -27.774 -14.473  1.00  0.00           H  
ATOM    328  CG  ASP    82     -30.915 -29.763 -14.893  1.00  0.00           C  
ATOM    329  OD1 ASP    82     -32.081 -30.025 -15.308  1.00  0.00           O  
ATOM    330  OD2 ASP    82     -29.969 -30.548 -15.050  1.00  0.00           O1-
ATOM    331  C   ASP    82     -29.510 -26.570 -13.123  1.00  0.00           C  
ATOM    332  O   ASP    82     -29.665 -25.712 -14.012  1.00  0.00           O  
ATOM    333  N   ILE    83     -29.136 -26.225 -11.897  1.00  0.00           N  
ATOM    334  H   ILE    83     -28.725 -27.014 -11.404  1.00  0.00           H  
ATOM    335  CA  ILE    83     -29.285 -24.875 -11.356  1.00  0.00           C  
ATOM    336  HA  ILE    83     -30.104 -24.349 -11.839  1.00  0.00           H  
ATOM    337  CB  ILE    83     -29.777 -24.926  -9.901  1.00  0.00           C  
ATOM    338  HB  ILE    83     -29.248 -25.792  -9.486  1.00  0.00           H  
ATOM    339  CG2 ILE    83     -29.409 -23.651  -9.151  1.00  0.00           C  
ATOM    340 HG21 ILE    83     -28.335 -23.529  -8.991  1.00  0.00           H  
ATOM    341 HG22 ILE    83     -29.696 -22.777  -9.743  1.00  0.00           H  
ATOM    342 HG23 ILE    83     -29.886 -23.662  -8.164  1.00  0.00           H  
ATOM    343  CG1 ILE    83     -31.364 -25.088  -9.773  1.00  0.00           C  
ATOM    344 HG11 ILE    83     -31.747 -25.916 -10.378  1.00  0.00           H  
ATOM    345 HG12 ILE    83     -31.903 -24.247 -10.200  1.00  0.00           H  
ATOM    346  CD  ILE    83     -31.860 -25.261  -8.303  1.00  0.00           C  
ATOM    347  HD1 ILE    83     -31.870 -24.271  -7.845  1.00  0.00           H  
ATOM    348  HD2 ILE    83     -32.907 -25.512  -8.487  1.00  0.00           H  
ATOM    349  HD3 ILE    83     -31.361 -26.115  -7.860  1.00  0.00           H  
ATOM    350  C   ILE    83     -27.988 -24.128 -11.553  1.00  0.00           C  
ATOM    351  O   ILE    83     -27.008 -24.665 -11.110  1.00  0.00           O  
ATOM    352  N   LYS    84     -28.033 -22.894 -11.999  1.00  0.00           N  
ATOM    353  H   LYS    84     -28.952 -22.569 -12.240  1.00  0.00           H  
ATOM    354  CA  LYS    84     -26.872 -22.018 -12.182  1.00  0.00           C  
ATOM    355  HA  LYS    84     -26.165 -22.228 -11.372  1.00  0.00           H  
ATOM    356  CB  LYS    84     -26.081 -22.221 -13.463  1.00  0.00           C  
ATOM    357  HB1 LYS    84     -25.256 -21.512 -13.502  1.00  0.00           H  
ATOM    358  HB2 LYS    84     -26.670 -22.074 -14.367  1.00  0.00           H  
ATOM    359  CG  LYS    84     -25.444 -23.579 -13.681  1.00  0.00           C  
ATOM    360  HG1 LYS    84     -26.274 -24.238 -13.952  1.00  0.00           H  
ATOM    361  HG2 LYS    84     -24.970 -23.885 -12.756  1.00  0.00           H  
ATOM    362  CD  LYS    84     -24.548 -23.675 -14.929  1.00  0.00           C  
ATOM    363  HD1 LYS    84     -23.687 -23.031 -14.825  1.00  0.00           H  
ATOM    364  HD2 LYS    84     -25.150 -23.302 -15.751  1.00  0.00           H  
ATOM    365  CE  LYS    84     -23.940 -25.010 -15.199  1.00  0.00           C  
ATOM    366  HE1 LYS    84     -23.261 -24.923 -16.056  1.00  0.00           H  
ATOM    367  HE2 LYS    84     -24.701 -25.683 -15.606  1.00  0.00           H  
ATOM    368  NZ  LYS    84     -23.337 -25.569 -14.002  1.00  0.00           N1+
ATOM    369  HZ1 LYS    84     -22.717 -24.906 -13.549  1.00  0.00           H  
ATOM    370  HZ2 LYS    84     -24.070 -25.816 -13.362  1.00  0.00           H  
ATOM    371  HZ3 LYS    84     -22.793 -26.406 -14.136  1.00  0.00           H  
ATOM    372  C   LYS    84     -27.367 -20.621 -12.099  1.00  0.00           C  
ATOM    373  O   LYS    84     -28.115 -20.118 -12.960  1.00  0.00           O  
ATOM    374  N   GLU    85     -27.152 -19.973 -10.990  1.00  0.00           N  
ATOM    375  H   GLU    85     -26.511 -20.422 -10.355  1.00  0.00           H  
ATOM    376  CA  GLU    85     -27.795 -18.747 -10.591  1.00  0.00           C  
ATOM    377  HA  GLU    85     -28.254 -18.310 -11.482  1.00  0.00           H  
ATOM    378  CB  GLU    85     -28.933 -19.054  -9.569  1.00  0.00           C  
ATOM    379  HB1 GLU    85     -29.243 -18.079  -9.200  1.00  0.00           H  
ATOM    380  HB2 GLU    85     -28.588 -19.629  -8.708  1.00  0.00           H  
ATOM    381  CG  GLU    85     -30.312 -19.725 -10.164  1.00  0.00           C  
ATOM    382  HG1 GLU    85     -31.065 -19.656  -9.380  1.00  0.00           H  
ATOM    383  HG2 GLU    85     -30.053 -20.729 -10.499  1.00  0.00           H  
ATOM    384  CD  GLU    85     -30.776 -18.864 -11.343  1.00  0.00           C  
ATOM    385  OE1 GLU    85     -30.775 -17.619 -11.191  1.00  0.00           O  
ATOM    386  OE2 GLU    85     -31.207 -19.414 -12.391  1.00  0.00           O1-
ATOM    387  C   GLU    85     -26.852 -17.663 -10.027  1.00  0.00           C  
ATOM    388  O   GLU    85     -26.300 -17.980  -9.011  1.00  0.00           O  
ATOM    389  N   PRO    86     -26.727 -16.413 -10.524  1.00  0.00           N  
ATOM    390  CD  PRO    86     -27.464 -15.935 -11.719  1.00  0.00           C  
ATOM    391  HD1 PRO    86     -28.515 -16.234 -11.755  1.00  0.00           H  
ATOM    392  HD2 PRO    86     -27.034 -16.425 -12.592  1.00  0.00           H  
ATOM    393  CG  PRO    86     -27.233 -14.420 -11.816  1.00  0.00           C  
ATOM    394  HG1 PRO    86     -28.148 -13.895 -11.524  1.00  0.00           H  
ATOM    395  HG2 PRO    86     -26.906 -14.152 -12.818  1.00  0.00           H  
ATOM    396  CB  PRO    86     -26.206 -14.039 -10.736  1.00  0.00           C  
ATOM    397  HB1 PRO    86     -26.451 -13.152 -10.151  1.00  0.00           H  
ATOM    398  HB2 PRO    86     -25.210 -13.923 -11.166  1.00  0.00           H  
ATOM    399  CA  PRO    86     -26.094 -15.287  -9.801  1.00  0.00           C  
ATOM    400  HA  PRO    86     -25.030 -15.433  -9.610  1.00  0.00           H  
ATOM    401  C   PRO    86     -26.833 -14.961  -8.506  1.00  0.00           C  
ATOM    402  O   PRO    86     -28.054 -14.988  -8.520  1.00  0.00           O  
ATOM    403  N   VAL    87     -26.094 -14.784  -7.397  1.00  0.00           N  
ATOM    404  H   VAL    87     -25.099 -14.676  -7.522  1.00  0.00           H  
ATOM    405  CA  VAL    87     -26.742 -14.172  -6.237  1.00  0.00           C  
ATOM    406  HA  VAL    87     -27.790 -14.445  -6.370  1.00  0.00           H  
ATOM    407  CB  VAL    87     -26.270 -14.777  -4.871  1.00  0.00           C  
ATOM    408  HB  VAL    87     -25.185 -14.642  -4.813  1.00  0.00           H  
ATOM    409  CG1 VAL    87     -26.878 -14.153  -3.598  1.00  0.00           C  
ATOM    410 HG11 VAL    87     -27.964 -14.298  -3.683  1.00  0.00           H  
ATOM    411 HG12 VAL    87     -26.494 -14.769  -2.785  1.00  0.00           H  
ATOM    412 HG13 VAL    87     -26.654 -13.088  -3.473  1.00  0.00           H  
ATOM    413  CG2 VAL    87     -26.563 -16.314  -4.786  1.00  0.00           C  
ATOM    414 HG21 VAL    87     -26.147 -16.925  -5.579  1.00  0.00           H  
ATOM    415 HG22 VAL    87     -26.149 -16.627  -3.825  1.00  0.00           H  
ATOM    416 HG23 VAL    87     -27.639 -16.475  -4.716  1.00  0.00           H  
ATOM    417  C   VAL    87     -26.669 -12.593  -6.186  1.00  0.00           C  
ATOM    418  O   VAL    87     -25.695 -11.976  -6.631  1.00  0.00           O  
ATOM    419  N   TYR    88     -27.774 -12.010  -5.657  1.00  0.00           N  
ATOM    420  H   TYR    88     -28.566 -12.635  -5.566  1.00  0.00           H  
ATOM    421  CA  TYR    88     -28.028 -10.595  -5.453  1.00  0.00           C  
ATOM    422  HA  TYR    88     -27.159 -10.092  -5.895  1.00  0.00           H  
ATOM    423  CB  TYR    88     -29.157 -10.102  -6.319  1.00  0.00           C  
ATOM    424  HB1 TYR    88     -29.550  -9.204  -5.855  1.00  0.00           H  
ATOM    425  HB2 TYR    88     -29.972 -10.814  -6.150  1.00  0.00           H  
ATOM    426  CG  TYR    88     -28.789  -9.861  -7.795  1.00  0.00           C  
ATOM    427  CD1 TYR    88     -28.867 -10.920  -8.761  1.00  0.00           C  
ATOM    428  HD1 TYR    88     -29.222 -11.904  -8.477  1.00  0.00           H  
ATOM    429  CE1 TYR    88     -28.420 -10.677 -10.088  1.00  0.00           C  
ATOM    430  HE1 TYR    88     -28.400 -11.413 -10.882  1.00  0.00           H  
ATOM    431  CZ  TYR    88     -27.915  -9.394 -10.416  1.00  0.00           C  
ATOM    432  OH  TYR    88     -27.406  -9.068 -11.636  1.00  0.00           O  
ATOM    433  HH  TYR    88     -27.085  -8.164 -11.717  1.00  0.00           H  
ATOM    434  CE2 TYR    88     -27.858  -8.394  -9.437  1.00  0.00           C  
ATOM    435  HE2 TYR    88     -27.534  -7.430  -9.800  1.00  0.00           H  
ATOM    436  CD2 TYR    88     -28.332  -8.556  -8.154  1.00  0.00           C  
ATOM    437  HD2 TYR    88     -28.292  -7.783  -7.396  1.00  0.00           H  
ATOM    438  C   TYR    88     -28.003 -10.138  -3.946  1.00  0.00           C  
ATOM    439  O   TYR    88     -28.187 -10.976  -3.063  1.00  0.00           O  
ATOM    440  N   PRO    89     -27.834  -8.892  -3.558  1.00  0.00           N  
ATOM    441  CD  PRO    89     -27.323  -7.813  -4.346  1.00  0.00           C  
ATOM    442  HD1 PRO    89     -28.102  -7.261  -4.871  1.00  0.00           H  
ATOM    443  HD2 PRO    89     -26.526  -8.057  -5.051  1.00  0.00           H  
ATOM    444  CG  PRO    89     -26.570  -6.935  -3.397  1.00  0.00           C  
ATOM    445  HG1 PRO    89     -26.602  -5.882  -3.675  1.00  0.00           H  
ATOM    446  HG2 PRO    89     -25.584  -7.352  -3.217  1.00  0.00           H  
ATOM    447  CB  PRO    89     -27.392  -7.025  -2.097  1.00  0.00           C  
ATOM    448  HB1 PRO    89     -28.281  -6.409  -2.196  1.00  0.00           H  
ATOM    449  HB2 PRO    89     -26.911  -6.823  -1.136  1.00  0.00           H  
ATOM    450  CA  PRO    89     -27.899  -8.467  -2.167  1.00  0.00           C  
ATOM    451  HA  PRO    89     -27.152  -9.050  -1.618  1.00  0.00           H  
ATOM    452  C   PRO    89     -29.296  -8.518  -1.610  1.00  0.00           C  
ATOM    453  O   PRO    89     -30.259  -8.756  -2.295  1.00  0.00           O  
ATOM    454  N   GLY    90     -29.395  -8.551  -0.263  1.00  0.00           N  
ATOM    455  H   GLY    90     -28.595  -8.427   0.339  1.00  0.00           H  
ATOM    456  CA  GLY    90     -30.721  -8.874   0.347  1.00  0.00           C  
ATOM    457  HA1 GLY    90     -30.597  -9.494   1.238  1.00  0.00           H  
ATOM    458  HA2 GLY    90     -31.358  -9.485  -0.299  1.00  0.00           H  
ATOM    459  C   GLY    90     -31.473  -7.636   0.797  1.00  0.00           C  
ATOM    460  O   GLY    90     -31.175  -6.559   0.335  1.00  0.00           O  
ATOM    461  N   PRO    91     -32.524  -7.760   1.607  1.00  0.00           N  
ATOM    462  CD  PRO    91     -33.379  -6.628   1.969  1.00  0.00           C  
ATOM    463  HD1 PRO    91     -34.166  -6.691   1.225  1.00  0.00           H  
ATOM    464  HD2 PRO    91     -32.917  -5.650   2.116  1.00  0.00           H  
ATOM    465  CG  PRO    91     -33.983  -7.076   3.335  1.00  0.00           C  
ATOM    466  HG1 PRO    91     -34.858  -6.521   3.679  1.00  0.00           H  
ATOM    467  HG2 PRO    91     -33.188  -7.090   4.077  1.00  0.00           H  
ATOM    468  CB  PRO    91     -34.252  -8.586   3.032  1.00  0.00           C  
ATOM    469  HB1 PRO    91     -35.226  -8.803   2.586  1.00  0.00           H  
ATOM    470  HB2 PRO    91     -34.148  -9.205   3.922  1.00  0.00           H  
ATOM    471  CA  PRO    91     -33.237  -8.970   1.994  1.00  0.00           C  
ATOM    472  HA  PRO    91     -32.543  -9.674   2.452  1.00  0.00           H  
ATOM    473  C   PRO    91     -33.936  -9.770   0.864  1.00  0.00           C  
ATOM    474  O   PRO    91     -33.965  -9.350  -0.303  1.00  0.00           O  
ATOM    475  N   ALA    92     -34.626 -10.870   1.176  1.00  0.00           N  
ATOM    476  H   ALA    92     -34.372 -11.204   2.091  1.00  0.00           H  
ATOM    477  CA  ALA    92     -35.470 -11.758   0.328  1.00  0.00           C  
ATOM    478  HA  ALA    92     -34.865 -12.082  -0.515  1.00  0.00           H  
ATOM    479  CB  ALA    92     -35.905 -12.922   1.180  1.00  0.00           C  
ATOM    480  HB1 ALA    92     -36.633 -13.559   0.674  1.00  0.00           H  
ATOM    481  HB2 ALA    92     -35.065 -13.479   1.589  1.00  0.00           H  
ATOM    482  HB3 ALA    92     -36.370 -12.588   2.115  1.00  0.00           H  
ATOM    483  C   ALA    92     -36.712 -11.038  -0.305  1.00  0.00           C  
ATOM    484  O   ALA    92     -37.823 -11.652  -0.431  1.00  0.00           O  
ATOM    485  N   THR    93     -36.657  -9.731  -0.533  1.00  0.00           N  
ATOM    486  H   THR    93     -35.742  -9.296  -0.572  1.00  0.00           H  
ATOM    487  CA  THR    93     -37.836  -8.857  -0.904  1.00  0.00           C  
ATOM    488  HA  THR    93     -38.751  -9.188  -0.412  1.00  0.00           H  
ATOM    489  CB  THR    93     -37.562  -7.455  -0.494  1.00  0.00           C  
ATOM    490  HB  THR    93     -37.342  -7.549   0.564  1.00  0.00           H  
ATOM    491  CG2 THR    93     -36.259  -6.897  -1.165  1.00  0.00           C  
ATOM    492 HG21 THR    93     -36.001  -5.975  -0.640  1.00  0.00           H  
ATOM    493 HG22 THR    93     -35.484  -7.660  -1.147  1.00  0.00           H  
ATOM    494 HG23 THR    93     -36.479  -6.511  -2.166  1.00  0.00           H  
ATOM    495  OG1 THR    93     -38.653  -6.591  -0.668  1.00  0.00           O  
ATOM    496  HG1 THR    93     -39.178  -6.577   0.136  1.00  0.00           H  
ATOM    497  C   THR    93     -37.991  -9.004  -2.427  1.00  0.00           C  
ATOM    498  O   THR    93     -37.003  -9.196  -3.120  1.00  0.00           O  
ATOM    499  N   PRO    94     -39.273  -8.852  -2.973  1.00  0.00           N  
ATOM    500  CD  PRO    94     -40.558  -8.806  -2.133  1.00  0.00           C  
ATOM    501  HD1 PRO    94     -40.598  -7.810  -1.688  1.00  0.00           H  
ATOM    502  HD2 PRO    94     -40.578  -9.523  -1.310  1.00  0.00           H  
ATOM    503  CG  PRO    94     -41.668  -9.247  -3.048  1.00  0.00           C  
ATOM    504  HG1 PRO    94     -42.614  -8.778  -2.766  1.00  0.00           H  
ATOM    505  HG2 PRO    94     -41.634 -10.326  -2.943  1.00  0.00           H  
ATOM    506  CB  PRO    94     -41.062  -8.780  -4.421  1.00  0.00           C  
ATOM    507  HB1 PRO    94     -41.377  -7.750  -4.591  1.00  0.00           H  
ATOM    508  HB2 PRO    94     -41.377  -9.394  -5.262  1.00  0.00           H  
ATOM    509  CA  PRO    94     -39.496  -8.900  -4.416  1.00  0.00           C  
ATOM    510  HA  PRO    94     -39.338  -9.939  -4.714  1.00  0.00           H  
ATOM    511  C   PRO    94     -38.777  -7.924  -5.335  1.00  0.00           C  
ATOM    512  O   PRO    94     -38.500  -8.295  -6.491  1.00  0.00           O  
ATOM    513  N   GLU    95     -38.223  -6.835  -4.824  1.00  0.00           N  
ATOM    514  H   GLU    95     -38.307  -6.745  -3.816  1.00  0.00           H  
ATOM    515  CA  GLU    95     -37.355  -5.834  -5.528  1.00  0.00           C  
ATOM    516  HA  GLU    95     -37.827  -5.492  -6.446  1.00  0.00           H  
ATOM    517  CB  GLU    95     -37.088  -4.561  -4.658  1.00  0.00           C  
ATOM    518  HB1 GLU    95     -36.773  -4.789  -3.633  1.00  0.00           H  
ATOM    519  HB2 GLU    95     -37.968  -3.924  -4.571  1.00  0.00           H  
ATOM    520  CG  GLU    95     -36.053  -3.624  -5.187  1.00  0.00           C  
ATOM    521  HG1 GLU    95     -35.057  -4.044  -5.070  1.00  0.00           H  
ATOM    522  HG2 GLU    95     -36.071  -2.816  -4.453  1.00  0.00           H  
ATOM    523  CD  GLU    95     -36.283  -3.010  -6.591  1.00  0.00           C  
ATOM    524  OE1 GLU    95     -37.416  -2.515  -6.802  1.00  0.00           O  
ATOM    525  OE2 GLU    95     -35.403  -2.918  -7.472  1.00  0.00           O1-
ATOM    526  C   GLU    95     -35.919  -6.352  -5.838  1.00  0.00           C  
ATOM    527  O   GLU    95     -35.285  -6.138  -6.841  1.00  0.00           O  
ATOM    528  N   GLN    96     -35.431  -7.163  -4.960  1.00  0.00           N  
ATOM    529  H   GLN    96     -35.904  -7.339  -4.091  1.00  0.00           H  
ATOM    530  CA  GLN    96     -34.226  -7.954  -5.137  1.00  0.00           C  
ATOM    531  HA  GLN    96     -33.505  -7.434  -5.768  1.00  0.00           H  
ATOM    532  CB  GLN    96     -33.609  -8.061  -3.722  1.00  0.00           C  
ATOM    533  HB1 GLN    96     -32.720  -8.690  -3.682  1.00  0.00           H  
ATOM    534  HB2 GLN    96     -34.311  -8.567  -3.054  1.00  0.00           H  
ATOM    535  CG  GLN    96     -33.198  -6.731  -3.101  1.00  0.00           C  
ATOM    536  HG1 GLN    96     -32.568  -6.854  -2.217  1.00  0.00           H  
ATOM    537  HG2 GLN    96     -34.090  -6.131  -2.892  1.00  0.00           H  
ATOM    538  CD  GLN    96     -32.225  -5.906  -3.919  1.00  0.00           C  
ATOM    539  OE1 GLN    96     -32.373  -4.717  -4.272  1.00  0.00           O  
ATOM    540  NE2 GLN    96     -31.100  -6.448  -4.314  1.00  0.00           N  
ATOM    541 HE21 GLN    96     -30.993  -7.395  -4.004  1.00  0.00           H  
ATOM    542 HE22 GLN    96     -30.627  -5.922  -5.031  1.00  0.00           H  
ATOM    543  C   GLN    96     -34.358  -9.343  -5.801  1.00  0.00           C  
ATOM    544  O   GLN    96     -33.597  -9.509  -6.719  1.00  0.00           O  
ATOM    545  N   LEU    97     -35.426 -10.154  -5.688  1.00  0.00           N  
ATOM    546  H   LEU    97     -36.012  -9.860  -4.918  1.00  0.00           H  
ATOM    547  CA  LEU    97     -35.584 -11.423  -6.377  1.00  0.00           C  
ATOM    548  HA  LEU    97     -34.663 -11.996  -6.382  1.00  0.00           H  
ATOM    549  CB  LEU    97     -36.598 -12.272  -5.679  1.00  0.00           C  
ATOM    550  HB1 LEU    97     -36.505 -13.227  -6.205  1.00  0.00           H  
ATOM    551  HB2 LEU    97     -37.604 -11.864  -5.748  1.00  0.00           H  
ATOM    552  CG  LEU    97     -36.269 -12.630  -4.194  1.00  0.00           C  
ATOM    553  HG  LEU    97     -36.393 -11.720  -3.619  1.00  0.00           H  
ATOM    554  CD1 LEU    97     -37.395 -13.626  -3.900  1.00  0.00           C  
ATOM    555 HD11 LEU    97     -38.351 -13.247  -4.280  1.00  0.00           H  
ATOM    556 HD12 LEU    97     -37.224 -14.596  -4.376  1.00  0.00           H  
ATOM    557 HD13 LEU    97     -37.469 -13.858  -2.839  1.00  0.00           H  
ATOM    558  CD2 LEU    97     -34.909 -13.208  -3.898  1.00  0.00           C  
ATOM    559 HD21 LEU    97     -34.790 -13.622  -2.896  1.00  0.00           H  
ATOM    560 HD22 LEU    97     -34.792 -14.040  -4.602  1.00  0.00           H  
ATOM    561 HD23 LEU    97     -34.221 -12.374  -3.987  1.00  0.00           H  
ATOM    562  C   LEU    97     -35.888 -11.228  -7.894  1.00  0.00           C  
ATOM    563  O   LEU    97     -35.742 -12.130  -8.688  1.00  0.00           O  
ATOM    564  N   ASN    98     -36.437 -10.059  -8.226  1.00  0.00           N  
ATOM    565  H   ASN    98     -36.969  -9.663  -7.464  1.00  0.00           H  
ATOM    566  CA  ASN    98     -36.517  -9.411  -9.504  1.00  0.00           C  
ATOM    567  HA  ASN    98     -37.087 -10.133 -10.096  1.00  0.00           H  
ATOM    568  CB  ASN    98     -37.353  -8.085  -9.519  1.00  0.00           C  
ATOM    569  HB1 ASN    98     -37.015  -7.409 -10.306  1.00  0.00           H  
ATOM    570  HB2 ASN    98     -37.120  -7.528  -8.611  1.00  0.00           H  
ATOM    571  CG  ASN    98     -38.870  -8.252  -9.508  1.00  0.00           C  
ATOM    572  OD1 ASN    98     -39.414  -9.327  -9.798  1.00  0.00           O  
ATOM    573  ND2 ASN    98     -39.544  -7.125  -9.197  1.00  0.00           N  
ATOM    574 HD21 ASN    98     -39.045  -6.248  -9.193  1.00  0.00           H  
ATOM    575 HD22 ASN    98     -40.531  -7.293  -9.114  1.00  0.00           H  
ATOM    576  C   ASN    98     -35.179  -9.359 -10.254  1.00  0.00           C  
ATOM    577  O   ASN    98     -35.133  -9.429 -11.507  1.00  0.00           O  
ATOM    578  N   ARG    99     -34.061  -9.272  -9.554  1.00  0.00           N  
ATOM    579  H   ARG    99     -34.140  -9.081  -8.564  1.00  0.00           H  
ATOM    580  CA  ARG    99     -32.697  -9.303 -10.077  1.00  0.00           C  
ATOM    581  HA  ARG    99     -32.777  -8.908 -11.095  1.00  0.00           H  
ATOM    582  CB  ARG    99     -31.703  -8.426  -9.270  1.00  0.00           C  
ATOM    583  HB1 ARG    99     -30.745  -8.591  -9.760  1.00  0.00           H  
ATOM    584  HB2 ARG    99     -31.434  -8.869  -8.300  1.00  0.00           H  
ATOM    585  CG  ARG    99     -31.946  -6.933  -8.946  1.00  0.00           C  
ATOM    586  HG1 ARG    99     -32.490  -6.852  -8.007  1.00  0.00           H  
ATOM    587  HG2 ARG    99     -32.517  -6.523  -9.784  1.00  0.00           H  
ATOM    588  CD  ARG    99     -30.666  -6.074  -8.919  1.00  0.00           C  
ATOM    589  HD1 ARG    99     -30.086  -6.277  -9.811  1.00  0.00           H  
ATOM    590  HD2 ARG    99     -30.209  -6.276  -7.949  1.00  0.00           H  
ATOM    591  NE  ARG    99     -31.070  -4.675  -8.901  1.00  0.00           N  
ATOM    592  HE  ARG    99     -31.476  -4.378  -8.027  1.00  0.00           H  
ATOM    593  CZ  ARG    99     -30.845  -3.821  -9.876  1.00  0.00           C  
ATOM    594  NH1 ARG    99     -30.247  -4.124 -11.019  1.00  0.00           N1+
ATOM    595 HH11 ARG    99     -29.765  -4.998 -11.170  1.00  0.00           H  
ATOM    596 HH12 ARG    99     -30.230  -3.445 -11.773  1.00  0.00           H  
ATOM    597  NH2 ARG    99     -31.446  -2.649  -9.907  1.00  0.00           N  
ATOM    598 HH21 ARG    99     -32.055  -2.436  -9.127  1.00  0.00           H  
ATOM    599 HH22 ARG    99     -31.297  -1.909 -10.578  1.00  0.00           H  
ATOM    600  C   ARG    99     -32.194 -10.743 -10.187  1.00  0.00           C  
ATOM    601  O   ARG    99     -31.490 -11.115 -11.142  1.00  0.00           O  
ATOM    602  N   GLY   100     -32.670 -11.627  -9.285  1.00  0.00           N  
ATOM    603  H   GLY   100     -33.165 -11.286  -8.471  1.00  0.00           H  
ATOM    604  CA  GLY   100     -32.137 -12.998  -9.110  1.00  0.00           C  
ATOM    605  HA1 GLY   100     -31.056 -13.039  -9.251  1.00  0.00           H  
ATOM    606  HA2 GLY   100     -32.723 -13.630  -9.781  1.00  0.00           H  
ATOM    607  C   GLY   100     -32.395 -13.602  -7.728  1.00  0.00           C  
ATOM    608  O   GLY   100     -32.726 -12.827  -6.808  1.00  0.00           O  
ATOM    609  N   VAL   101     -32.049 -14.880  -7.525  1.00  0.00           N  
ATOM    610  H   VAL   101     -31.641 -15.402  -8.289  1.00  0.00           H  
ATOM    611  CA  VAL   101     -31.953 -15.346  -6.168  1.00  0.00           C  
ATOM    612  HA  VAL   101     -32.909 -15.373  -5.645  1.00  0.00           H  
ATOM    613  CB  VAL   101     -31.435 -16.860  -6.087  1.00  0.00           C  
ATOM    614  HB  VAL   101     -31.693 -17.234  -5.097  1.00  0.00           H  
ATOM    615  CG1 VAL   101     -32.270 -17.809  -7.114  1.00  0.00           C  
ATOM    616 HG11 VAL   101     -33.279 -17.712  -6.716  1.00  0.00           H  
ATOM    617 HG12 VAL   101     -32.232 -17.504  -8.161  1.00  0.00           H  
ATOM    618 HG13 VAL   101     -31.903 -18.831  -7.077  1.00  0.00           H  
ATOM    619  CG2 VAL   101     -30.020 -17.119  -6.446  1.00  0.00           C  
ATOM    620 HG21 VAL   101     -30.039 -17.021  -7.528  1.00  0.00           H  
ATOM    621 HG22 VAL   101     -29.354 -16.525  -5.813  1.00  0.00           H  
ATOM    622 HG23 VAL   101     -29.745 -18.174  -6.394  1.00  0.00           H  
ATOM    623  C   VAL   101     -30.975 -14.349  -5.332  1.00  0.00           C  
ATOM    624  O   VAL   101     -29.984 -13.800  -5.837  1.00  0.00           O  
ATOM    625  N   SER   102     -31.318 -14.150  -4.021  1.00  0.00           N  
ATOM    626  H   SER   102     -32.039 -14.679  -3.548  1.00  0.00           H  
ATOM    627  CA  SER   102     -30.649 -13.103  -3.194  1.00  0.00           C  
ATOM    628  HA  SER   102     -29.784 -12.774  -3.749  1.00  0.00           H  
ATOM    629  CB  SER   102     -31.487 -11.830  -3.155  1.00  0.00           C  
ATOM    630  HB1 SER   102     -30.973 -11.024  -2.650  1.00  0.00           H  
ATOM    631  HB2 SER   102     -32.426 -12.011  -2.636  1.00  0.00           H  
ATOM    632  OG  SER   102     -31.832 -11.353  -4.450  1.00  0.00           O  
ATOM    633  HG  SER   102     -32.124 -12.097  -4.970  1.00  0.00           H  
ATOM    634  C   SER   102     -30.312 -13.542  -1.827  1.00  0.00           C  
ATOM    635  O   SER   102     -30.879 -14.537  -1.321  1.00  0.00           O  
ATOM    636  N   PHE   103     -29.413 -12.864  -1.123  1.00  0.00           N  
ATOM    637  H   PHE   103     -28.751 -12.310  -1.648  1.00  0.00           H  
ATOM    638  CA  PHE   103     -29.281 -13.118   0.364  1.00  0.00           C  
ATOM    639  HA  PHE   103     -29.138 -14.198   0.394  1.00  0.00           H  
ATOM    640  CB  PHE   103     -28.149 -12.338   0.941  1.00  0.00           C  
ATOM    641  HB1 PHE   103     -28.169 -12.422   2.028  1.00  0.00           H  
ATOM    642  HB2 PHE   103     -28.253 -11.256   0.943  1.00  0.00           H  
ATOM    643  CG  PHE   103     -26.756 -12.627   0.584  1.00  0.00           C  
ATOM    644  CD1 PHE   103     -26.148 -12.045  -0.555  1.00  0.00           C  
ATOM    645  HD1 PHE   103     -26.762 -11.386  -1.146  1.00  0.00           H  
ATOM    646  CE1 PHE   103     -24.902 -12.569  -0.947  1.00  0.00           C  
ATOM    647  HE1 PHE   103     -24.361 -12.089  -1.753  1.00  0.00           H  
ATOM    648  CZ  PHE   103     -24.161 -13.603  -0.229  1.00  0.00           C  
ATOM    649  HZ  PHE   103     -23.206 -13.867  -0.647  1.00  0.00           H  
ATOM    650  CE2 PHE   103     -24.818 -14.169   0.860  1.00  0.00           C  
ATOM    651  HE2 PHE   103     -24.274 -14.851   1.493  1.00  0.00           H  
ATOM    652  CD2 PHE   103     -26.076 -13.701   1.274  1.00  0.00           C  
ATOM    653  HD2 PHE   103     -26.574 -14.075   2.158  1.00  0.00           H  
ATOM    654  C   PHE   103     -30.619 -12.887   1.121  1.00  0.00           C  
ATOM    655  O   PHE   103     -31.296 -11.911   0.889  1.00  0.00           O  
ATOM    656  N   ALA   104     -30.965 -13.750   2.090  1.00  0.00           N  
ATOM    657  H   ALA   104     -30.373 -14.556   2.201  1.00  0.00           H  
ATOM    658  CA  ALA   104     -32.210 -13.739   2.847  1.00  0.00           C  
ATOM    659  HA  ALA   104     -32.972 -13.608   2.078  1.00  0.00           H  
ATOM    660  CB  ALA   104     -32.516 -14.973   3.532  1.00  0.00           C  
ATOM    661  HB1 ALA   104     -33.509 -14.948   3.969  1.00  0.00           H  
ATOM    662  HB2 ALA   104     -32.505 -15.694   2.720  1.00  0.00           H  
ATOM    663  HB3 ALA   104     -31.786 -15.098   4.341  1.00  0.00           H  
ATOM    664  C   ALA   104     -32.285 -12.462   3.750  1.00  0.00           C  
ATOM    665  O   ALA   104     -33.395 -12.077   4.078  1.00  0.00           O  
ATOM    666  N   GLU   105     -31.251 -11.721   4.030  1.00  0.00           N  
ATOM    667  H   GLU   105     -30.345 -11.923   3.631  1.00  0.00           H  
ATOM    668  CA  GLU   105     -31.456 -10.480   4.884  1.00  0.00           C  
ATOM    669  HA  GLU   105     -32.420 -10.082   4.582  1.00  0.00           H  
ATOM    670  CB  GLU   105     -31.383 -11.009   6.352  1.00  0.00           C  
ATOM    671  HB1 GLU   105     -30.398 -11.424   6.564  1.00  0.00           H  
ATOM    672  HB2 GLU   105     -32.091 -11.827   6.424  1.00  0.00           H  
ATOM    673  CG  GLU   105     -31.662 -10.130   7.565  1.00  0.00           C  
ATOM    674  HG1 GLU   105     -30.673  -9.818   7.898  1.00  0.00           H  
ATOM    675  HG2 GLU   105     -31.908 -10.736   8.431  1.00  0.00           H  
ATOM    676  CD  GLU   105     -32.478  -8.864   7.348  1.00  0.00           C  
ATOM    677  OE1 GLU   105     -31.856  -7.828   7.546  1.00  0.00           O  
ATOM    678  OE2 GLU   105     -33.608  -8.924   6.820  1.00  0.00           O1-
ATOM    679  C   GLU   105     -30.398  -9.432   4.612  1.00  0.00           C  
ATOM    680  O   GLU   105     -29.306  -9.756   4.249  1.00  0.00           O  
ATOM    681  N   GLU   106     -30.685  -8.112   4.767  1.00  0.00           N  
ATOM    682  H   GLU   106     -31.625  -7.759   4.892  1.00  0.00           H  
ATOM    683  CA  GLU   106     -29.709  -7.034   4.721  1.00  0.00           C  
ATOM    684  HA  GLU   106     -29.127  -7.163   3.800  1.00  0.00           H  
ATOM    685  CB  GLU   106     -30.303  -5.641   4.731  1.00  0.00           C  
ATOM    686  HB1 GLU   106     -31.053  -5.478   5.511  1.00  0.00           H  
ATOM    687  HB2 GLU   106     -30.679  -5.448   3.722  1.00  0.00           H  
ATOM    688  CG  GLU   106     -29.376  -4.479   5.007  1.00  0.00           C  
ATOM    689  HG1 GLU   106     -28.588  -4.430   4.251  1.00  0.00           H  
ATOM    690  HG2 GLU   106     -28.854  -4.573   5.955  1.00  0.00           H  
ATOM    691  CD  GLU   106     -30.151  -3.155   4.906  1.00  0.00           C  
ATOM    692  OE1 GLU   106     -30.728  -2.978   3.785  1.00  0.00           O  
ATOM    693  OE2 GLU   106     -30.369  -2.294   5.782  1.00  0.00           O1-
ATOM    694  C   GLU   106     -28.671  -7.194   5.875  1.00  0.00           C  
ATOM    695  O   GLU   106     -27.469  -6.899   5.643  1.00  0.00           O  
ATOM    696  N   ASN   107     -28.945  -7.665   7.053  1.00  0.00           N  
ATOM    697  H   ASN   107     -29.859  -8.049   7.222  1.00  0.00           H  
ATOM    698  CA  ASN   107     -28.015  -7.756   8.127  1.00  0.00           C  
ATOM    699  HA  ASN   107     -27.336  -6.918   8.048  1.00  0.00           H  
ATOM    700  CB  ASN   107     -28.825  -7.793   9.481  1.00  0.00           C  
ATOM    701  HB1 ASN   107     -28.143  -8.182  10.244  1.00  0.00           H  
ATOM    702  HB2 ASN   107     -29.561  -8.582   9.325  1.00  0.00           H  
ATOM    703  CG  ASN   107     -29.463  -6.440   9.820  1.00  0.00           C  
ATOM    704  OD1 ASN   107     -28.927  -5.790  10.720  1.00  0.00           O  
ATOM    705  ND2 ASN   107     -30.597  -6.072   9.316  1.00  0.00           N  
ATOM    706 HD21 ASN   107     -31.039  -6.553   8.552  1.00  0.00           H  
ATOM    707 HD22 ASN   107     -31.114  -5.267   9.644  1.00  0.00           H  
ATOM    708  C   ASN   107     -27.255  -9.031   7.886  1.00  0.00           C  
ATOM    709  O   ASN   107     -26.454  -9.439   8.720  1.00  0.00           O  
ATOM    710  N   GLU   108     -27.496  -9.884   6.827  1.00  0.00           N  
ATOM    711  H   GLU   108     -28.233  -9.600   6.203  1.00  0.00           H  
ATOM    712  CA  GLU   108     -26.684 -11.072   6.594  1.00  0.00           C  
ATOM    713  HA  GLU   108     -26.866 -11.557   7.551  1.00  0.00           H  
ATOM    714  CB  GLU   108     -27.327 -11.998   5.502  1.00  0.00           C  
ATOM    715  HB1 GLU   108     -27.392 -11.423   4.586  1.00  0.00           H  
ATOM    716  HB2 GLU   108     -28.317 -12.173   5.922  1.00  0.00           H  
ATOM    717  CG  GLU   108     -26.693 -13.419   5.180  1.00  0.00           C  
ATOM    718  HG1 GLU   108     -25.670 -13.434   4.802  1.00  0.00           H  
ATOM    719  HG2 GLU   108     -27.180 -13.827   4.300  1.00  0.00           H  
ATOM    720  CD  GLU   108     -26.833 -14.407   6.315  1.00  0.00           C  
ATOM    721  OE1 GLU   108     -27.370 -15.534   6.164  1.00  0.00           O  
ATOM    722  OE2 GLU   108     -26.489 -14.031   7.509  1.00  0.00           O1-
ATOM    723  C   GLU   108     -25.124 -10.821   6.526  1.00  0.00           C  
ATOM    724  O   GLU   108     -24.654  -9.705   6.178  1.00  0.00           O  
ATOM    725  N   SER   109     -24.310 -11.826   6.942  1.00  0.00           N  
ATOM    726  H   SER   109     -24.681 -12.679   7.336  1.00  0.00           H  
ATOM    727  CA  SER   109     -22.841 -11.910   6.782  1.00  0.00           C  
ATOM    728  HA  SER   109     -22.522 -11.203   6.016  1.00  0.00           H  
ATOM    729  CB  SER   109     -22.112 -11.410   8.054  1.00  0.00           C  
ATOM    730  HB1 SER   109     -22.359 -10.358   8.187  1.00  0.00           H  
ATOM    731  HB2 SER   109     -21.035 -11.257   7.911  1.00  0.00           H  
ATOM    732  OG  SER   109     -22.385 -12.175   9.220  1.00  0.00           O  
ATOM    733  HG  SER   109     -23.346 -12.170   9.310  1.00  0.00           H  
ATOM    734  C   SER   109     -22.284 -13.300   6.287  1.00  0.00           C  
ATOM    735  O   SER   109     -23.003 -14.238   6.083  1.00  0.00           O  
ATOM    736  N   LEU   110     -20.991 -13.317   5.984  1.00  0.00           N  
ATOM    737  H   LEU   110     -20.443 -12.466   5.976  1.00  0.00           H  
ATOM    738  CA  LEU   110     -20.254 -14.437   5.369  1.00  0.00           C  
ATOM    739  HA  LEU   110     -20.908 -15.217   4.973  1.00  0.00           H  
ATOM    740  CB  LEU   110     -19.529 -13.975   4.105  1.00  0.00           C  
ATOM    741  HB1 LEU   110     -19.083 -14.795   3.545  1.00  0.00           H  
ATOM    742  HB2 LEU   110     -18.661 -13.391   4.406  1.00  0.00           H  
ATOM    743  CG  LEU   110     -20.344 -13.087   3.123  1.00  0.00           C  
ATOM    744  HG  LEU   110     -20.891 -12.285   3.627  1.00  0.00           H  
ATOM    745  CD1 LEU   110     -19.344 -12.379   2.255  1.00  0.00           C  
ATOM    746 HD11 LEU   110     -19.918 -12.044   1.395  1.00  0.00           H  
ATOM    747 HD12 LEU   110     -19.040 -11.531   2.874  1.00  0.00           H  
ATOM    748 HD13 LEU   110     -18.553 -13.039   1.888  1.00  0.00           H  
ATOM    749  CD2 LEU   110     -21.340 -14.004   2.321  1.00  0.00           C  
ATOM    750 HD21 LEU   110     -22.089 -14.436   2.982  1.00  0.00           H  
ATOM    751 HD22 LEU   110     -21.726 -13.463   1.453  1.00  0.00           H  
ATOM    752 HD23 LEU   110     -20.724 -14.811   1.917  1.00  0.00           H  
ATOM    753  C   LEU   110     -19.316 -15.251   6.278  1.00  0.00           C  
ATOM    754  O   LEU   110     -19.014 -16.432   6.045  1.00  0.00           O  
ATOM    755  N   ASP   111     -19.083 -14.623   7.447  1.00  0.00           N  
ATOM    756  H   ASP   111     -19.372 -13.657   7.497  1.00  0.00           H  
ATOM    757  CA  ASP   111     -18.043 -15.060   8.421  1.00  0.00           C  
ATOM    758  HA  ASP   111     -17.291 -15.671   7.927  1.00  0.00           H  
ATOM    759  CB  ASP   111     -17.319 -13.906   9.088  1.00  0.00           C  
ATOM    760  HB1 ASP   111     -16.434 -14.242   9.624  1.00  0.00           H  
ATOM    761  HB2 ASP   111     -17.919 -13.409   9.852  1.00  0.00           H  
ATOM    762  CG  ASP   111     -16.724 -12.751   8.174  1.00  0.00           C  
ATOM    763  OD1 ASP   111     -17.190 -12.517   7.041  1.00  0.00           O  
ATOM    764  OD2 ASP   111     -15.802 -12.003   8.624  1.00  0.00           O1-
ATOM    765  C   ASP   111     -18.595 -16.074   9.450  1.00  0.00           C  
ATOM    766  O   ASP   111     -17.730 -16.745  10.088  1.00  0.00           O  
ATOM    767  N   ASP   112     -19.898 -16.080   9.752  1.00  0.00           N  
ATOM    768  H   ASP   112     -20.484 -15.497   9.159  1.00  0.00           H  
ATOM    769  CA  ASP   112     -20.548 -16.728  10.907  1.00  0.00           C  
ATOM    770  HA  ASP   112     -19.931 -16.664  11.802  1.00  0.00           H  
ATOM    771  CB  ASP   112     -21.864 -15.937  11.236  1.00  0.00           C  
ATOM    772  HB1 ASP   112     -22.577 -16.465  10.600  1.00  0.00           H  
ATOM    773  HB2 ASP   112     -21.837 -14.865  11.036  1.00  0.00           H  
ATOM    774  CG  ASP   112     -22.391 -16.164  12.620  1.00  0.00           C  
ATOM    775  OD1 ASP   112     -22.929 -17.214  12.911  1.00  0.00           O  
ATOM    776  OD2 ASP   112     -22.068 -15.311  13.496  1.00  0.00           O1-
ATOM    777  C   ASP   112     -20.706 -18.239  10.613  1.00  0.00           C  
ATOM    778  O   ASP   112     -20.184 -18.693   9.543  1.00  0.00           O  
ATOM    779  N   GLN   113     -21.537 -19.013  11.325  1.00  0.00           N  
ATOM    780  H   GLN   113     -22.037 -18.559  12.072  1.00  0.00           H  
ATOM    781  CA  GLN   113     -21.674 -20.476  11.153  1.00  0.00           C  
ATOM    782  HA  GLN   113     -20.666 -20.863  10.976  1.00  0.00           H  
ATOM    783  CB  GLN   113     -22.235 -21.128  12.470  1.00  0.00           C  
ATOM    784  HB1 GLN   113     -23.163 -20.664  12.797  1.00  0.00           H  
ATOM    785  HB2 GLN   113     -21.465 -20.975  13.222  1.00  0.00           H  
ATOM    786  CG  GLN   113     -22.496 -22.663  12.402  1.00  0.00           C  
ATOM    787  HG1 GLN   113     -21.761 -23.242  11.853  1.00  0.00           H  
ATOM    788  HG2 GLN   113     -23.448 -22.800  11.893  1.00  0.00           H  
ATOM    789  CD  GLN   113     -22.667 -23.331  13.744  1.00  0.00           C  
ATOM    790  OE1 GLN   113     -22.965 -22.742  14.793  1.00  0.00           O  
ATOM    791  NE2 GLN   113     -22.821 -24.653  13.733  1.00  0.00           N  
ATOM    792 HE21 GLN   113     -22.654 -25.231  12.916  1.00  0.00           H  
ATOM    793 HE22 GLN   113     -23.213 -25.132  14.527  1.00  0.00           H  
ATOM    794  C   GLN   113     -22.740 -20.847  10.069  1.00  0.00           C  
ATOM    795  O   GLN   113     -22.927 -22.030   9.701  1.00  0.00           O  
ATOM    796  N   ASN   114     -23.586 -19.903   9.604  1.00  0.00           N  
ATOM    797  H   ASN   114     -23.386 -18.950   9.881  1.00  0.00           H  
ATOM    798  CA  ASN   114     -24.595 -20.076   8.507  1.00  0.00           C  
ATOM    799  HA  ASN   114     -24.390 -20.957   7.908  1.00  0.00           H  
ATOM    800  CB  ASN   114     -25.998 -20.347   9.053  1.00  0.00           C  
ATOM    801  HB1 ASN   114     -26.185 -19.499   9.708  1.00  0.00           H  
ATOM    802  HB2 ASN   114     -26.093 -21.273   9.615  1.00  0.00           H  
ATOM    803  CG  ASN   114     -27.172 -20.344   8.113  1.00  0.00           C  
ATOM    804  OD1 ASN   114     -27.357 -21.229   7.357  1.00  0.00           O  
ATOM    805  ND2 ASN   114     -28.132 -19.378   8.156  1.00  0.00           N  
ATOM    806 HD21 ASN   114     -27.943 -18.685   8.858  1.00  0.00           H  
ATOM    807 HD22 ASN   114     -29.065 -19.565   7.817  1.00  0.00           H  
ATOM    808  C   ASN   114     -24.629 -18.887   7.540  1.00  0.00           C  
ATOM    809  O   ASN   114     -24.533 -17.715   8.032  1.00  0.00           O  
ATOM    810  N   ILE   115     -24.751 -19.215   6.240  1.00  0.00           N  
ATOM    811  H   ILE   115     -24.792 -20.181   5.946  1.00  0.00           H  
ATOM    812  CA  ILE   115     -25.233 -18.246   5.224  1.00  0.00           C  
ATOM    813  HA  ILE   115     -25.149 -17.188   5.481  1.00  0.00           H  
ATOM    814  CB  ILE   115     -24.214 -18.231   4.049  1.00  0.00           C  
ATOM    815  HB  ILE   115     -24.363 -19.195   3.561  1.00  0.00           H  
ATOM    816  CG2 ILE   115     -24.630 -17.091   3.169  1.00  0.00           C  
ATOM    817 HG21 ILE   115     -23.879 -16.932   2.392  1.00  0.00           H  
ATOM    818 HG22 ILE   115     -25.536 -17.358   2.603  1.00  0.00           H  
ATOM    819 HG23 ILE   115     -24.833 -16.169   3.709  1.00  0.00           H  
ATOM    820  CG1 ILE   115     -22.741 -18.099   4.461  1.00  0.00           C  
ATOM    821 HG11 ILE   115     -22.425 -19.057   4.871  1.00  0.00           H  
ATOM    822 HG12 ILE   115     -22.670 -17.318   5.216  1.00  0.00           H  
ATOM    823  CD  ILE   115     -21.651 -17.707   3.405  1.00  0.00           C  
ATOM    824  HD1 ILE   115     -21.748 -18.419   2.580  1.00  0.00           H  
ATOM    825  HD2 ILE   115     -21.976 -16.740   3.045  1.00  0.00           H  
ATOM    826  HD3 ILE   115     -20.665 -17.765   3.863  1.00  0.00           H  
ATOM    827  C   ILE   115     -26.637 -18.759   4.726  1.00  0.00           C  
ATOM    828  O   ILE   115     -26.883 -19.918   4.360  1.00  0.00           O  
ATOM    829  N   SER   116     -27.534 -17.780   4.559  1.00  0.00           N  
ATOM    830  H   SER   116     -27.196 -16.879   4.856  1.00  0.00           H  
ATOM    831  CA  SER   116     -28.961 -18.059   4.162  1.00  0.00           C  
ATOM    832  HA  SER   116     -29.025 -19.115   3.936  1.00  0.00           H  
ATOM    833  CB  SER   116     -29.849 -17.728   5.350  1.00  0.00           C  
ATOM    834  HB1 SER   116     -29.584 -18.298   6.242  1.00  0.00           H  
ATOM    835  HB2 SER   116     -30.914 -17.906   5.212  1.00  0.00           H  
ATOM    836  OG  SER   116     -29.696 -16.378   5.674  1.00  0.00           O  
ATOM    837  HG  SER   116     -28.750 -16.195   5.757  1.00  0.00           H  
ATOM    838  C   SER   116     -29.478 -17.301   2.908  1.00  0.00           C  
ATOM    839  O   SER   116     -29.377 -16.092   2.762  1.00  0.00           O  
ATOM    840  N   ILE   117     -29.904 -18.000   1.811  1.00  0.00           N  
ATOM    841  H   ILE   117     -30.148 -18.959   1.977  1.00  0.00           H  
ATOM    842  CA  ILE   117     -30.121 -17.575   0.449  1.00  0.00           C  
ATOM    843  HA  ILE   117     -29.865 -16.511   0.413  1.00  0.00           H  
ATOM    844  CB  ILE   117     -29.219 -18.317  -0.552  1.00  0.00           C  
ATOM    845  HB  ILE   117     -29.473 -19.374  -0.605  1.00  0.00           H  
ATOM    846  CG2 ILE   117     -29.371 -17.805  -2.014  1.00  0.00           C  
ATOM    847 HG21 ILE   117     -29.576 -16.734  -2.018  1.00  0.00           H  
ATOM    848 HG22 ILE   117     -28.585 -18.070  -2.721  1.00  0.00           H  
ATOM    849 HG23 ILE   117     -30.282 -18.203  -2.475  1.00  0.00           H  
ATOM    850  CG1 ILE   117     -27.699 -18.289  -0.316  1.00  0.00           C  
ATOM    851 HG11 ILE   117     -27.237 -18.990  -1.009  1.00  0.00           H  
ATOM    852 HG12 ILE   117     -27.506 -18.626   0.698  1.00  0.00           H  
ATOM    853  CD  ILE   117     -27.042 -16.950  -0.517  1.00  0.00           C  
ATOM    854  HD1 ILE   117     -26.032 -17.187  -0.183  1.00  0.00           H  
ATOM    855  HD2 ILE   117     -27.122 -16.563  -1.531  1.00  0.00           H  
ATOM    856  HD3 ILE   117     -27.474 -16.258   0.211  1.00  0.00           H  
ATOM    857  C   ILE   117     -31.588 -17.812   0.048  1.00  0.00           C  
ATOM    858  O   ILE   117     -31.995 -18.889   0.305  1.00  0.00           O  
ATOM    859  N   ALA   118     -32.220 -16.776  -0.467  1.00  0.00           N  
ATOM    860  H   ALA   118     -31.690 -15.935  -0.632  1.00  0.00           H  
ATOM    861  CA  ALA   118     -33.616 -16.705  -0.874  1.00  0.00           C  
ATOM    862  HA  ALA   118     -34.226 -17.510  -0.464  1.00  0.00           H  
ATOM    863  CB  ALA   118     -34.177 -15.441  -0.263  1.00  0.00           C  
ATOM    864  HB1 ALA   118     -33.957 -15.490   0.798  1.00  0.00           H  
ATOM    865  HB2 ALA   118     -33.695 -14.555  -0.672  1.00  0.00           H  
ATOM    866  HB3 ALA   118     -35.270 -15.506  -0.337  1.00  0.00           H  
ATOM    867  C   ALA   118     -33.975 -16.695  -2.402  1.00  0.00           C  
ATOM    868  O   ALA   118     -33.184 -16.248  -3.263  1.00  0.00           O  
ATOM    869  N   GLY   119     -35.160 -17.200  -2.775  1.00  0.00           N  
ATOM    870  H   GLY   119     -35.806 -17.544  -2.076  1.00  0.00           H  
ATOM    871  CA  GLY   119     -35.579 -17.432  -4.133  1.00  0.00           C  
ATOM    872  HA1 GLY   119     -35.093 -18.270  -4.653  1.00  0.00           H  
ATOM    873  HA2 GLY   119     -35.316 -16.559  -4.728  1.00  0.00           H  
ATOM    874  C   GLY   119     -37.097 -17.707  -4.337  1.00  0.00           C  
ATOM    875  O   GLY   119     -37.722 -18.604  -3.697  1.00  0.00           O  
ATOM    876  N   HIS   120     -37.680 -17.095  -5.372  1.00  0.00           N  
ATOM    877  H   HIS   120     -37.049 -16.592  -5.974  1.00  0.00           H  
ATOM    878  CA  HIS   120     -39.096 -17.324  -5.832  1.00  0.00           C  
ATOM    879  HA  HIS   120     -39.722 -17.313  -4.938  1.00  0.00           H  
ATOM    880  CB  HIS   120     -39.550 -16.112  -6.697  1.00  0.00           C  
ATOM    881  HB1 HIS   120     -39.118 -16.251  -7.688  1.00  0.00           H  
ATOM    882  HB2 HIS   120     -39.233 -15.206  -6.176  1.00  0.00           H  
ATOM    883  CG  HIS   120     -41.057 -15.997  -6.786  1.00  0.00           C  
ATOM    884  ND1 HIS   120     -41.694 -15.561  -7.945  1.00  0.00           N  
ATOM    885  CE1 HIS   120     -43.030 -15.644  -7.678  1.00  0.00           C  
ATOM    886  HE1 HIS   120     -43.727 -15.392  -8.461  1.00  0.00           H  
ATOM    887  NE2 HIS   120     -43.264 -16.104  -6.471  1.00  0.00           N  
ATOM    888  HE2 HIS   120     -44.185 -16.366  -6.157  1.00  0.00           H  
ATOM    889  CD2 HIS   120     -41.995 -16.337  -5.859  1.00  0.00           C  
ATOM    890  HD2 HIS   120     -41.758 -16.855  -4.946  1.00  0.00           H  
ATOM    891  C   HIS   120     -39.356 -18.660  -6.591  1.00  0.00           C  
ATOM    892  O   HIS   120     -38.785 -18.862  -7.644  1.00  0.00           O  
ATOM    893  N   THR   121     -40.198 -19.526  -6.027  1.00  0.00           N  
ATOM    894  H   THR   121     -40.492 -19.446  -5.067  1.00  0.00           H  
ATOM    895  CA  THR   121     -40.741 -20.659  -6.843  1.00  0.00           C  
ATOM    896  HA  THR   121     -40.044 -21.186  -7.510  1.00  0.00           H  
ATOM    897  CB  THR   121     -41.126 -21.795  -5.863  1.00  0.00           C  
ATOM    898  HB  THR   121     -41.528 -21.382  -4.937  1.00  0.00           H  
ATOM    899  CG2 THR   121     -42.112 -22.673  -6.401  1.00  0.00           C  
ATOM    900 HG21 THR   121     -41.721 -23.143  -7.303  1.00  0.00           H  
ATOM    901 HG22 THR   121     -42.364 -23.496  -5.729  1.00  0.00           H  
ATOM    902 HG23 THR   121     -43.086 -22.217  -6.586  1.00  0.00           H  
ATOM    903  OG1 THR   121     -40.068 -22.725  -5.587  1.00  0.00           O  
ATOM    904  HG1 THR   121     -39.331 -22.152  -5.323  1.00  0.00           H  
ATOM    905  C   THR   121     -41.859 -20.145  -7.738  1.00  0.00           C  
ATOM    906  O   THR   121     -42.770 -19.485  -7.242  1.00  0.00           O  
ATOM    907  N   PHE   122     -41.820 -20.465  -9.054  1.00  0.00           N  
ATOM    908  H   PHE   122     -41.002 -20.918  -9.417  1.00  0.00           H  
ATOM    909  CA  PHE   122     -42.726 -19.922 -10.103  1.00  0.00           C  
ATOM    910  HA  PHE   122     -43.692 -19.687  -9.652  1.00  0.00           H  
ATOM    911  CB  PHE   122     -42.187 -18.551 -10.585  1.00  0.00           C  
ATOM    912  HB1 PHE   122     -41.191 -18.765 -10.980  1.00  0.00           H  
ATOM    913  HB2 PHE   122     -41.992 -17.946  -9.696  1.00  0.00           H  
ATOM    914  CG  PHE   122     -42.970 -17.951 -11.721  1.00  0.00           C  
ATOM    915  CD1 PHE   122     -43.895 -16.861 -11.471  1.00  0.00           C  
ATOM    916  HD1 PHE   122     -44.133 -16.576 -10.453  1.00  0.00           H  
ATOM    917  CE1 PHE   122     -44.495 -16.148 -12.524  1.00  0.00           C  
ATOM    918  HE1 PHE   122     -45.120 -15.301 -12.264  1.00  0.00           H  
ATOM    919  CZ  PHE   122     -44.279 -16.528 -13.869  1.00  0.00           C  
ATOM    920  HZ  PHE   122     -44.714 -15.918 -14.647  1.00  0.00           H  
ATOM    921  CE2 PHE   122     -43.342 -17.572 -14.108  1.00  0.00           C  
ATOM    922  HE2 PHE   122     -43.029 -17.700 -15.134  1.00  0.00           H  
ATOM    923  CD2 PHE   122     -42.711 -18.265 -13.084  1.00  0.00           C  
ATOM    924  HD2 PHE   122     -42.026 -19.067 -13.308  1.00  0.00           H  
ATOM    925  C   PHE   122     -42.993 -20.960 -11.249  1.00  0.00           C  
ATOM    926  O   PHE   122     -42.220 -21.083 -12.195  1.00  0.00           O  
ATOM    927  N   ILE   123     -44.013 -21.815 -11.053  1.00  0.00           N  
ATOM    928  H   ILE   123     -44.672 -21.606 -10.315  1.00  0.00           H  
ATOM    929  CA  ILE   123     -44.283 -23.115 -11.698  1.00  0.00           C  
ATOM    930  HA  ILE   123     -43.296 -23.572 -11.782  1.00  0.00           H  
ATOM    931  CB  ILE   123     -45.121 -24.094 -10.820  1.00  0.00           C  
ATOM    932  HB  ILE   123     -45.140 -25.065 -11.317  1.00  0.00           H  
ATOM    933  CG2 ILE   123     -44.415 -24.236  -9.434  1.00  0.00           C  
ATOM    934 HG21 ILE   123     -44.358 -23.324  -8.839  1.00  0.00           H  
ATOM    935 HG22 ILE   123     -44.925 -24.994  -8.839  1.00  0.00           H  
ATOM    936 HG23 ILE   123     -43.438 -24.677  -9.643  1.00  0.00           H  
ATOM    937  CG1 ILE   123     -46.641 -23.711 -10.672  1.00  0.00           C  
ATOM    938 HG11 ILE   123     -47.165 -23.737 -11.626  1.00  0.00           H  
ATOM    939 HG12 ILE   123     -46.680 -22.708 -10.263  1.00  0.00           H  
ATOM    940  CD  ILE   123     -47.446 -24.548  -9.678  1.00  0.00           C  
ATOM    941  HD1 ILE   123     -47.487 -24.106  -8.680  1.00  0.00           H  
ATOM    942  HD2 ILE   123     -48.492 -24.491  -9.984  1.00  0.00           H  
ATOM    943  HD3 ILE   123     -47.060 -25.560  -9.537  1.00  0.00           H  
ATOM    944  C   ILE   123     -44.751 -23.052 -13.151  1.00  0.00           C  
ATOM    945  O   ILE   123     -44.820 -24.069 -13.930  1.00  0.00           O  
ATOM    946  N   ASP   124     -44.998 -21.845 -13.606  1.00  0.00           N  
ATOM    947  H   ASP   124     -45.008 -21.090 -12.926  1.00  0.00           H  
ATOM    948  CA  ASP   124     -45.027 -21.522 -15.046  1.00  0.00           C  
ATOM    949  HA  ASP   124     -45.583 -22.347 -15.491  1.00  0.00           H  
ATOM    950  CB  ASP   124     -45.886 -20.295 -15.313  1.00  0.00           C  
ATOM    951  HB1 ASP   124     -45.261 -19.501 -14.911  1.00  0.00           H  
ATOM    952  HB2 ASP   124     -46.704 -20.411 -14.595  1.00  0.00           H  
ATOM    953  CG  ASP   124     -46.432 -20.158 -16.752  1.00  0.00           C  
ATOM    954  OD1 ASP   124     -46.639 -18.977 -17.186  1.00  0.00           O  
ATOM    955  OD2 ASP   124     -46.802 -21.178 -17.324  1.00  0.00           O1-
ATOM    956  C   ASP   124     -43.720 -21.472 -15.861  1.00  0.00           C  
ATOM    957  O   ASP   124     -43.763 -21.525 -17.108  1.00  0.00           O  
ATOM    958  N   ARG   125     -42.596 -21.544 -15.152  1.00  0.00           N  
ATOM    959  H   ARG   125     -42.774 -21.584 -14.155  1.00  0.00           H  
ATOM    960  CA  ARG   125     -41.227 -21.690 -15.640  1.00  0.00           C  
ATOM    961  HA  ARG   125     -41.174 -22.109 -16.636  1.00  0.00           H  
ATOM    962  CB  ARG   125     -40.451 -20.339 -15.664  1.00  0.00           C  
ATOM    963  HB1 ARG   125     -39.370 -20.332 -15.792  1.00  0.00           H  
ATOM    964  HB2 ARG   125     -40.497 -19.976 -14.646  1.00  0.00           H  
ATOM    965  CG  ARG   125     -40.896 -19.489 -16.763  1.00  0.00           C  
ATOM    966  HG1 ARG   125     -41.972 -19.338 -16.697  1.00  0.00           H  
ATOM    967  HG2 ARG   125     -40.796 -19.999 -17.712  1.00  0.00           H  
ATOM    968  CD  ARG   125     -40.249 -18.091 -16.816  1.00  0.00           C  
ATOM    969  HD1 ARG   125     -40.478 -17.571 -15.881  1.00  0.00           H  
ATOM    970  HD2 ARG   125     -40.584 -17.503 -17.671  1.00  0.00           H  
ATOM    971  NE  ARG   125     -38.781 -18.221 -16.957  1.00  0.00           N  
ATOM    972  HE  ARG   125     -38.361 -19.147 -17.001  1.00  0.00           H  
ATOM    973  CZ  ARG   125     -37.889 -17.249 -16.843  1.00  0.00           C  
ATOM    974  NH1 ARG   125     -38.240 -16.021 -16.682  1.00  0.00           N1+
ATOM    975 HH11 ARG   125     -39.184 -15.784 -16.415  1.00  0.00           H  
ATOM    976 HH12 ARG   125     -37.497 -15.343 -16.558  1.00  0.00           H  
ATOM    977  NH2 ARG   125     -36.648 -17.553 -16.924  1.00  0.00           N  
ATOM    978 HH21 ARG   125     -36.440 -18.536 -16.944  1.00  0.00           H  
ATOM    979 HH22 ARG   125     -35.947 -16.876 -16.649  1.00  0.00           H  
ATOM    980  C   ARG   125     -40.547 -22.691 -14.709  1.00  0.00           C  
ATOM    981  O   ARG   125     -39.757 -22.275 -13.836  1.00  0.00           O  
ATOM    982  N   PRO   126     -40.809 -24.018 -14.902  1.00  0.00           N  
ATOM    983  CD  PRO   126     -41.591 -24.572 -15.936  1.00  0.00           C  
ATOM    984  HD1 PRO   126     -41.022 -24.484 -16.857  1.00  0.00           H  
ATOM    985  HD2 PRO   126     -42.576 -24.102 -16.008  1.00  0.00           H  
ATOM    986  CG  PRO   126     -41.714 -26.118 -15.612  1.00  0.00           C  
ATOM    987  HG1 PRO   126     -41.797 -26.668 -16.544  1.00  0.00           H  
ATOM    988  HG2 PRO   126     -42.642 -26.204 -15.044  1.00  0.00           H  
ATOM    989  CB  PRO   126     -40.469 -26.409 -14.795  1.00  0.00           C  
ATOM    990  HB1 PRO   126     -39.611 -26.619 -15.438  1.00  0.00           H  
ATOM    991  HB2 PRO   126     -40.524 -27.321 -14.196  1.00  0.00           H  
ATOM    992  CA  PRO   126     -40.171 -25.113 -14.105  1.00  0.00           C  
ATOM    993  HA  PRO   126     -40.712 -25.274 -13.178  1.00  0.00           H  
ATOM    994  C   PRO   126     -38.659 -25.007 -13.674  1.00  0.00           C  
ATOM    995  O   PRO   126     -38.273 -25.517 -12.592  1.00  0.00           O  
ATOM    996  N   ASN   127     -37.791 -24.326 -14.401  1.00  0.00           N  
ATOM    997  H   ASN   127     -38.046 -24.056 -15.346  1.00  0.00           H  
ATOM    998  CA  ASN   127     -36.365 -24.108 -14.024  1.00  0.00           C  
ATOM    999  HA  ASN   127     -36.094 -24.821 -13.248  1.00  0.00           H  
ATOM   1000  CB  ASN   127     -35.457 -24.423 -15.195  1.00  0.00           C  
ATOM   1001  HB1 ASN   127     -34.486 -24.020 -14.931  1.00  0.00           H  
ATOM   1002  HB2 ASN   127     -35.845 -23.908 -16.075  1.00  0.00           H  
ATOM   1003  CG  ASN   127     -35.413 -25.853 -15.511  1.00  0.00           C  
ATOM   1004  OD1 ASN   127     -36.144 -26.345 -16.355  1.00  0.00           O  
ATOM   1005  ND2 ASN   127     -34.582 -26.607 -14.787  1.00  0.00           N  
ATOM   1006 HD21 ASN   127     -34.121 -26.126 -14.022  1.00  0.00           H  
ATOM   1007 HD22 ASN   127     -34.584 -27.601 -14.984  1.00  0.00           H  
ATOM   1008  C   ASN   127     -36.006 -22.786 -13.399  1.00  0.00           C  
ATOM   1009  O   ASN   127     -34.800 -22.552 -13.026  1.00  0.00           O  
ATOM   1010  N   TYR   128     -36.927 -21.879 -13.150  1.00  0.00           N  
ATOM   1011  H   TYR   128     -37.894 -22.085 -13.375  1.00  0.00           H  
ATOM   1012  CA  TYR   128     -36.714 -20.477 -12.665  1.00  0.00           C  
ATOM   1013  HA  TYR   128     -35.981 -19.913 -13.237  1.00  0.00           H  
ATOM   1014  CB  TYR   128     -38.061 -19.776 -12.784  1.00  0.00           C  
ATOM   1015  HB1 TYR   128     -38.792 -20.283 -12.147  1.00  0.00           H  
ATOM   1016  HB2 TYR   128     -38.283 -19.753 -13.856  1.00  0.00           H  
ATOM   1017  CG  TYR   128     -38.014 -18.294 -12.382  1.00  0.00           C  
ATOM   1018  CD1 TYR   128     -37.426 -17.345 -13.246  1.00  0.00           C  
ATOM   1019  HD1 TYR   128     -36.959 -17.604 -14.180  1.00  0.00           H  
ATOM   1020  CE1 TYR   128     -37.412 -15.972 -12.930  1.00  0.00           C  
ATOM   1021  HE1 TYR   128     -37.016 -15.318 -13.688  1.00  0.00           H  
ATOM   1022  CZ  TYR   128     -38.088 -15.573 -11.772  1.00  0.00           C  
ATOM   1023  OH  TYR   128     -38.195 -14.259 -11.507  1.00  0.00           O  
ATOM   1024  HH  TYR   128     -38.478 -14.136 -10.597  1.00  0.00           H  
ATOM   1025  CE2 TYR   128     -38.544 -16.474 -10.798  1.00  0.00           C  
ATOM   1026  HE2 TYR   128     -38.929 -16.101  -9.868  1.00  0.00           H  
ATOM   1027  CD2 TYR   128     -38.497 -17.855 -11.154  1.00  0.00           C  
ATOM   1028  HD2 TYR   128     -38.858 -18.616 -10.474  1.00  0.00           H  
ATOM   1029  C   TYR   128     -36.203 -20.502 -11.270  1.00  0.00           C  
ATOM   1030  O   TYR   128     -36.774 -21.217 -10.467  1.00  0.00           O  
ATOM   1031  N   GLN   129     -35.102 -19.810 -10.917  1.00  0.00           N  
ATOM   1032  H   GLN   129     -34.745 -19.123 -11.569  1.00  0.00           H  
ATOM   1033  CA  GLN   129     -34.663 -19.557  -9.537  1.00  0.00           C  
ATOM   1034  HA  GLN   129     -33.622 -19.254  -9.545  1.00  0.00           H  
ATOM   1035  CB  GLN   129     -35.534 -18.518  -8.759  1.00  0.00           C  
ATOM   1036  HB1 GLN   129     -35.222 -18.555  -7.714  1.00  0.00           H  
ATOM   1037  HB2 GLN   129     -36.593 -18.746  -8.672  1.00  0.00           H  
ATOM   1038  CG  GLN   129     -35.306 -17.183  -9.365  1.00  0.00           C  
ATOM   1039  HG1 GLN   129     -35.783 -17.009 -10.325  1.00  0.00           H  
ATOM   1040  HG2 GLN   129     -34.248 -16.996  -9.554  1.00  0.00           H  
ATOM   1041  CD  GLN   129     -35.681 -16.001  -8.563  1.00  0.00           C  
ATOM   1042  OE1 GLN   129     -36.102 -16.054  -7.377  1.00  0.00           O  
ATOM   1043  NE2 GLN   129     -35.500 -14.865  -9.154  1.00  0.00           N  
ATOM   1044 HE21 GLN   129     -35.173 -14.869 -10.113  1.00  0.00           H  
ATOM   1045 HE22 GLN   129     -35.857 -14.070  -8.650  1.00  0.00           H  
ATOM   1046  C   GLN   129     -34.534 -20.973  -8.889  1.00  0.00           C  
ATOM   1047  O   GLN   129     -33.655 -21.708  -9.302  1.00  0.00           O  
ATOM   1048  N   PHE   130     -35.314 -21.336  -7.922  1.00  0.00           N  
ATOM   1049  H   PHE   130     -35.840 -20.556  -7.550  1.00  0.00           H  
ATOM   1050  CA  PHE   130     -35.268 -22.487  -7.047  1.00  0.00           C  
ATOM   1051  HA  PHE   130     -34.552 -23.272  -7.277  1.00  0.00           H  
ATOM   1052  CB  PHE   130     -35.040 -21.963  -5.545  1.00  0.00           C  
ATOM   1053  HB1 PHE   130     -35.181 -22.762  -4.829  1.00  0.00           H  
ATOM   1054  HB2 PHE   130     -35.817 -21.225  -5.327  1.00  0.00           H  
ATOM   1055  CG  PHE   130     -33.648 -21.284  -5.253  1.00  0.00           C  
ATOM   1056  CD1 PHE   130     -33.440 -20.506  -4.090  1.00  0.00           C  
ATOM   1057  HD1 PHE   130     -34.355 -20.245  -3.595  1.00  0.00           H  
ATOM   1058  CE1 PHE   130     -32.236 -20.044  -3.765  1.00  0.00           C  
ATOM   1059  HE1 PHE   130     -32.150 -19.402  -2.901  1.00  0.00           H  
ATOM   1060  CZ  PHE   130     -31.081 -20.363  -4.571  1.00  0.00           C  
ATOM   1061  HZ  PHE   130     -30.081 -20.011  -4.329  1.00  0.00           H  
ATOM   1062  CE2 PHE   130     -31.252 -20.959  -5.817  1.00  0.00           C  
ATOM   1063  HE2 PHE   130     -30.423 -21.139  -6.494  1.00  0.00           H  
ATOM   1064  CD2 PHE   130     -32.517 -21.455  -6.150  1.00  0.00           C  
ATOM   1065  HD2 PHE   130     -32.528 -21.946  -7.117  1.00  0.00           H  
ATOM   1066  C   PHE   130     -36.555 -23.298  -7.147  1.00  0.00           C  
ATOM   1067  O   PHE   130     -36.782 -24.274  -6.424  1.00  0.00           O  
ATOM   1068  N   THR   131     -37.307 -23.004  -8.237  1.00  0.00           N  
ATOM   1069  H   THR   131     -37.078 -22.225  -8.827  1.00  0.00           H  
ATOM   1070  CA  THR   131     -38.510 -23.721  -8.580  1.00  0.00           C  
ATOM   1071  HA  THR   131     -39.176 -23.698  -7.713  1.00  0.00           H  
ATOM   1072  CB  THR   131     -39.075 -23.211  -9.865  1.00  0.00           C  
ATOM   1073  HB  THR   131     -38.436 -23.432 -10.717  1.00  0.00           H  
ATOM   1074  CG2 THR   131     -40.492 -23.774 -10.138  1.00  0.00           C  
ATOM   1075 HG21 THR   131     -40.747 -23.502 -11.159  1.00  0.00           H  
ATOM   1076 HG22 THR   131     -40.459 -24.862 -10.083  1.00  0.00           H  
ATOM   1077 HG23 THR   131     -41.276 -23.418  -9.477  1.00  0.00           H  
ATOM   1078  OG1 THR   131     -39.289 -21.802  -9.755  1.00  0.00           O  
ATOM   1079  HG1 THR   131     -38.473 -21.371 -10.029  1.00  0.00           H  
ATOM   1080  C   THR   131     -38.179 -25.224  -8.674  1.00  0.00           C  
ATOM   1081  O   THR   131     -38.931 -26.061  -8.165  1.00  0.00           O  
ATOM   1082  N   ASN   132     -37.028 -25.646  -9.278  1.00  0.00           N  
ATOM   1083  H   ASN   132     -36.364 -24.996  -9.670  1.00  0.00           H  
ATOM   1084  CA  ASN   132     -36.555 -27.084  -9.442  1.00  0.00           C  
ATOM   1085  HA  ASN   132     -37.437 -27.737  -9.403  1.00  0.00           H  
ATOM   1086  CB  ASN   132     -35.830 -27.187 -10.773  1.00  0.00           C  
ATOM   1087  HB1 ASN   132     -34.844 -26.732 -10.680  1.00  0.00           H  
ATOM   1088  HB2 ASN   132     -36.385 -26.623 -11.519  1.00  0.00           H  
ATOM   1089  CG  ASN   132     -35.645 -28.646 -11.206  1.00  0.00           C  
ATOM   1090  OD1 ASN   132     -36.607 -29.358 -11.433  1.00  0.00           O  
ATOM   1091  ND2 ASN   132     -34.428 -29.113 -11.405  1.00  0.00           N  
ATOM   1092 HD21 ASN   132     -33.627 -28.495 -11.376  1.00  0.00           H  
ATOM   1093 HD22 ASN   132     -34.328 -30.071 -11.693  1.00  0.00           H  
ATOM   1094  C   ASN   132     -35.626 -27.492  -8.243  1.00  0.00           C  
ATOM   1095  O   ASN   132     -35.051 -28.556  -8.297  1.00  0.00           O  
ATOM   1096  N   LEU   133     -35.459 -26.752  -7.149  1.00  0.00           N  
ATOM   1097  H   LEU   133     -35.931 -25.868  -7.056  1.00  0.00           H  
ATOM   1098  CA  LEU   133     -34.567 -27.115  -6.032  1.00  0.00           C  
ATOM   1099  HA  LEU   133     -33.556 -27.168  -6.427  1.00  0.00           H  
ATOM   1100  CB  LEU   133     -34.665 -25.924  -5.020  1.00  0.00           C  
ATOM   1101  HB1 LEU   133     -35.666 -25.860  -4.597  1.00  0.00           H  
ATOM   1102  HB2 LEU   133     -34.519 -24.946  -5.473  1.00  0.00           H  
ATOM   1103  CG  LEU   133     -33.593 -25.961  -3.850  1.00  0.00           C  
ATOM   1104  HG  LEU   133     -33.894 -26.759  -3.177  1.00  0.00           H  
ATOM   1105  CD1 LEU   133     -32.162 -26.360  -4.400  1.00  0.00           C  
ATOM   1106 HD11 LEU   133     -31.731 -25.579  -5.025  1.00  0.00           H  
ATOM   1107 HD12 LEU   133     -31.470 -26.446  -3.553  1.00  0.00           H  
ATOM   1108 HD13 LEU   133     -32.068 -27.243  -5.018  1.00  0.00           H  
ATOM   1109  CD2 LEU   133     -33.654 -24.610  -3.030  1.00  0.00           C  
ATOM   1110 HD21 LEU   133     -33.207 -24.816  -2.069  1.00  0.00           H  
ATOM   1111 HD22 LEU   133     -33.252 -23.779  -3.609  1.00  0.00           H  
ATOM   1112 HD23 LEU   133     -34.709 -24.402  -2.847  1.00  0.00           H  
ATOM   1113  C   LEU   133     -34.848 -28.482  -5.381  1.00  0.00           C  
ATOM   1114  O   LEU   133     -33.956 -29.253  -4.908  1.00  0.00           O  
ATOM   1115  N   LYS   134     -36.138 -28.783  -5.468  1.00  0.00           N  
ATOM   1116  H   LYS   134     -36.753 -28.091  -5.868  1.00  0.00           H  
ATOM   1117  CA  LYS   134     -36.705 -30.116  -5.161  1.00  0.00           C  
ATOM   1118  HA  LYS   134     -36.582 -30.420  -4.127  1.00  0.00           H  
ATOM   1119  CB  LYS   134     -38.301 -30.008  -5.280  1.00  0.00           C  
ATOM   1120  HB1 LYS   134     -38.591 -29.254  -4.544  1.00  0.00           H  
ATOM   1121  HB2 LYS   134     -38.696 -30.972  -4.948  1.00  0.00           H  
ATOM   1122  CG  LYS   134     -38.767 -29.547  -6.654  1.00  0.00           C  
ATOM   1123  HG1 LYS   134     -38.357 -30.293  -7.328  1.00  0.00           H  
ATOM   1124  HG2 LYS   134     -38.461 -28.521  -6.837  1.00  0.00           H  
ATOM   1125  CD  LYS   134     -40.289 -29.573  -6.720  1.00  0.00           C  
ATOM   1126  HD1 LYS   134     -40.646 -28.763  -6.071  1.00  0.00           H  
ATOM   1127  HD2 LYS   134     -40.709 -30.405  -6.171  1.00  0.00           H  
ATOM   1128  CE  LYS   134     -40.739 -29.572  -8.169  1.00  0.00           C  
ATOM   1129  HE1 LYS   134     -41.677 -30.115  -8.293  1.00  0.00           H  
ATOM   1130  HE2 LYS   134     -39.989 -30.035  -8.808  1.00  0.00           H  
ATOM   1131  NZ  LYS   134     -40.849 -28.171  -8.638  1.00  0.00           N1+
ATOM   1132  HZ1 LYS   134     -40.091 -27.575  -8.342  1.00  0.00           H  
ATOM   1133  HZ2 LYS   134     -40.911 -28.141  -9.650  1.00  0.00           H  
ATOM   1134  HZ3 LYS   134     -41.656 -27.707  -8.247  1.00  0.00           H  
ATOM   1135  C   LYS   134     -36.089 -31.324  -5.869  1.00  0.00           C  
ATOM   1136  O   LYS   134     -36.191 -32.453  -5.388  1.00  0.00           O  
ATOM   1137  N   ALA   135     -35.414 -31.094  -6.966  1.00  0.00           N  
ATOM   1138  H   ALA   135     -35.430 -30.125  -7.264  1.00  0.00           H  
ATOM   1139  CA  ALA   135     -34.480 -32.018  -7.638  1.00  0.00           C  
ATOM   1140  HA  ALA   135     -34.971 -32.986  -7.734  1.00  0.00           H  
ATOM   1141  CB  ALA   135     -34.272 -31.479  -9.026  1.00  0.00           C  
ATOM   1142  HB1 ALA   135     -33.743 -32.230  -9.624  1.00  0.00           H  
ATOM   1143  HB2 ALA   135     -35.251 -31.185  -9.405  1.00  0.00           H  
ATOM   1144  HB3 ALA   135     -33.604 -30.615  -8.986  1.00  0.00           H  
ATOM   1145  C   ALA   135     -33.173 -32.265  -6.892  1.00  0.00           C  
ATOM   1146  O   ALA   135     -32.532 -33.259  -7.276  1.00  0.00           O  
ATOM   1147  N   ALA   136     -32.782 -31.436  -5.879  1.00  0.00           N  
ATOM   1148  H   ALA   136     -33.366 -30.636  -5.709  1.00  0.00           H  
ATOM   1149  CA  ALA   136     -31.605 -31.692  -5.010  1.00  0.00           C  
ATOM   1150  HA  ALA   136     -30.833 -32.097  -5.662  1.00  0.00           H  
ATOM   1151  CB  ALA   136     -31.087 -30.420  -4.389  1.00  0.00           C  
ATOM   1152  HB1 ALA   136     -31.665 -30.177  -3.502  1.00  0.00           H  
ATOM   1153  HB2 ALA   136     -30.031 -30.504  -4.126  1.00  0.00           H  
ATOM   1154  HB3 ALA   136     -31.135 -29.606  -5.109  1.00  0.00           H  
ATOM   1155  C   ALA   136     -31.888 -32.782  -3.984  1.00  0.00           C  
ATOM   1156  O   ALA   136     -32.690 -32.624  -3.062  1.00  0.00           O  
ATOM   1157  N   LYS   137     -31.206 -33.927  -4.040  1.00  0.00           N  
ATOM   1158  H   LYS   137     -30.590 -33.936  -4.848  1.00  0.00           H  
ATOM   1159  CA  LYS   137     -31.291 -35.110  -3.150  1.00  0.00           C  
ATOM   1160  HA  LYS   137     -32.358 -35.268  -2.995  1.00  0.00           H  
ATOM   1161  CB  LYS   137     -30.754 -36.272  -3.995  1.00  0.00           C  
ATOM   1162  HB1 LYS   137     -29.662 -36.230  -4.008  1.00  0.00           H  
ATOM   1163  HB2 LYS   137     -31.056 -36.235  -5.040  1.00  0.00           H  
ATOM   1164  CG  LYS   137     -31.144 -37.662  -3.463  1.00  0.00           C  
ATOM   1165  HG1 LYS   137     -32.232 -37.603  -3.468  1.00  0.00           H  
ATOM   1166  HG2 LYS   137     -30.782 -37.695  -2.429  1.00  0.00           H  
ATOM   1167  CD  LYS   137     -30.609 -38.891  -4.205  1.00  0.00           C  
ATOM   1168  HD1 LYS   137     -29.535 -38.785  -4.275  1.00  0.00           H  
ATOM   1169  HD2 LYS   137     -31.001 -38.830  -5.227  1.00  0.00           H  
ATOM   1170  CE  LYS   137     -31.007 -40.198  -3.522  1.00  0.00           C  
ATOM   1171  HE1 LYS   137     -32.073 -40.308  -3.353  1.00  0.00           H  
ATOM   1172  HE2 LYS   137     -30.582 -40.159  -2.518  1.00  0.00           H  
ATOM   1173  NZ  LYS   137     -30.653 -41.424  -4.275  1.00  0.00           N1+
ATOM   1174  HZ1 LYS   137     -29.643 -41.430  -4.333  1.00  0.00           H  
ATOM   1175  HZ2 LYS   137     -30.964 -42.248  -3.774  1.00  0.00           H  
ATOM   1176  HZ3 LYS   137     -31.046 -41.394  -5.210  1.00  0.00           H  
ATOM   1177  C   LYS   137     -30.423 -34.940  -1.911  1.00  0.00           C  
ATOM   1178  O   LYS   137     -29.575 -34.091  -1.866  1.00  0.00           O  
ATOM   1179  N   LYS   138     -30.698 -35.777  -0.954  1.00  0.00           N  
ATOM   1180  H   LYS   138     -31.429 -36.451  -1.144  1.00  0.00           H  
ATOM   1181  CA  LYS   138     -29.791 -35.957   0.167  1.00  0.00           C  
ATOM   1182  HA  LYS   138     -29.534 -35.053   0.731  1.00  0.00           H  
ATOM   1183  CB  LYS   138     -30.441 -36.963   1.151  1.00  0.00           C  
ATOM   1184  HB1 LYS   138     -30.638 -37.890   0.616  1.00  0.00           H  
ATOM   1185  HB2 LYS   138     -31.393 -36.627   1.562  1.00  0.00           H  
ATOM   1186  CG  LYS   138     -29.495 -37.137   2.375  1.00  0.00           C  
ATOM   1187  HG1 LYS   138     -29.397 -36.199   2.928  1.00  0.00           H  
ATOM   1188  HG2 LYS   138     -28.473 -37.456   2.205  1.00  0.00           H  
ATOM   1189  CD  LYS   138     -29.966 -38.177   3.426  1.00  0.00           C  
ATOM   1190  HD1 LYS   138     -30.135 -39.151   2.964  1.00  0.00           H  
ATOM   1191  HD2 LYS   138     -30.949 -37.874   3.775  1.00  0.00           H  
ATOM   1192  CE  LYS   138     -29.021 -38.375   4.639  1.00  0.00           C  
ATOM   1193  HE1 LYS   138     -29.072 -37.416   5.152  1.00  0.00           H  
ATOM   1194  HE2 LYS   138     -28.029 -38.441   4.185  1.00  0.00           H  
ATOM   1195  NZ  LYS   138     -29.459 -39.674   5.341  1.00  0.00           N1+
ATOM   1196  HZ1 LYS   138     -28.909 -39.845   6.179  1.00  0.00           H  
ATOM   1197  HZ2 LYS   138     -30.399 -39.626   5.703  1.00  0.00           H  
ATOM   1198  HZ3 LYS   138     -29.372 -40.516   4.802  1.00  0.00           H  
ATOM   1199  C   LYS   138     -28.517 -36.576  -0.327  1.00  0.00           C  
ATOM   1200  O   LYS   138     -28.518 -37.394  -1.197  1.00  0.00           O  
ATOM   1201  N   GLY   139     -27.432 -36.056   0.159  1.00  0.00           N  
ATOM   1202  H   GLY   139     -27.499 -35.242   0.740  1.00  0.00           H  
ATOM   1203  CA  GLY   139     -26.111 -36.443  -0.289  1.00  0.00           C  
ATOM   1204  HA1 GLY   139     -25.998 -37.526  -0.269  1.00  0.00           H  
ATOM   1205  HA2 GLY   139     -25.392 -36.028   0.414  1.00  0.00           H  
ATOM   1206  C   GLY   139     -25.641 -35.804  -1.621  1.00  0.00           C  
ATOM   1207  O   GLY   139     -24.505 -36.032  -2.011  1.00  0.00           O  
ATOM   1208  N   SER   140     -26.501 -34.998  -2.300  1.00  0.00           N  
ATOM   1209  H   SER   140     -27.423 -34.980  -1.904  1.00  0.00           H  
ATOM   1210  CA  SER   140     -26.143 -34.121  -3.448  1.00  0.00           C  
ATOM   1211  HA  SER   140     -25.468 -34.708  -4.079  1.00  0.00           H  
ATOM   1212  CB  SER   140     -27.234 -33.697  -4.351  1.00  0.00           C  
ATOM   1213  HB1 SER   140     -26.873 -32.924  -5.026  1.00  0.00           H  
ATOM   1214  HB2 SER   140     -28.058 -33.380  -3.707  1.00  0.00           H  
ATOM   1215  OG  SER   140     -27.706 -34.811  -5.110  1.00  0.00           O  
ATOM   1216  HG  SER   140     -28.361 -34.459  -5.720  1.00  0.00           H  
ATOM   1217  C   SER   140     -25.285 -32.900  -3.034  1.00  0.00           C  
ATOM   1218  O   SER   140     -25.309 -32.472  -1.902  1.00  0.00           O  
ATOM   1219  N   MET   141     -24.529 -32.331  -4.028  1.00  0.00           N  
ATOM   1220  H   MET   141     -24.619 -32.800  -4.917  1.00  0.00           H  
ATOM   1221  CA  MET   141     -23.632 -31.224  -3.839  1.00  0.00           C  
ATOM   1222  HA  MET   141     -23.301 -31.265  -2.802  1.00  0.00           H  
ATOM   1223  CB  MET   141     -22.348 -31.303  -4.762  1.00  0.00           C  
ATOM   1224  HB1 MET   141     -21.886 -30.318  -4.683  1.00  0.00           H  
ATOM   1225  HB2 MET   141     -22.682 -31.597  -5.752  1.00  0.00           H  
ATOM   1226  CG  MET   141     -21.295 -32.336  -4.262  1.00  0.00           C  
ATOM   1227  HG1 MET   141     -20.453 -32.110  -4.917  1.00  0.00           H  
ATOM   1228  HG2 MET   141     -21.757 -33.301  -4.458  1.00  0.00           H  
ATOM   1229  SD  MET   141     -20.781 -32.145  -2.567  1.00  0.00           S  
ATOM   1230  CE  MET   141     -19.815 -30.570  -2.908  1.00  0.00           C  
ATOM   1231  HE1 MET   141     -20.478 -29.813  -3.311  1.00  0.00           H  
ATOM   1232  HE2 MET   141     -19.261 -30.280  -2.015  1.00  0.00           H  
ATOM   1233  HE3 MET   141     -19.109 -30.841  -3.687  1.00  0.00           H  
ATOM   1234  C   MET   141     -24.358 -29.911  -4.097  1.00  0.00           C  
ATOM   1235  O   MET   141     -25.157 -29.748  -4.952  1.00  0.00           O  
ATOM   1236  N   VAL   142     -23.888 -28.875  -3.424  1.00  0.00           N  
ATOM   1237  H   VAL   142     -23.228 -29.077  -2.681  1.00  0.00           H  
ATOM   1238  CA  VAL   142     -24.130 -27.482  -3.599  1.00  0.00           C  
ATOM   1239  HA  VAL   142     -24.635 -27.503  -4.566  1.00  0.00           H  
ATOM   1240  CB  VAL   142     -25.065 -26.818  -2.608  1.00  0.00           C  
ATOM   1241  HB  VAL   142     -24.551 -26.797  -1.641  1.00  0.00           H  
ATOM   1242  CG1 VAL   142     -25.445 -25.411  -3.110  1.00  0.00           C  
ATOM   1243 HG11 VAL   142     -24.554 -24.786  -3.138  1.00  0.00           H  
ATOM   1244 HG12 VAL   142     -26.021 -25.459  -4.045  1.00  0.00           H  
ATOM   1245 HG13 VAL   142     -26.033 -24.886  -2.357  1.00  0.00           H  
ATOM   1246  CG2 VAL   142     -26.343 -27.565  -2.325  1.00  0.00           C  
ATOM   1247 HG21 VAL   142     -26.989 -27.598  -3.201  1.00  0.00           H  
ATOM   1248 HG22 VAL   142     -26.209 -28.614  -2.082  1.00  0.00           H  
ATOM   1249 HG23 VAL   142     -26.951 -27.080  -1.567  1.00  0.00           H  
ATOM   1250  C   VAL   142     -22.845 -26.756  -3.712  1.00  0.00           C  
ATOM   1251  O   VAL   142     -22.068 -26.662  -2.701  1.00  0.00           O  
ATOM   1252  N   TYR   143     -22.514 -26.068  -4.827  1.00  0.00           N  
ATOM   1253  H   TYR   143     -23.214 -25.894  -5.536  1.00  0.00           H  
ATOM   1254  CA  TYR   143     -21.448 -25.048  -4.927  1.00  0.00           C  
ATOM   1255  HA  TYR   143     -20.752 -25.293  -4.123  1.00  0.00           H  
ATOM   1256  CB  TYR   143     -20.803 -25.164  -6.326  1.00  0.00           C  
ATOM   1257  HB1 TYR   143     -19.922 -24.534  -6.259  1.00  0.00           H  
ATOM   1258  HB2 TYR   143     -21.292 -24.701  -7.184  1.00  0.00           H  
ATOM   1259  CG  TYR   143     -20.437 -26.575  -6.726  1.00  0.00           C  
ATOM   1260  CD1 TYR   143     -21.155 -27.290  -7.643  1.00  0.00           C  
ATOM   1261  HD1 TYR   143     -22.058 -26.843  -8.040  1.00  0.00           H  
ATOM   1262  CE1 TYR   143     -20.787 -28.623  -7.880  1.00  0.00           C  
ATOM   1263  HE1 TYR   143     -21.445 -29.246  -8.478  1.00  0.00           H  
ATOM   1264  CZ  TYR   143     -19.700 -29.199  -7.196  1.00  0.00           C  
ATOM   1265  OH  TYR   143     -19.281 -30.502  -7.596  1.00  0.00           O  
ATOM   1266  HH  TYR   143     -18.545 -30.798  -7.054  1.00  0.00           H  
ATOM   1267  CE2 TYR   143     -18.900 -28.418  -6.404  1.00  0.00           C  
ATOM   1268  HE2 TYR   143     -18.005 -28.801  -5.934  1.00  0.00           H  
ATOM   1269  CD2 TYR   143     -19.329 -27.137  -6.091  1.00  0.00           C  
ATOM   1270  HD2 TYR   143     -18.755 -26.567  -5.363  1.00  0.00           H  
ATOM   1271  C   TYR   143     -21.952 -23.579  -4.688  1.00  0.00           C  
ATOM   1272  O   TYR   143     -22.954 -23.147  -5.315  1.00  0.00           O  
ATOM   1273  N   PHE   144     -21.248 -22.735  -3.962  1.00  0.00           N  
ATOM   1274  H   PHE   144     -20.305 -22.917  -3.660  1.00  0.00           H  
ATOM   1275  CA  PHE   144     -21.484 -21.340  -3.697  1.00  0.00           C  
ATOM   1276  HA  PHE   144     -22.248 -20.995  -4.388  1.00  0.00           H  
ATOM   1277  CB  PHE   144     -21.957 -21.163  -2.290  1.00  0.00           C  
ATOM   1278  HB1 PHE   144     -21.312 -21.777  -1.663  1.00  0.00           H  
ATOM   1279  HB2 PHE   144     -22.906 -21.697  -2.202  1.00  0.00           H  
ATOM   1280  CG  PHE   144     -22.153 -19.729  -1.760  1.00  0.00           C  
ATOM   1281  CD1 PHE   144     -23.194 -18.887  -2.120  1.00  0.00           C  
ATOM   1282  HD1 PHE   144     -23.695 -19.100  -3.054  1.00  0.00           H  
ATOM   1283  CE1 PHE   144     -23.344 -17.568  -1.524  1.00  0.00           C  
ATOM   1284  HE1 PHE   144     -24.099 -16.892  -1.894  1.00  0.00           H  
ATOM   1285  CZ  PHE   144     -22.537 -17.169  -0.525  1.00  0.00           C  
ATOM   1286  HZ  PHE   144     -22.746 -16.173  -0.176  1.00  0.00           H  
ATOM   1287  CE2 PHE   144     -21.437 -18.037  -0.144  1.00  0.00           C  
ATOM   1288  HE2 PHE   144     -20.641 -17.720   0.510  1.00  0.00           H  
ATOM   1289  CD2 PHE   144     -21.327 -19.355  -0.688  1.00  0.00           C  
ATOM   1290  HD2 PHE   144     -20.685 -20.100  -0.257  1.00  0.00           H  
ATOM   1291  C   PHE   144     -20.274 -20.521  -4.019  1.00  0.00           C  
ATOM   1292  O   PHE   144     -19.183 -21.092  -3.950  1.00  0.00           O  
ATOM   1293  N   LYS   145     -20.349 -19.252  -4.382  1.00  0.00           N  
ATOM   1294  H   LYS   145     -21.298 -18.925  -4.484  1.00  0.00           H  
ATOM   1295  CA  LYS   145     -19.271 -18.217  -4.767  1.00  0.00           C  
ATOM   1296  HA  LYS   145     -18.311 -18.437  -4.288  1.00  0.00           H  
ATOM   1297  CB  LYS   145     -18.953 -18.264  -6.267  1.00  0.00           C  
ATOM   1298  HB1 LYS   145     -18.382 -17.363  -6.468  1.00  0.00           H  
ATOM   1299  HB2 LYS   145     -19.905 -18.126  -6.768  1.00  0.00           H  
ATOM   1300  CG  LYS   145     -18.153 -19.544  -6.626  1.00  0.00           C  
ATOM   1301  HG1 LYS   145     -18.822 -20.393  -6.467  1.00  0.00           H  
ATOM   1302  HG2 LYS   145     -17.219 -19.617  -6.076  1.00  0.00           H  
ATOM   1303  CD  LYS   145     -17.747 -19.698  -8.116  1.00  0.00           C  
ATOM   1304  HD1 LYS   145     -16.961 -18.945  -8.237  1.00  0.00           H  
ATOM   1305  HD2 LYS   145     -18.654 -19.402  -8.648  1.00  0.00           H  
ATOM   1306  CE  LYS   145     -17.342 -21.107  -8.486  1.00  0.00           C  
ATOM   1307  HE1 LYS   145     -18.058 -21.804  -8.054  1.00  0.00           H  
ATOM   1308  HE2 LYS   145     -16.373 -21.390  -8.078  1.00  0.00           H  
ATOM   1309  NZ  LYS   145     -17.516 -21.235  -9.961  1.00  0.00           N1+
ATOM   1310  HZ1 LYS   145     -16.979 -20.529 -10.439  1.00  0.00           H  
ATOM   1311  HZ2 LYS   145     -17.385 -22.180 -10.297  1.00  0.00           H  
ATOM   1312  HZ3 LYS   145     -18.467 -20.999 -10.211  1.00  0.00           H  
ATOM   1313  C   LYS   145     -19.701 -16.895  -4.245  1.00  0.00           C  
ATOM   1314  O   LYS   145     -20.878 -16.511  -4.304  1.00  0.00           O  
ATOM   1315  N   VAL   146     -18.738 -16.112  -3.864  1.00  0.00           N  
ATOM   1316  H   VAL   146     -17.863 -16.611  -3.821  1.00  0.00           H  
ATOM   1317  CA  VAL   146     -18.811 -14.661  -3.578  1.00  0.00           C  
ATOM   1318  HA  VAL   146     -19.675 -14.284  -4.119  1.00  0.00           H  
ATOM   1319  CB  VAL   146     -18.836 -14.480  -2.014  1.00  0.00           C  
ATOM   1320  HB  VAL   146     -17.909 -14.815  -1.554  1.00  0.00           H  
ATOM   1321  CG1 VAL   146     -19.088 -12.968  -1.590  1.00  0.00           C  
ATOM   1322 HG11 VAL   146     -20.064 -12.569  -1.893  1.00  0.00           H  
ATOM   1323 HG12 VAL   146     -18.995 -12.952  -0.511  1.00  0.00           H  
ATOM   1324 HG13 VAL   146     -18.371 -12.286  -2.059  1.00  0.00           H  
ATOM   1325  CG2 VAL   146     -20.014 -15.196  -1.346  1.00  0.00           C  
ATOM   1326 HG21 VAL   146     -19.962 -14.901  -0.301  1.00  0.00           H  
ATOM   1327 HG22 VAL   146     -20.939 -14.795  -1.778  1.00  0.00           H  
ATOM   1328 HG23 VAL   146     -19.950 -16.277  -1.434  1.00  0.00           H  
ATOM   1329  C   VAL   146     -17.536 -14.037  -4.167  1.00  0.00           C  
ATOM   1330  O   VAL   146     -16.516 -13.912  -3.438  1.00  0.00           O  
ATOM   1331  N   GLY   147     -17.494 -13.685  -5.501  1.00  0.00           N  
ATOM   1332  H   GLY   147     -18.231 -13.989  -6.118  1.00  0.00           H  
ATOM   1333  CA  GLY   147     -16.393 -12.887  -6.158  1.00  0.00           C  
ATOM   1334  HA1 GLY   147     -16.245 -11.946  -5.618  1.00  0.00           H  
ATOM   1335  HA2 GLY   147     -16.747 -12.588  -7.146  1.00  0.00           H  
ATOM   1336  C   GLY   147     -15.025 -13.534  -6.093  1.00  0.00           C  
ATOM   1337  O   GLY   147     -14.752 -14.489  -6.792  1.00  0.00           O  
ATOM   1338  N   ASN   148     -14.166 -13.126  -5.229  1.00  0.00           N  
ATOM   1339  H   ASN   148     -14.343 -12.314  -4.667  1.00  0.00           H  
ATOM   1340  CA  ASN   148     -12.919 -13.780  -4.923  1.00  0.00           C  
ATOM   1341  HA  ASN   148     -12.324 -13.833  -5.842  1.00  0.00           H  
ATOM   1342  CB  ASN   148     -12.206 -12.878  -3.887  1.00  0.00           C  
ATOM   1343  HB1 ASN   148     -12.825 -12.412  -3.121  1.00  0.00           H  
ATOM   1344  HB2 ASN   148     -11.666 -12.124  -4.459  1.00  0.00           H  
ATOM   1345  CG  ASN   148     -11.003 -13.619  -3.257  1.00  0.00           C  
ATOM   1346  OD1 ASN   148     -11.191 -14.222  -2.188  1.00  0.00           O  
ATOM   1347  ND2 ASN   148      -9.905 -13.797  -3.904  1.00  0.00           N  
ATOM   1348 HD21 ASN   148      -9.712 -13.306  -4.766  1.00  0.00           H  
ATOM   1349 HD22 ASN   148      -9.166 -14.343  -3.476  1.00  0.00           H  
ATOM   1350  C   ASN   148     -13.072 -15.234  -4.367  1.00  0.00           C  
ATOM   1351  O   ASN   148     -12.166 -16.027  -4.520  1.00  0.00           O  
ATOM   1352  N   GLU   149     -14.107 -15.534  -3.509  1.00  0.00           N  
ATOM   1353  H   GLU   149     -14.877 -14.894  -3.403  1.00  0.00           H  
ATOM   1354  CA  GLU   149     -14.306 -16.832  -2.811  1.00  0.00           C  
ATOM   1355  HA  GLU   149     -13.342 -17.313  -2.658  1.00  0.00           H  
ATOM   1356  CB  GLU   149     -14.943 -16.469  -1.465  1.00  0.00           C  
ATOM   1357  HB1 GLU   149     -15.854 -15.963  -1.789  1.00  0.00           H  
ATOM   1358  HB2 GLU   149     -14.333 -15.776  -0.884  1.00  0.00           H  
ATOM   1359  CG  GLU   149     -15.199 -17.644  -0.460  1.00  0.00           C  
ATOM   1360  HG1 GLU   149     -15.672 -18.451  -1.018  1.00  0.00           H  
ATOM   1361  HG2 GLU   149     -15.972 -17.290   0.223  1.00  0.00           H  
ATOM   1362  CD  GLU   149     -14.030 -18.123   0.390  1.00  0.00           C  
ATOM   1363  OE1 GLU   149     -14.237 -18.391   1.595  1.00  0.00           O  
ATOM   1364  OE2 GLU   149     -12.886 -18.141  -0.149  1.00  0.00           O1-
ATOM   1365  C   GLU   149     -15.155 -17.876  -3.617  1.00  0.00           C  
ATOM   1366  O   GLU   149     -16.121 -17.545  -4.226  1.00  0.00           O  
ATOM   1367  N   THR   150     -14.748 -19.155  -3.575  1.00  0.00           N  
ATOM   1368  H   THR   150     -13.873 -19.243  -3.094  1.00  0.00           H  
ATOM   1369  CA  THR   150     -15.636 -20.313  -3.755  1.00  0.00           C  
ATOM   1370  HA  THR   150     -16.632 -19.946  -4.002  1.00  0.00           H  
ATOM   1371  CB  THR   150     -15.102 -21.304  -4.763  1.00  0.00           C  
ATOM   1372  HB  THR   150     -14.191 -21.868  -4.557  1.00  0.00           H  
ATOM   1373  CG2 THR   150     -16.084 -22.344  -5.195  1.00  0.00           C  
ATOM   1374 HG21 THR   150     -16.774 -21.866  -5.897  1.00  0.00           H  
ATOM   1375 HG22 THR   150     -15.425 -23.086  -5.647  1.00  0.00           H  
ATOM   1376 HG23 THR   150     -16.586 -22.839  -4.371  1.00  0.00           H  
ATOM   1377  OG1 THR   150     -14.831 -20.622  -6.005  1.00  0.00           O  
ATOM   1378  HG1 THR   150     -14.158 -19.939  -5.957  1.00  0.00           H  
ATOM   1379  C   THR   150     -15.890 -21.065  -2.390  1.00  0.00           C  
ATOM   1380  O   THR   150     -14.986 -21.112  -1.614  1.00  0.00           O  
ATOM   1381  N   ARG   151     -17.052 -21.688  -2.221  1.00  0.00           N  
ATOM   1382  H   ARG   151     -17.708 -21.677  -2.985  1.00  0.00           H  
ATOM   1383  CA  ARG   151     -17.371 -22.588  -1.098  1.00  0.00           C  
ATOM   1384  HA  ARG   151     -16.488 -23.022  -0.620  1.00  0.00           H  
ATOM   1385  CB  ARG   151     -18.010 -21.765   0.021  1.00  0.00           C  
ATOM   1386  HB1 ARG   151     -18.130 -22.482   0.833  1.00  0.00           H  
ATOM   1387  HB2 ARG   151     -19.040 -21.448  -0.141  1.00  0.00           H  
ATOM   1388  CG  ARG   151     -17.253 -20.533   0.538  1.00  0.00           C  
ATOM   1389  HG1 ARG   151     -17.141 -19.707  -0.167  1.00  0.00           H  
ATOM   1390  HG2 ARG   151     -16.209 -20.699   0.780  1.00  0.00           H  
ATOM   1391  CD  ARG   151     -17.776 -20.060   1.871  1.00  0.00           C  
ATOM   1392  HD1 ARG   151     -17.756 -20.799   2.670  1.00  0.00           H  
ATOM   1393  HD2 ARG   151     -18.795 -19.765   1.654  1.00  0.00           H  
ATOM   1394  NE  ARG   151     -16.951 -18.938   2.357  1.00  0.00           N  
ATOM   1395  HE  ARG   151     -16.197 -18.633   1.757  1.00  0.00           H  
ATOM   1396  CZ  ARG   151     -17.157 -18.286   3.466  1.00  0.00           C  
ATOM   1397  NH1 ARG   151     -18.140 -18.482   4.292  1.00  0.00           N1+
ATOM   1398 HH11 ARG   151     -18.637 -19.337   4.129  1.00  0.00           H  
ATOM   1399 HH12 ARG   151     -18.233 -17.826   5.044  1.00  0.00           H  
ATOM   1400  NH2 ARG   151     -16.387 -17.313   3.763  1.00  0.00           N  
ATOM   1401 HH21 ARG   151     -15.779 -16.926   3.057  1.00  0.00           H  
ATOM   1402 HH22 ARG   151     -16.559 -16.895   4.663  1.00  0.00           H  
ATOM   1403  C   ARG   151     -18.258 -23.794  -1.507  1.00  0.00           C  
ATOM   1404  O   ARG   151     -19.127 -23.626  -2.354  1.00  0.00           O  
ATOM   1405  N   LYS   152     -18.181 -24.951  -0.833  1.00  0.00           N  
ATOM   1406  H   LYS   152     -17.669 -25.034   0.035  1.00  0.00           H  
ATOM   1407  CA  LYS   152     -19.097 -26.090  -1.236  1.00  0.00           C  
ATOM   1408  HA  LYS   152     -19.999 -25.648  -1.642  1.00  0.00           H  
ATOM   1409  CB  LYS   152     -18.498 -26.978  -2.361  1.00  0.00           C  
ATOM   1410  HB1 LYS   152     -18.302 -26.348  -3.226  1.00  0.00           H  
ATOM   1411  HB2 LYS   152     -19.106 -27.845  -2.594  1.00  0.00           H  
ATOM   1412  CG  LYS   152     -17.115 -27.451  -1.989  1.00  0.00           C  
ATOM   1413  HG1 LYS   152     -17.046 -27.872  -0.983  1.00  0.00           H  
ATOM   1414  HG2 LYS   152     -16.555 -26.524  -1.963  1.00  0.00           H  
ATOM   1415  CD  LYS   152     -16.584 -28.493  -2.914  1.00  0.00           C  
ATOM   1416  HD1 LYS   152     -16.636 -28.147  -3.944  1.00  0.00           H  
ATOM   1417  HD2 LYS   152     -17.156 -29.422  -2.810  1.00  0.00           H  
ATOM   1418  CE  LYS   152     -15.146 -28.800  -2.500  1.00  0.00           C  
ATOM   1419  HE1 LYS   152     -15.118 -29.250  -1.515  1.00  0.00           H  
ATOM   1420  HE2 LYS   152     -14.477 -27.937  -2.459  1.00  0.00           H  
ATOM   1421  NZ  LYS   152     -14.404 -29.813  -3.383  1.00  0.00           N1+
ATOM   1422  HZ1 LYS   152     -14.295 -29.444  -4.315  1.00  0.00           H  
ATOM   1423  HZ2 LYS   152     -13.502 -30.000  -2.959  1.00  0.00           H  
ATOM   1424  HZ3 LYS   152     -14.912 -30.676  -3.435  1.00  0.00           H  
ATOM   1425  C   LYS   152     -19.624 -26.951  -0.063  1.00  0.00           C  
ATOM   1426  O   LYS   152     -18.992 -26.992   1.003  1.00  0.00           O  
ATOM   1427  N   TYR   153     -20.800 -27.462  -0.293  1.00  0.00           N  
ATOM   1428  H   TYR   153     -21.248 -27.304  -1.182  1.00  0.00           H  
ATOM   1429  CA  TYR   153     -21.628 -28.086   0.746  1.00  0.00           C  
ATOM   1430  HA  TYR   153     -21.030 -28.304   1.634  1.00  0.00           H  
ATOM   1431  CB  TYR   153     -22.678 -27.060   1.259  1.00  0.00           C  
ATOM   1432  HB1 TYR   153     -23.029 -27.509   2.182  1.00  0.00           H  
ATOM   1433  HB2 TYR   153     -23.530 -26.947   0.596  1.00  0.00           H  
ATOM   1434  CG  TYR   153     -22.183 -25.651   1.569  1.00  0.00           C  
ATOM   1435  CD1 TYR   153     -21.843 -24.666   0.638  1.00  0.00           C  
ATOM   1436  HD1 TYR   153     -21.904 -24.892  -0.423  1.00  0.00           H  
ATOM   1437  CE1 TYR   153     -21.383 -23.395   0.926  1.00  0.00           C  
ATOM   1438  HE1 TYR   153     -21.116 -22.732   0.124  1.00  0.00           H  
ATOM   1439  CZ  TYR   153     -21.260 -23.057   2.276  1.00  0.00           C  
ATOM   1440  OH  TYR   153     -20.838 -21.747   2.550  1.00  0.00           O  
ATOM   1441  HH  TYR   153     -20.747 -21.524   3.472  1.00  0.00           H  
ATOM   1442  CE2 TYR   153     -21.419 -24.015   3.292  1.00  0.00           C  
ATOM   1443  HE2 TYR   153     -21.375 -23.683   4.322  1.00  0.00           H  
ATOM   1444  CD2 TYR   153     -21.999 -25.258   2.929  1.00  0.00           C  
ATOM   1445  HD2 TYR   153     -22.267 -25.954   3.701  1.00  0.00           H  
ATOM   1446  C   TYR   153     -22.360 -29.415   0.342  1.00  0.00           C  
ATOM   1447  O   TYR   153     -22.815 -29.505  -0.847  1.00  0.00           O  
ATOM   1448  N   LYS   154     -22.578 -30.377   1.209  1.00  0.00           N  
ATOM   1449  H   LYS   154     -22.238 -30.199   2.148  1.00  0.00           H  
ATOM   1450  CA  LYS   154     -23.350 -31.661   1.078  1.00  0.00           C  
ATOM   1451  HA  LYS   154     -23.555 -31.732   0.010  1.00  0.00           H  
ATOM   1452  CB  LYS   154     -22.411 -32.862   1.365  1.00  0.00           C  
ATOM   1453  HB1 LYS   154     -21.466 -32.832   0.820  1.00  0.00           H  
ATOM   1454  HB2 LYS   154     -22.927 -33.703   0.905  1.00  0.00           H  
ATOM   1455  CG  LYS   154     -22.185 -32.979   2.906  1.00  0.00           C  
ATOM   1456  HG1 LYS   154     -23.088 -32.925   3.502  1.00  0.00           H  
ATOM   1457  HG2 LYS   154     -21.619 -32.107   3.255  1.00  0.00           H  
ATOM   1458  CD  LYS   154     -21.420 -34.269   3.251  1.00  0.00           C  
ATOM   1459  HD1 LYS   154     -20.405 -34.202   2.862  1.00  0.00           H  
ATOM   1460  HD2 LYS   154     -21.903 -35.073   2.702  1.00  0.00           H  
ATOM   1461  CE  LYS   154     -21.320 -34.557   4.784  1.00  0.00           C  
ATOM   1462  HE1 LYS   154     -21.436 -35.633   4.911  1.00  0.00           H  
ATOM   1463  HE2 LYS   154     -22.157 -34.051   5.278  1.00  0.00           H  
ATOM   1464  NZ  LYS   154     -20.107 -34.068   5.529  1.00  0.00           N1+
ATOM   1465  HZ1 LYS   154     -20.061 -34.602   6.386  1.00  0.00           H  
ATOM   1466  HZ2 LYS   154     -19.293 -34.356   5.014  1.00  0.00           H  
ATOM   1467  HZ3 LYS   154     -20.137 -33.091   5.766  1.00  0.00           H  
ATOM   1468  C   LYS   154     -24.724 -31.641   1.735  1.00  0.00           C  
ATOM   1469  O   LYS   154     -24.907 -31.181   2.877  1.00  0.00           O  
ATOM   1470  N   MET   155     -25.772 -32.016   0.966  1.00  0.00           N  
ATOM   1471  H   MET   155     -25.557 -32.349   0.042  1.00  0.00           H  
ATOM   1472  CA  MET   155     -27.161 -31.875   1.305  1.00  0.00           C  
ATOM   1473  HA  MET   155     -27.242 -30.904   1.792  1.00  0.00           H  
ATOM   1474  CB  MET   155     -27.953 -31.904   0.021  1.00  0.00           C  
ATOM   1475  HB1 MET   155     -27.913 -32.878  -0.475  1.00  0.00           H  
ATOM   1476  HB2 MET   155     -27.496 -31.225  -0.694  1.00  0.00           H  
ATOM   1477  CG  MET   155     -29.397 -31.630   0.309  1.00  0.00           C  
ATOM   1478  HG1 MET   155     -29.758 -32.417   0.978  1.00  0.00           H  
ATOM   1479  HG2 MET   155     -29.901 -31.906  -0.623  1.00  0.00           H  
ATOM   1480  SD  MET   155     -30.000 -30.051   0.977  1.00  0.00           S  
ATOM   1481  CE  MET   155     -29.654 -28.998  -0.487  1.00  0.00           C  
ATOM   1482  HE1 MET   155     -30.260 -29.295  -1.344  1.00  0.00           H  
ATOM   1483  HE2 MET   155     -29.743 -27.970  -0.130  1.00  0.00           H  
ATOM   1484  HE3 MET   155     -28.656 -29.138  -0.911  1.00  0.00           H  
ATOM   1485  C   MET   155     -27.564 -32.954   2.317  1.00  0.00           C  
ATOM   1486  O   MET   155     -27.343 -34.153   2.167  1.00  0.00           O  
ATOM   1487  N   THR   156     -28.047 -32.522   3.472  1.00  0.00           N  
ATOM   1488  H   THR   156     -28.144 -31.521   3.571  1.00  0.00           H  
ATOM   1489  CA  THR   156     -28.609 -33.230   4.649  1.00  0.00           C  
ATOM   1490  HA  THR   156     -28.010 -34.114   4.889  1.00  0.00           H  
ATOM   1491  CB  THR   156     -28.699 -32.358   5.886  1.00  0.00           C  
ATOM   1492  HB  THR   156     -28.843 -32.910   6.815  1.00  0.00           H  
ATOM   1493  CG2 THR   156     -27.431 -31.495   6.170  1.00  0.00           C  
ATOM   1494 HG21 THR   156     -27.431 -31.009   7.150  1.00  0.00           H  
ATOM   1495 HG22 THR   156     -26.520 -32.096   6.176  1.00  0.00           H  
ATOM   1496 HG23 THR   156     -27.291 -30.738   5.406  1.00  0.00           H  
ATOM   1497  OG1 THR   156     -29.694 -31.338   5.735  1.00  0.00           O  
ATOM   1498  HG1 THR   156     -29.411 -30.797   4.981  1.00  0.00           H  
ATOM   1499  C   THR   156     -29.987 -33.841   4.288  1.00  0.00           C  
ATOM   1500  O   THR   156     -30.558 -33.750   3.244  1.00  0.00           O  
ATOM   1501  N   SER   157     -30.546 -34.470   5.337  1.00  0.00           N  
ATOM   1502  H   SER   157     -30.041 -34.776   6.155  1.00  0.00           H  
ATOM   1503  CA  SER   157     -31.963 -34.972   5.298  1.00  0.00           C  
ATOM   1504  HA  SER   157     -32.086 -35.521   4.366  1.00  0.00           H  
ATOM   1505  CB  SER   157     -32.114 -35.951   6.506  1.00  0.00           C  
ATOM   1506  HB1 SER   157     -33.033 -36.532   6.397  1.00  0.00           H  
ATOM   1507  HB2 SER   157     -32.142 -35.388   7.434  1.00  0.00           H  
ATOM   1508  OG  SER   157     -31.033 -36.833   6.526  1.00  0.00           O  
ATOM   1509  HG  SER   157     -31.064 -37.295   7.365  1.00  0.00           H  
ATOM   1510  C   SER   157     -33.080 -33.937   5.444  1.00  0.00           C  
ATOM   1511  O   SER   157     -34.251 -34.244   5.433  1.00  0.00           O  
ATOM   1512  N   ILE   158     -32.698 -32.625   5.695  1.00  0.00           N  
ATOM   1513  H   ILE   158     -31.702 -32.468   5.637  1.00  0.00           H  
ATOM   1514  CA  ILE   158     -33.613 -31.507   5.958  1.00  0.00           C  
ATOM   1515  HA  ILE   158     -34.560 -31.929   6.302  1.00  0.00           H  
ATOM   1516  CB  ILE   158     -32.940 -30.617   6.987  1.00  0.00           C  
ATOM   1517  HB  ILE   158     -31.976 -30.295   6.584  1.00  0.00           H  
ATOM   1518  CG2 ILE   158     -33.842 -29.408   7.213  1.00  0.00           C  
ATOM   1519 HG21 ILE   158     -33.437 -28.784   8.006  1.00  0.00           H  
ATOM   1520 HG22 ILE   158     -34.085 -28.779   6.362  1.00  0.00           H  
ATOM   1521 HG23 ILE   158     -34.807 -29.783   7.561  1.00  0.00           H  
ATOM   1522  CG1 ILE   158     -32.511 -31.291   8.231  1.00  0.00           C  
ATOM   1523 HG11 ILE   158     -32.135 -30.668   9.046  1.00  0.00           H  
ATOM   1524 HG12 ILE   158     -31.794 -32.083   7.981  1.00  0.00           H  
ATOM   1525  CD  ILE   158     -33.711 -32.037   8.901  1.00  0.00           C  
ATOM   1526  HD1 ILE   158     -34.280 -32.728   8.274  1.00  0.00           H  
ATOM   1527  HD2 ILE   158     -33.347 -32.653   9.712  1.00  0.00           H  
ATOM   1528  HD3 ILE   158     -34.488 -31.319   9.147  1.00  0.00           H  
ATOM   1529  C   ILE   158     -33.802 -30.825   4.569  1.00  0.00           C  
ATOM   1530  O   ILE   158     -33.018 -29.898   4.153  1.00  0.00           O  
ATOM   1531  N   ARG   159     -34.883 -31.282   3.864  1.00  0.00           N  
ATOM   1532  H   ARG   159     -35.480 -32.015   4.212  1.00  0.00           H  
ATOM   1533  CA  ARG   159     -35.098 -30.828   2.491  1.00  0.00           C  
ATOM   1534  HA  ARG   159     -34.715 -29.810   2.515  1.00  0.00           H  
ATOM   1535  CB  ARG   159     -34.226 -31.583   1.537  1.00  0.00           C  
ATOM   1536  HB1 ARG   159     -33.174 -31.470   1.808  1.00  0.00           H  
ATOM   1537  HB2 ARG   159     -34.387 -31.190   0.532  1.00  0.00           H  
ATOM   1538  CG  ARG   159     -34.498 -33.110   1.596  1.00  0.00           C  
ATOM   1539  HG1 ARG   159     -35.581 -33.212   1.460  1.00  0.00           H  
ATOM   1540  HG2 ARG   159     -34.139 -33.578   2.511  1.00  0.00           H  
ATOM   1541  CD  ARG   159     -33.828 -33.928   0.518  1.00  0.00           C  
ATOM   1542  HD1 ARG   159     -34.014 -34.991   0.671  1.00  0.00           H  
ATOM   1543  HD2 ARG   159     -32.768 -33.657   0.565  1.00  0.00           H  
ATOM   1544  NE  ARG   159     -34.256 -33.539  -0.818  1.00  0.00           N  
ATOM   1545  HE  ARG   159     -33.484 -33.327  -1.433  1.00  0.00           H  
ATOM   1546  CZ  ARG   159     -35.430 -33.760  -1.400  1.00  0.00           C  
ATOM   1547  NH1 ARG   159     -36.541 -34.260  -0.807  1.00  0.00           N1+
ATOM   1548 HH11 ARG   159     -36.454 -34.782   0.056  1.00  0.00           H  
ATOM   1549 HH12 ARG   159     -37.420 -34.292  -1.294  1.00  0.00           H  
ATOM   1550  NH2 ARG   159     -35.549 -33.362  -2.633  1.00  0.00           N  
ATOM   1551 HH21 ARG   159     -34.713 -32.993  -3.064  1.00  0.00           H  
ATOM   1552 HH22 ARG   159     -36.438 -33.423  -3.109  1.00  0.00           H  
ATOM   1553  C   ARG   159     -36.605 -30.789   1.991  1.00  0.00           C  
ATOM   1554  O   ARG   159     -37.396 -31.649   2.359  1.00  0.00           O  
ATOM   1555  N   ASP   160     -37.115 -29.731   1.304  1.00  0.00           N  
ATOM   1556  H   ASP   160     -36.353 -29.153   0.985  1.00  0.00           H  
ATOM   1557  CA  ASP   160     -38.447 -29.558   0.805  1.00  0.00           C  
ATOM   1558  HA  ASP   160     -38.511 -28.581   0.331  1.00  0.00           H  
ATOM   1559  CB  ASP   160     -38.804 -30.589  -0.334  1.00  0.00           C  
ATOM   1560  HB1 ASP   160     -39.129 -31.577  -0.004  1.00  0.00           H  
ATOM   1561  HB2 ASP   160     -37.886 -30.795  -0.904  1.00  0.00           H  
ATOM   1562  CG  ASP   160     -39.817 -29.966  -1.349  1.00  0.00           C  
ATOM   1563  OD1 ASP   160     -40.043 -30.672  -2.391  1.00  0.00           O  
ATOM   1564  OD2 ASP   160     -40.372 -28.849  -1.164  1.00  0.00           O1-
ATOM   1565  C   ASP   160     -39.458 -29.635   1.981  1.00  0.00           C  
ATOM   1566  O   ASP   160     -40.344 -30.451   1.827  1.00  0.00           O  
ATOM   1567  N   VAL   161     -39.218 -28.830   3.027  1.00  0.00           N  
ATOM   1568  H   VAL   161     -38.331 -28.352   3.014  1.00  0.00           H  
ATOM   1569  CA  VAL   161     -40.006 -28.804   4.270  1.00  0.00           C  
ATOM   1570  HA  VAL   161     -40.991 -29.249   4.227  1.00  0.00           H  
ATOM   1571  CB  VAL   161     -39.290 -29.621   5.342  1.00  0.00           C  
ATOM   1572  HB  VAL   161     -39.694 -29.244   6.283  1.00  0.00           H  
ATOM   1573  CG1 VAL   161     -39.600 -31.122   5.467  1.00  0.00           C  
ATOM   1574 HG11 VAL   161     -40.685 -31.241   5.500  1.00  0.00           H  
ATOM   1575 HG12 VAL   161     -39.284 -31.700   4.607  1.00  0.00           H  
ATOM   1576 HG13 VAL   161     -39.163 -31.623   6.329  1.00  0.00           H  
ATOM   1577  CG2 VAL   161     -37.761 -29.356   5.443  1.00  0.00           C  
ATOM   1578 HG21 VAL   161     -37.402 -29.811   6.363  1.00  0.00           H  
ATOM   1579 HG22 VAL   161     -37.284 -29.918   4.641  1.00  0.00           H  
ATOM   1580 HG23 VAL   161     -37.534 -28.295   5.343  1.00  0.00           H  
ATOM   1581  C   VAL   161     -40.209 -27.331   4.709  1.00  0.00           C  
ATOM   1582  O   VAL   161     -39.331 -26.478   4.687  1.00  0.00           O  
ATOM   1583  N   LYS   162     -41.364 -27.030   5.254  1.00  0.00           N  
ATOM   1584  H   LYS   162     -42.040 -27.770   5.390  1.00  0.00           H  
ATOM   1585  CA  LYS   162     -41.629 -25.809   6.029  1.00  0.00           C  
ATOM   1586  HA  LYS   162     -41.190 -25.065   5.366  1.00  0.00           H  
ATOM   1587  CB  LYS   162     -43.164 -25.601   6.140  1.00  0.00           C  
ATOM   1588  HB1 LYS   162     -43.371 -24.566   6.397  1.00  0.00           H  
ATOM   1589  HB2 LYS   162     -43.533 -26.335   6.864  1.00  0.00           H  
ATOM   1590  CG  LYS   162     -43.940 -25.748   4.751  1.00  0.00           C  
ATOM   1591  HG1 LYS   162     -43.854 -26.820   4.530  1.00  0.00           H  
ATOM   1592  HG2 LYS   162     -43.488 -25.300   3.860  1.00  0.00           H  
ATOM   1593  CD  LYS   162     -45.310 -25.120   4.855  1.00  0.00           C  
ATOM   1594  HD1 LYS   162     -45.748 -25.452   5.796  1.00  0.00           H  
ATOM   1595  HD2 LYS   162     -46.038 -25.482   4.121  1.00  0.00           H  
ATOM   1596  CE  LYS   162     -45.170 -23.658   4.672  1.00  0.00           C  
ATOM   1597  HE1 LYS   162     -44.667 -23.458   3.728  1.00  0.00           H  
ATOM   1598  HE2 LYS   162     -44.531 -23.218   5.429  1.00  0.00           H  
ATOM   1599  NZ  LYS   162     -46.518 -22.975   4.700  1.00  0.00           N1+
ATOM   1600  HZ1 LYS   162     -46.925 -22.995   5.614  1.00  0.00           H  
ATOM   1601  HZ2 LYS   162     -46.325 -22.005   4.475  1.00  0.00           H  
ATOM   1602  HZ3 LYS   162     -47.174 -23.274   3.995  1.00  0.00           H  
ATOM   1603  C   LYS   162     -40.905 -25.742   7.321  1.00  0.00           C  
ATOM   1604  O   LYS   162     -40.882 -26.698   8.087  1.00  0.00           O  
ATOM   1605  N   PRO   163     -40.360 -24.598   7.811  1.00  0.00           N  
ATOM   1606  CD  PRO   163     -40.392 -23.318   6.991  1.00  0.00           C  
ATOM   1607  HD1 PRO   163     -41.394 -23.124   6.630  1.00  0.00           H  
ATOM   1608  HD2 PRO   163     -39.678 -23.400   6.169  1.00  0.00           H  
ATOM   1609  CG  PRO   163     -39.883 -22.277   8.005  1.00  0.00           C  
ATOM   1610  HG1 PRO   163     -40.768 -21.997   8.578  1.00  0.00           H  
ATOM   1611  HG2 PRO   163     -39.442 -21.458   7.452  1.00  0.00           H  
ATOM   1612  CB  PRO   163     -38.852 -22.995   8.864  1.00  0.00           C  
ATOM   1613  HB1 PRO   163     -38.743 -22.522   9.849  1.00  0.00           H  
ATOM   1614  HB2 PRO   163     -37.863 -22.782   8.461  1.00  0.00           H  
ATOM   1615  CA  PRO   163     -39.374 -24.497   8.915  1.00  0.00           C  
ATOM   1616  HA  PRO   163     -38.492 -25.111   8.722  1.00  0.00           H  
ATOM   1617  C   PRO   163     -39.854 -24.821  10.305  1.00  0.00           C  
ATOM   1618  O   PRO   163     -39.054 -25.273  11.190  1.00  0.00           O  
ATOM   1619  N   THR   164     -41.167 -24.575  10.561  1.00  0.00           N  
ATOM   1620  H   THR   164     -41.849 -24.445   9.825  1.00  0.00           H  
ATOM   1621  CA  THR   164     -41.697 -24.870  11.886  1.00  0.00           C  
ATOM   1622  HA  THR   164     -41.201 -24.255  12.640  1.00  0.00           H  
ATOM   1623  CB  THR   164     -43.202 -24.701  11.958  1.00  0.00           C  
ATOM   1624  HB  THR   164     -43.452 -25.083  12.951  1.00  0.00           H  
ATOM   1625  CG2 THR   164     -43.563 -23.221  11.857  1.00  0.00           C  
ATOM   1626 HG21 THR   164     -42.829 -22.602  11.339  1.00  0.00           H  
ATOM   1627 HG22 THR   164     -44.457 -23.156  11.235  1.00  0.00           H  
ATOM   1628 HG23 THR   164     -43.728 -22.854  12.875  1.00  0.00           H  
ATOM   1629  OG1 THR   164     -43.808 -25.382  10.866  1.00  0.00           O  
ATOM   1630  HG1 THR   164     -43.590 -26.300  11.068  1.00  0.00           H  
ATOM   1631  C   THR   164     -41.469 -26.353  12.345  1.00  0.00           C  
ATOM   1632  O   THR   164     -41.702 -27.226  11.508  1.00  0.00           O  
ATOM   1633  N   ASP   165     -40.936 -26.615  13.552  1.00  0.00           N  
ATOM   1634  H   ASP   165     -40.683 -25.824  14.130  1.00  0.00           H  
ATOM   1635  CA  ASP   165     -40.825 -27.967  14.197  1.00  0.00           C  
ATOM   1636  HA  ASP   165     -40.404 -27.761  15.187  1.00  0.00           H  
ATOM   1637  CB  ASP   165     -42.137 -28.583  14.342  1.00  0.00           C  
ATOM   1638  HB1 ASP   165     -41.972 -29.501  14.920  1.00  0.00           H  
ATOM   1639  HB2 ASP   165     -42.500 -28.864  13.358  1.00  0.00           H  
ATOM   1640  CG  ASP   165     -43.243 -27.705  15.098  1.00  0.00           C  
ATOM   1641  OD1 ASP   165     -44.453 -27.965  15.123  1.00  0.00           O  
ATOM   1642  OD2 ASP   165     -42.764 -26.714  15.713  1.00  0.00           O1-
ATOM   1643  C   ASP   165     -39.842 -28.937  13.552  1.00  0.00           C  
ATOM   1644  O   ASP   165     -39.591 -30.011  14.042  1.00  0.00           O  
ATOM   1645  N   VAL   166     -39.261 -28.562  12.431  1.00  0.00           N  
ATOM   1646  H   VAL   166     -39.520 -27.687  12.010  1.00  0.00           H  
ATOM   1647  CA  VAL   166     -38.195 -29.423  11.744  1.00  0.00           C  
ATOM   1648  HA  VAL   166     -37.805 -30.181  12.419  1.00  0.00           H  
ATOM   1649  CB  VAL   166     -38.771 -30.152  10.477  1.00  0.00           C  
ATOM   1650  HB  VAL   166     -39.595 -30.806  10.764  1.00  0.00           H  
ATOM   1651  CG1 VAL   166     -39.271 -29.098   9.535  1.00  0.00           C  
ATOM   1652 HG11 VAL   166     -40.127 -28.582   9.971  1.00  0.00           H  
ATOM   1653 HG12 VAL   166     -38.679 -28.209   9.308  1.00  0.00           H  
ATOM   1654 HG13 VAL   166     -39.597 -29.480   8.570  1.00  0.00           H  
ATOM   1655  CG2 VAL   166     -37.776 -31.075   9.761  1.00  0.00           C  
ATOM   1656 HG21 VAL   166     -38.162 -31.420   8.803  1.00  0.00           H  
ATOM   1657 HG22 VAL   166     -36.763 -30.696   9.615  1.00  0.00           H  
ATOM   1658 HG23 VAL   166     -37.780 -31.949  10.409  1.00  0.00           H  
ATOM   1659  C   VAL   166     -36.906 -28.640  11.392  1.00  0.00           C  
ATOM   1660  O   VAL   166     -35.825 -29.237  11.450  1.00  0.00           O  
ATOM   1661  N   GLY   167     -37.031 -27.329  11.077  1.00  0.00           N  
ATOM   1662  H   GLY   167     -37.968 -26.948  11.030  1.00  0.00           H  
ATOM   1663  CA  GLY   167     -35.888 -26.402  10.885  1.00  0.00           C  
ATOM   1664  HA1 GLY   167     -36.274 -25.451  10.532  1.00  0.00           H  
ATOM   1665  HA2 GLY   167     -35.056 -26.781  10.277  1.00  0.00           H  
ATOM   1666  C   GLY   167     -35.215 -26.061  12.209  1.00  0.00           C  
ATOM   1667  O   GLY   167     -34.759 -24.961  12.393  1.00  0.00           O  
ATOM   1668  N   VAL   168     -34.924 -27.072  13.081  1.00  0.00           N  
ATOM   1669  H   VAL   168     -35.045 -28.045  12.844  1.00  0.00           H  
ATOM   1670  CA  VAL   168     -34.604 -26.783  14.514  1.00  0.00           C  
ATOM   1671  HA  VAL   168     -35.386 -26.140  14.899  1.00  0.00           H  
ATOM   1672  CB  VAL   168     -34.773 -28.098  15.338  1.00  0.00           C  
ATOM   1673  HB  VAL   168     -34.451 -27.836  16.351  1.00  0.00           H  
ATOM   1674  CG1 VAL   168     -36.133 -28.643  15.412  1.00  0.00           C  
ATOM   1675 HG11 VAL   168     -36.136 -29.517  16.061  1.00  0.00           H  
ATOM   1676 HG12 VAL   168     -36.874 -27.985  15.866  1.00  0.00           H  
ATOM   1677 HG13 VAL   168     -36.337 -28.972  14.404  1.00  0.00           H  
ATOM   1678  CG2 VAL   168     -33.897 -29.243  14.808  1.00  0.00           C  
ATOM   1679 HG21 VAL   168     -34.162 -30.217  15.207  1.00  0.00           H  
ATOM   1680 HG22 VAL   168     -34.107 -29.438  13.757  1.00  0.00           H  
ATOM   1681 HG23 VAL   168     -32.831 -29.051  14.983  1.00  0.00           H  
ATOM   1682  C   VAL   168     -33.223 -26.131  14.763  1.00  0.00           C  
ATOM   1683  O   VAL   168     -32.356 -26.401  13.971  1.00  0.00           O  
ATOM   1684  N   LEU   169     -33.170 -25.225  15.748  1.00  0.00           N  
ATOM   1685  H   LEU   169     -33.976 -24.987  16.304  1.00  0.00           H  
ATOM   1686  CA  LEU   169     -31.924 -24.700  16.155  1.00  0.00           C  
ATOM   1687  HA  LEU   169     -31.353 -24.245  15.347  1.00  0.00           H  
ATOM   1688  CB  LEU   169     -32.135 -23.603  17.271  1.00  0.00           C  
ATOM   1689  HB1 LEU   169     -31.209 -23.327  17.779  1.00  0.00           H  
ATOM   1690  HB2 LEU   169     -32.735 -24.030  18.068  1.00  0.00           H  
ATOM   1691  CG  LEU   169     -32.840 -22.344  16.744  1.00  0.00           C  
ATOM   1692  HG  LEU   169     -33.686 -22.632  16.132  1.00  0.00           H  
ATOM   1693  CD1 LEU   169     -33.237 -21.402  17.943  1.00  0.00           C  
ATOM   1694 HD11 LEU   169     -33.745 -20.535  17.506  1.00  0.00           H  
ATOM   1695 HD12 LEU   169     -33.849 -21.917  18.679  1.00  0.00           H  
ATOM   1696 HD13 LEU   169     -32.339 -21.086  18.469  1.00  0.00           H  
ATOM   1697  CD2 LEU   169     -31.899 -21.639  15.758  1.00  0.00           C  
ATOM   1698 HD21 LEU   169     -30.939 -21.538  16.261  1.00  0.00           H  
ATOM   1699 HD22 LEU   169     -31.803 -22.238  14.855  1.00  0.00           H  
ATOM   1700 HD23 LEU   169     -32.255 -20.647  15.485  1.00  0.00           H  
ATOM   1701  C   LEU   169     -30.828 -25.634  16.638  1.00  0.00           C  
ATOM   1702  O   LEU   169     -29.597 -25.389  16.392  1.00  0.00           O  
ATOM   1703  N   ASP   170     -31.232 -26.877  17.025  1.00  0.00           N  
ATOM   1704  H   ASP   170     -32.160 -27.014  17.409  1.00  0.00           H  
ATOM   1705  CA  ASP   170     -30.279 -27.977  17.294  1.00  0.00           C  
ATOM   1706  HA  ASP   170     -29.539 -27.552  17.971  1.00  0.00           H  
ATOM   1707  CB  ASP   170     -30.966 -29.223  17.944  1.00  0.00           C  
ATOM   1708  HB1 ASP   170     -30.365 -30.131  17.881  1.00  0.00           H  
ATOM   1709  HB2 ASP   170     -31.890 -29.448  17.404  1.00  0.00           H  
ATOM   1710  CG  ASP   170     -31.370 -29.061  19.399  1.00  0.00           C  
ATOM   1711  OD1 ASP   170     -31.216 -27.941  19.878  1.00  0.00           O  
ATOM   1712  OD2 ASP   170     -31.757 -30.015  20.081  1.00  0.00           O1-
ATOM   1713  C   ASP   170     -29.526 -28.442  16.000  1.00  0.00           C  
ATOM   1714  O   ASP   170     -28.487 -29.072  16.082  1.00  0.00           O  
ATOM   1715  N   GLU   171     -30.029 -28.165  14.785  1.00  0.00           N  
ATOM   1716  H   GLU   171     -30.999 -27.868  14.738  1.00  0.00           H  
ATOM   1717  CA  GLU   171     -29.329 -28.450  13.506  1.00  0.00           C  
ATOM   1718  HA  GLU   171     -29.084 -29.507  13.385  1.00  0.00           H  
ATOM   1719  CB  GLU   171     -30.127 -28.017  12.220  1.00  0.00           C  
ATOM   1720  HB1 GLU   171     -29.443 -28.056  11.371  1.00  0.00           H  
ATOM   1721  HB2 GLU   171     -30.422 -26.966  12.235  1.00  0.00           H  
ATOM   1722  CG  GLU   171     -31.357 -28.939  12.034  1.00  0.00           C  
ATOM   1723  HG1 GLU   171     -31.802 -28.654  11.086  1.00  0.00           H  
ATOM   1724  HG2 GLU   171     -32.115 -28.729  12.795  1.00  0.00           H  
ATOM   1725  CD  GLU   171     -30.917 -30.455  11.998  1.00  0.00           C  
ATOM   1726  OE1 GLU   171     -30.245 -30.900  11.020  1.00  0.00           O  
ATOM   1727  OE2 GLU   171     -31.407 -31.179  12.870  1.00  0.00           O1-
ATOM   1728  C   GLU   171     -27.885 -27.777  13.433  1.00  0.00           C  
ATOM   1729  O   GLU   171     -27.048 -28.287  12.738  1.00  0.00           O  
ATOM   1730  N   GLN   172     -27.653 -26.647  14.157  1.00  0.00           N  
ATOM   1731  H   GLN   172     -28.404 -26.271  14.712  1.00  0.00           H  
ATOM   1732  CA  GLN   172     -26.376 -25.848  14.251  1.00  0.00           C  
ATOM   1733  HA  GLN   172     -25.764 -25.957  13.354  1.00  0.00           H  
ATOM   1734  CB  GLN   172     -26.760 -24.393  14.440  1.00  0.00           C  
ATOM   1735  HB1 GLN   172     -25.851 -23.811  14.633  1.00  0.00           H  
ATOM   1736  HB2 GLN   172     -27.414 -24.356  15.312  1.00  0.00           H  
ATOM   1737  CG  GLN   172     -27.337 -23.651  13.191  1.00  0.00           C  
ATOM   1738  HG1 GLN   172     -26.635 -23.756  12.368  1.00  0.00           H  
ATOM   1739  HG2 GLN   172     -27.372 -22.584  13.381  1.00  0.00           H  
ATOM   1740  CD  GLN   172     -28.845 -23.962  12.841  1.00  0.00           C  
ATOM   1741  OE1 GLN   172     -29.148 -24.817  12.042  1.00  0.00           O  
ATOM   1742  NE2 GLN   172     -29.804 -23.212  13.314  1.00  0.00           N  
ATOM   1743 HE21 GLN   172     -29.535 -22.516  13.982  1.00  0.00           H  
ATOM   1744 HE22 GLN   172     -30.751 -23.455  13.050  1.00  0.00           H  
ATOM   1745  C   GLN   172     -25.510 -26.336  15.407  1.00  0.00           C  
ATOM   1746  O   GLN   172     -24.482 -25.747  15.683  1.00  0.00           O  
ATOM   1747  N   LYS   173     -25.899 -27.370  16.239  1.00  0.00           N  
ATOM   1748  H   LYS   173     -26.783 -27.796  16.005  1.00  0.00           H  
ATOM   1749  CA  LYS   173     -24.912 -28.185  17.041  1.00  0.00           C  
ATOM   1750  HA  LYS   173     -24.243 -27.542  17.609  1.00  0.00           H  
ATOM   1751  CB  LYS   173     -25.628 -29.052  18.099  1.00  0.00           C  
ATOM   1752  HB1 LYS   173     -24.906 -29.481  18.792  1.00  0.00           H  
ATOM   1753  HB2 LYS   173     -26.053 -29.900  17.578  1.00  0.00           H  
ATOM   1754  CG  LYS   173     -26.707 -28.506  19.051  1.00  0.00           C  
ATOM   1755  HG1 LYS   173     -27.422 -27.831  18.573  1.00  0.00           H  
ATOM   1756  HG2 LYS   173     -26.334 -27.960  19.919  1.00  0.00           H  
ATOM   1757  CD  LYS   173     -27.599 -29.630  19.611  1.00  0.00           C  
ATOM   1758  HD1 LYS   173     -27.956 -30.305  18.827  1.00  0.00           H  
ATOM   1759  HD2 LYS   173     -28.486 -29.143  20.026  1.00  0.00           H  
ATOM   1760  CE  LYS   173     -26.853 -30.466  20.637  1.00  0.00           C  
ATOM   1761  HE1 LYS   173     -26.468 -29.871  21.464  1.00  0.00           H  
ATOM   1762  HE2 LYS   173     -26.037 -31.019  20.184  1.00  0.00           H  
ATOM   1763  NZ  LYS   173     -27.890 -31.482  21.047  1.00  0.00           N1+
ATOM   1764  HZ1 LYS   173     -28.210 -31.928  20.193  1.00  0.00           H  
ATOM   1765  HZ2 LYS   173     -27.498 -32.190  21.658  1.00  0.00           H  
ATOM   1766  HZ3 LYS   173     -28.607 -30.992  21.567  1.00  0.00           H  
ATOM   1767  C   LYS   173     -23.969 -28.910  16.085  1.00  0.00           C  
ATOM   1768  O   LYS   173     -24.361 -29.711  15.253  1.00  0.00           O  
ATOM   1769  N   GLY   174     -22.693 -28.712  16.321  1.00  0.00           N  
ATOM   1770  H   GLY   174     -22.543 -28.230  17.194  1.00  0.00           H  
ATOM   1771  CA  GLY   174     -21.555 -29.229  15.582  1.00  0.00           C  
ATOM   1772  HA1 GLY   174     -21.381 -30.287  15.807  1.00  0.00           H  
ATOM   1773  HA2 GLY   174     -20.601 -28.772  15.815  1.00  0.00           H  
ATOM   1774  C   GLY   174     -21.891 -29.108  14.041  1.00  0.00           C  
ATOM   1775  O   GLY   174     -22.365 -28.133  13.549  1.00  0.00           O  
ATOM   1776  N   LYS   175     -21.492 -30.200  13.331  1.00  0.00           N  
ATOM   1777  H   LYS   175     -21.090 -30.923  13.906  1.00  0.00           H  
ATOM   1778  CA  LYS   175     -21.618 -30.353  11.822  1.00  0.00           C  
ATOM   1779  HA  LYS   175     -21.002 -31.179  11.479  1.00  0.00           H  
ATOM   1780  CB  LYS   175     -23.048 -30.730  11.475  1.00  0.00           C  
ATOM   1781  HB1 LYS   175     -23.220 -30.712  10.393  1.00  0.00           H  
ATOM   1782  HB2 LYS   175     -23.695 -29.946  11.847  1.00  0.00           H  
ATOM   1783  CG  LYS   175     -23.438 -32.067  12.170  1.00  0.00           C  
ATOM   1784  HG1 LYS   175     -23.245 -32.070  13.235  1.00  0.00           H  
ATOM   1785  HG2 LYS   175     -22.801 -32.869  11.806  1.00  0.00           H  
ATOM   1786  CD  LYS   175     -24.928 -32.402  11.839  1.00  0.00           C  
ATOM   1787  HD1 LYS   175     -25.210 -33.272  12.444  1.00  0.00           H  
ATOM   1788  HD2 LYS   175     -24.951 -32.719  10.792  1.00  0.00           H  
ATOM   1789  CE  LYS   175     -25.932 -31.277  12.034  1.00  0.00           C  
ATOM   1790  HE1 LYS   175     -26.880 -31.586  11.604  1.00  0.00           H  
ATOM   1791  HE2 LYS   175     -25.629 -30.410  11.451  1.00  0.00           H  
ATOM   1792  NZ  LYS   175     -25.991 -30.950  13.475  1.00  0.00           N1+
ATOM   1793  HZ1 LYS   175     -26.350 -31.705  14.035  1.00  0.00           H  
ATOM   1794  HZ2 LYS   175     -25.132 -30.642  13.896  1.00  0.00           H  
ATOM   1795  HZ3 LYS   175     -26.564 -30.119  13.536  1.00  0.00           H  
ATOM   1796  C   LYS   175     -21.019 -29.091  11.070  1.00  0.00           C  
ATOM   1797  O   LYS   175     -21.438 -28.955   9.965  1.00  0.00           O  
ATOM   1798  N   ASP   176     -20.186 -28.260  11.639  1.00  0.00           N  
ATOM   1799  H   ASP   176     -19.959 -28.481  12.595  1.00  0.00           H  
ATOM   1800  CA  ASP   176     -19.433 -27.131  10.917  1.00  0.00           C  
ATOM   1801  HA  ASP   176     -18.822 -26.661  11.694  1.00  0.00           H  
ATOM   1802  CB  ASP   176     -18.414 -27.712   9.871  1.00  0.00           C  
ATOM   1803  HB1 ASP   176     -17.835 -26.925   9.383  1.00  0.00           H  
ATOM   1804  HB2 ASP   176     -18.946 -28.214   9.073  1.00  0.00           H  
ATOM   1805  CG  ASP   176     -17.505 -28.812  10.463  1.00  0.00           C  
ATOM   1806  OD1 ASP   176     -16.922 -29.516   9.609  1.00  0.00           O  
ATOM   1807  OD2 ASP   176     -17.237 -28.940  11.685  1.00  0.00           O1-
ATOM   1808  C   ASP   176     -20.385 -26.091  10.306  1.00  0.00           C  
ATOM   1809  O   ASP   176     -21.449 -25.784  10.901  1.00  0.00           O  
ATOM   1810  N   LYS   177     -19.914 -25.355   9.301  1.00  0.00           N  
ATOM   1811  H   LYS   177     -19.017 -25.573   8.886  1.00  0.00           H  
ATOM   1812  CA  LYS   177     -20.673 -24.278   8.664  1.00  0.00           C  
ATOM   1813  HA  LYS   177     -21.000 -23.680   9.515  1.00  0.00           H  
ATOM   1814  CB  LYS   177     -19.737 -23.350   7.859  1.00  0.00           C  
ATOM   1815  HB1 LYS   177     -20.328 -22.602   7.329  1.00  0.00           H  
ATOM   1816  HB2 LYS   177     -19.254 -24.036   7.148  1.00  0.00           H  
ATOM   1817  CG  LYS   177     -18.776 -22.552   8.762  1.00  0.00           C  
ATOM   1818  HG1 LYS   177     -18.049 -23.174   9.295  1.00  0.00           H  
ATOM   1819  HG2 LYS   177     -19.440 -21.965   9.394  1.00  0.00           H  
ATOM   1820  CD  LYS   177     -17.977 -21.560   7.998  1.00  0.00           C  
ATOM   1821  HD1 LYS   177     -18.659 -20.790   7.654  1.00  0.00           H  
ATOM   1822  HD2 LYS   177     -17.519 -22.092   7.162  1.00  0.00           H  
ATOM   1823  CE  LYS   177     -16.858 -20.873   8.772  1.00  0.00           C  
ATOM   1824  HE1 LYS   177     -16.332 -20.216   8.089  1.00  0.00           H  
ATOM   1825  HE2 LYS   177     -16.176 -21.629   9.154  1.00  0.00           H  
ATOM   1826  NZ  LYS   177     -17.402 -20.141   9.916  1.00  0.00           N1+
ATOM   1827  HZ1 LYS   177     -16.687 -19.604  10.387  1.00  0.00           H  
ATOM   1828  HZ2 LYS   177     -18.068 -19.435   9.629  1.00  0.00           H  
ATOM   1829  HZ3 LYS   177     -17.769 -20.777  10.612  1.00  0.00           H  
ATOM   1830  C   LYS   177     -21.834 -24.755   7.763  1.00  0.00           C  
ATOM   1831  O   LYS   177     -21.696 -25.836   7.169  1.00  0.00           O  
ATOM   1832  N   GLN   178     -22.857 -23.928   7.667  1.00  0.00           N  
ATOM   1833  H   GLN   178     -22.822 -23.081   8.202  1.00  0.00           H  
ATOM   1834  CA  GLN   178     -24.056 -24.341   6.925  1.00  0.00           C  
ATOM   1835  HA  GLN   178     -23.997 -25.350   6.529  1.00  0.00           H  
ATOM   1836  CB  GLN   178     -25.279 -24.234   7.815  1.00  0.00           C  
ATOM   1837  HB1 GLN   178     -26.123 -24.479   7.175  1.00  0.00           H  
ATOM   1838  HB2 GLN   178     -25.345 -23.179   8.054  1.00  0.00           H  
ATOM   1839  CG  GLN   178     -25.367 -25.137   9.003  1.00  0.00           C  
ATOM   1840  HG1 GLN   178     -24.511 -25.134   9.684  1.00  0.00           H  
ATOM   1841  HG2 GLN   178     -25.279 -26.180   8.716  1.00  0.00           H  
ATOM   1842  CD  GLN   178     -26.601 -25.063   9.864  1.00  0.00           C  
ATOM   1843  OE1 GLN   178     -27.380 -24.151   9.732  1.00  0.00           O  
ATOM   1844  NE2 GLN   178     -26.707 -25.971  10.794  1.00  0.00           N  
ATOM   1845 HE21 GLN   178     -26.012 -26.688  10.923  1.00  0.00           H  
ATOM   1846 HE22 GLN   178     -27.495 -25.772  11.388  1.00  0.00           H  
ATOM   1847  C   GLN   178     -24.276 -23.366   5.754  1.00  0.00           C  
ATOM   1848  O   GLN   178     -23.976 -22.157   5.788  1.00  0.00           O  
ATOM   1849  N   LEU   179     -24.968 -23.927   4.765  1.00  0.00           N  
ATOM   1850  H   LEU   179     -25.181 -24.913   4.760  1.00  0.00           H  
ATOM   1851  CA  LEU   179     -25.706 -23.151   3.752  1.00  0.00           C  
ATOM   1852  HA  LEU   179     -25.553 -22.103   4.046  1.00  0.00           H  
ATOM   1853  CB  LEU   179     -25.033 -23.316   2.446  1.00  0.00           C  
ATOM   1854  HB1 LEU   179     -25.086 -24.380   2.202  1.00  0.00           H  
ATOM   1855  HB2 LEU   179     -23.992 -23.012   2.523  1.00  0.00           H  
ATOM   1856  CG  LEU   179     -25.753 -22.663   1.235  1.00  0.00           C  
ATOM   1857  HG  LEU   179     -26.747 -23.102   1.125  1.00  0.00           H  
ATOM   1858  CD1 LEU   179     -25.894 -21.176   1.280  1.00  0.00           C  
ATOM   1859 HD11 LEU   179     -24.927 -20.674   1.301  1.00  0.00           H  
ATOM   1860 HD12 LEU   179     -26.366 -20.808   0.373  1.00  0.00           H  
ATOM   1861 HD13 LEU   179     -26.508 -20.833   2.116  1.00  0.00           H  
ATOM   1862  CD2 LEU   179     -24.956 -23.022  -0.005  1.00  0.00           C  
ATOM   1863 HD21 LEU   179     -24.999 -24.068  -0.311  1.00  0.00           H  
ATOM   1864 HD22 LEU   179     -25.402 -22.457  -0.818  1.00  0.00           H  
ATOM   1865 HD23 LEU   179     -23.927 -22.723   0.192  1.00  0.00           H  
ATOM   1866  C   LEU   179     -27.215 -23.396   3.784  1.00  0.00           C  
ATOM   1867  O   LEU   179     -27.575 -24.584   3.795  1.00  0.00           O  
ATOM   1868  N   THR   180     -28.071 -22.354   3.731  1.00  0.00           N  
ATOM   1869  H   THR   180     -27.682 -21.439   3.872  1.00  0.00           H  
ATOM   1870  CA  THR   180     -29.550 -22.575   3.904  1.00  0.00           C  
ATOM   1871  HA  THR   180     -29.776 -23.650   3.891  1.00  0.00           H  
ATOM   1872  CB  THR   180     -29.958 -21.953   5.220  1.00  0.00           C  
ATOM   1873  HB  THR   180     -29.457 -20.983   5.294  1.00  0.00           H  
ATOM   1874  CG2 THR   180     -31.446 -21.777   5.526  1.00  0.00           C  
ATOM   1875 HG21 THR   180     -31.797 -21.073   4.775  1.00  0.00           H  
ATOM   1876 HG22 THR   180     -31.946 -22.725   5.345  1.00  0.00           H  
ATOM   1877 HG23 THR   180     -31.577 -21.338   6.514  1.00  0.00           H  
ATOM   1878  OG1 THR   180     -29.513 -22.782   6.288  1.00  0.00           O  
ATOM   1879  HG1 THR   180     -28.701 -22.373   6.604  1.00  0.00           H  
ATOM   1880  C   THR   180     -30.252 -21.974   2.670  1.00  0.00           C  
ATOM   1881  O   THR   180     -30.261 -20.742   2.547  1.00  0.00           O  
ATOM   1882  N   LEU   181     -30.902 -22.737   1.803  1.00  0.00           N  
ATOM   1883  H   LEU   181     -30.876 -23.716   2.051  1.00  0.00           H  
ATOM   1884  CA  LEU   181     -31.621 -22.331   0.592  1.00  0.00           C  
ATOM   1885  HA  LEU   181     -31.295 -21.328   0.300  1.00  0.00           H  
ATOM   1886  CB  LEU   181     -31.202 -23.204  -0.623  1.00  0.00           C  
ATOM   1887  HB1 LEU   181     -31.614 -22.867  -1.572  1.00  0.00           H  
ATOM   1888  HB2 LEU   181     -31.606 -24.214  -0.543  1.00  0.00           H  
ATOM   1889  CG  LEU   181     -29.685 -23.372  -0.826  1.00  0.00           C  
ATOM   1890  HG  LEU   181     -29.241 -23.666   0.128  1.00  0.00           H  
ATOM   1891  CD1 LEU   181     -29.374 -24.457  -1.849  1.00  0.00           C  
ATOM   1892 HD11 LEU   181     -29.837 -25.360  -1.455  1.00  0.00           H  
ATOM   1893 HD12 LEU   181     -29.858 -24.159  -2.771  1.00  0.00           H  
ATOM   1894 HD13 LEU   181     -28.288 -24.582  -1.850  1.00  0.00           H  
ATOM   1895  CD2 LEU   181     -29.008 -22.034  -1.188  1.00  0.00           C  
ATOM   1896 HD21 LEU   181     -29.707 -21.514  -1.842  1.00  0.00           H  
ATOM   1897 HD22 LEU   181     -28.812 -21.386  -0.328  1.00  0.00           H  
ATOM   1898 HD23 LEU   181     -28.101 -22.253  -1.742  1.00  0.00           H  
ATOM   1899  C   LEU   181     -33.093 -22.319   0.920  1.00  0.00           C  
ATOM   1900  O   LEU   181     -33.660 -23.368   1.050  1.00  0.00           O  
ATOM   1901  N   ILE   182     -33.684 -21.120   0.825  1.00  0.00           N  
ATOM   1902  H   ILE   182     -33.037 -20.366   0.640  1.00  0.00           H  
ATOM   1903  CA  ILE   182     -35.065 -20.802   1.041  1.00  0.00           C  
ATOM   1904  HA  ILE   182     -35.497 -21.647   1.583  1.00  0.00           H  
ATOM   1905  CB  ILE   182     -35.263 -19.617   2.025  1.00  0.00           C  
ATOM   1906  HB  ILE   182     -35.230 -18.786   1.329  1.00  0.00           H  
ATOM   1907  CG2 ILE   182     -36.688 -19.639   2.656  1.00  0.00           C  
ATOM   1908 HG21 ILE   182     -37.390 -19.208   1.941  1.00  0.00           H  
ATOM   1909 HG22 ILE   182     -36.994 -20.670   2.852  1.00  0.00           H  
ATOM   1910 HG23 ILE   182     -36.750 -18.931   3.484  1.00  0.00           H  
ATOM   1911  CG1 ILE   182     -34.185 -19.490   3.151  1.00  0.00           C  
ATOM   1912 HG11 ILE   182     -33.184 -19.540   2.734  1.00  0.00           H  
ATOM   1913 HG12 ILE   182     -34.436 -20.274   3.862  1.00  0.00           H  
ATOM   1914  CD  ILE   182     -34.183 -18.069   3.856  1.00  0.00           C  
ATOM   1915  HD1 ILE   182     -35.077 -18.057   4.482  1.00  0.00           H  
ATOM   1916  HD2 ILE   182     -33.301 -17.904   4.485  1.00  0.00           H  
ATOM   1917  HD3 ILE   182     -34.130 -17.238   3.161  1.00  0.00           H  
ATOM   1918  C   ILE   182     -35.779 -20.592  -0.340  1.00  0.00           C  
ATOM   1919  O   ILE   182     -35.279 -19.860  -1.192  1.00  0.00           O  
ATOM   1920  N   THR   183     -36.901 -21.243  -0.482  1.00  0.00           N  
ATOM   1921  H   THR   183     -37.255 -21.813   0.273  1.00  0.00           H  
ATOM   1922  CA  THR   183     -37.783 -20.893  -1.606  1.00  0.00           C  
ATOM   1923  HA  THR   183     -37.575 -19.836  -1.800  1.00  0.00           H  
ATOM   1924  CB  THR   183     -37.561 -21.710  -2.885  1.00  0.00           C  
ATOM   1925  HB  THR   183     -36.492 -21.816  -3.055  1.00  0.00           H  
ATOM   1926  CG2 THR   183     -38.069 -23.127  -2.783  1.00  0.00           C  
ATOM   1927 HG21 THR   183     -39.162 -23.174  -2.703  1.00  0.00           H  
ATOM   1928 HG22 THR   183     -37.843 -23.750  -3.655  1.00  0.00           H  
ATOM   1929 HG23 THR   183     -37.592 -23.674  -1.977  1.00  0.00           H  
ATOM   1930  OG1 THR   183     -38.185 -21.132  -3.981  1.00  0.00           O  
ATOM   1931  HG1 THR   183     -37.785 -20.260  -3.998  1.00  0.00           H  
ATOM   1932  C   THR   183     -39.213 -20.800  -1.203  1.00  0.00           C  
ATOM   1933  O   THR   183     -39.609 -21.399  -0.198  1.00  0.00           O  
ATOM   1934  N   ALA   184     -39.991 -19.970  -1.839  1.00  0.00           N  
ATOM   1935  H   ALA   184     -39.504 -19.265  -2.379  1.00  0.00           H  
ATOM   1936  CA  ALA   184     -41.366 -19.715  -1.458  1.00  0.00           C  
ATOM   1937  HA  ALA   184     -41.800 -20.644  -1.097  1.00  0.00           H  
ATOM   1938  CB  ALA   184     -41.425 -18.849  -0.176  1.00  0.00           C  
ATOM   1939  HB1 ALA   184     -42.382 -18.928   0.324  1.00  0.00           H  
ATOM   1940  HB2 ALA   184     -40.606 -19.022   0.522  1.00  0.00           H  
ATOM   1941  HB3 ALA   184     -41.209 -17.804  -0.398  1.00  0.00           H  
ATOM   1942  C   ALA   184     -42.077 -19.049  -2.610  1.00  0.00           C  
ATOM   1943  O   ALA   184     -41.449 -18.729  -3.645  1.00  0.00           O  
ATOM   1944  N   ASP   185     -43.390 -18.776  -2.366  1.00  0.00           N  
ATOM   1945  H   ASP   185     -43.753 -18.982  -1.453  1.00  0.00           H  
ATOM   1946  CA  ASP   185     -44.293 -17.806  -3.067  1.00  0.00           C  
ATOM   1947  HA  ASP   185     -43.722 -16.983  -3.494  1.00  0.00           H  
ATOM   1948  CB  ASP   185     -44.852 -18.609  -4.219  1.00  0.00           C  
ATOM   1949  HB1 ASP   185     -45.317 -19.545  -3.909  1.00  0.00           H  
ATOM   1950  HB2 ASP   185     -43.997 -18.884  -4.837  1.00  0.00           H  
ATOM   1951  CG  ASP   185     -45.903 -17.852  -5.040  1.00  0.00           C  
ATOM   1952  OD1 ASP   185     -45.720 -16.630  -5.332  1.00  0.00           O  
ATOM   1953  OD2 ASP   185     -46.912 -18.496  -5.423  1.00  0.00           O1-
ATOM   1954  C   ASP   185     -45.332 -17.250  -2.087  1.00  0.00           C  
ATOM   1955  O   ASP   185     -45.233 -17.632  -0.871  1.00  0.00           O  
ATOM   1956  N   ASP   186     -46.139 -16.317  -2.495  1.00  0.00           N  
ATOM   1957  H   ASP   186     -46.052 -15.999  -3.450  1.00  0.00           H  
ATOM   1958  CA  ASP   186     -47.204 -15.698  -1.711  1.00  0.00           C  
ATOM   1959  HA  ASP   186     -47.668 -15.066  -2.465  1.00  0.00           H  
ATOM   1960  CB  ASP   186     -48.348 -16.622  -1.294  1.00  0.00           C  
ATOM   1961  HB1 ASP   186     -48.957 -16.116  -0.533  1.00  0.00           H  
ATOM   1962  HB2 ASP   186     -48.051 -17.499  -0.711  1.00  0.00           H  
ATOM   1963  CG  ASP   186     -49.170 -17.175  -2.436  1.00  0.00           C  
ATOM   1964  OD1 ASP   186     -49.628 -18.338  -2.370  1.00  0.00           O  
ATOM   1965  OD2 ASP   186     -49.298 -16.424  -3.432  1.00  0.00           O1-
ATOM   1966  C   ASP   186     -46.656 -14.647  -0.723  1.00  0.00           C  
ATOM   1967  O   ASP   186     -46.937 -14.749   0.460  1.00  0.00           O  
ATOM   1968  N   TYR   187     -46.017 -13.617  -1.297  1.00  0.00           N  
ATOM   1969  H   TYR   187     -45.920 -13.610  -2.300  1.00  0.00           H  
ATOM   1970  CA  TYR   187     -45.586 -12.546  -0.487  1.00  0.00           C  
ATOM   1971  HA  TYR   187     -45.151 -13.112   0.326  1.00  0.00           H  
ATOM   1972  CB  TYR   187     -44.614 -11.761  -1.376  1.00  0.00           C  
ATOM   1973  HB1 TYR   187     -45.172 -11.556  -2.292  1.00  0.00           H  
ATOM   1974  HB2 TYR   187     -43.814 -12.431  -1.663  1.00  0.00           H  
ATOM   1975  CG  TYR   187     -44.118 -10.553  -0.728  1.00  0.00           C  
ATOM   1976  CD1 TYR   187     -43.035 -10.616   0.161  1.00  0.00           C  
ATOM   1977  HD1 TYR   187     -42.618 -11.589   0.351  1.00  0.00           H  
ATOM   1978  CE1 TYR   187     -42.421  -9.504   0.684  1.00  0.00           C  
ATOM   1979  HE1 TYR   187     -41.580  -9.625   1.351  1.00  0.00           H  
ATOM   1980  CZ  TYR   187     -42.998  -8.251   0.428  1.00  0.00           C  
ATOM   1981  OH  TYR   187     -42.473  -7.107   0.917  1.00  0.00           O  
ATOM   1982  HH  TYR   187     -41.526  -7.185   1.049  1.00  0.00           H  
ATOM   1983  CE2 TYR   187     -44.068  -8.113  -0.459  1.00  0.00           C  
ATOM   1984  HE2 TYR   187     -44.455  -7.129  -0.675  1.00  0.00           H  
ATOM   1985  CD2 TYR   187     -44.664  -9.302  -1.071  1.00  0.00           C  
ATOM   1986  HD2 TYR   187     -45.466  -9.192  -1.787  1.00  0.00           H  
ATOM   1987  C   TYR   187     -46.744 -11.695   0.226  1.00  0.00           C  
ATOM   1988  O   TYR   187     -47.945 -11.764  -0.030  1.00  0.00           O  
ATOM   1989  N   ASN   188     -46.305 -10.926   1.253  1.00  0.00           N  
ATOM   1990  H   ASN   188     -45.320 -11.047   1.444  1.00  0.00           H  
ATOM   1991  CA  ASN   188     -47.174 -10.116   2.077  1.00  0.00           C  
ATOM   1992  HA  ASN   188     -48.095  -9.935   1.527  1.00  0.00           H  
ATOM   1993  CB  ASN   188     -47.451 -10.983   3.284  1.00  0.00           C  
ATOM   1994  HB1 ASN   188     -46.540 -11.160   3.843  1.00  0.00           H  
ATOM   1995  HB2 ASN   188     -47.783 -11.980   2.992  1.00  0.00           H  
ATOM   1996  CG  ASN   188     -48.468 -10.408   4.235  1.00  0.00           C  
ATOM   1997  OD1 ASN   188     -48.412  -9.247   4.560  1.00  0.00           O  
ATOM   1998  ND2 ASN   188     -49.445 -11.078   4.680  1.00  0.00           N  
ATOM   1999 HD21 ASN   188     -49.438 -12.082   4.755  1.00  0.00           H  
ATOM   2000 HD22 ASN   188     -50.024 -10.611   5.369  1.00  0.00           H  
ATOM   2001  C   ASN   188     -46.451  -8.786   2.427  1.00  0.00           C  
ATOM   2002  O   ASN   188     -45.416  -8.803   3.073  1.00  0.00           O  
ATOM   2003  N   GLU   189     -47.002  -7.667   2.105  1.00  0.00           N  
ATOM   2004  H   GLU   189     -47.781  -7.747   1.453  1.00  0.00           H  
ATOM   2005  CA  GLU   189     -46.558  -6.278   2.336  1.00  0.00           C  
ATOM   2006  HA  GLU   189     -45.500  -6.089   2.147  1.00  0.00           H  
ATOM   2007  CB  GLU   189     -47.217  -5.265   1.303  1.00  0.00           C  
ATOM   2008  HB1 GLU   189     -46.617  -4.358   1.338  1.00  0.00           H  
ATOM   2009  HB2 GLU   189     -48.227  -5.167   1.702  1.00  0.00           H  
ATOM   2010  CG  GLU   189     -47.219  -5.619  -0.159  1.00  0.00           C  
ATOM   2011  HG1 GLU   189     -47.809  -6.535  -0.189  1.00  0.00           H  
ATOM   2012  HG2 GLU   189     -46.208  -5.684  -0.559  1.00  0.00           H  
ATOM   2013  CD  GLU   189     -48.017  -4.507  -0.928  1.00  0.00           C  
ATOM   2014  OE1 GLU   189     -48.091  -4.559  -2.177  1.00  0.00           O  
ATOM   2015  OE2 GLU   189     -48.507  -3.461  -0.372  1.00  0.00           O1-
ATOM   2016  C   GLU   189     -46.800  -5.768   3.760  1.00  0.00           C  
ATOM   2017  O   GLU   189     -46.248  -4.734   4.110  1.00  0.00           O  
ATOM   2018  N   LYS   190     -47.520  -6.484   4.576  1.00  0.00           N  
ATOM   2019  H   LYS   190     -47.985  -7.300   4.214  1.00  0.00           H  
ATOM   2020  CA  LYS   190     -47.803  -6.005   5.948  1.00  0.00           C  
ATOM   2021  HA  LYS   190     -47.589  -4.944   6.063  1.00  0.00           H  
ATOM   2022  CB  LYS   190     -49.259  -6.373   6.297  1.00  0.00           C  
ATOM   2023  HB1 LYS   190     -49.525  -5.771   7.168  1.00  0.00           H  
ATOM   2024  HB2 LYS   190     -49.286  -7.425   6.574  1.00  0.00           H  
ATOM   2025  CG  LYS   190     -50.312  -6.059   5.232  1.00  0.00           C  
ATOM   2026  HG1 LYS   190     -51.272  -6.274   5.690  1.00  0.00           H  
ATOM   2027  HG2 LYS   190     -50.119  -6.730   4.400  1.00  0.00           H  
ATOM   2028  CD  LYS   190     -50.369  -4.593   4.716  1.00  0.00           C  
ATOM   2029  HD1 LYS   190     -49.378  -4.359   4.337  1.00  0.00           H  
ATOM   2030  HD2 LYS   190     -50.613  -3.925   5.539  1.00  0.00           H  
ATOM   2031  CE  LYS   190     -51.470  -4.494   3.673  1.00  0.00           C  
ATOM   2032  HE1 LYS   190     -52.404  -4.801   4.145  1.00  0.00           H  
ATOM   2033  HE2 LYS   190     -51.173  -5.067   2.801  1.00  0.00           H  
ATOM   2034  NZ  LYS   190     -51.671  -3.128   3.110  1.00  0.00           N1+
ATOM   2035  HZ1 LYS   190     -52.299  -3.232   2.327  1.00  0.00           H  
ATOM   2036  HZ2 LYS   190     -52.076  -2.548   3.829  1.00  0.00           H  
ATOM   2037  HZ3 LYS   190     -50.756  -2.723   2.965  1.00  0.00           H  
ATOM   2038  C   LYS   190     -46.738  -6.584   6.945  1.00  0.00           C  
ATOM   2039  O   LYS   190     -46.730  -6.097   8.064  1.00  0.00           O  
ATOM   2040  N   THR   191     -45.918  -7.576   6.580  1.00  0.00           N  
ATOM   2041  H   THR   191     -45.982  -7.868   5.621  1.00  0.00           H  
ATOM   2042  CA  THR   191     -44.897  -8.317   7.330  1.00  0.00           C  
ATOM   2043  HA  THR   191     -44.627  -7.826   8.263  1.00  0.00           H  
ATOM   2044  CB  THR   191     -45.517  -9.715   7.792  1.00  0.00           C  
ATOM   2045  HB  THR   191     -44.928 -10.176   8.584  1.00  0.00           H  
ATOM   2046  CG2 THR   191     -46.925  -9.540   8.269  1.00  0.00           C  
ATOM   2047 HG21 THR   191     -47.002  -8.688   8.943  1.00  0.00           H  
ATOM   2048 HG22 THR   191     -47.532  -9.273   7.393  1.00  0.00           H  
ATOM   2049 HG23 THR   191     -47.299 -10.462   8.703  1.00  0.00           H  
ATOM   2050  OG1 THR   191     -45.625 -10.492   6.638  1.00  0.00           O  
ATOM   2051  HG1 THR   191     -46.123 -11.255   6.923  1.00  0.00           H  
ATOM   2052  C   THR   191     -43.613  -8.644   6.623  1.00  0.00           C  
ATOM   2053  O   THR   191     -42.640  -8.746   7.292  1.00  0.00           O  
ATOM   2054  N   GLY   192     -43.606  -8.707   5.271  1.00  0.00           N  
ATOM   2055  H   GLY   192     -44.519  -8.561   4.875  1.00  0.00           H  
ATOM   2056  CA  GLY   192     -42.487  -9.230   4.460  1.00  0.00           C  
ATOM   2057  HA1 GLY   192     -41.549  -8.904   4.906  1.00  0.00           H  
ATOM   2058  HA2 GLY   192     -42.585  -8.782   3.465  1.00  0.00           H  
ATOM   2059  C   GLY   192     -42.327 -10.729   4.386  1.00  0.00           C  
ATOM   2060  O   GLY   192     -41.359 -11.233   3.828  1.00  0.00           O  
ATOM   2061  N   VAL   193     -43.286 -11.494   4.868  1.00  0.00           N  
ATOM   2062  H   VAL   193     -44.013 -10.992   5.363  1.00  0.00           H  
ATOM   2063  CA  VAL   193     -43.224 -12.934   4.987  1.00  0.00           C  
ATOM   2064  HA  VAL   193     -42.170 -13.145   4.795  1.00  0.00           H  
ATOM   2065  CB  VAL   193     -43.484 -13.524   6.407  1.00  0.00           C  
ATOM   2066  HB  VAL   193     -44.416 -13.186   6.849  1.00  0.00           H  
ATOM   2067  CG1 VAL   193     -43.526 -15.088   6.479  1.00  0.00           C  
ATOM   2068 HG11 VAL   193     -44.493 -15.360   6.056  1.00  0.00           H  
ATOM   2069 HG12 VAL   193     -42.705 -15.490   5.891  1.00  0.00           H  
ATOM   2070 HG13 VAL   193     -43.519 -15.563   7.453  1.00  0.00           H  
ATOM   2071  CG2 VAL   193     -42.323 -13.065   7.207  1.00  0.00           C  
ATOM   2072 HG21 VAL   193     -41.385 -13.517   6.885  1.00  0.00           H  
ATOM   2073 HG22 VAL   193     -42.317 -11.978   7.152  1.00  0.00           H  
ATOM   2074 HG23 VAL   193     -42.449 -13.331   8.260  1.00  0.00           H  
ATOM   2075  C   VAL   193     -44.018 -13.569   3.803  1.00  0.00           C  
ATOM   2076  O   VAL   193     -45.185 -13.510   3.550  1.00  0.00           O  
ATOM   2077  N   TRP   194     -43.263 -14.449   3.146  1.00  0.00           N  
ATOM   2078  H   TRP   194     -42.351 -14.623   3.554  1.00  0.00           H  
ATOM   2079  CA  TRP   194     -43.776 -15.375   2.097  1.00  0.00           C  
ATOM   2080  HA  TRP   194     -44.526 -14.868   1.492  1.00  0.00           H  
ATOM   2081  CB  TRP   194     -42.626 -15.850   1.170  1.00  0.00           C  
ATOM   2082  HB1 TRP   194     -43.031 -16.478   0.389  1.00  0.00           H  
ATOM   2083  HB2 TRP   194     -41.878 -16.430   1.728  1.00  0.00           H  
ATOM   2084  CG  TRP   194     -41.816 -14.849   0.348  1.00  0.00           C  
ATOM   2085  CD1 TRP   194     -40.743 -14.053   0.767  1.00  0.00           C  
ATOM   2086  HD1 TRP   194     -40.380 -14.085   1.778  1.00  0.00           H  
ATOM   2087  NE1 TRP   194     -40.271 -13.346  -0.312  1.00  0.00           N  
ATOM   2088  HE1 TRP   194     -39.366 -12.889  -0.327  1.00  0.00           H  
ATOM   2089  CE2 TRP   194     -41.039 -13.489  -1.445  1.00  0.00           C  
ATOM   2090  CZ2 TRP   194     -40.846 -13.080  -2.759  1.00  0.00           C  
ATOM   2091  HZ2 TRP   194     -40.012 -12.415  -2.932  1.00  0.00           H  
ATOM   2092  CH2 TRP   194     -41.776 -13.541  -3.786  1.00  0.00           C  
ATOM   2093  HH2 TRP   194     -41.567 -13.183  -4.790  1.00  0.00           H  
ATOM   2094  CZ3 TRP   194     -42.758 -14.424  -3.440  1.00  0.00           C  
ATOM   2095  HZ3 TRP   194     -43.365 -14.797  -4.245  1.00  0.00           H  
ATOM   2096  CE3 TRP   194     -42.942 -14.887  -2.104  1.00  0.00           C  
ATOM   2097  HE3 TRP   194     -43.669 -15.637  -1.834  1.00  0.00           H  
ATOM   2098  CD2 TRP   194     -41.975 -14.490  -1.096  1.00  0.00           C  
ATOM   2099  C   TRP   194     -44.558 -16.489   2.749  1.00  0.00           C  
ATOM   2100  O   TRP   194     -44.015 -17.131   3.645  1.00  0.00           O  
ATOM   2101  N   GLU   195     -45.726 -16.788   2.240  1.00  0.00           N  
ATOM   2102  H   GLU   195     -46.057 -16.418   1.353  1.00  0.00           H  
ATOM   2103  CA  GLU   195     -46.643 -17.759   2.858  1.00  0.00           C  
ATOM   2104  HA  GLU   195     -46.546 -17.648   3.932  1.00  0.00           H  
ATOM   2105  CB  GLU   195     -48.123 -17.531   2.454  1.00  0.00           C  
ATOM   2106  HB1 GLU   195     -48.231 -17.958   1.451  1.00  0.00           H  
ATOM   2107  HB2 GLU   195     -48.318 -16.459   2.428  1.00  0.00           H  
ATOM   2108  CG  GLU   195     -48.975 -18.259   3.502  1.00  0.00           C  
ATOM   2109  HG1 GLU   195     -49.534 -17.500   4.032  1.00  0.00           H  
ATOM   2110  HG2 GLU   195     -48.408 -18.836   4.242  1.00  0.00           H  
ATOM   2111  CD  GLU   195     -49.927 -19.320   2.993  1.00  0.00           C  
ATOM   2112  OE1 GLU   195     -50.147 -20.397   3.594  1.00  0.00           O  
ATOM   2113  OE2 GLU   195     -50.474 -19.128   1.908  1.00  0.00           O1-
ATOM   2114  C   GLU   195     -46.239 -19.211   2.516  1.00  0.00           C  
ATOM   2115  O   GLU   195     -46.204 -20.114   3.391  1.00  0.00           O  
ATOM   2116  N   LYS   196     -45.642 -19.558   1.370  1.00  0.00           N  
ATOM   2117  H   LYS   196     -45.554 -18.844   0.656  1.00  0.00           H  
ATOM   2118  CA  LYS   196     -45.325 -20.950   0.931  1.00  0.00           C  
ATOM   2119  HA  LYS   196     -46.001 -21.576   1.516  1.00  0.00           H  
ATOM   2120  CB  LYS   196     -45.724 -21.195  -0.509  1.00  0.00           C  
ATOM   2121  HB1 LYS   196     -45.578 -22.246  -0.759  1.00  0.00           H  
ATOM   2122  HB2 LYS   196     -45.070 -20.600  -1.146  1.00  0.00           H  
ATOM   2123  CG  LYS   196     -47.191 -20.820  -0.755  1.00  0.00           C  
ATOM   2124  HG1 LYS   196     -47.385 -21.162  -1.769  1.00  0.00           H  
ATOM   2125  HG2 LYS   196     -47.406 -19.756  -0.724  1.00  0.00           H  
ATOM   2126  CD  LYS   196     -48.183 -21.591   0.116  1.00  0.00           C  
ATOM   2127  HD1 LYS   196     -48.306 -21.178   1.115  1.00  0.00           H  
ATOM   2128  HD2 LYS   196     -47.726 -22.574   0.256  1.00  0.00           H  
ATOM   2129  CE  LYS   196     -49.527 -21.819  -0.580  1.00  0.00           C  
ATOM   2130  HE1 LYS   196     -50.106 -22.554  -0.016  1.00  0.00           H  
ATOM   2131  HE2 LYS   196     -49.462 -22.195  -1.604  1.00  0.00           H  
ATOM   2132  NZ  LYS   196     -50.285 -20.536  -0.536  1.00  0.00           N1+
ATOM   2133  HZ1 LYS   196     -50.293 -20.283   0.451  1.00  0.00           H  
ATOM   2134  HZ2 LYS   196     -49.867 -19.825  -1.121  1.00  0.00           H  
ATOM   2135  HZ3 LYS   196     -51.240 -20.715  -0.803  1.00  0.00           H  
ATOM   2136  C   LYS   196     -43.903 -21.433   1.253  1.00  0.00           C  
ATOM   2137  O   LYS   196     -43.388 -22.331   0.529  1.00  0.00           O  
ATOM   2138  N   ARG   197     -43.237 -20.777   2.236  1.00  0.00           N  
ATOM   2139  H   ARG   197     -43.715 -20.000   2.683  1.00  0.00           H  
ATOM   2140  CA  ARG   197     -41.781 -20.898   2.414  1.00  0.00           C  
ATOM   2141  HA  ARG   197     -41.233 -20.839   1.472  1.00  0.00           H  
ATOM   2142  CB  ARG   197     -41.190 -19.782   3.323  1.00  0.00           C  
ATOM   2143  HB1 ARG   197     -41.125 -18.821   2.823  1.00  0.00           H  
ATOM   2144  HB2 ARG   197     -40.116 -19.940   3.486  1.00  0.00           H  
ATOM   2145  CG  ARG   197     -41.777 -19.702   4.748  1.00  0.00           C  
ATOM   2146  HG1 ARG   197     -41.461 -20.637   5.213  1.00  0.00           H  
ATOM   2147  HG2 ARG   197     -42.842 -19.573   4.596  1.00  0.00           H  
ATOM   2148  CD  ARG   197     -41.421 -18.455   5.563  1.00  0.00           C  
ATOM   2149  HD1 ARG   197     -42.174 -18.376   6.344  1.00  0.00           H  
ATOM   2150  HD2 ARG   197     -41.549 -17.627   4.870  1.00  0.00           H  
ATOM   2151  NE  ARG   197     -40.122 -18.407   6.073  1.00  0.00           N  
ATOM   2152  HE  ARG   197     -39.451 -18.230   5.331  1.00  0.00           H  
ATOM   2153  CZ  ARG   197     -39.720 -18.685   7.333  1.00  0.00           C  
ATOM   2154  NH1 ARG   197     -40.517 -19.026   8.247  1.00  0.00           N1+
ATOM   2155 HH11 ARG   197     -41.454 -19.267   7.962  1.00  0.00           H  
ATOM   2156 HH12 ARG   197     -40.199 -19.167   9.194  1.00  0.00           H  
ATOM   2157  NH2 ARG   197     -38.450 -18.671   7.620  1.00  0.00           N  
ATOM   2158 HH21 ARG   197     -37.782 -18.260   6.979  1.00  0.00           H  
ATOM   2159 HH22 ARG   197     -38.119 -18.745   8.572  1.00  0.00           H  
ATOM   2160  C   ARG   197     -41.280 -22.268   2.804  1.00  0.00           C  
ATOM   2161  O   ARG   197     -41.734 -22.782   3.828  1.00  0.00           O  
ATOM   2162  N   LYS   198     -40.169 -22.691   2.190  1.00  0.00           N  
ATOM   2163  H   LYS   198     -39.695 -22.102   1.523  1.00  0.00           H  
ATOM   2164  CA  LYS   198     -39.503 -23.960   2.581  1.00  0.00           C  
ATOM   2165  HA  LYS   198     -39.790 -24.274   3.579  1.00  0.00           H  
ATOM   2166  CB  LYS   198     -39.780 -25.001   1.425  1.00  0.00           C  
ATOM   2167  HB1 LYS   198     -39.140 -25.885   1.535  1.00  0.00           H  
ATOM   2168  HB2 LYS   198     -39.629 -24.566   0.445  1.00  0.00           H  
ATOM   2169  CG  LYS   198     -41.262 -25.366   1.376  1.00  0.00           C  
ATOM   2170  HG1 LYS   198     -41.730 -24.428   1.092  1.00  0.00           H  
ATOM   2171  HG2 LYS   198     -41.602 -25.734   2.342  1.00  0.00           H  
ATOM   2172  CD  LYS   198     -41.470 -26.375   0.304  1.00  0.00           C  
ATOM   2173  HD1 LYS   198     -40.788 -27.216   0.471  1.00  0.00           H  
ATOM   2174  HD2 LYS   198     -41.309 -25.968  -0.687  1.00  0.00           H  
ATOM   2175  CE  LYS   198     -42.897 -26.876   0.458  1.00  0.00           C  
ATOM   2176  HE1 LYS   198     -43.529 -25.999   0.523  1.00  0.00           H  
ATOM   2177  HE2 LYS   198     -42.979 -27.332   1.446  1.00  0.00           H  
ATOM   2178  NZ  LYS   198     -43.159 -27.729  -0.708  1.00  0.00           N1+
ATOM   2179  HZ1 LYS   198     -42.336 -28.283  -0.892  1.00  0.00           H  
ATOM   2180  HZ2 LYS   198     -43.911 -28.375  -0.534  1.00  0.00           H  
ATOM   2181  HZ3 LYS   198     -43.364 -27.133  -1.503  1.00  0.00           H  
ATOM   2182  C   LYS   198     -37.998 -23.833   2.629  1.00  0.00           C  
ATOM   2183  O   LYS   198     -37.361 -23.192   1.833  1.00  0.00           O  
ATOM   2184  N   ILE   199     -37.358 -24.561   3.537  1.00  0.00           N  
ATOM   2185  H   ILE   199     -37.922 -25.118   4.171  1.00  0.00           H  
ATOM   2186  CA  ILE   199     -35.897 -24.805   3.679  1.00  0.00           C  
ATOM   2187  HA  ILE   199     -35.435 -23.991   3.115  1.00  0.00           H  
ATOM   2188  CB  ILE   199     -35.332 -24.711   5.079  1.00  0.00           C  
ATOM   2189  HB  ILE   199     -34.256 -24.839   5.016  1.00  0.00           H  
ATOM   2190  CG2 ILE   199     -35.802 -23.361   5.644  1.00  0.00           C  
ATOM   2191 HG21 ILE   199     -36.878 -23.505   5.783  1.00  0.00           H  
ATOM   2192 HG22 ILE   199     -35.381 -23.150   6.622  1.00  0.00           H  
ATOM   2193 HG23 ILE   199     -35.590 -22.572   4.910  1.00  0.00           H  
ATOM   2194  CG1 ILE   199     -35.876 -25.833   6.001  1.00  0.00           C  
ATOM   2195 HG11 ILE   199     -35.457 -26.809   5.751  1.00  0.00           H  
ATOM   2196 HG12 ILE   199     -36.940 -25.967   5.836  1.00  0.00           H  
ATOM   2197  CD  ILE   199     -35.675 -25.815   7.446  1.00  0.00           C  
ATOM   2198  HD1 ILE   199     -36.227 -26.682   7.814  1.00  0.00           H  
ATOM   2199  HD2 ILE   199     -34.642 -25.955   7.785  1.00  0.00           H  
ATOM   2200  HD3 ILE   199     -35.957 -24.871   7.901  1.00  0.00           H  
ATOM   2201  C   ILE   199     -35.363 -26.046   2.963  1.00  0.00           C  
ATOM   2202  O   ILE   199     -35.940 -27.125   3.039  1.00  0.00           O  
ATOM   2203  N   PHE   200     -34.113 -25.883   2.427  1.00  0.00           N  
ATOM   2204  H   PHE   200     -33.654 -24.992   2.490  1.00  0.00           H  
ATOM   2205  CA  PHE   200     -33.177 -27.000   2.111  1.00  0.00           C  
ATOM   2206  HA  PHE   200     -33.482 -27.934   2.580  1.00  0.00           H  
ATOM   2207  CB  PHE   200     -32.962 -27.152   0.556  1.00  0.00           C  
ATOM   2208  HB1 PHE   200     -32.204 -27.871   0.277  1.00  0.00           H  
ATOM   2209  HB2 PHE   200     -32.538 -26.180   0.275  1.00  0.00           H  
ATOM   2210  CG  PHE   200     -34.274 -27.338  -0.276  1.00  0.00           C  
ATOM   2211  CD1 PHE   200     -35.237 -26.290  -0.546  1.00  0.00           C  
ATOM   2212  HD1 PHE   200     -35.087 -25.303  -0.132  1.00  0.00           H  
ATOM   2213  CE1 PHE   200     -36.353 -26.580  -1.295  1.00  0.00           C  
ATOM   2214  HE1 PHE   200     -37.067 -25.850  -1.634  1.00  0.00           H  
ATOM   2215  CZ  PHE   200     -36.654 -27.896  -1.760  1.00  0.00           C  
ATOM   2216  HZ  PHE   200     -37.509 -28.172  -2.344  1.00  0.00           H  
ATOM   2217  CE2 PHE   200     -35.728 -28.905  -1.506  1.00  0.00           C  
ATOM   2218  HE2 PHE   200     -36.037 -29.851  -1.914  1.00  0.00           H  
ATOM   2219  CD2 PHE   200     -34.532 -28.592  -0.799  1.00  0.00           C  
ATOM   2220  HD2 PHE   200     -33.767 -29.346  -0.678  1.00  0.00           H  
ATOM   2221  C   PHE   200     -31.824 -26.515   2.696  1.00  0.00           C  
ATOM   2222  O   PHE   200     -31.375 -25.360   2.664  1.00  0.00           O  
ATOM   2223  N   VAL   201     -31.112 -27.526   3.307  1.00  0.00           N  
ATOM   2224  H   VAL   201     -31.434 -28.489   3.346  1.00  0.00           H  
ATOM   2225  CA  VAL   201     -29.949 -27.287   4.205  1.00  0.00           C  
ATOM   2226  HA  VAL   201     -29.466 -26.330   4.026  1.00  0.00           H  
ATOM   2227  CB  VAL   201     -30.360 -27.301   5.730  1.00  0.00           C  
ATOM   2228  HB  VAL   201     -30.507 -28.340   6.004  1.00  0.00           H  
ATOM   2229  CG1 VAL   201     -29.159 -26.842   6.508  1.00  0.00           C  
ATOM   2230 HG11 VAL   201     -28.238 -27.431   6.488  1.00  0.00           H  
ATOM   2231 HG12 VAL   201     -28.854 -25.822   6.285  1.00  0.00           H  
ATOM   2232 HG13 VAL   201     -29.413 -26.736   7.565  1.00  0.00           H  
ATOM   2233  CG2 VAL   201     -31.640 -26.615   6.068  1.00  0.00           C  
ATOM   2234 HG21 VAL   201     -31.849 -26.678   7.139  1.00  0.00           H  
ATOM   2235 HG22 VAL   201     -31.543 -25.558   5.810  1.00  0.00           H  
ATOM   2236 HG23 VAL   201     -32.425 -27.165   5.560  1.00  0.00           H  
ATOM   2237  C   VAL   201     -28.810 -28.304   3.966  1.00  0.00           C  
ATOM   2238  O   VAL   201     -28.951 -29.537   3.940  1.00  0.00           O  
ATOM   2239  N   ALA   202     -27.640 -27.724   3.772  1.00  0.00           N  
ATOM   2240  H   ALA   202     -27.617 -26.724   3.934  1.00  0.00           H  
ATOM   2241  CA  ALA   202     -26.378 -28.386   3.359  1.00  0.00           C  
ATOM   2242  HA  ALA   202     -26.484 -29.473   3.349  1.00  0.00           H  
ATOM   2243  CB  ALA   202     -26.050 -28.168   1.850  1.00  0.00           C  
ATOM   2244  HB1 ALA   202     -26.935 -28.402   1.260  1.00  0.00           H  
ATOM   2245  HB2 ALA   202     -25.815 -27.109   1.772  1.00  0.00           H  
ATOM   2246  HB3 ALA   202     -25.241 -28.853   1.579  1.00  0.00           H  
ATOM   2247  C   ALA   202     -25.186 -27.883   4.163  1.00  0.00           C  
ATOM   2248  O   ALA   202     -25.070 -26.721   4.551  1.00  0.00           O  
ATOM   2249  N   THR   203     -24.319 -28.832   4.426  1.00  0.00           N  
ATOM   2250  H   THR   203     -24.567 -29.760   4.129  1.00  0.00           H  
ATOM   2251  CA  THR   203     -23.209 -28.652   5.359  1.00  0.00           C  
ATOM   2252  HA  THR   203     -23.281 -27.704   5.897  1.00  0.00           H  
ATOM   2253  CB  THR   203     -23.111 -29.717   6.458  1.00  0.00           C  
ATOM   2254  HB  THR   203     -22.219 -29.523   7.053  1.00  0.00           H  
ATOM   2255  CG2 THR   203     -24.300 -29.481   7.351  1.00  0.00           C  
ATOM   2256 HG21 THR   203     -25.214 -29.699   6.799  1.00  0.00           H  
ATOM   2257 HG22 THR   203     -24.196 -30.113   8.236  1.00  0.00           H  
ATOM   2258 HG23 THR   203     -24.396 -28.419   7.576  1.00  0.00           H  
ATOM   2259  OG1 THR   203     -23.072 -31.054   5.859  1.00  0.00           O  
ATOM   2260  HG1 THR   203     -22.221 -31.142   5.415  1.00  0.00           H  
ATOM   2261  C   THR   203     -21.869 -28.537   4.659  1.00  0.00           C  
ATOM   2262  O   THR   203     -21.600 -29.328   3.831  1.00  0.00           O  
ATOM   2263  N   GLU   204     -20.942 -27.642   5.018  1.00  0.00           N  
ATOM   2264  H   GLU   204     -21.121 -27.162   5.884  1.00  0.00           H  
ATOM   2265  CA  GLU   204     -19.659 -27.419   4.341  1.00  0.00           C  
ATOM   2266  HA  GLU   204     -19.972 -27.138   3.338  1.00  0.00           H  
ATOM   2267  CB  GLU   204     -18.943 -26.222   4.980  1.00  0.00           C  
ATOM   2268  HB1 GLU   204     -18.519 -26.538   5.931  1.00  0.00           H  
ATOM   2269  HB2 GLU   204     -19.625 -25.373   5.024  1.00  0.00           H  
ATOM   2270  CG  GLU   204     -17.860 -25.733   4.058  1.00  0.00           C  
ATOM   2271  HG1 GLU   204     -18.265 -25.786   3.049  1.00  0.00           H  
ATOM   2272  HG2 GLU   204     -17.001 -26.389   4.195  1.00  0.00           H  
ATOM   2273  CD  GLU   204     -17.473 -24.314   4.224  1.00  0.00           C  
ATOM   2274  OE1 GLU   204     -17.523 -23.762   5.340  1.00  0.00           O  
ATOM   2275  OE2 GLU   204     -17.184 -23.667   3.224  1.00  0.00           O1-
ATOM   2276  C   GLU   204     -18.688 -28.642   4.195  1.00  0.00           C  
ATOM   2277  O   GLU   204     -18.407 -29.313   5.213  1.00  0.00           O  
ATOM   2278  N   VAL   205     -18.116 -28.847   3.025  1.00  0.00           N  
ATOM   2279  H   VAL   205     -18.250 -28.181   2.278  1.00  0.00           H  
ATOM   2280  CA  VAL   205     -17.080 -29.922   2.745  1.00  0.00           C  
ATOM   2281  HA  VAL   205     -16.647 -30.250   3.691  1.00  0.00           H  
ATOM   2282  CB  VAL   205     -17.726 -31.152   2.109  1.00  0.00           C  
ATOM   2283  HB  VAL   205     -16.853 -31.740   1.819  1.00  0.00           H  
ATOM   2284  CG1 VAL   205     -18.486 -32.146   3.034  1.00  0.00           C  
ATOM   2285 HG11 VAL   205     -18.465 -33.110   2.534  1.00  0.00           H  
ATOM   2286 HG12 VAL   205     -18.059 -32.348   4.027  1.00  0.00           H  
ATOM   2287 HG13 VAL   205     -19.537 -31.864   3.080  1.00  0.00           H  
ATOM   2288  CG2 VAL   205     -18.521 -30.907   0.865  1.00  0.00           C  
ATOM   2289 HG21 VAL   205     -18.032 -30.209   0.198  1.00  0.00           H  
ATOM   2290 HG22 VAL   205     -18.478 -31.849   0.313  1.00  0.00           H  
ATOM   2291 HG23 VAL   205     -19.553 -30.635   1.076  1.00  0.00           H  
ATOM   2292  C   VAL   205     -15.875 -29.351   1.984  1.00  0.00           C  
ATOM   2293  O   VAL   205     -15.995 -28.274   1.353  1.00  0.00           O  
ATOM   2294  N   LYS   206     -14.707 -30.011   2.056  1.00  0.00           N  
ATOM   2295  H   LYS   206     -14.769 -30.884   2.563  1.00  0.00           H  
ATOM   2296  CA  LYS   206     -13.489 -29.645   1.354  1.00  0.00           C  
ATOM   2297  HA  LYS   206     -13.584 -28.652   0.917  1.00  0.00           H  
ATOM   2298  CB  LYS   206     -12.167 -29.732   2.230  1.00  0.00           C  
ATOM   2299  HB1 LYS   206     -11.265 -29.502   1.670  1.00  0.00           H  
ATOM   2300  HB2 LYS   206     -12.123 -30.759   2.604  1.00  0.00           H  
ATOM   2301  CG  LYS   206     -12.238 -28.892   3.554  1.00  0.00           C  
ATOM   2302  HG1 LYS   206     -11.842 -29.450   4.406  1.00  0.00           H  
ATOM   2303  HG2 LYS   206     -13.263 -28.676   3.841  1.00  0.00           H  
ATOM   2304  CD  LYS   206     -11.613 -27.579   3.394  1.00  0.00           C  
ATOM   2305  HD1 LYS   206     -11.909 -27.032   2.490  1.00  0.00           H  
ATOM   2306  HD2 LYS   206     -10.524 -27.636   3.345  1.00  0.00           H  
ATOM   2307  CE  LYS   206     -11.962 -26.699   4.575  1.00  0.00           C  
ATOM   2308  HE1 LYS   206     -11.440 -27.083   5.445  1.00  0.00           H  
ATOM   2309  HE2 LYS   206     -13.037 -26.797   4.717  1.00  0.00           H  
ATOM   2310  NZ  LYS   206     -11.584 -25.281   4.408  1.00  0.00           N1+
ATOM   2311  HZ1 LYS   206     -10.587 -25.129   4.449  1.00  0.00           H  
ATOM   2312  HZ2 LYS   206     -11.816 -24.942   3.479  1.00  0.00           H  
ATOM   2313  HZ3 LYS   206     -12.088 -24.697   5.051  1.00  0.00           H  
ATOM   2314  C   LYS   206     -13.358 -30.483   0.039  1.00  0.00           C  
ATOM   2315  OC1 LYS   206     -13.638 -31.680   0.010  1.00  0.00           O  
ATOM   2316  OC2 LYS   206     -12.862 -29.919  -0.963  1.00  0.00           O  
TER   
END
