# Supplementary material for: Ensemble Docking as a Tool for the Rational Design of Peptidomimetic Staphylococcus aureus Sortase A Inhibitors
Source: Int J Mol Sci. 2024 Oct 20;25(20):11279. doi: 10.3390/ijms252011279 (PMC11508331; doi:10.3390/ijms252011279)
Supplement: Supplementary file 1 [file ijms-25-11279-s001.zip › supporting_info/all_protein_targets/cluster_03_aligned.pdb]

ATOM      1  N   LYS    62     -10.749 -10.539   3.482  1.00  0.00           N  
ATOM      2  H1  LYS    62     -11.028  -9.769   4.086  1.00  0.00           H  
ATOM      3  H2  LYS    62     -10.072 -11.123   3.952  1.00  0.00           H  
ATOM      4  H3  LYS    62     -10.316 -10.004   2.747  1.00  0.00           H  
ATOM      5  CA  LYS    62     -11.982 -11.240   3.077  1.00  0.00           C  
ATOM      6  HA  LYS    62     -11.546 -12.043   2.489  1.00  0.00           H  
ATOM      7  CB  LYS    62     -12.698 -11.910   4.244  1.00  0.00           C  
ATOM      8  HB1 LYS    62     -12.038 -12.483   4.885  1.00  0.00           H  
ATOM      9  HB2 LYS    62     -13.446 -12.518   3.742  1.00  0.00           H  
ATOM     10  CG  LYS    62     -13.418 -10.831   5.058  1.00  0.00           C  
ATOM     11  HG1 LYS    62     -14.224 -10.351   4.503  1.00  0.00           H  
ATOM     12  HG2 LYS    62     -12.694 -10.038   5.243  1.00  0.00           H  
ATOM     13  CD  LYS    62     -14.026 -11.462   6.328  1.00  0.00           C  
ATOM     14  HD1 LYS    62     -13.191 -11.709   6.980  1.00  0.00           H  
ATOM     15  HD2 LYS    62     -14.595 -12.367   6.101  1.00  0.00           H  
ATOM     16  CE  LYS    62     -14.965 -10.357   6.884  1.00  0.00           C  
ATOM     17  HE1 LYS    62     -15.720 -10.107   6.136  1.00  0.00           H  
ATOM     18  HE2 LYS    62     -14.424  -9.439   7.119  1.00  0.00           H  
ATOM     19  NZ  LYS    62     -15.612 -10.936   8.120  1.00  0.00           N1+
ATOM     20  HZ1 LYS    62     -16.026 -11.807   7.845  1.00  0.00           H  
ATOM     21  HZ2 LYS    62     -14.951 -11.063   8.874  1.00  0.00           H  
ATOM     22  HZ3 LYS    62     -16.343 -10.338   8.467  1.00  0.00           H  
ATOM     23  C   LYS    62     -12.858 -10.443   2.089  1.00  0.00           C  
ATOM     24  O   LYS    62     -13.011  -9.261   2.314  1.00  0.00           O  
ATOM     25  N   PRO    63     -13.536 -11.103   1.120  1.00  0.00           N  
ATOM     26  CD  PRO    63     -13.472 -12.544   0.769  1.00  0.00           C  
ATOM     27  HD1 PRO    63     -13.785 -13.159   1.612  1.00  0.00           H  
ATOM     28  HD2 PRO    63     -12.495 -12.874   0.445  1.00  0.00           H  
ATOM     29  CG  PRO    63     -14.476 -12.811  -0.324  1.00  0.00           C  
ATOM     30  HG1 PRO    63     -15.441 -13.224  -0.040  1.00  0.00           H  
ATOM     31  HG2 PRO    63     -13.977 -13.390  -1.103  1.00  0.00           H  
ATOM     32  CB  PRO    63     -14.748 -11.391  -0.887  1.00  0.00           C  
ATOM     33  HB1 PRO    63     -15.691 -11.278  -1.415  1.00  0.00           H  
ATOM     34  HB2 PRO    63     -13.947 -11.159  -1.592  1.00  0.00           H  
ATOM     35  CA  PRO    63     -14.561 -10.465   0.237  1.00  0.00           C  
ATOM     36  HA  PRO    63     -14.171  -9.537  -0.191  1.00  0.00           H  
ATOM     37  C   PRO    63     -15.817 -10.192   1.074  1.00  0.00           C  
ATOM     38  O   PRO    63     -16.065 -10.702   2.148  1.00  0.00           O  
ATOM     39  N   GLN    64     -16.685  -9.461   0.447  1.00  0.00           N  
ATOM     40  H   GLN    64     -16.339  -9.141  -0.440  1.00  0.00           H  
ATOM     41  CA  GLN    64     -17.864  -8.837   1.131  1.00  0.00           C  
ATOM     42  HA  GLN    64     -18.187  -9.538   1.909  1.00  0.00           H  
ATOM     43  CB  GLN    64     -17.436  -7.523   1.812  1.00  0.00           C  
ATOM     44  HB1 GLN    64     -16.640  -7.739   2.519  1.00  0.00           H  
ATOM     45  HB2 GLN    64     -18.174  -7.151   2.519  1.00  0.00           H  
ATOM     46  CG  GLN    64     -16.975  -6.425   0.824  1.00  0.00           C  
ATOM     47  HG1 GLN    64     -17.869  -5.990   0.381  1.00  0.00           H  
ATOM     48  HG2 GLN    64     -16.366  -6.836   0.026  1.00  0.00           H  
ATOM     49  CD  GLN    64     -16.152  -5.306   1.499  1.00  0.00           C  
ATOM     50  OE1 GLN    64     -15.494  -5.472   2.509  1.00  0.00           O  
ATOM     51  NE2 GLN    64     -16.049  -4.161   0.848  1.00  0.00           N  
ATOM     52 HE21 GLN    64     -16.418  -3.880  -0.052  1.00  0.00           H  
ATOM     53 HE22 GLN    64     -15.420  -3.463   1.221  1.00  0.00           H  
ATOM     54  C   GLN    64     -19.030  -8.643   0.196  1.00  0.00           C  
ATOM     55  O   GLN    64     -18.782  -8.446  -1.028  1.00  0.00           O  
ATOM     56  N   ILE    65     -20.187  -8.646   0.738  1.00  0.00           N  
ATOM     57  H   ILE    65     -20.171  -8.830   1.733  1.00  0.00           H  
ATOM     58  CA  ILE    65     -21.504  -8.497   0.012  1.00  0.00           C  
ATOM     59  HA  ILE    65     -21.517  -9.116  -0.889  1.00  0.00           H  
ATOM     60  CB  ILE    65     -22.651  -9.014   0.821  1.00  0.00           C  
ATOM     61  HB  ILE    65     -22.785  -8.358   1.678  1.00  0.00           H  
ATOM     62  CG2 ILE    65     -23.995  -8.898   0.043  1.00  0.00           C  
ATOM     63 HG21 ILE    65     -24.798  -9.161   0.730  1.00  0.00           H  
ATOM     64 HG22 ILE    65     -24.135  -7.852  -0.236  1.00  0.00           H  
ATOM     65 HG23 ILE    65     -24.002  -9.541  -0.833  1.00  0.00           H  
ATOM     66  CG1 ILE    65     -22.388 -10.384   1.465  1.00  0.00           C  
ATOM     67 HG11 ILE    65     -21.543 -10.212   2.121  1.00  0.00           H  
ATOM     68 HG12 ILE    65     -21.965 -11.004   0.683  1.00  0.00           H  
ATOM     69  CD  ILE    65     -23.561 -11.000   2.237  1.00  0.00           C  
ATOM     70  HD1 ILE    65     -23.780 -10.324   3.055  1.00  0.00           H  
ATOM     71  HD2 ILE    65     -24.369 -11.379   1.607  1.00  0.00           H  
ATOM     72  HD3 ILE    65     -23.158 -11.940   2.616  1.00  0.00           H  
ATOM     73  C   ILE    65     -21.764  -6.980  -0.386  1.00  0.00           C  
ATOM     74  O   ILE    65     -21.691  -6.147   0.467  1.00  0.00           O  
ATOM     75  N   PRO    66     -21.845  -6.623  -1.654  1.00  0.00           N  
ATOM     76  CD  PRO    66     -21.870  -7.395  -2.772  1.00  0.00           C  
ATOM     77  HD1 PRO    66     -22.862  -7.833  -2.887  1.00  0.00           H  
ATOM     78  HD2 PRO    66     -21.101  -8.150  -2.586  1.00  0.00           H  
ATOM     79  CG  PRO    66     -21.568  -6.410  -3.949  1.00  0.00           C  
ATOM     80  HG1 PRO    66     -22.077  -6.828  -4.818  1.00  0.00           H  
ATOM     81  HG2 PRO    66     -20.533  -6.379  -4.277  1.00  0.00           H  
ATOM     82  CB  PRO    66     -22.241  -5.058  -3.471  1.00  0.00           C  
ATOM     83  HB1 PRO    66     -23.288  -4.993  -3.782  1.00  0.00           H  
ATOM     84  HB2 PRO    66     -21.730  -4.190  -3.893  1.00  0.00           H  
ATOM     85  CA  PRO    66     -22.093  -5.168  -1.992  1.00  0.00           C  
ATOM     86  HA  PRO    66     -21.134  -4.701  -1.778  1.00  0.00           H  
ATOM     87  C   PRO    66     -23.300  -4.531  -1.335  1.00  0.00           C  
ATOM     88  O   PRO    66     -24.337  -5.144  -1.196  1.00  0.00           O  
ATOM     89  N   LYS    67     -23.273  -3.226  -1.077  1.00  0.00           N  
ATOM     90  H   LYS    67     -22.462  -2.704  -1.369  1.00  0.00           H  
ATOM     91  CA  LYS    67     -24.359  -2.395  -0.641  1.00  0.00           C  
ATOM     92  HA  LYS    67     -25.053  -3.038  -0.093  1.00  0.00           H  
ATOM     93  CB  LYS    67     -23.751  -1.300   0.265  1.00  0.00           C  
ATOM     94  HB1 LYS    67     -24.532  -0.719   0.757  1.00  0.00           H  
ATOM     95  HB2 LYS    67     -23.226  -0.609  -0.397  1.00  0.00           H  
ATOM     96  CG  LYS    67     -22.748  -1.836   1.322  1.00  0.00           C  
ATOM     97  HG1 LYS    67     -22.344  -1.013   1.901  1.00  0.00           H  
ATOM     98  HG2 LYS    67     -21.906  -2.269   0.775  1.00  0.00           H  
ATOM     99  CD  LYS    67     -23.298  -2.834   2.319  1.00  0.00           C  
ATOM    100  HD1 LYS    67     -22.615  -2.981   3.153  1.00  0.00           H  
ATOM    101  HD2 LYS    67     -23.453  -3.789   1.818  1.00  0.00           H  
ATOM    102  CE  LYS    67     -24.677  -2.448   2.914  1.00  0.00           C  
ATOM    103  HE1 LYS    67     -25.369  -2.263   2.097  1.00  0.00           H  
ATOM    104  HE2 LYS    67     -24.664  -1.522   3.482  1.00  0.00           H  
ATOM    105  NZ  LYS    67     -25.240  -3.453   3.810  1.00  0.00           N1+
ATOM    106  HZ1 LYS    67     -24.774  -3.224   4.675  1.00  0.00           H  
ATOM    107  HZ2 LYS    67     -26.256  -3.431   3.804  1.00  0.00           H  
ATOM    108  HZ3 LYS    67     -25.124  -4.416   3.514  1.00  0.00           H  
ATOM    109  C   LYS    67     -25.229  -1.792  -1.797  1.00  0.00           C  
ATOM    110  O   LYS    67     -26.437  -1.641  -1.661  1.00  0.00           O  
ATOM    111  N   ASP    68     -24.727  -1.665  -3.013  1.00  0.00           N  
ATOM    112  H   ASP    68     -23.826  -2.057  -3.236  1.00  0.00           H  
ATOM    113  CA  ASP    68     -25.548  -1.253  -4.119  1.00  0.00           C  
ATOM    114  HA  ASP    68     -26.229  -0.457  -3.819  1.00  0.00           H  
ATOM    115  CB  ASP    68     -24.748  -0.726  -5.258  1.00  0.00           C  
ATOM    116  HB1 ASP    68     -24.028  -1.474  -5.593  1.00  0.00           H  
ATOM    117  HB2 ASP    68     -24.197   0.177  -4.985  1.00  0.00           H  
ATOM    118  CG  ASP    68     -25.577  -0.456  -6.532  1.00  0.00           C  
ATOM    119  OD1 ASP    68     -26.838  -0.594  -6.579  1.00  0.00           O  
ATOM    120  OD2 ASP    68     -24.934  -0.173  -7.573  1.00  0.00           O1-
ATOM    121  C   ASP    68     -26.284  -2.501  -4.571  1.00  0.00           C  
ATOM    122  O   ASP    68     -25.745  -3.411  -5.202  1.00  0.00           O  
ATOM    123  N   LYS    69     -27.668  -2.596  -4.290  1.00  0.00           N  
ATOM    124  H   LYS    69     -28.075  -1.821  -3.789  1.00  0.00           H  
ATOM    125  CA  LYS    69     -28.528  -3.726  -4.537  1.00  0.00           C  
ATOM    126  HA  LYS    69     -28.197  -4.641  -4.036  1.00  0.00           H  
ATOM    127  CB  LYS    69     -29.874  -3.101  -4.076  1.00  0.00           C  
ATOM    128  HB1 LYS    69     -30.677  -3.843  -4.092  1.00  0.00           H  
ATOM    129  HB2 LYS    69     -30.284  -2.305  -4.709  1.00  0.00           H  
ATOM    130  CG  LYS    69     -29.941  -2.548  -2.664  1.00  0.00           C  
ATOM    131  HG1 LYS    69     -30.959  -2.254  -2.387  1.00  0.00           H  
ATOM    132  HG2 LYS    69     -29.292  -1.674  -2.615  1.00  0.00           H  
ATOM    133  CD  LYS    69     -29.512  -3.605  -1.649  1.00  0.00           C  
ATOM    134  HD1 LYS    69     -28.529  -3.893  -2.011  1.00  0.00           H  
ATOM    135  HD2 LYS    69     -30.172  -4.460  -1.614  1.00  0.00           H  
ATOM    136  CE  LYS    69     -29.516  -2.904  -0.269  1.00  0.00           C  
ATOM    137  HE1 LYS    69     -30.518  -2.552  -0.009  1.00  0.00           H  
ATOM    138  HE2 LYS    69     -28.804  -2.086  -0.371  1.00  0.00           H  
ATOM    139  NZ  LYS    69     -29.251  -3.835   0.785  1.00  0.00           N1+
ATOM    140  HZ1 LYS    69     -29.794  -4.662   0.614  1.00  0.00           H  
ATOM    141  HZ2 LYS    69     -28.253  -3.935   0.911  1.00  0.00           H  
ATOM    142  HZ3 LYS    69     -29.513  -3.471   1.684  1.00  0.00           H  
ATOM    143  C   LYS    69     -28.586  -4.085  -6.048  1.00  0.00           C  
ATOM    144  O   LYS    69     -28.936  -5.243  -6.334  1.00  0.00           O  
ATOM    145  N   SER    70     -28.185  -3.191  -6.997  1.00  0.00           N  
ATOM    146  H   SER    70     -27.856  -2.301  -6.631  1.00  0.00           H  
ATOM    147  CA  SER    70     -27.896  -3.563  -8.359  1.00  0.00           C  
ATOM    148  HA  SER    70     -28.730  -4.162  -8.748  1.00  0.00           H  
ATOM    149  CB  SER    70     -27.957  -2.363  -9.231  1.00  0.00           C  
ATOM    150  HB1 SER    70     -28.807  -1.740  -8.950  1.00  0.00           H  
ATOM    151  HB2 SER    70     -28.276  -2.720 -10.211  1.00  0.00           H  
ATOM    152  OG  SER    70     -26.785  -1.557  -9.157  1.00  0.00           O  
ATOM    153  HG  SER    70     -26.667  -1.269  -8.257  1.00  0.00           H  
ATOM    154  C   SER    70     -26.704  -4.456  -8.684  1.00  0.00           C  
ATOM    155  O   SER    70     -26.860  -5.205  -9.632  1.00  0.00           O  
ATOM    156  N   LYS    71     -25.582  -4.508  -7.957  1.00  0.00           N  
ATOM    157  H   LYS    71     -25.526  -3.934  -7.131  1.00  0.00           H  
ATOM    158  CA  LYS    71     -24.508  -5.396  -8.101  1.00  0.00           C  
ATOM    159  HA  LYS    71     -24.192  -5.431  -9.132  1.00  0.00           H  
ATOM    160  CB  LYS    71     -23.254  -4.866  -7.264  1.00  0.00           C  
ATOM    161  HB1 LYS    71     -22.411  -5.539  -7.412  1.00  0.00           H  
ATOM    162  HB2 LYS    71     -23.606  -5.024  -6.243  1.00  0.00           H  
ATOM    163  CG  LYS    71     -22.902  -3.348  -7.527  1.00  0.00           C  
ATOM    164  HG1 LYS    71     -22.385  -2.933  -6.662  1.00  0.00           H  
ATOM    165  HG2 LYS    71     -23.817  -2.800  -7.768  1.00  0.00           H  
ATOM    166  CD  LYS    71     -22.072  -3.182  -8.797  1.00  0.00           C  
ATOM    167  HD1 LYS    71     -22.579  -3.701  -9.613  1.00  0.00           H  
ATOM    168  HD2 LYS    71     -21.187  -3.783  -8.577  1.00  0.00           H  
ATOM    169  CE  LYS    71     -21.801  -1.772  -9.186  1.00  0.00           C  
ATOM    170  HE1 LYS    71     -21.317  -1.778 -10.153  1.00  0.00           H  
ATOM    171  HE2 LYS    71     -21.103  -1.282  -8.506  1.00  0.00           H  
ATOM    172  NZ  LYS    71     -22.965  -1.000  -9.406  1.00  0.00           N1+
ATOM    173  HZ1 LYS    71     -22.642  -0.265 -10.029  1.00  0.00           H  
ATOM    174  HZ2 LYS    71     -23.668  -1.563  -9.863  1.00  0.00           H  
ATOM    175  HZ3 LYS    71     -23.358  -0.551  -8.596  1.00  0.00           H  
ATOM    176  C   LYS    71     -24.765  -6.858  -7.677  1.00  0.00           C  
ATOM    177  O   LYS    71     -25.465  -7.102  -6.685  1.00  0.00           O  
ATOM    178  N   VAL    72     -24.256  -7.810  -8.446  1.00  0.00           N  
ATOM    179  H   VAL    72     -23.745  -7.493  -9.254  1.00  0.00           H  
ATOM    180  CA  VAL    72     -24.141  -9.189  -8.103  1.00  0.00           C  
ATOM    181  HA  VAL    72     -25.108  -9.600  -7.804  1.00  0.00           H  
ATOM    182  CB  VAL    72     -23.664 -10.020  -9.372  1.00  0.00           C  
ATOM    183  HB  VAL    72     -22.654  -9.696  -9.625  1.00  0.00           H  
ATOM    184  CG1 VAL    72     -23.570 -11.455  -8.984  1.00  0.00           C  
ATOM    185 HG11 VAL    72     -24.417 -11.665  -8.339  1.00  0.00           H  
ATOM    186 HG12 VAL    72     -23.713 -12.142  -9.813  1.00  0.00           H  
ATOM    187 HG13 VAL    72     -22.633 -11.563  -8.449  1.00  0.00           H  
ATOM    188  CG2 VAL    72     -24.461  -9.944 -10.636  1.00  0.00           C  
ATOM    189 HG21 VAL    72     -24.046 -10.594 -11.408  1.00  0.00           H  
ATOM    190 HG22 VAL    72     -25.463 -10.341 -10.469  1.00  0.00           H  
ATOM    191 HG23 VAL    72     -24.457  -8.937 -11.038  1.00  0.00           H  
ATOM    192  C   VAL    72     -23.253  -9.376  -6.876  1.00  0.00           C  
ATOM    193  O   VAL    72     -22.133  -8.935  -6.862  1.00  0.00           O  
ATOM    194  N   ALA    73     -23.668 -10.162  -5.876  1.00  0.00           N  
ATOM    195  H   ALA    73     -24.486 -10.731  -6.012  1.00  0.00           H  
ATOM    196  CA  ALA    73     -22.719 -10.492  -4.762  1.00  0.00           C  
ATOM    197  HA  ALA    73     -22.044  -9.673  -4.517  1.00  0.00           H  
ATOM    198  CB  ALA    73     -23.612 -10.593  -3.531  1.00  0.00           C  
ATOM    199  HB1 ALA    73     -23.079 -11.023  -2.689  1.00  0.00           H  
ATOM    200  HB2 ALA    73     -24.032  -9.667  -3.147  1.00  0.00           H  
ATOM    201  HB3 ALA    73     -24.361 -11.365  -3.743  1.00  0.00           H  
ATOM    202  C   ALA    73     -21.858 -11.757  -5.064  1.00  0.00           C  
ATOM    203  O   ALA    73     -20.669 -11.791  -4.674  1.00  0.00           O  
ATOM    204  N   GLY    74     -22.418 -12.804  -5.650  1.00  0.00           N  
ATOM    205  H   GLY    74     -23.347 -12.651  -6.007  1.00  0.00           H  
ATOM    206  CA  GLY    74     -21.582 -14.012  -6.005  1.00  0.00           C  
ATOM    207  HA1 GLY    74     -21.256 -14.483  -5.073  1.00  0.00           H  
ATOM    208  HA2 GLY    74     -20.774 -13.772  -6.690  1.00  0.00           H  
ATOM    209  C   GLY    74     -22.424 -15.056  -6.791  1.00  0.00           C  
ATOM    210  O   GLY    74     -23.262 -14.711  -7.678  1.00  0.00           O  
ATOM    211  N   TYR    75     -22.200 -16.346  -6.596  1.00  0.00           N  
ATOM    212  H   TYR    75     -21.592 -16.658  -5.861  1.00  0.00           H  
ATOM    213  CA  TYR    75     -22.665 -17.389  -7.562  1.00  0.00           C  
ATOM    214  HA  TYR    75     -23.611 -17.074  -7.995  1.00  0.00           H  
ATOM    215  CB  TYR    75     -21.542 -17.620  -8.570  1.00  0.00           C  
ATOM    216  HB1 TYR    75     -20.739 -17.942  -7.908  1.00  0.00           H  
ATOM    217  HB2 TYR    75     -21.350 -16.640  -9.009  1.00  0.00           H  
ATOM    218  CG  TYR    75     -21.717 -18.697  -9.612  1.00  0.00           C  
ATOM    219  CD1 TYR    75     -22.612 -18.515 -10.643  1.00  0.00           C  
ATOM    220  HD1 TYR    75     -23.171 -17.582 -10.652  1.00  0.00           H  
ATOM    221  CE1 TYR    75     -22.844 -19.451 -11.658  1.00  0.00           C  
ATOM    222  HE1 TYR    75     -23.563 -19.297 -12.455  1.00  0.00           H  
ATOM    223  CZ  TYR    75     -22.275 -20.744 -11.576  1.00  0.00           C  
ATOM    224  OH  TYR    75     -22.635 -21.705 -12.474  1.00  0.00           O  
ATOM    225  HH  TYR    75     -22.150 -22.498 -12.247  1.00  0.00           H  
ATOM    226  CE2 TYR    75     -21.461 -21.019 -10.463  1.00  0.00           C  
ATOM    227  HE2 TYR    75     -21.072 -22.024 -10.383  1.00  0.00           H  
ATOM    228  CD2 TYR    75     -21.228 -20.039  -9.459  1.00  0.00           C  
ATOM    229  HD2 TYR    75     -20.691 -20.349  -8.585  1.00  0.00           H  
ATOM    230  C   TYR    75     -22.994 -18.779  -6.869  1.00  0.00           C  
ATOM    231  O   TYR    75     -22.485 -19.015  -5.740  1.00  0.00           O  
ATOM    232  N   ILE    76     -23.977 -19.495  -7.416  1.00  0.00           N  
ATOM    233  H   ILE    76     -24.383 -19.251  -8.304  1.00  0.00           H  
ATOM    234  CA  ILE    76     -24.497 -20.702  -6.833  1.00  0.00           C  
ATOM    235  HA  ILE    76     -23.627 -21.113  -6.308  1.00  0.00           H  
ATOM    236  CB  ILE    76     -25.592 -20.384  -5.792  1.00  0.00           C  
ATOM    237  HB  ILE    76     -25.205 -19.574  -5.171  1.00  0.00           H  
ATOM    238  CG2 ILE    76     -26.817 -19.799  -6.438  1.00  0.00           C  
ATOM    239 HG21 ILE    76     -27.373 -20.602  -6.931  1.00  0.00           H  
ATOM    240 HG22 ILE    76     -27.455 -19.319  -5.687  1.00  0.00           H  
ATOM    241 HG23 ILE    76     -26.560 -19.090  -7.221  1.00  0.00           H  
ATOM    242  CG1 ILE    76     -25.894 -21.650  -4.984  1.00  0.00           C  
ATOM    243 HG11 ILE    76     -24.968 -21.967  -4.503  1.00  0.00           H  
ATOM    244 HG12 ILE    76     -26.279 -22.505  -5.536  1.00  0.00           H  
ATOM    245  CD  ILE    76     -26.856 -21.396  -3.850  1.00  0.00           C  
ATOM    246  HD1 ILE    76     -27.820 -21.004  -4.179  1.00  0.00           H  
ATOM    247  HD2 ILE    76     -27.073 -22.400  -3.464  1.00  0.00           H  
ATOM    248  HD3 ILE    76     -26.481 -20.702  -3.111  1.00  0.00           H  
ATOM    249  C   ILE    76     -24.876 -21.822  -7.847  1.00  0.00           C  
ATOM    250  O   ILE    76     -25.734 -21.567  -8.736  1.00  0.00           O  
ATOM    251  N   GLU    77     -24.340 -23.031  -7.721  1.00  0.00           N  
ATOM    252  H   GLU    77     -23.710 -23.176  -6.942  1.00  0.00           H  
ATOM    253  CA  GLU    77     -24.522 -24.115  -8.713  1.00  0.00           C  
ATOM    254  HA  GLU    77     -25.413 -23.873  -9.296  1.00  0.00           H  
ATOM    255  CB  GLU    77     -23.406 -24.177  -9.790  1.00  0.00           C  
ATOM    256  HB1 GLU    77     -22.491 -23.840  -9.296  1.00  0.00           H  
ATOM    257  HB2 GLU    77     -23.643 -23.378 -10.501  1.00  0.00           H  
ATOM    258  CG  GLU    77     -23.106 -25.507 -10.601  1.00  0.00           C  
ATOM    259  HG1 GLU    77     -24.100 -25.867 -10.861  1.00  0.00           H  
ATOM    260  HG2 GLU    77     -22.615 -26.299 -10.041  1.00  0.00           H  
ATOM    261  CD  GLU    77     -22.301 -25.172 -11.893  1.00  0.00           C  
ATOM    262  OE1 GLU    77     -22.214 -26.073 -12.719  1.00  0.00           O  
ATOM    263  OE2 GLU    77     -21.648 -24.091 -12.017  1.00  0.00           O1-
ATOM    264  C   GLU    77     -24.887 -25.409  -8.043  1.00  0.00           C  
ATOM    265  O   GLU    77     -24.090 -25.981  -7.329  1.00  0.00           O  
ATOM    266  N   ILE    78     -25.947 -26.041  -8.497  1.00  0.00           N  
ATOM    267  H   ILE    78     -26.609 -25.589  -9.111  1.00  0.00           H  
ATOM    268  CA  ILE    78     -26.399 -27.272  -7.949  1.00  0.00           C  
ATOM    269  HA  ILE    78     -25.678 -27.718  -7.260  1.00  0.00           H  
ATOM    270  CB  ILE    78     -27.689 -27.049  -7.178  1.00  0.00           C  
ATOM    271  HB  ILE    78     -28.468 -26.641  -7.830  1.00  0.00           H  
ATOM    272  CG2 ILE    78     -28.212 -28.357  -6.658  1.00  0.00           C  
ATOM    273 HG21 ILE    78     -29.112 -28.119  -6.094  1.00  0.00           H  
ATOM    274 HG22 ILE    78     -28.528 -29.103  -7.388  1.00  0.00           H  
ATOM    275 HG23 ILE    78     -27.505 -28.785  -5.944  1.00  0.00           H  
ATOM    276  CG1 ILE    78     -27.420 -26.052  -5.976  1.00  0.00           C  
ATOM    277 HG11 ILE    78     -26.335 -25.972  -5.910  1.00  0.00           H  
ATOM    278 HG12 ILE    78     -27.775 -26.366  -4.996  1.00  0.00           H  
ATOM    279  CD  ILE    78     -28.077 -24.673  -6.306  1.00  0.00           C  
ATOM    280  HD1 ILE    78     -27.720 -24.337  -7.279  1.00  0.00           H  
ATOM    281  HD2 ILE    78     -29.157 -24.832  -6.276  1.00  0.00           H  
ATOM    282  HD3 ILE    78     -27.950 -24.011  -5.448  1.00  0.00           H  
ATOM    283  C   ILE    78     -26.596 -28.172  -9.193  1.00  0.00           C  
ATOM    284  O   ILE    78     -27.623 -27.886  -9.861  1.00  0.00           O  
ATOM    285  N   PRO    79     -25.649 -29.033  -9.491  1.00  0.00           N  
ATOM    286  CD  PRO    79     -24.287 -29.129  -9.007  1.00  0.00           C  
ATOM    287  HD1 PRO    79     -24.277 -29.859  -8.198  1.00  0.00           H  
ATOM    288  HD2 PRO    79     -23.842 -28.195  -8.660  1.00  0.00           H  
ATOM    289  CG  PRO    79     -23.494 -29.802 -10.157  1.00  0.00           C  
ATOM    290  HG1 PRO    79     -22.690 -30.461  -9.845  1.00  0.00           H  
ATOM    291  HG2 PRO    79     -23.122 -29.104 -10.905  1.00  0.00           H  
ATOM    292  CB  PRO    79     -24.576 -30.681 -10.764  1.00  0.00           C  
ATOM    293  HB1 PRO    79     -24.623 -31.575 -10.136  1.00  0.00           H  
ATOM    294  HB2 PRO    79     -24.243 -30.858 -11.785  1.00  0.00           H  
ATOM    295  CA  PRO    79     -25.753 -29.789 -10.725  1.00  0.00           C  
ATOM    296  HA  PRO    79     -25.775 -29.154 -11.614  1.00  0.00           H  
ATOM    297  C   PRO    79     -26.995 -30.629 -10.923  1.00  0.00           C  
ATOM    298  O   PRO    79     -27.479 -30.562 -12.031  1.00  0.00           O  
ATOM    299  N   ASP    80     -27.540 -31.396  -9.946  1.00  0.00           N  
ATOM    300  H   ASP    80     -27.076 -31.579  -9.077  1.00  0.00           H  
ATOM    301  CA  ASP    80     -28.741 -32.190 -10.229  1.00  0.00           C  
ATOM    302  HA  ASP    80     -28.593 -32.710 -11.175  1.00  0.00           H  
ATOM    303  CB  ASP    80     -28.921 -33.259  -9.174  1.00  0.00           C  
ATOM    304  HB1 ASP    80     -29.659 -33.991  -9.490  1.00  0.00           H  
ATOM    305  HB2 ASP    80     -29.268 -32.752  -8.267  1.00  0.00           H  
ATOM    306  CG  ASP    80     -27.598 -34.106  -8.831  1.00  0.00           C  
ATOM    307  OD1 ASP    80     -27.500 -34.575  -7.701  1.00  0.00           O  
ATOM    308  OD2 ASP    80     -26.692 -34.217  -9.650  1.00  0.00           O1-
ATOM    309  C   ASP    80     -30.072 -31.415 -10.407  1.00  0.00           C  
ATOM    310  O   ASP    80     -31.097 -31.949 -10.626  1.00  0.00           O  
ATOM    311  N   ALA    81     -29.986 -30.084 -10.285  1.00  0.00           N  
ATOM    312  H   ALA    81     -29.128 -29.655  -9.948  1.00  0.00           H  
ATOM    313  CA  ALA    81     -31.134 -29.175 -10.452  1.00  0.00           C  
ATOM    314  HA  ALA    81     -32.024 -29.797 -10.560  1.00  0.00           H  
ATOM    315  CB  ALA    81     -31.353 -28.403  -9.103  1.00  0.00           C  
ATOM    316  HB1 ALA    81     -30.672 -27.619  -8.773  1.00  0.00           H  
ATOM    317  HB2 ALA    81     -32.306 -27.891  -9.246  1.00  0.00           H  
ATOM    318  HB3 ALA    81     -31.458 -29.121  -8.293  1.00  0.00           H  
ATOM    319  C   ALA    81     -31.087 -28.234 -11.691  1.00  0.00           C  
ATOM    320  O   ALA    81     -31.999 -27.429 -11.886  1.00  0.00           O  
ATOM    321  N   ASP    82     -29.971 -28.313 -12.412  1.00  0.00           N  
ATOM    322  H   ASP    82     -29.241 -28.959 -12.135  1.00  0.00           H  
ATOM    323  CA  ASP    82     -29.752 -27.522 -13.570  1.00  0.00           C  
ATOM    324  HA  ASP    82     -28.770 -27.876 -13.891  1.00  0.00           H  
ATOM    325  CB  ASP    82     -30.832 -27.862 -14.661  1.00  0.00           C  
ATOM    326  HB1 ASP    82     -30.602 -27.252 -15.540  1.00  0.00           H  
ATOM    327  HB2 ASP    82     -31.836 -27.565 -14.368  1.00  0.00           H  
ATOM    328  CG  ASP    82     -30.792 -29.326 -15.137  1.00  0.00           C  
ATOM    329  OD1 ASP    82     -31.859 -29.952 -15.369  1.00  0.00           O  
ATOM    330  OD2 ASP    82     -29.655 -29.835 -15.380  1.00  0.00           O1-
ATOM    331  C   ASP    82     -29.589 -26.037 -13.269  1.00  0.00           C  
ATOM    332  O   ASP    82     -29.483 -25.143 -14.126  1.00  0.00           O  
ATOM    333  N   ILE    83     -29.517 -25.777 -11.942  1.00  0.00           N  
ATOM    334  H   ILE    83     -29.357 -26.618 -11.398  1.00  0.00           H  
ATOM    335  CA  ILE    83     -29.327 -24.414 -11.416  1.00  0.00           C  
ATOM    336  HA  ILE    83     -29.878 -23.682 -12.017  1.00  0.00           H  
ATOM    337  CB  ILE    83     -29.840 -24.365  -9.938  1.00  0.00           C  
ATOM    338  HB  ILE    83     -29.246 -25.062  -9.340  1.00  0.00           H  
ATOM    339  CG2 ILE    83     -29.705 -23.018  -9.240  1.00  0.00           C  
ATOM    340 HG21 ILE    83     -30.372 -22.271  -9.646  1.00  0.00           H  
ATOM    341 HG22 ILE    83     -29.967 -23.054  -8.178  1.00  0.00           H  
ATOM    342 HG23 ILE    83     -28.662 -22.697  -9.321  1.00  0.00           H  
ATOM    343  CG1 ILE    83     -31.296 -24.761  -9.785  1.00  0.00           C  
ATOM    344 HG11 ILE    83     -31.385 -25.802 -10.086  1.00  0.00           H  
ATOM    345 HG12 ILE    83     -31.906 -24.123 -10.437  1.00  0.00           H  
ATOM    346  CD  ILE    83     -31.941 -24.804  -8.349  1.00  0.00           C  
ATOM    347  HD1 ILE    83     -32.886 -25.353  -8.416  1.00  0.00           H  
ATOM    348  HD2 ILE    83     -31.302 -25.434  -7.736  1.00  0.00           H  
ATOM    349  HD3 ILE    83     -32.158 -23.768  -8.092  1.00  0.00           H  
ATOM    350  C   ILE    83     -27.876 -23.948 -11.534  1.00  0.00           C  
ATOM    351  O   ILE    83     -26.964 -24.638 -11.091  1.00  0.00           O  
ATOM    352  N   LYS    84     -27.685 -22.757 -12.080  1.00  0.00           N  
ATOM    353  H   LYS    84     -28.491 -22.207 -12.339  1.00  0.00           H  
ATOM    354  CA  LYS    84     -26.267 -22.143 -12.305  1.00  0.00           C  
ATOM    355  HA  LYS    84     -25.556 -22.528 -11.581  1.00  0.00           H  
ATOM    356  CB  LYS    84     -25.755 -22.559 -13.683  1.00  0.00           C  
ATOM    357  HB1 LYS    84     -24.977 -21.853 -13.963  1.00  0.00           H  
ATOM    358  HB2 LYS    84     -26.618 -22.397 -14.317  1.00  0.00           H  
ATOM    359  CG  LYS    84     -25.217 -24.029 -13.776  1.00  0.00           C  
ATOM    360  HG1 LYS    84     -26.104 -24.662 -13.853  1.00  0.00           H  
ATOM    361  HG2 LYS    84     -24.601 -24.265 -12.916  1.00  0.00           H  
ATOM    362  CD  LYS    84     -24.478 -24.354 -15.107  1.00  0.00           C  
ATOM    363  HD1 LYS    84     -25.241 -24.189 -15.862  1.00  0.00           H  
ATOM    364  HD2 LYS    84     -24.311 -25.428 -15.081  1.00  0.00           H  
ATOM    365  CE  LYS    84     -23.218 -23.539 -15.264  1.00  0.00           C  
ATOM    366  HE1 LYS    84     -23.303 -22.608 -14.707  1.00  0.00           H  
ATOM    367  HE2 LYS    84     -23.130 -23.104 -16.251  1.00  0.00           H  
ATOM    368  NZ  LYS    84     -21.990 -24.330 -14.979  1.00  0.00           N1+
ATOM    369  HZ1 LYS    84     -21.990 -24.652 -14.025  1.00  0.00           H  
ATOM    370  HZ2 LYS    84     -21.969 -25.183 -15.512  1.00  0.00           H  
ATOM    371  HZ3 LYS    84     -21.141 -23.779 -15.096  1.00  0.00           H  
ATOM    372  C   LYS    84     -26.380 -20.603 -12.196  1.00  0.00           C  
ATOM    373  O   LYS    84     -26.414 -19.898 -13.238  1.00  0.00           O  
ATOM    374  N   GLU    85     -26.536 -19.999 -11.064  1.00  0.00           N  
ATOM    375  H   GLU    85     -26.295 -20.553 -10.261  1.00  0.00           H  
ATOM    376  CA  GLU    85     -27.272 -18.674 -10.869  1.00  0.00           C  
ATOM    377  HA  GLU    85     -27.582 -18.268 -11.827  1.00  0.00           H  
ATOM    378  CB  GLU    85     -28.645 -19.038 -10.192  1.00  0.00           C  
ATOM    379  HB1 GLU    85     -28.558 -19.379  -9.162  1.00  0.00           H  
ATOM    380  HB2 GLU    85     -28.964 -19.913 -10.751  1.00  0.00           H  
ATOM    381  CG  GLU    85     -29.702 -17.916 -10.291  1.00  0.00           C  
ATOM    382  HG1 GLU    85     -29.430 -17.062  -9.672  1.00  0.00           H  
ATOM    383  HG2 GLU    85     -30.660 -18.196  -9.854  1.00  0.00           H  
ATOM    384  CD  GLU    85     -30.132 -17.445 -11.725  1.00  0.00           C  
ATOM    385  OE1 GLU    85     -30.524 -16.262 -11.874  1.00  0.00           O  
ATOM    386  OE2 GLU    85     -30.069 -18.213 -12.727  1.00  0.00           O1-
ATOM    387  C   GLU    85     -26.465 -17.601 -10.112  1.00  0.00           C  
ATOM    388  O   GLU    85     -25.797 -17.984  -9.087  1.00  0.00           O  
ATOM    389  N   PRO    86     -26.555 -16.247 -10.443  1.00  0.00           N  
ATOM    390  CD  PRO    86     -27.037 -15.691 -11.677  1.00  0.00           C  
ATOM    391  HD1 PRO    86     -28.034 -16.072 -11.893  1.00  0.00           H  
ATOM    392  HD2 PRO    86     -26.356 -15.992 -12.474  1.00  0.00           H  
ATOM    393  CG  PRO    86     -26.983 -14.178 -11.616  1.00  0.00           C  
ATOM    394  HG1 PRO    86     -27.895 -13.713 -11.257  1.00  0.00           H  
ATOM    395  HG2 PRO    86     -26.711 -13.768 -12.589  1.00  0.00           H  
ATOM    396  CB  PRO    86     -25.857 -13.927 -10.565  1.00  0.00           C  
ATOM    397  HB1 PRO    86     -25.980 -13.002 -10.000  1.00  0.00           H  
ATOM    398  HB2 PRO    86     -24.896 -14.095 -11.037  1.00  0.00           H  
ATOM    399  CA  PRO    86     -25.987 -15.133  -9.639  1.00  0.00           C  
ATOM    400  HA  PRO    86     -24.976 -15.484  -9.400  1.00  0.00           H  
ATOM    401  C   PRO    86     -26.771 -14.786  -8.382  1.00  0.00           C  
ATOM    402  O   PRO    86     -28.004 -14.704  -8.431  1.00  0.00           O  
ATOM    403  N   VAL    87     -26.045 -14.617  -7.270  1.00  0.00           N  
ATOM    404  H   VAL    87     -25.048 -14.752  -7.393  1.00  0.00           H  
ATOM    405  CA  VAL    87     -26.549 -14.405  -5.835  1.00  0.00           C  
ATOM    406  HA  VAL    87     -27.596 -14.716  -5.929  1.00  0.00           H  
ATOM    407  CB  VAL    87     -25.749 -15.174  -4.733  1.00  0.00           C  
ATOM    408  HB  VAL    87     -24.717 -14.836  -4.695  1.00  0.00           H  
ATOM    409  CG1 VAL    87     -26.391 -14.986  -3.378  1.00  0.00           C  
ATOM    410 HG11 VAL    87     -26.058 -15.765  -2.695  1.00  0.00           H  
ATOM    411 HG12 VAL    87     -26.182 -13.970  -3.059  1.00  0.00           H  
ATOM    412 HG13 VAL    87     -27.472 -15.102  -3.468  1.00  0.00           H  
ATOM    413  CG2 VAL    87     -25.588 -16.686  -5.068  1.00  0.00           C  
ATOM    414 HG21 VAL    87     -24.964 -17.196  -4.339  1.00  0.00           H  
ATOM    415 HG22 VAL    87     -26.598 -17.090  -4.994  1.00  0.00           H  
ATOM    416 HG23 VAL    87     -25.001 -16.819  -5.976  1.00  0.00           H  
ATOM    417  C   VAL    87     -26.477 -12.865  -5.549  1.00  0.00           C  
ATOM    418  O   VAL    87     -25.383 -12.315  -5.788  1.00  0.00           O  
ATOM    419  N   TYR    88     -27.528 -12.351  -4.961  1.00  0.00           N  
ATOM    420  H   TYR    88     -28.355 -12.900  -4.762  1.00  0.00           H  
ATOM    421  CA  TYR    88     -27.521 -10.869  -4.724  1.00  0.00           C  
ATOM    422  HA  TYR    88     -26.647 -10.424  -5.186  1.00  0.00           H  
ATOM    423  CB  TYR    88     -28.800 -10.315  -5.477  1.00  0.00           C  
ATOM    424  HB1 TYR    88     -29.092  -9.320  -5.150  1.00  0.00           H  
ATOM    425  HB2 TYR    88     -29.627 -11.008  -5.307  1.00  0.00           H  
ATOM    426  CG  TYR    88     -28.417 -10.132  -6.943  1.00  0.00           C  
ATOM    427  CD1 TYR    88     -28.658 -11.185  -7.855  1.00  0.00           C  
ATOM    428  HD1 TYR    88     -28.818 -12.182  -7.452  1.00  0.00           H  
ATOM    429  CE1 TYR    88     -28.480 -10.923  -9.198  1.00  0.00           C  
ATOM    430  HE1 TYR    88     -28.617 -11.723  -9.906  1.00  0.00           H  
ATOM    431  CZ  TYR    88     -28.232  -9.591  -9.654  1.00  0.00           C  
ATOM    432  OH  TYR    88     -28.098  -9.406 -11.004  1.00  0.00           O  
ATOM    433  HH  TYR    88     -28.106  -8.492 -11.305  1.00  0.00           H  
ATOM    434  CE2 TYR    88     -27.913  -8.554  -8.735  1.00  0.00           C  
ATOM    435  HE2 TYR    88     -27.579  -7.586  -9.082  1.00  0.00           H  
ATOM    436  CD2 TYR    88     -27.977  -8.817  -7.399  1.00  0.00           C  
ATOM    437  HD2 TYR    88     -27.996  -7.985  -6.707  1.00  0.00           H  
ATOM    438  C   TYR    88     -27.668 -10.465  -3.246  1.00  0.00           C  
ATOM    439  O   TYR    88     -28.293 -11.194  -2.475  1.00  0.00           O  
ATOM    440  N   PRO    89     -27.306  -9.211  -2.868  1.00  0.00           N  
ATOM    441  CD  PRO    89     -26.643  -8.245  -3.727  1.00  0.00           C  
ATOM    442  HD1 PRO    89     -27.317  -7.732  -4.400  1.00  0.00           H  
ATOM    443  HD2 PRO    89     -25.887  -8.714  -4.364  1.00  0.00           H  
ATOM    444  CG  PRO    89     -25.961  -7.264  -2.753  1.00  0.00           C  
ATOM    445  HG1 PRO    89     -25.865  -6.291  -3.244  1.00  0.00           H  
ATOM    446  HG2 PRO    89     -25.041  -7.599  -2.287  1.00  0.00           H  
ATOM    447  CB  PRO    89     -26.984  -7.190  -1.633  1.00  0.00           C  
ATOM    448  HB1 PRO    89     -27.863  -6.582  -1.868  1.00  0.00           H  
ATOM    449  HB2 PRO    89     -26.622  -6.821  -0.677  1.00  0.00           H  
ATOM    450  CA  PRO    89     -27.607  -8.622  -1.557  1.00  0.00           C  
ATOM    451  HA  PRO    89     -27.082  -9.216  -0.816  1.00  0.00           H  
ATOM    452  C   PRO    89     -29.051  -8.618  -1.117  1.00  0.00           C  
ATOM    453  O   PRO    89     -29.971  -8.420  -1.851  1.00  0.00           O  
ATOM    454  N   GLY    90     -29.298  -8.937   0.192  1.00  0.00           N  
ATOM    455  H   GLY    90     -28.460  -9.007   0.748  1.00  0.00           H  
ATOM    456  CA  GLY    90     -30.565  -8.794   0.866  1.00  0.00           C  
ATOM    457  HA1 GLY    90     -30.552  -9.402   1.779  1.00  0.00           H  
ATOM    458  HA2 GLY    90     -31.249  -9.346   0.232  1.00  0.00           H  
ATOM    459  C   GLY    90     -31.077  -7.378   1.192  1.00  0.00           C  
ATOM    460  O   GLY    90     -30.459  -6.394   0.834  1.00  0.00           O  
ATOM    461  N   PRO    91     -32.152  -7.295   2.022  1.00  0.00           N  
ATOM    462  CD  PRO    91     -32.737  -6.087   2.406  1.00  0.00           C  
ATOM    463  HD1 PRO    91     -32.615  -5.310   1.650  1.00  0.00           H  
ATOM    464  HD2 PRO    91     -32.220  -5.729   3.289  1.00  0.00           H  
ATOM    465  CG  PRO    91     -34.221  -6.345   2.664  1.00  0.00           C  
ATOM    466  HG1 PRO    91     -34.769  -6.332   1.723  1.00  0.00           H  
ATOM    467  HG2 PRO    91     -34.525  -5.529   3.331  1.00  0.00           H  
ATOM    468  CB  PRO    91     -34.046  -7.658   3.495  1.00  0.00           C  
ATOM    469  HB1 PRO    91     -34.997  -8.204   3.506  1.00  0.00           H  
ATOM    470  HB2 PRO    91     -33.656  -7.325   4.460  1.00  0.00           H  
ATOM    471  CA  PRO    91     -32.973  -8.355   2.552  1.00  0.00           C  
ATOM    472  HA  PRO    91     -32.259  -8.956   3.104  1.00  0.00           H  
ATOM    473  C   PRO    91     -33.721  -9.182   1.495  1.00  0.00           C  
ATOM    474  O   PRO    91     -33.952  -8.760   0.324  1.00  0.00           O  
ATOM    475  N   ALA    92     -34.145 -10.350   1.912  1.00  0.00           N  
ATOM    476  H   ALA    92     -33.872 -10.729   2.804  1.00  0.00           H  
ATOM    477  CA  ALA    92     -35.054 -11.239   1.113  1.00  0.00           C  
ATOM    478  HA  ALA    92     -34.654 -11.294   0.099  1.00  0.00           H  
ATOM    479  CB  ALA    92     -35.164 -12.625   1.808  1.00  0.00           C  
ATOM    480  HB1 ALA    92     -35.680 -12.526   2.761  1.00  0.00           H  
ATOM    481  HB2 ALA    92     -35.677 -13.284   1.113  1.00  0.00           H  
ATOM    482  HB3 ALA    92     -34.141 -12.983   1.905  1.00  0.00           H  
ATOM    483  C   ALA    92     -36.496 -10.576   0.934  1.00  0.00           C  
ATOM    484  O   ALA    92     -37.553 -11.248   1.033  1.00  0.00           O  
ATOM    485  N   THR    93     -36.615  -9.226   0.765  1.00  0.00           N  
ATOM    486  H   THR    93     -35.718  -8.754   0.694  1.00  0.00           H  
ATOM    487  CA  THR    93     -37.858  -8.599   0.227  1.00  0.00           C  
ATOM    488  HA  THR    93     -38.691  -8.983   0.813  1.00  0.00           H  
ATOM    489  CB  THR    93     -37.871  -7.106   0.539  1.00  0.00           C  
ATOM    490  HB  THR    93     -37.534  -7.013   1.577  1.00  0.00           H  
ATOM    491  CG2 THR    93     -37.030  -6.239  -0.396  1.00  0.00           C  
ATOM    492 HG21 THR    93     -37.171  -5.218  -0.045  1.00  0.00           H  
ATOM    493 HG22 THR    93     -36.007  -6.415  -0.077  1.00  0.00           H  
ATOM    494 HG23 THR    93     -37.323  -6.342  -1.438  1.00  0.00           H  
ATOM    495  OG1 THR    93     -39.218  -6.687   0.545  1.00  0.00           O  
ATOM    496  HG1 THR    93     -39.628  -7.032   1.344  1.00  0.00           H  
ATOM    497  C   THR    93     -38.022  -8.960  -1.207  1.00  0.00           C  
ATOM    498  O   THR    93     -37.044  -8.995  -1.892  1.00  0.00           O  
ATOM    499  N   PRO    94     -39.270  -9.000  -1.789  1.00  0.00           N  
ATOM    500  CD  PRO    94     -40.481  -9.151  -1.003  1.00  0.00           C  
ATOM    501  HD1 PRO    94     -40.844  -8.187  -0.643  1.00  0.00           H  
ATOM    502  HD2 PRO    94     -40.403  -9.791  -0.126  1.00  0.00           H  
ATOM    503  CG  PRO    94     -41.491  -9.725  -1.915  1.00  0.00           C  
ATOM    504  HG1 PRO    94     -42.512  -9.387  -1.745  1.00  0.00           H  
ATOM    505  HG2 PRO    94     -41.507 -10.807  -1.804  1.00  0.00           H  
ATOM    506  CB  PRO    94     -41.037  -9.387  -3.320  1.00  0.00           C  
ATOM    507  HB1 PRO    94     -41.440  -8.447  -3.699  1.00  0.00           H  
ATOM    508  HB2 PRO    94     -41.315 -10.184  -4.003  1.00  0.00           H  
ATOM    509  CA  PRO    94     -39.567  -9.307  -3.186  1.00  0.00           C  
ATOM    510  HA  PRO    94     -39.011 -10.219  -3.433  1.00  0.00           H  
ATOM    511  C   PRO    94     -38.997  -8.252  -4.180  1.00  0.00           C  
ATOM    512  O   PRO    94     -38.574  -8.664  -5.263  1.00  0.00           O  
ATOM    513  N   GLU    95     -38.847  -6.993  -3.780  1.00  0.00           N  
ATOM    514  H   GLU    95     -39.096  -6.669  -2.853  1.00  0.00           H  
ATOM    515  CA  GLU    95     -37.969  -6.032  -4.567  1.00  0.00           C  
ATOM    516  HA  GLU    95     -38.428  -5.941  -5.550  1.00  0.00           H  
ATOM    517  CB  GLU    95     -37.978  -4.626  -3.922  1.00  0.00           C  
ATOM    518  HB1 GLU    95     -37.757  -4.743  -2.862  1.00  0.00           H  
ATOM    519  HB2 GLU    95     -38.982  -4.197  -3.915  1.00  0.00           H  
ATOM    520  CG  GLU    95     -37.038  -3.602  -4.486  1.00  0.00           C  
ATOM    521  HG1 GLU    95     -36.019  -3.981  -4.452  1.00  0.00           H  
ATOM    522  HG2 GLU    95     -37.003  -2.730  -3.839  1.00  0.00           H  
ATOM    523  CD  GLU    95     -37.439  -3.222  -5.891  1.00  0.00           C  
ATOM    524  OE1 GLU    95     -36.761  -2.271  -6.452  1.00  0.00           O  
ATOM    525  OE2 GLU    95     -38.386  -3.700  -6.513  1.00  0.00           O1-
ATOM    526  C   GLU    95     -36.538  -6.529  -4.875  1.00  0.00           C  
ATOM    527  O   GLU    95     -36.072  -6.327  -5.952  1.00  0.00           O  
ATOM    528  N   GLN    96     -35.866  -7.261  -4.022  1.00  0.00           N  
ATOM    529  H   GLN    96     -36.253  -7.370  -3.098  1.00  0.00           H  
ATOM    530  CA  GLN    96     -34.567  -7.837  -4.237  1.00  0.00           C  
ATOM    531  HA  GLN    96     -33.945  -7.159  -4.815  1.00  0.00           H  
ATOM    532  CB  GLN    96     -33.909  -8.010  -2.915  1.00  0.00           C  
ATOM    533  HB1 GLN    96     -32.994  -8.563  -3.120  1.00  0.00           H  
ATOM    534  HB2 GLN    96     -34.476  -8.670  -2.257  1.00  0.00           H  
ATOM    535  CG  GLN    96     -33.420  -6.649  -2.295  1.00  0.00           C  
ATOM    536  HG1 GLN    96     -32.849  -6.751  -1.370  1.00  0.00           H  
ATOM    537  HG2 GLN    96     -34.333  -6.128  -1.992  1.00  0.00           H  
ATOM    538  CD  GLN    96     -32.585  -5.834  -3.181  1.00  0.00           C  
ATOM    539  OE1 GLN    96     -32.991  -4.851  -3.810  1.00  0.00           O  
ATOM    540  NE2 GLN    96     -31.362  -6.284  -3.422  1.00  0.00           N  
ATOM    541 HE21 GLN    96     -30.883  -6.970  -2.860  1.00  0.00           H  
ATOM    542 HE22 GLN    96     -30.905  -5.614  -4.036  1.00  0.00           H  
ATOM    543  C   GLN    96     -34.575  -9.126  -5.019  1.00  0.00           C  
ATOM    544  O   GLN    96     -33.712  -9.339  -5.901  1.00  0.00           O  
ATOM    545  N   LEU    97     -35.524 -10.049  -4.769  1.00  0.00           N  
ATOM    546  H   LEU    97     -36.189  -9.800  -4.043  1.00  0.00           H  
ATOM    547  CA  LEU    97     -35.671 -11.357  -5.472  1.00  0.00           C  
ATOM    548  HA  LEU    97     -34.698 -11.848  -5.551  1.00  0.00           H  
ATOM    549  CB  LEU    97     -36.550 -12.283  -4.640  1.00  0.00           C  
ATOM    550  HB1 LEU    97     -36.898 -13.046  -5.332  1.00  0.00           H  
ATOM    551  HB2 LEU    97     -37.428 -11.713  -4.308  1.00  0.00           H  
ATOM    552  CG  LEU    97     -35.867 -13.063  -3.543  1.00  0.00           C  
ATOM    553  HG  LEU    97     -34.901 -13.432  -3.893  1.00  0.00           H  
ATOM    554  CD1 LEU    97     -35.743 -12.172  -2.354  1.00  0.00           C  
ATOM    555 HD11 LEU    97     -34.913 -11.502  -2.594  1.00  0.00           H  
ATOM    556 HD12 LEU    97     -36.654 -11.567  -2.306  1.00  0.00           H  
ATOM    557 HD13 LEU    97     -35.486 -12.755  -1.473  1.00  0.00           H  
ATOM    558  CD2 LEU    97     -36.740 -14.289  -3.148  1.00  0.00           C  
ATOM    559 HD21 LEU    97     -36.817 -14.953  -4.012  1.00  0.00           H  
ATOM    560 HD22 LEU    97     -36.323 -14.919  -2.364  1.00  0.00           H  
ATOM    561 HD23 LEU    97     -37.760 -14.095  -2.825  1.00  0.00           H  
ATOM    562  C   LEU    97     -36.162 -11.200  -6.958  1.00  0.00           C  
ATOM    563  O   LEU    97     -35.660 -11.849  -7.831  1.00  0.00           O  
ATOM    564  N   ASN    98     -36.736 -10.074  -7.241  1.00  0.00           N  
ATOM    565  H   ASN    98     -37.294  -9.612  -6.533  1.00  0.00           H  
ATOM    566  CA  ASN    98     -37.031  -9.680  -8.659  1.00  0.00           C  
ATOM    567  HA  ASN    98     -37.361 -10.485  -9.313  1.00  0.00           H  
ATOM    568  CB  ASN    98     -38.210  -8.688  -8.723  1.00  0.00           C  
ATOM    569  HB1 ASN    98     -38.126  -8.285  -9.730  1.00  0.00           H  
ATOM    570  HB2 ASN    98     -38.092  -7.911  -7.972  1.00  0.00           H  
ATOM    571  CG  ASN    98     -39.512  -9.348  -8.545  1.00  0.00           C  
ATOM    572  OD1 ASN    98     -39.729 -10.441  -9.074  1.00  0.00           O  
ATOM    573  ND2 ASN    98     -40.436  -8.728  -7.859  1.00  0.00           N  
ATOM    574 HD21 ASN    98     -40.053  -8.050  -7.224  1.00  0.00           H  
ATOM    575 HD22 ASN    98     -41.309  -9.233  -7.751  1.00  0.00           H  
ATOM    576  C   ASN    98     -35.792  -9.141  -9.362  1.00  0.00           C  
ATOM    577  O   ASN    98     -35.783  -9.039 -10.589  1.00  0.00           O  
ATOM    578  N   ARG    99     -34.696  -8.835  -8.638  1.00  0.00           N  
ATOM    579  H   ARG    99     -34.829  -8.901  -7.638  1.00  0.00           H  
ATOM    580  CA  ARG    99     -33.378  -8.766  -9.173  1.00  0.00           C  
ATOM    581  HA  ARG    99     -33.394  -8.270 -10.141  1.00  0.00           H  
ATOM    582  CB  ARG    99     -32.358  -7.931  -8.386  1.00  0.00           C  
ATOM    583  HB1 ARG    99     -31.374  -7.910  -8.867  1.00  0.00           H  
ATOM    584  HB2 ARG    99     -32.048  -8.463  -7.486  1.00  0.00           H  
ATOM    585  CG  ARG    99     -32.891  -6.527  -7.990  1.00  0.00           C  
ATOM    586  HG1 ARG    99     -33.734  -6.660  -7.302  1.00  0.00           H  
ATOM    587  HG2 ARG    99     -33.180  -6.028  -8.912  1.00  0.00           H  
ATOM    588  CD  ARG    99     -31.814  -5.842  -7.171  1.00  0.00           C  
ATOM    589  HD1 ARG    99     -30.902  -5.687  -7.749  1.00  0.00           H  
ATOM    590  HD2 ARG    99     -31.494  -6.435  -6.307  1.00  0.00           H  
ATOM    591  NE  ARG    99     -32.321  -4.671  -6.604  1.00  0.00           N  
ATOM    592  HE  ARG    99     -32.894  -4.791  -5.776  1.00  0.00           H  
ATOM    593  CZ  ARG    99     -32.061  -3.445  -7.061  1.00  0.00           C  
ATOM    594  NH1 ARG    99     -31.494  -3.260  -8.193  1.00  0.00           N1+
ATOM    595 HH11 ARG    99     -31.323  -4.110  -8.707  1.00  0.00           H  
ATOM    596 HH12 ARG    99     -31.289  -2.329  -8.545  1.00  0.00           H  
ATOM    597  NH2 ARG    99     -32.433  -2.286  -6.555  1.00  0.00           N  
ATOM    598 HH21 ARG    99     -32.976  -2.253  -5.701  1.00  0.00           H  
ATOM    599 HH22 ARG    99     -31.993  -1.436  -6.881  1.00  0.00           H  
ATOM    600  C   ARG    99     -32.908 -10.240  -9.480  1.00  0.00           C  
ATOM    601  O   ARG    99     -32.808 -10.605 -10.630  1.00  0.00           O  
ATOM    602  N   GLY   100     -32.656 -11.040  -8.405  1.00  0.00           N  
ATOM    603  H   GLY   100     -32.842 -10.647  -7.495  1.00  0.00           H  
ATOM    604  CA  GLY   100     -32.130 -12.370  -8.463  1.00  0.00           C  
ATOM    605  HA1 GLY   100     -31.084 -12.299  -8.750  1.00  0.00           H  
ATOM    606  HA2 GLY   100     -32.672 -12.862  -9.274  1.00  0.00           H  
ATOM    607  C   GLY   100     -32.301 -13.183  -7.137  1.00  0.00           C  
ATOM    608  O   GLY   100     -32.617 -12.546  -6.151  1.00  0.00           O  
ATOM    609  N   VAL   101     -31.847 -14.444  -7.193  1.00  0.00           N  
ATOM    610  H   VAL   101     -31.575 -14.835  -8.080  1.00  0.00           H  
ATOM    611  CA  VAL   101     -31.518 -15.248  -5.960  1.00  0.00           C  
ATOM    612  HA  VAL   101     -32.453 -15.483  -5.450  1.00  0.00           H  
ATOM    613  CB  VAL   101     -30.776 -16.489  -6.437  1.00  0.00           C  
ATOM    614  HB  VAL   101     -30.097 -16.278  -7.255  1.00  0.00           H  
ATOM    615  CG1 VAL   101     -29.967 -17.208  -5.338  1.00  0.00           C  
ATOM    616 HG11 VAL   101     -30.661 -17.614  -4.589  1.00  0.00           H  
ATOM    617 HG12 VAL   101     -29.486 -18.065  -5.811  1.00  0.00           H  
ATOM    618 HG13 VAL   101     -29.258 -16.460  -5.000  1.00  0.00           H  
ATOM    619  CG2 VAL   101     -31.838 -17.522  -6.966  1.00  0.00           C  
ATOM    620 HG21 VAL   101     -32.489 -17.670  -6.099  1.00  0.00           H  
ATOM    621 HG22 VAL   101     -32.305 -17.093  -7.861  1.00  0.00           H  
ATOM    622 HG23 VAL   101     -31.475 -18.497  -7.283  1.00  0.00           H  
ATOM    623  C   VAL   101     -30.757 -14.438  -4.927  1.00  0.00           C  
ATOM    624  O   VAL   101     -29.749 -13.836  -5.280  1.00  0.00           O  
ATOM    625  N   SER   102     -31.276 -14.257  -3.708  1.00  0.00           N  
ATOM    626  H   SER   102     -31.994 -14.867  -3.340  1.00  0.00           H  
ATOM    627  CA  SER   102     -30.857 -13.223  -2.742  1.00  0.00           C  
ATOM    628  HA  SER   102     -30.124 -12.532  -3.144  1.00  0.00           H  
ATOM    629  CB  SER   102     -32.132 -12.368  -2.414  1.00  0.00           C  
ATOM    630  HB1 SER   102     -32.089 -11.798  -1.496  1.00  0.00           H  
ATOM    631  HB2 SER   102     -32.944 -13.094  -2.383  1.00  0.00           H  
ATOM    632  OG  SER   102     -32.318 -11.512  -3.562  1.00  0.00           O  
ATOM    633  HG  SER   102     -32.399 -12.017  -4.377  1.00  0.00           H  
ATOM    634  C   SER   102     -30.489 -13.777  -1.355  1.00  0.00           C  
ATOM    635  O   SER   102     -30.786 -14.919  -1.019  1.00  0.00           O  
ATOM    636  N   PHE   103     -29.651 -13.043  -0.653  1.00  0.00           N  
ATOM    637  H   PHE   103     -29.349 -12.161  -1.042  1.00  0.00           H  
ATOM    638  CA  PHE   103     -29.384 -13.256   0.783  1.00  0.00           C  
ATOM    639  HA  PHE   103     -28.997 -14.271   0.886  1.00  0.00           H  
ATOM    640  CB  PHE   103     -28.144 -12.445   1.215  1.00  0.00           C  
ATOM    641  HB1 PHE   103     -27.991 -12.495   2.299  1.00  0.00           H  
ATOM    642  HB2 PHE   103     -28.294 -11.406   0.927  1.00  0.00           H  
ATOM    643  CG  PHE   103     -26.883 -12.986   0.565  1.00  0.00           C  
ATOM    644  CD1 PHE   103     -26.060 -12.243  -0.310  1.00  0.00           C  
ATOM    645  HD1 PHE   103     -26.300 -11.261  -0.716  1.00  0.00           H  
ATOM    646  CE1 PHE   103     -24.824 -12.747  -0.766  1.00  0.00           C  
ATOM    647  HE1 PHE   103     -24.270 -12.149  -1.472  1.00  0.00           H  
ATOM    648  CZ  PHE   103     -24.390 -13.982  -0.381  1.00  0.00           C  
ATOM    649  HZ  PHE   103     -23.542 -14.417  -0.898  1.00  0.00           H  
ATOM    650  CE2 PHE   103     -25.169 -14.723   0.515  1.00  0.00           C  
ATOM    651  HE2 PHE   103     -24.889 -15.704   0.848  1.00  0.00           H  
ATOM    652  CD2 PHE   103     -26.371 -14.225   0.985  1.00  0.00           C  
ATOM    653  HD2 PHE   103     -27.007 -14.784   1.643  1.00  0.00           H  
ATOM    654  C   PHE   103     -30.638 -13.083   1.710  1.00  0.00           C  
ATOM    655  O   PHE   103     -31.550 -12.292   1.451  1.00  0.00           O  
ATOM    656  N   ALA   104     -30.580 -13.777   2.848  1.00  0.00           N  
ATOM    657  H   ALA   104     -29.865 -14.461   3.004  1.00  0.00           H  
ATOM    658  CA  ALA   104     -31.726 -13.681   3.772  1.00  0.00           C  
ATOM    659  HA  ALA   104     -32.655 -13.843   3.229  1.00  0.00           H  
ATOM    660  CB  ALA   104     -31.600 -14.821   4.778  1.00  0.00           C  
ATOM    661  HB1 ALA   104     -31.642 -15.734   4.183  1.00  0.00           H  
ATOM    662  HB2 ALA   104     -30.647 -14.738   5.297  1.00  0.00           H  
ATOM    663  HB3 ALA   104     -32.472 -14.840   5.444  1.00  0.00           H  
ATOM    664  C   ALA   104     -31.929 -12.311   4.416  1.00  0.00           C  
ATOM    665  O   ALA   104     -33.104 -11.997   4.721  1.00  0.00           O  
ATOM    666  N   GLU   105     -30.865 -11.594   4.783  1.00  0.00           N  
ATOM    667  H   GLU   105     -30.004 -12.044   4.507  1.00  0.00           H  
ATOM    668  CA  GLU   105     -30.836 -10.383   5.591  1.00  0.00           C  
ATOM    669  HA  GLU   105     -31.843  -9.952   5.683  1.00  0.00           H  
ATOM    670  CB  GLU   105     -30.428 -10.709   7.006  1.00  0.00           C  
ATOM    671  HB1 GLU   105     -30.637  -9.829   7.611  1.00  0.00           H  
ATOM    672  HB2 GLU   105     -29.376 -10.973   6.934  1.00  0.00           H  
ATOM    673  CG  GLU   105     -31.124 -11.954   7.506  1.00  0.00           C  
ATOM    674  HG1 GLU   105     -30.767 -12.872   7.053  1.00  0.00           H  
ATOM    675  HG2 GLU   105     -32.160 -11.749   7.241  1.00  0.00           H  
ATOM    676  CD  GLU   105     -31.010 -12.069   9.015  1.00  0.00           C  
ATOM    677  OE1 GLU   105     -30.001 -12.728   9.422  1.00  0.00           O  
ATOM    678  OE2 GLU   105     -31.846 -11.424   9.751  1.00  0.00           O1-
ATOM    679  C   GLU   105     -29.893  -9.328   4.937  1.00  0.00           C  
ATOM    680  O   GLU   105     -29.120  -9.609   4.017  1.00  0.00           O  
ATOM    681  N   GLU   106     -29.975  -8.033   5.415  1.00  0.00           N  
ATOM    682  H   GLU   106     -30.602  -7.848   6.182  1.00  0.00           H  
ATOM    683  CA  GLU   106     -29.104  -6.872   5.062  1.00  0.00           C  
ATOM    684  HA  GLU   106     -29.151  -6.752   3.982  1.00  0.00           H  
ATOM    685  CB  GLU   106     -29.738  -5.626   5.716  1.00  0.00           C  
ATOM    686  HB1 GLU   106     -29.679  -5.820   6.791  1.00  0.00           H  
ATOM    687  HB2 GLU   106     -30.765  -5.538   5.362  1.00  0.00           H  
ATOM    688  CG  GLU   106     -28.937  -4.317   5.531  1.00  0.00           C  
ATOM    689  HG1 GLU   106     -27.905  -4.634   5.684  1.00  0.00           H  
ATOM    690  HG2 GLU   106     -29.288  -3.589   6.263  1.00  0.00           H  
ATOM    691  CD  GLU   106     -29.102  -3.641   4.152  1.00  0.00           C  
ATOM    692  OE1 GLU   106     -30.234  -3.603   3.620  1.00  0.00           O  
ATOM    693  OE2 GLU   106     -28.106  -3.214   3.576  1.00  0.00           O1-
ATOM    694  C   GLU   106     -27.614  -7.211   5.449  1.00  0.00           C  
ATOM    695  O   GLU   106     -26.828  -7.610   4.572  1.00  0.00           O  
ATOM    696  N   ASN   107     -27.428  -7.274   6.749  1.00  0.00           N  
ATOM    697  H   ASN   107     -28.150  -6.845   7.295  1.00  0.00           H  
ATOM    698  CA  ASN   107     -26.184  -7.567   7.333  1.00  0.00           C  
ATOM    699  HA  ASN   107     -25.368  -7.287   6.669  1.00  0.00           H  
ATOM    700  CB  ASN   107     -26.027  -6.780   8.617  1.00  0.00           C  
ATOM    701  HB1 ASN   107     -25.005  -6.788   8.983  1.00  0.00           H  
ATOM    702  HB2 ASN   107     -26.768  -7.199   9.293  1.00  0.00           H  
ATOM    703  CG  ASN   107     -26.388  -5.335   8.404  1.00  0.00           C  
ATOM    704  OD1 ASN   107     -27.319  -4.803   8.925  1.00  0.00           O  
ATOM    705  ND2 ASN   107     -25.489  -4.684   7.674  1.00  0.00           N  
ATOM    706 HD21 ASN   107     -24.607  -5.088   7.399  1.00  0.00           H  
ATOM    707 HD22 ASN   107     -25.542  -3.678   7.594  1.00  0.00           H  
ATOM    708  C   ASN   107     -26.023  -9.105   7.484  1.00  0.00           C  
ATOM    709  O   ASN   107     -25.927  -9.607   8.545  1.00  0.00           O  
ATOM    710  N   GLU   108     -26.048  -9.821   6.383  1.00  0.00           N  
ATOM    711  H   GLU   108     -26.339  -9.332   5.555  1.00  0.00           H  
ATOM    712  CA  GLU   108     -25.777 -11.324   6.477  1.00  0.00           C  
ATOM    713  HA  GLU   108     -26.348 -11.554   7.381  1.00  0.00           H  
ATOM    714  CB  GLU   108     -26.366 -12.042   5.270  1.00  0.00           C  
ATOM    715  HB1 GLU   108     -26.291 -11.467   4.354  1.00  0.00           H  
ATOM    716  HB2 GLU   108     -27.441 -12.034   5.464  1.00  0.00           H  
ATOM    717  CG  GLU   108     -25.942 -13.503   5.019  1.00  0.00           C  
ATOM    718  HG1 GLU   108     -24.872 -13.672   5.107  1.00  0.00           H  
ATOM    719  HG2 GLU   108     -26.277 -13.753   4.020  1.00  0.00           H  
ATOM    720  CD  GLU   108     -26.598 -14.494   5.998  1.00  0.00           C  
ATOM    721  OE1 GLU   108     -26.892 -15.669   5.637  1.00  0.00           O  
ATOM    722  OE2 GLU   108     -26.726 -14.058   7.173  1.00  0.00           O1-
ATOM    723  C   GLU   108     -24.290 -11.652   6.725  1.00  0.00           C  
ATOM    724  O   GLU   108     -23.374 -11.007   6.149  1.00  0.00           O  
ATOM    725  N   SER   109     -23.988 -12.569   7.639  1.00  0.00           N  
ATOM    726  H   SER   109     -24.682 -13.170   8.069  1.00  0.00           H  
ATOM    727  CA  SER   109     -22.546 -12.919   7.896  1.00  0.00           C  
ATOM    728  HA  SER   109     -21.844 -12.121   7.651  1.00  0.00           H  
ATOM    729  CB  SER   109     -22.191 -13.108   9.382  1.00  0.00           C  
ATOM    730  HB1 SER   109     -23.065 -13.609   9.792  1.00  0.00           H  
ATOM    731  HB2 SER   109     -22.187 -12.102   9.810  1.00  0.00           H  
ATOM    732  OG  SER   109     -21.032 -13.864   9.695  1.00  0.00           O  
ATOM    733  HG  SER   109     -21.360 -14.441  10.401  1.00  0.00           H  
ATOM    734  C   SER   109     -22.060 -14.128   7.090  1.00  0.00           C  
ATOM    735  O   SER   109     -22.949 -14.996   6.935  1.00  0.00           O  
ATOM    736  N   LEU   110     -20.877 -14.105   6.515  1.00  0.00           N  
ATOM    737  H   LEU   110     -20.234 -13.339   6.609  1.00  0.00           H  
ATOM    738  CA  LEU   110     -20.384 -15.206   5.699  1.00  0.00           C  
ATOM    739  HA  LEU   110     -21.165 -15.906   5.395  1.00  0.00           H  
ATOM    740  CB  LEU   110     -19.931 -14.623   4.329  1.00  0.00           C  
ATOM    741  HB1 LEU   110     -19.385 -15.367   3.741  1.00  0.00           H  
ATOM    742  HB2 LEU   110     -19.201 -13.821   4.441  1.00  0.00           H  
ATOM    743  CG  LEU   110     -20.991 -14.158   3.335  1.00  0.00           C  
ATOM    744  HG  LEU   110     -21.666 -13.463   3.819  1.00  0.00           H  
ATOM    745  CD1 LEU   110     -20.231 -13.510   2.170  1.00  0.00           C  
ATOM    746 HD11 LEU   110     -19.429 -14.156   1.804  1.00  0.00           H  
ATOM    747 HD12 LEU   110     -20.913 -13.218   1.366  1.00  0.00           H  
ATOM    748 HD13 LEU   110     -19.904 -12.540   2.549  1.00  0.00           H  
ATOM    749  CD2 LEU   110     -21.686 -15.405   2.810  1.00  0.00           C  
ATOM    750 HD21 LEU   110     -21.002 -16.225   2.585  1.00  0.00           H  
ATOM    751 HD22 LEU   110     -22.339 -15.797   3.587  1.00  0.00           H  
ATOM    752 HD23 LEU   110     -22.379 -15.097   2.018  1.00  0.00           H  
ATOM    753  C   LEU   110     -19.220 -16.050   6.368  1.00  0.00           C  
ATOM    754  O   LEU   110     -18.525 -16.847   5.674  1.00  0.00           O  
ATOM    755  N   ASP   111     -19.108 -16.031   7.712  1.00  0.00           N  
ATOM    756  H   ASP   111     -19.674 -15.367   8.219  1.00  0.00           H  
ATOM    757  CA  ASP   111     -18.023 -16.621   8.536  1.00  0.00           C  
ATOM    758  HA  ASP   111     -17.426 -17.237   7.857  1.00  0.00           H  
ATOM    759  CB  ASP   111     -17.049 -15.524   9.030  1.00  0.00           C  
ATOM    760  HB1 ASP   111     -16.246 -16.046   9.538  1.00  0.00           H  
ATOM    761  HB2 ASP   111     -17.587 -14.947   9.795  1.00  0.00           H  
ATOM    762  CG  ASP   111     -16.664 -14.502   7.921  1.00  0.00           C  
ATOM    763  OD1 ASP   111     -17.121 -13.328   7.942  1.00  0.00           O  
ATOM    764  OD2 ASP   111     -15.972 -14.887   6.998  1.00  0.00           O1-
ATOM    765  C   ASP   111     -18.524 -17.497   9.696  1.00  0.00           C  
ATOM    766  O   ASP   111     -17.623 -18.065  10.386  1.00  0.00           O  
ATOM    767  N   ASP   112     -19.828 -17.622   9.872  1.00  0.00           N  
ATOM    768  H   ASP   112     -20.420 -17.195   9.171  1.00  0.00           H  
ATOM    769  CA  ASP   112     -20.439 -18.421  10.926  1.00  0.00           C  
ATOM    770  HA  ASP   112     -19.872 -18.533  11.850  1.00  0.00           H  
ATOM    771  CB  ASP   112     -21.634 -17.616  11.324  1.00  0.00           C  
ATOM    772  HB1 ASP   112     -22.152 -18.040  12.177  1.00  0.00           H  
ATOM    773  HB2 ASP   112     -22.374 -17.585  10.528  1.00  0.00           H  
ATOM    774  CG  ASP   112     -21.289 -16.251  11.912  1.00  0.00           C  
ATOM    775  OD1 ASP   112     -22.123 -15.340  11.786  1.00  0.00           O  
ATOM    776  OD2 ASP   112     -20.252 -16.117  12.635  1.00  0.00           O1-
ATOM    777  C   ASP   112     -20.736 -19.832  10.415  1.00  0.00           C  
ATOM    778  O   ASP   112     -20.052 -20.359   9.540  1.00  0.00           O  
ATOM    779  N   GLN   113     -21.697 -20.475  11.091  1.00  0.00           N  
ATOM    780  H   GLN   113     -22.261 -19.999  11.782  1.00  0.00           H  
ATOM    781  CA  GLN   113     -22.202 -21.838  10.610  1.00  0.00           C  
ATOM    782  HA  GLN   113     -21.307 -22.437  10.429  1.00  0.00           H  
ATOM    783  CB  GLN   113     -22.854 -22.561  11.737  1.00  0.00           C  
ATOM    784  HB1 GLN   113     -23.818 -22.095  11.934  1.00  0.00           H  
ATOM    785  HB2 GLN   113     -22.153 -22.461  12.555  1.00  0.00           H  
ATOM    786  CG  GLN   113     -23.176 -24.079  11.427  1.00  0.00           C  
ATOM    787  HG1 GLN   113     -22.750 -24.758  12.167  1.00  0.00           H  
ATOM    788  HG2 GLN   113     -22.895 -24.387  10.424  1.00  0.00           H  
ATOM    789  CD  GLN   113     -24.664 -24.327  11.438  1.00  0.00           C  
ATOM    790  OE1 GLN   113     -25.366 -23.768  10.661  1.00  0.00           O  
ATOM    791  NE2 GLN   113     -25.219 -25.113  12.306  1.00  0.00           N  
ATOM    792 HE21 GLN   113     -24.620 -25.611  12.956  1.00  0.00           H  
ATOM    793 HE22 GLN   113     -26.224 -25.163  12.309  1.00  0.00           H  
ATOM    794  C   GLN   113     -23.154 -21.798   9.381  1.00  0.00           C  
ATOM    795  O   GLN   113     -22.810 -22.448   8.388  1.00  0.00           O  
ATOM    796  N   ASN   114     -24.179 -20.980   9.403  1.00  0.00           N  
ATOM    797  H   ASN   114     -24.412 -20.642  10.324  1.00  0.00           H  
ATOM    798  CA  ASN   114     -25.231 -20.886   8.454  1.00  0.00           C  
ATOM    799  HA  ASN   114     -25.322 -21.810   7.873  1.00  0.00           H  
ATOM    800  CB  ASN   114     -26.533 -20.826   9.245  1.00  0.00           C  
ATOM    801  HB1 ASN   114     -26.399 -20.058  10.008  1.00  0.00           H  
ATOM    802  HB2 ASN   114     -26.607 -21.798   9.747  1.00  0.00           H  
ATOM    803  CG  ASN   114     -27.804 -20.467   8.491  1.00  0.00           C  
ATOM    804  OD1 ASN   114     -28.606 -19.642   8.897  1.00  0.00           O  
ATOM    805  ND2 ASN   114     -28.018 -20.968   7.299  1.00  0.00           N  
ATOM    806 HD21 ASN   114     -27.304 -21.515   6.821  1.00  0.00           H  
ATOM    807 HD22 ASN   114     -28.799 -20.578   6.801  1.00  0.00           H  
ATOM    808  C   ASN   114     -24.976 -19.822   7.448  1.00  0.00           C  
ATOM    809  O   ASN   114     -24.773 -18.625   7.726  1.00  0.00           O  
ATOM    810  N   ILE   115     -24.988 -20.133   6.200  1.00  0.00           N  
ATOM    811  H   ILE   115     -24.881 -21.114   5.978  1.00  0.00           H  
ATOM    812  CA  ILE   115     -25.266 -19.164   5.105  1.00  0.00           C  
ATOM    813  HA  ILE   115     -25.178 -18.164   5.541  1.00  0.00           H  
ATOM    814  CB  ILE   115     -24.371 -19.464   3.891  1.00  0.00           C  
ATOM    815  HB  ILE   115     -24.448 -20.523   3.636  1.00  0.00           H  
ATOM    816  CG2 ILE   115     -24.636 -18.637   2.675  1.00  0.00           C  
ATOM    817 HG21 ILE   115     -24.015 -18.864   1.803  1.00  0.00           H  
ATOM    818 HG22 ILE   115     -25.677 -18.730   2.387  1.00  0.00           H  
ATOM    819 HG23 ILE   115     -24.535 -17.568   2.883  1.00  0.00           H  
ATOM    820  CG1 ILE   115     -22.879 -19.258   4.239  1.00  0.00           C  
ATOM    821 HG11 ILE   115     -22.513 -20.054   4.886  1.00  0.00           H  
ATOM    822 HG12 ILE   115     -22.728 -18.344   4.817  1.00  0.00           H  
ATOM    823  CD  ILE   115     -21.937 -19.202   3.120  1.00  0.00           C  
ATOM    824  HD1 ILE   115     -20.922 -19.408   3.447  1.00  0.00           H  
ATOM    825  HD2 ILE   115     -22.032 -20.012   2.384  1.00  0.00           H  
ATOM    826  HD3 ILE   115     -21.908 -18.253   2.592  1.00  0.00           H  
ATOM    827  C   ILE   115     -26.748 -19.330   4.762  1.00  0.00           C  
ATOM    828  O   ILE   115     -27.200 -20.438   4.469  1.00  0.00           O  
ATOM    829  N   SER   116     -27.506 -18.258   4.539  1.00  0.00           N  
ATOM    830  H   SER   116     -27.206 -17.374   4.922  1.00  0.00           H  
ATOM    831  CA  SER   116     -28.888 -18.308   4.001  1.00  0.00           C  
ATOM    832  HA  SER   116     -29.098 -19.375   3.933  1.00  0.00           H  
ATOM    833  CB  SER   116     -29.939 -18.021   5.102  1.00  0.00           C  
ATOM    834  HB1 SER   116     -30.907 -18.175   4.632  1.00  0.00           H  
ATOM    835  HB2 SER   116     -29.864 -16.995   5.433  1.00  0.00           H  
ATOM    836  OG  SER   116     -29.905 -18.961   6.160  1.00  0.00           O  
ATOM    837  HG  SER   116     -30.763 -19.292   6.441  1.00  0.00           H  
ATOM    838  C   SER   116     -29.097 -17.587   2.696  1.00  0.00           C  
ATOM    839  O   SER   116     -28.904 -16.356   2.666  1.00  0.00           O  
ATOM    840  N   ILE   117     -29.582 -18.353   1.715  1.00  0.00           N  
ATOM    841  H   ILE   117     -29.825 -19.300   1.953  1.00  0.00           H  
ATOM    842  CA  ILE   117     -29.904 -17.743   0.423  1.00  0.00           C  
ATOM    843  HA  ILE   117     -29.905 -16.660   0.540  1.00  0.00           H  
ATOM    844  CB  ILE   117     -28.785 -18.164  -0.625  1.00  0.00           C  
ATOM    845  HB  ILE   117     -28.637 -19.239  -0.623  1.00  0.00           H  
ATOM    846  CG2 ILE   117     -29.009 -17.526  -2.075  1.00  0.00           C  
ATOM    847 HG21 ILE   117     -29.914 -17.867  -2.588  1.00  0.00           H  
ATOM    848 HG22 ILE   117     -28.952 -16.437  -1.956  1.00  0.00           H  
ATOM    849 HG23 ILE   117     -28.190 -17.770  -2.759  1.00  0.00           H  
ATOM    850  CG1 ILE   117     -27.422 -17.802  -0.071  1.00  0.00           C  
ATOM    851 HG11 ILE   117     -27.351 -18.236   0.929  1.00  0.00           H  
ATOM    852 HG12 ILE   117     -27.331 -16.719   0.026  1.00  0.00           H  
ATOM    853  CD  ILE   117     -26.170 -18.295  -0.907  1.00  0.00           C  
ATOM    854  HD1 ILE   117     -25.265 -18.086  -0.323  1.00  0.00           H  
ATOM    855  HD2 ILE   117     -26.059 -19.377  -1.004  1.00  0.00           H  
ATOM    856  HD3 ILE   117     -26.206 -17.856  -1.901  1.00  0.00           H  
ATOM    857  C   ILE   117     -31.325 -18.175  -0.056  1.00  0.00           C  
ATOM    858  O   ILE   117     -31.787 -19.270   0.260  1.00  0.00           O  
ATOM    859  N   ALA   118     -32.052 -17.326  -0.771  1.00  0.00           N  
ATOM    860  H   ALA   118     -31.518 -16.533  -1.096  1.00  0.00           H  
ATOM    861  CA  ALA   118     -33.390 -17.563  -1.232  1.00  0.00           C  
ATOM    862  HA  ALA   118     -33.575 -18.643  -1.259  1.00  0.00           H  
ATOM    863  CB  ALA   118     -34.373 -17.032  -0.151  1.00  0.00           C  
ATOM    864  HB1 ALA   118     -33.964 -17.411   0.780  1.00  0.00           H  
ATOM    865  HB2 ALA   118     -34.395 -15.939  -0.068  1.00  0.00           H  
ATOM    866  HB3 ALA   118     -35.396 -17.420  -0.161  1.00  0.00           H  
ATOM    867  C   ALA   118     -33.696 -17.142  -2.683  1.00  0.00           C  
ATOM    868  O   ALA   118     -33.021 -16.391  -3.383  1.00  0.00           O  
ATOM    869  N   GLY   119     -34.756 -17.631  -3.251  1.00  0.00           N  
ATOM    870  H   GLY   119     -35.329 -18.222  -2.666  1.00  0.00           H  
ATOM    871  CA  GLY   119     -35.201 -17.296  -4.631  1.00  0.00           C  
ATOM    872  HA1 GLY   119     -34.602 -17.856  -5.344  1.00  0.00           H  
ATOM    873  HA2 GLY   119     -35.187 -16.212  -4.728  1.00  0.00           H  
ATOM    874  C   GLY   119     -36.610 -17.720  -4.899  1.00  0.00           C  
ATOM    875  O   GLY   119     -37.240 -18.447  -4.101  1.00  0.00           O  
ATOM    876  N   HIS   120     -37.117 -17.128  -5.976  1.00  0.00           N  
ATOM    877  H   HIS   120     -36.545 -16.469  -6.483  1.00  0.00           H  
ATOM    878  CA  HIS   120     -38.456 -17.255  -6.514  1.00  0.00           C  
ATOM    879  HA  HIS   120     -39.164 -16.930  -5.753  1.00  0.00           H  
ATOM    880  CB  HIS   120     -38.690 -16.375  -7.708  1.00  0.00           C  
ATOM    881  HB1 HIS   120     -39.509 -16.805  -8.299  1.00  0.00           H  
ATOM    882  HB2 HIS   120     -37.963 -16.455  -8.519  1.00  0.00           H  
ATOM    883  CG  HIS   120     -38.959 -14.967  -7.339  1.00  0.00           C  
ATOM    884  ND1 HIS   120     -40.055 -14.540  -6.591  1.00  0.00           N  
ATOM    885  CE1 HIS   120     -40.099 -13.216  -6.657  1.00  0.00           C  
ATOM    886  HE1 HIS   120     -40.750 -12.662  -6.011  1.00  0.00           H  
ATOM    887  NE2 HIS   120     -39.259 -12.760  -7.588  1.00  0.00           N  
ATOM    888  HE2 HIS   120     -39.077 -11.781  -7.732  1.00  0.00           H  
ATOM    889  CD2 HIS   120     -38.426 -13.822  -7.900  1.00  0.00           C  
ATOM    890  HD2 HIS   120     -37.584 -13.821  -8.577  1.00  0.00           H  
ATOM    891  C   HIS   120     -38.751 -18.731  -6.852  1.00  0.00           C  
ATOM    892  O   HIS   120     -37.916 -19.472  -7.290  1.00  0.00           O  
ATOM    893  N   THR   121     -39.968 -19.153  -6.525  1.00  0.00           N  
ATOM    894  H   THR   121     -40.599 -18.513  -6.070  1.00  0.00           H  
ATOM    895  CA  THR   121     -40.692 -20.377  -7.157  1.00  0.00           C  
ATOM    896  HA  THR   121     -40.010 -20.767  -7.908  1.00  0.00           H  
ATOM    897  CB  THR   121     -40.909 -21.382  -6.122  1.00  0.00           C  
ATOM    898  HB  THR   121     -41.473 -20.959  -5.289  1.00  0.00           H  
ATOM    899  CG2 THR   121     -41.648 -22.606  -6.504  1.00  0.00           C  
ATOM    900 HG21 THR   121     -42.676 -22.303  -6.699  1.00  0.00           H  
ATOM    901 HG22 THR   121     -41.193 -23.076  -7.381  1.00  0.00           H  
ATOM    902 HG23 THR   121     -41.607 -23.284  -5.652  1.00  0.00           H  
ATOM    903  OG1 THR   121     -39.614 -21.848  -5.713  1.00  0.00           O  
ATOM    904  HG1 THR   121     -39.118 -21.031  -5.600  1.00  0.00           H  
ATOM    905  C   THR   121     -41.975 -19.888  -7.854  1.00  0.00           C  
ATOM    906  O   THR   121     -42.811 -19.210  -7.193  1.00  0.00           O  
ATOM    907  N   PHE   122     -42.266 -20.495  -8.969  1.00  0.00           N  
ATOM    908  H   PHE   122     -41.552 -21.097  -9.355  1.00  0.00           H  
ATOM    909  CA  PHE   122     -43.581 -20.514  -9.635  1.00  0.00           C  
ATOM    910  HA  PHE   122     -44.360 -20.121  -8.981  1.00  0.00           H  
ATOM    911  CB  PHE   122     -43.418 -19.506 -10.890  1.00  0.00           C  
ATOM    912  HB1 PHE   122     -44.361 -19.461 -11.426  1.00  0.00           H  
ATOM    913  HB2 PHE   122     -42.704 -19.923 -11.597  1.00  0.00           H  
ATOM    914  CG  PHE   122     -43.186 -18.123 -10.553  1.00  0.00           C  
ATOM    915  CD1 PHE   122     -44.264 -17.262 -10.163  1.00  0.00           C  
ATOM    916  HD1 PHE   122     -45.275 -17.634 -10.150  1.00  0.00           H  
ATOM    917  CE1 PHE   122     -44.098 -15.914  -9.855  1.00  0.00           C  
ATOM    918  HE1 PHE   122     -44.968 -15.359  -9.557  1.00  0.00           H  
ATOM    919  CZ  PHE   122     -42.840 -15.395  -9.746  1.00  0.00           C  
ATOM    920  HZ  PHE   122     -42.747 -14.378  -9.404  1.00  0.00           H  
ATOM    921  CE2 PHE   122     -41.730 -16.223  -9.991  1.00  0.00           C  
ATOM    922  HE2 PHE   122     -40.728 -15.857  -9.830  1.00  0.00           H  
ATOM    923  CD2 PHE   122     -41.886 -17.601 -10.408  1.00  0.00           C  
ATOM    924  HD2 PHE   122     -41.062 -18.255 -10.646  1.00  0.00           H  
ATOM    925  C   PHE   122     -43.880 -21.900 -10.114  1.00  0.00           C  
ATOM    926  O   PHE   122     -43.344 -22.814  -9.519  1.00  0.00           O  
ATOM    927  N   ILE   123     -44.795 -22.175 -11.082  1.00  0.00           N  
ATOM    928  H   ILE   123     -45.313 -21.412 -11.478  1.00  0.00           H  
ATOM    929  CA  ILE   123     -44.869 -23.398 -11.854  1.00  0.00           C  
ATOM    930  HA  ILE   123     -43.957 -23.955 -11.625  1.00  0.00           H  
ATOM    931  CB  ILE   123     -46.026 -24.272 -11.500  1.00  0.00           C  
ATOM    932  HB  ILE   123     -46.936 -23.678 -11.407  1.00  0.00           H  
ATOM    933  CG2 ILE   123     -46.246 -25.381 -12.525  1.00  0.00           C  
ATOM    934 HG21 ILE   123     -45.495 -26.174 -12.446  1.00  0.00           H  
ATOM    935 HG22 ILE   123     -47.180 -25.911 -12.339  1.00  0.00           H  
ATOM    936 HG23 ILE   123     -46.224 -25.094 -13.573  1.00  0.00           H  
ATOM    937  CG1 ILE   123     -45.799 -24.811 -10.095  1.00  0.00           C  
ATOM    938 HG11 ILE   123     -45.639 -23.989  -9.405  1.00  0.00           H  
ATOM    939 HG12 ILE   123     -44.868 -25.380 -10.049  1.00  0.00           H  
ATOM    940  CD  ILE   123     -46.930 -25.708  -9.546  1.00  0.00           C  
ATOM    941  HD1 ILE   123     -46.845 -26.681 -10.020  1.00  0.00           H  
ATOM    942  HD2 ILE   123     -46.788 -25.796  -8.467  1.00  0.00           H  
ATOM    943  HD3 ILE   123     -47.854 -25.154  -9.733  1.00  0.00           H  
ATOM    944  C   ILE   123     -44.725 -23.064 -13.325  1.00  0.00           C  
ATOM    945  O   ILE   123     -44.101 -23.782 -14.061  1.00  0.00           O  
ATOM    946  N   ASP   124     -45.317 -21.920 -13.808  1.00  0.00           N  
ATOM    947  H   ASP   124     -45.822 -21.296 -13.193  1.00  0.00           H  
ATOM    948  CA  ASP   124     -45.240 -21.475 -15.230  1.00  0.00           C  
ATOM    949  HA  ASP   124     -45.673 -22.196 -15.920  1.00  0.00           H  
ATOM    950  CB  ASP   124     -46.045 -20.132 -15.337  1.00  0.00           C  
ATOM    951  HB1 ASP   124     -45.874 -19.604 -16.275  1.00  0.00           H  
ATOM    952  HB2 ASP   124     -45.510 -19.450 -14.685  1.00  0.00           H  
ATOM    953  CG  ASP   124     -47.497 -20.193 -14.971  1.00  0.00           C  
ATOM    954  OD1 ASP   124     -48.066 -21.286 -15.142  1.00  0.00           O  
ATOM    955  OD2 ASP   124     -47.985 -19.132 -14.482  1.00  0.00           O1-
ATOM    956  C   ASP   124     -43.770 -21.180 -15.710  1.00  0.00           C  
ATOM    957  O   ASP   124     -43.533 -21.234 -16.926  1.00  0.00           O  
ATOM    958  N   ARG   125     -42.795 -20.835 -14.854  1.00  0.00           N  
ATOM    959  H   ARG   125     -43.106 -20.759 -13.899  1.00  0.00           H  
ATOM    960  CA  ARG   125     -41.388 -20.540 -15.187  1.00  0.00           C  
ATOM    961  HA  ARG   125     -41.092 -20.589 -16.234  1.00  0.00           H  
ATOM    962  CB  ARG   125     -40.970 -19.102 -14.801  1.00  0.00           C  
ATOM    963  HB1 ARG   125     -39.920 -18.898 -14.993  1.00  0.00           H  
ATOM    964  HB2 ARG   125     -41.171 -18.845 -13.766  1.00  0.00           H  
ATOM    965  CG  ARG   125     -41.774 -18.183 -15.703  1.00  0.00           C  
ATOM    966  HG1 ARG   125     -42.849 -18.231 -15.524  1.00  0.00           H  
ATOM    967  HG2 ARG   125     -41.544 -18.477 -16.730  1.00  0.00           H  
ATOM    968  CD  ARG   125     -41.292 -16.693 -15.702  1.00  0.00           C  
ATOM    969  HD1 ARG   125     -42.000 -16.231 -16.382  1.00  0.00           H  
ATOM    970  HD2 ARG   125     -40.277 -16.539 -16.066  1.00  0.00           H  
ATOM    971  NE  ARG   125     -41.548 -16.102 -14.370  1.00  0.00           N  
ATOM    972  HE  ARG   125     -42.270 -16.532 -13.803  1.00  0.00           H  
ATOM    973  CZ  ARG   125     -40.879 -15.076 -13.820  1.00  0.00           C  
ATOM    974  NH1 ARG   125     -39.885 -14.482 -14.420  1.00  0.00           N1+
ATOM    975 HH11 ARG   125     -39.734 -14.714 -15.395  1.00  0.00           H  
ATOM    976 HH12 ARG   125     -39.377 -13.723 -13.982  1.00  0.00           H  
ATOM    977  NH2 ARG   125     -41.301 -14.597 -12.636  1.00  0.00           N  
ATOM    978 HH21 ARG   125     -42.268 -14.753 -12.422  1.00  0.00           H  
ATOM    979 HH22 ARG   125     -40.856 -13.851 -12.128  1.00  0.00           H  
ATOM    980  C   ARG   125     -40.522 -21.663 -14.622  1.00  0.00           C  
ATOM    981  O   ARG   125     -39.911 -21.415 -13.610  1.00  0.00           O  
ATOM    982  N   PRO   126     -40.348 -22.870 -15.180  1.00  0.00           N  
ATOM    983  CD  PRO   126     -40.826 -23.232 -16.496  1.00  0.00           C  
ATOM    984  HD1 PRO   126     -40.681 -22.466 -17.268  1.00  0.00           H  
ATOM    985  HD2 PRO   126     -41.895 -23.418 -16.433  1.00  0.00           H  
ATOM    986  CG  PRO   126     -40.096 -24.532 -16.861  1.00  0.00           C  
ATOM    987  HG1 PRO   126     -39.029 -24.481 -17.070  1.00  0.00           H  
ATOM    988  HG2 PRO   126     -40.701 -24.936 -17.669  1.00  0.00           H  
ATOM    989  CB  PRO   126     -40.166 -25.238 -15.505  1.00  0.00           C  
ATOM    990  HB1 PRO   126     -39.315 -25.913 -15.478  1.00  0.00           H  
ATOM    991  HB2 PRO   126     -41.092 -25.807 -15.408  1.00  0.00           H  
ATOM    992  CA  PRO   126     -39.960 -24.067 -14.504  1.00  0.00           C  
ATOM    993  HA  PRO   126     -40.723 -24.193 -13.729  1.00  0.00           H  
ATOM    994  C   PRO   126     -38.609 -24.121 -13.795  1.00  0.00           C  
ATOM    995  O   PRO   126     -38.511 -24.769 -12.739  1.00  0.00           O  
ATOM    996  N   ASN   127     -37.585 -23.496 -14.392  1.00  0.00           N  
ATOM    997  H   ASN   127     -37.941 -23.086 -15.251  1.00  0.00           H  
ATOM    998  CA  ASN   127     -36.207 -23.456 -13.962  1.00  0.00           C  
ATOM    999  HA  ASN   127     -36.132 -24.162 -13.150  1.00  0.00           H  
ATOM   1000  CB  ASN   127     -35.383 -24.065 -15.077  1.00  0.00           C  
ATOM   1001  HB1 ASN   127     -34.325 -23.893 -14.874  1.00  0.00           H  
ATOM   1002  HB2 ASN   127     -35.590 -23.619 -16.052  1.00  0.00           H  
ATOM   1003  CG  ASN   127     -35.581 -25.597 -15.213  1.00  0.00           C  
ATOM   1004  OD1 ASN   127     -36.688 -26.156 -15.221  1.00  0.00           O  
ATOM   1005  ND2 ASN   127     -34.568 -26.465 -15.290  1.00  0.00           N  
ATOM   1006 HD21 ASN   127     -33.625 -26.107 -15.385  1.00  0.00           H  
ATOM   1007 HD22 ASN   127     -34.694 -27.442 -15.468  1.00  0.00           H  
ATOM   1008  C   ASN   127     -35.661 -22.091 -13.519  1.00  0.00           C  
ATOM   1009  O   ASN   127     -34.490 -21.885 -13.314  1.00  0.00           O  
ATOM   1010  N   TYR   128     -36.543 -21.131 -13.470  1.00  0.00           N  
ATOM   1011  H   TYR   128     -37.501 -21.299 -13.758  1.00  0.00           H  
ATOM   1012  CA  TYR   128     -36.121 -19.751 -13.022  1.00  0.00           C  
ATOM   1013  HA  TYR   128     -35.199 -19.488 -13.551  1.00  0.00           H  
ATOM   1014  CB  TYR   128     -37.261 -18.759 -13.398  1.00  0.00           C  
ATOM   1015  HB1 TYR   128     -38.132 -19.205 -12.914  1.00  0.00           H  
ATOM   1016  HB2 TYR   128     -37.524 -18.777 -14.458  1.00  0.00           H  
ATOM   1017  CG  TYR   128     -37.113 -17.311 -12.967  1.00  0.00           C  
ATOM   1018  CD1 TYR   128     -36.155 -16.464 -13.497  1.00  0.00           C  
ATOM   1019  HD1 TYR   128     -35.445 -16.767 -14.252  1.00  0.00           H  
ATOM   1020  CE1 TYR   128     -36.097 -15.180 -12.986  1.00  0.00           C  
ATOM   1021  HE1 TYR   128     -35.461 -14.441 -13.461  1.00  0.00           H  
ATOM   1022  CZ  TYR   128     -37.028 -14.666 -12.110  1.00  0.00           C  
ATOM   1023  OH  TYR   128     -36.939 -13.356 -11.719  1.00  0.00           O  
ATOM   1024  HH  TYR   128     -36.057 -13.034 -11.944  1.00  0.00           H  
ATOM   1025  CE2 TYR   128     -38.043 -15.486 -11.585  1.00  0.00           C  
ATOM   1026  HE2 TYR   128     -38.805 -15.024 -10.971  1.00  0.00           H  
ATOM   1027  CD2 TYR   128     -38.080 -16.834 -12.043  1.00  0.00           C  
ATOM   1028  HD2 TYR   128     -38.874 -17.485 -11.713  1.00  0.00           H  
ATOM   1029  C   TYR   128     -35.773 -19.813 -11.505  1.00  0.00           C  
ATOM   1030  O   TYR   128     -36.505 -20.435 -10.772  1.00  0.00           O  
ATOM   1031  N   GLN   129     -34.660 -19.186 -11.158  1.00  0.00           N  
ATOM   1032  H   GLN   129     -34.121 -18.749 -11.900  1.00  0.00           H  
ATOM   1033  CA  GLN   129     -34.162 -19.156  -9.754  1.00  0.00           C  
ATOM   1034  HA  GLN   129     -33.101 -18.956  -9.821  1.00  0.00           H  
ATOM   1035  CB  GLN   129     -34.861 -18.033  -8.941  1.00  0.00           C  
ATOM   1036  HB1 GLN   129     -34.338 -17.977  -7.991  1.00  0.00           H  
ATOM   1037  HB2 GLN   129     -35.936 -18.148  -8.843  1.00  0.00           H  
ATOM   1038  CG  GLN   129     -34.699 -16.706  -9.636  1.00  0.00           C  
ATOM   1039  HG1 GLN   129     -35.377 -16.639 -10.481  1.00  0.00           H  
ATOM   1040  HG2 GLN   129     -33.707 -16.486 -10.004  1.00  0.00           H  
ATOM   1041  CD  GLN   129     -35.157 -15.477  -8.770  1.00  0.00           C  
ATOM   1042  OE1 GLN   129     -35.640 -15.648  -7.697  1.00  0.00           O  
ATOM   1043  NE2 GLN   129     -35.013 -14.249  -9.205  1.00  0.00           N  
ATOM   1044 HE21 GLN   129     -34.446 -14.171 -10.029  1.00  0.00           H  
ATOM   1045 HE22 GLN   129     -35.403 -13.449  -8.717  1.00  0.00           H  
ATOM   1046  C   GLN   129     -34.138 -20.476  -9.122  1.00  0.00           C  
ATOM   1047  O   GLN   129     -33.322 -21.372  -9.425  1.00  0.00           O  
ATOM   1048  N   PHE   130     -35.069 -20.640  -8.114  1.00  0.00           N  
ATOM   1049  H   PHE   130     -35.823 -19.966  -8.045  1.00  0.00           H  
ATOM   1050  CA  PHE   130     -35.180 -21.889  -7.260  1.00  0.00           C  
ATOM   1051  HA  PHE   130     -34.329 -22.458  -7.611  1.00  0.00           H  
ATOM   1052  CB  PHE   130     -34.975 -21.592  -5.797  1.00  0.00           C  
ATOM   1053  HB1 PHE   130     -35.302 -22.415  -5.160  1.00  0.00           H  
ATOM   1054  HB2 PHE   130     -35.620 -20.726  -5.642  1.00  0.00           H  
ATOM   1055  CG  PHE   130     -33.544 -21.119  -5.299  1.00  0.00           C  
ATOM   1056  CD1 PHE   130     -33.392 -20.653  -3.985  1.00  0.00           C  
ATOM   1057  HD1 PHE   130     -34.293 -20.570  -3.393  1.00  0.00           H  
ATOM   1058  CE1 PHE   130     -32.106 -20.265  -3.461  1.00  0.00           C  
ATOM   1059  HE1 PHE   130     -32.099 -19.921  -2.441  1.00  0.00           H  
ATOM   1060  CZ  PHE   130     -30.955 -20.352  -4.276  1.00  0.00           C  
ATOM   1061  HZ  PHE   130     -29.995 -19.985  -3.958  1.00  0.00           H  
ATOM   1062  CE2 PHE   130     -31.091 -20.971  -5.537  1.00  0.00           C  
ATOM   1063  HE2 PHE   130     -30.189 -21.255  -6.065  1.00  0.00           H  
ATOM   1064  CD2 PHE   130     -32.392 -21.408  -6.066  1.00  0.00           C  
ATOM   1065  HD2 PHE   130     -32.536 -21.862  -7.034  1.00  0.00           H  
ATOM   1066  C   PHE   130     -36.302 -22.812  -7.602  1.00  0.00           C  
ATOM   1067  O   PHE   130     -36.603 -23.805  -6.994  1.00  0.00           O  
ATOM   1068  N   THR   131     -37.015 -22.487  -8.667  1.00  0.00           N  
ATOM   1069  H   THR   131     -36.702 -21.745  -9.270  1.00  0.00           H  
ATOM   1070  CA  THR   131     -38.258 -23.261  -9.001  1.00  0.00           C  
ATOM   1071  HA  THR   131     -39.009 -23.126  -8.223  1.00  0.00           H  
ATOM   1072  CB  THR   131     -38.870 -22.698 -10.324  1.00  0.00           C  
ATOM   1073  HB  THR   131     -38.274 -22.814 -11.233  1.00  0.00           H  
ATOM   1074  CG2 THR   131     -40.290 -23.241 -10.655  1.00  0.00           C  
ATOM   1075 HG21 THR   131     -40.245 -24.228 -11.119  1.00  0.00           H  
ATOM   1076 HG22 THR   131     -40.907 -23.237  -9.752  1.00  0.00           H  
ATOM   1077 HG23 THR   131     -40.701 -22.670 -11.482  1.00  0.00           H  
ATOM   1078  OG1 THR   131     -38.988 -21.321 -10.077  1.00  0.00           O  
ATOM   1079  HG1 THR   131     -38.113 -20.962 -10.228  1.00  0.00           H  
ATOM   1080  C   THR   131     -38.001 -24.796  -9.245  1.00  0.00           C  
ATOM   1081  O   THR   131     -38.819 -25.592  -8.869  1.00  0.00           O  
ATOM   1082  N   ASN   132     -36.847 -25.215  -9.832  1.00  0.00           N  
ATOM   1083  H   ASN   132     -36.238 -24.506 -10.215  1.00  0.00           H  
ATOM   1084  CA  ASN   132     -36.513 -26.664  -9.977  1.00  0.00           C  
ATOM   1085  HA  ASN   132     -37.445 -27.220 -10.040  1.00  0.00           H  
ATOM   1086  CB  ASN   132     -35.819 -26.968 -11.312  1.00  0.00           C  
ATOM   1087  HB1 ASN   132     -34.844 -26.488 -11.283  1.00  0.00           H  
ATOM   1088  HB2 ASN   132     -36.336 -26.478 -12.135  1.00  0.00           H  
ATOM   1089  CG  ASN   132     -35.697 -28.446 -11.541  1.00  0.00           C  
ATOM   1090  OD1 ASN   132     -36.544 -29.230 -11.301  1.00  0.00           O  
ATOM   1091  ND2 ASN   132     -34.526 -28.886 -12.073  1.00  0.00           N  
ATOM   1092 HD21 ASN   132     -33.811 -28.227 -12.352  1.00  0.00           H  
ATOM   1093 HD22 ASN   132     -34.374 -29.876 -12.194  1.00  0.00           H  
ATOM   1094  C   ASN   132     -35.836 -27.236  -8.685  1.00  0.00           C  
ATOM   1095  O   ASN   132     -35.501 -28.416  -8.669  1.00  0.00           O  
ATOM   1096  N   LEU   133     -35.695 -26.467  -7.626  1.00  0.00           N  
ATOM   1097  H   LEU   133     -36.137 -25.558  -7.642  1.00  0.00           H  
ATOM   1098  CA  LEU   133     -34.780 -26.858  -6.498  1.00  0.00           C  
ATOM   1099  HA  LEU   133     -33.751 -26.903  -6.856  1.00  0.00           H  
ATOM   1100  CB  LEU   133     -34.738 -25.695  -5.423  1.00  0.00           C  
ATOM   1101  HB1 LEU   133     -35.750 -25.372  -5.213  1.00  0.00           H  
ATOM   1102  HB2 LEU   133     -34.198 -24.886  -5.928  1.00  0.00           H  
ATOM   1103  CG  LEU   133     -33.925 -25.978  -4.107  1.00  0.00           C  
ATOM   1104  HG  LEU   133     -34.150 -27.000  -3.793  1.00  0.00           H  
ATOM   1105  CD1 LEU   133     -32.384 -26.126  -4.286  1.00  0.00           C  
ATOM   1106 HD11 LEU   133     -31.975 -26.225  -3.275  1.00  0.00           H  
ATOM   1107 HD12 LEU   133     -32.201 -26.928  -4.997  1.00  0.00           H  
ATOM   1108 HD13 LEU   133     -31.937 -25.226  -4.708  1.00  0.00           H  
ATOM   1109  CD2 LEU   133     -34.231 -24.844  -3.119  1.00  0.00           C  
ATOM   1110 HD21 LEU   133     -33.558 -25.020  -2.277  1.00  0.00           H  
ATOM   1111 HD22 LEU   133     -34.011 -23.900  -3.620  1.00  0.00           H  
ATOM   1112 HD23 LEU   133     -35.247 -24.929  -2.746  1.00  0.00           H  
ATOM   1113  C   LEU   133     -35.024 -28.202  -5.867  1.00  0.00           C  
ATOM   1114  O   LEU   133     -34.102 -28.852  -5.491  1.00  0.00           O  
ATOM   1115  N   LYS   134     -36.244 -28.671  -5.817  1.00  0.00           N  
ATOM   1116  H   LYS   134     -36.911 -27.933  -5.998  1.00  0.00           H  
ATOM   1117  CA  LYS   134     -36.643 -30.064  -5.467  1.00  0.00           C  
ATOM   1118  HA  LYS   134     -36.494 -30.189  -4.390  1.00  0.00           H  
ATOM   1119  CB  LYS   134     -38.192 -30.195  -5.687  1.00  0.00           C  
ATOM   1120  HB1 LYS   134     -38.617 -29.365  -5.122  1.00  0.00           H  
ATOM   1121  HB2 LYS   134     -38.570 -31.084  -5.182  1.00  0.00           H  
ATOM   1122  CG  LYS   134     -38.744 -30.154  -7.157  1.00  0.00           C  
ATOM   1123  HG1 LYS   134     -39.687 -30.706  -7.238  1.00  0.00           H  
ATOM   1124  HG2 LYS   134     -37.983 -30.638  -7.778  1.00  0.00           H  
ATOM   1125  CD  LYS   134     -38.910 -28.776  -7.784  1.00  0.00           C  
ATOM   1126  HD1 LYS   134     -37.966 -28.229  -7.861  1.00  0.00           H  
ATOM   1127  HD2 LYS   134     -39.616 -28.242  -7.145  1.00  0.00           H  
ATOM   1128  CE  LYS   134     -39.676 -28.906  -9.065  1.00  0.00           C  
ATOM   1129  HE1 LYS   134     -39.792 -27.931  -9.535  1.00  0.00           H  
ATOM   1130  HE2 LYS   134     -40.736 -29.131  -9.054  1.00  0.00           H  
ATOM   1131  NZ  LYS   134     -39.082 -29.859 -10.043  1.00  0.00           N1+
ATOM   1132  HZ1 LYS   134     -38.137 -29.602 -10.265  1.00  0.00           H  
ATOM   1133  HZ2 LYS   134     -39.156 -30.799  -9.690  1.00  0.00           H  
ATOM   1134  HZ3 LYS   134     -39.621 -29.905 -10.897  1.00  0.00           H  
ATOM   1135  C   LYS   134     -35.866 -31.203  -6.163  1.00  0.00           C  
ATOM   1136  O   LYS   134     -35.638 -32.198  -5.478  1.00  0.00           O  
ATOM   1137  N   ALA   135     -35.399 -31.014  -7.414  1.00  0.00           N  
ATOM   1138  H   ALA   135     -35.574 -30.108  -7.844  1.00  0.00           H  
ATOM   1139  CA  ALA   135     -34.577 -32.031  -8.151  1.00  0.00           C  
ATOM   1140  HA  ALA   135     -35.052 -33.002  -8.225  1.00  0.00           H  
ATOM   1141  CB  ALA   135     -34.393 -31.505  -9.591  1.00  0.00           C  
ATOM   1142  HB1 ALA   135     -35.335 -31.101  -9.954  1.00  0.00           H  
ATOM   1143  HB2 ALA   135     -33.721 -30.643  -9.596  1.00  0.00           H  
ATOM   1144  HB3 ALA   135     -34.108 -32.289 -10.287  1.00  0.00           H  
ATOM   1145  C   ALA   135     -33.223 -32.277  -7.488  1.00  0.00           C  
ATOM   1146  O   ALA   135     -32.556 -33.289  -7.805  1.00  0.00           O  
ATOM   1147  N   ALA   136     -32.746 -31.440  -6.528  1.00  0.00           N  
ATOM   1148  H   ALA   136     -33.233 -30.584  -6.279  1.00  0.00           H  
ATOM   1149  CA  ALA   136     -31.551 -31.795  -5.716  1.00  0.00           C  
ATOM   1150  HA  ALA   136     -30.835 -32.201  -6.431  1.00  0.00           H  
ATOM   1151  CB  ALA   136     -31.039 -30.500  -5.092  1.00  0.00           C  
ATOM   1152  HB1 ALA   136     -30.252 -30.655  -4.348  1.00  0.00           H  
ATOM   1153  HB2 ALA   136     -30.514 -29.842  -5.786  1.00  0.00           H  
ATOM   1154  HB3 ALA   136     -31.805 -29.916  -4.582  1.00  0.00           H  
ATOM   1155  C   ALA   136     -31.809 -32.824  -4.614  1.00  0.00           C  
ATOM   1156  O   ALA   136     -32.480 -32.524  -3.606  1.00  0.00           O  
ATOM   1157  N   LYS   137     -31.393 -34.024  -4.797  1.00  0.00           N  
ATOM   1158  H   LYS   137     -30.752 -34.148  -5.568  1.00  0.00           H  
ATOM   1159  CA  LYS   137     -31.712 -35.126  -3.908  1.00  0.00           C  
ATOM   1160  HA  LYS   137     -32.775 -35.111  -3.682  1.00  0.00           H  
ATOM   1161  CB  LYS   137     -31.282 -36.385  -4.754  1.00  0.00           C  
ATOM   1162  HB1 LYS   137     -31.658 -37.218  -4.175  1.00  0.00           H  
ATOM   1163  HB2 LYS   137     -30.211 -36.446  -4.937  1.00  0.00           H  
ATOM   1164  CG  LYS   137     -32.050 -36.637  -6.081  1.00  0.00           C  
ATOM   1165  HG1 LYS   137     -31.729 -35.879  -6.793  1.00  0.00           H  
ATOM   1166  HG2 LYS   137     -33.082 -36.493  -5.778  1.00  0.00           H  
ATOM   1167  CD  LYS   137     -31.796 -37.986  -6.726  1.00  0.00           C  
ATOM   1168  HD1 LYS   137     -31.880 -38.828  -6.037  1.00  0.00           H  
ATOM   1169  HD2 LYS   137     -30.876 -38.013  -7.313  1.00  0.00           H  
ATOM   1170  CE  LYS   137     -33.111 -38.064  -7.662  1.00  0.00           C  
ATOM   1171  HE1 LYS   137     -32.978 -37.270  -8.394  1.00  0.00           H  
ATOM   1172  HE2 LYS   137     -34.036 -37.958  -7.097  1.00  0.00           H  
ATOM   1173  NZ  LYS   137     -33.141 -39.428  -8.259  1.00  0.00           N1+
ATOM   1174  HZ1 LYS   137     -33.061 -40.195  -7.600  1.00  0.00           H  
ATOM   1175  HZ2 LYS   137     -33.955 -39.592  -8.825  1.00  0.00           H  
ATOM   1176  HZ3 LYS   137     -32.414 -39.439  -8.955  1.00  0.00           H  
ATOM   1177  C   LYS   137     -30.774 -35.116  -2.729  1.00  0.00           C  
ATOM   1178  O   LYS   137     -29.885 -34.292  -2.598  1.00  0.00           O  
ATOM   1179  N   LYS   138     -31.044 -36.062  -1.824  1.00  0.00           N  
ATOM   1180  H   LYS   138     -31.732 -36.742  -2.108  1.00  0.00           H  
ATOM   1181  CA  LYS   138     -30.032 -36.468  -0.736  1.00  0.00           C  
ATOM   1182  HA  LYS   138     -29.840 -35.607  -0.102  1.00  0.00           H  
ATOM   1183  CB  LYS   138     -30.701 -37.645   0.043  1.00  0.00           C  
ATOM   1184  HB1 LYS   138     -30.990 -38.382  -0.713  1.00  0.00           H  
ATOM   1185  HB2 LYS   138     -31.524 -37.177   0.589  1.00  0.00           H  
ATOM   1186  CG  LYS   138     -29.749 -38.256   1.063  1.00  0.00           C  
ATOM   1187  HG1 LYS   138     -29.736 -37.639   1.962  1.00  0.00           H  
ATOM   1188  HG2 LYS   138     -28.753 -38.240   0.621  1.00  0.00           H  
ATOM   1189  CD  LYS   138     -30.098 -39.767   1.180  1.00  0.00           C  
ATOM   1190  HD1 LYS   138     -29.260 -40.251   1.691  1.00  0.00           H  
ATOM   1191  HD2 LYS   138     -30.331 -40.177   0.206  1.00  0.00           H  
ATOM   1192  CE  LYS   138     -31.422 -39.895   2.015  1.00  0.00           C  
ATOM   1193  HE1 LYS   138     -32.318 -39.718   1.416  1.00  0.00           H  
ATOM   1194  HE2 LYS   138     -31.430 -39.145   2.798  1.00  0.00           H  
ATOM   1195  NZ  LYS   138     -31.614 -41.333   2.455  1.00  0.00           N1+
ATOM   1196  HZ1 LYS   138     -32.331 -41.484   3.146  1.00  0.00           H  
ATOM   1197  HZ2 LYS   138     -31.990 -41.838   1.661  1.00  0.00           H  
ATOM   1198  HZ3 LYS   138     -30.734 -41.661   2.828  1.00  0.00           H  
ATOM   1199  C   LYS   138     -28.689 -36.849  -1.401  1.00  0.00           C  
ATOM   1200  O   LYS   138     -28.664 -37.488  -2.416  1.00  0.00           O  
ATOM   1201  N   GLY   139     -27.496 -36.461  -0.930  1.00  0.00           N  
ATOM   1202  H   GLY   139     -27.442 -36.007  -0.027  1.00  0.00           H  
ATOM   1203  CA  GLY   139     -26.235 -36.657  -1.650  1.00  0.00           C  
ATOM   1204  HA1 GLY   139     -26.200 -37.715  -1.937  1.00  0.00           H  
ATOM   1205  HA2 GLY   139     -25.428 -36.499  -0.926  1.00  0.00           H  
ATOM   1206  C   GLY   139     -25.883 -35.776  -2.851  1.00  0.00           C  
ATOM   1207  O   GLY   139     -24.750 -35.804  -3.315  1.00  0.00           O  
ATOM   1208  N   SER   140     -26.783 -34.948  -3.335  1.00  0.00           N  
ATOM   1209  H   SER   140     -27.745 -35.016  -3.026  1.00  0.00           H  
ATOM   1210  CA  SER   140     -26.473 -33.966  -4.337  1.00  0.00           C  
ATOM   1211  HA  SER   140     -25.976 -34.444  -5.170  1.00  0.00           H  
ATOM   1212  CB  SER   140     -27.742 -33.235  -4.781  1.00  0.00           C  
ATOM   1213  HB1 SER   140     -27.300 -32.480  -5.435  1.00  0.00           H  
ATOM   1214  HB2 SER   140     -28.243 -32.909  -3.870  1.00  0.00           H  
ATOM   1215  OG  SER   140     -28.587 -34.210  -5.438  1.00  0.00           O  
ATOM   1216  HG  SER   140     -28.137 -34.342  -6.276  1.00  0.00           H  
ATOM   1217  C   SER   140     -25.523 -32.867  -3.876  1.00  0.00           C  
ATOM   1218  O   SER   140     -25.756 -32.292  -2.755  1.00  0.00           O  
ATOM   1219  N   MET   141     -24.564 -32.570  -4.684  1.00  0.00           N  
ATOM   1220  H   MET   141     -24.361 -33.104  -5.512  1.00  0.00           H  
ATOM   1221  CA  MET   141     -23.651 -31.413  -4.546  1.00  0.00           C  
ATOM   1222  HA  MET   141     -23.456 -31.394  -3.468  1.00  0.00           H  
ATOM   1223  CB  MET   141     -22.440 -31.696  -5.417  1.00  0.00           C  
ATOM   1224  HB1 MET   141     -21.846 -30.799  -5.533  1.00  0.00           H  
ATOM   1225  HB2 MET   141     -22.779 -31.945  -6.425  1.00  0.00           H  
ATOM   1226  CG  MET   141     -21.484 -32.764  -4.915  1.00  0.00           C  
ATOM   1227  HG1 MET   141     -20.654 -32.847  -5.620  1.00  0.00           H  
ATOM   1228  HG2 MET   141     -22.079 -33.674  -4.936  1.00  0.00           H  
ATOM   1229  SD  MET   141     -20.861 -32.334  -3.234  1.00  0.00           S  
ATOM   1230  CE  MET   141     -19.664 -30.945  -3.610  1.00  0.00           C  
ATOM   1231  HE1 MET   141     -19.096 -31.292  -4.472  1.00  0.00           H  
ATOM   1232  HE2 MET   141     -20.203 -30.001  -3.689  1.00  0.00           H  
ATOM   1233  HE3 MET   141     -19.018 -30.996  -2.729  1.00  0.00           H  
ATOM   1234  C   MET   141     -24.245 -30.041  -4.770  1.00  0.00           C  
ATOM   1235  O   MET   141     -24.778 -29.770  -5.826  1.00  0.00           O  
ATOM   1236  N   VAL   142     -24.047 -29.123  -3.788  1.00  0.00           N  
ATOM   1237  H   VAL   142     -23.573 -29.412  -2.941  1.00  0.00           H  
ATOM   1238  CA  VAL   142     -24.194 -27.647  -3.916  1.00  0.00           C  
ATOM   1239  HA  VAL   142     -24.766 -27.344  -4.795  1.00  0.00           H  
ATOM   1240  CB  VAL   142     -24.978 -27.023  -2.773  1.00  0.00           C  
ATOM   1241  HB  VAL   142     -24.486 -27.085  -1.801  1.00  0.00           H  
ATOM   1242  CG1 VAL   142     -25.201 -25.511  -2.989  1.00  0.00           C  
ATOM   1243 HG11 VAL   142     -24.236 -25.025  -2.798  1.00  0.00           H  
ATOM   1244 HG12 VAL   142     -25.490 -25.304  -4.019  1.00  0.00           H  
ATOM   1245 HG13 VAL   142     -25.979 -25.087  -2.352  1.00  0.00           H  
ATOM   1246  CG2 VAL   142     -26.331 -27.792  -2.535  1.00  0.00           C  
ATOM   1247 HG21 VAL   142     -26.988 -27.137  -1.965  1.00  0.00           H  
ATOM   1248 HG22 VAL   142     -26.821 -27.964  -3.491  1.00  0.00           H  
ATOM   1249 HG23 VAL   142     -26.100 -28.724  -2.014  1.00  0.00           H  
ATOM   1250  C   VAL   142     -22.820 -27.053  -3.880  1.00  0.00           C  
ATOM   1251  O   VAL   142     -22.021 -27.301  -3.003  1.00  0.00           O  
ATOM   1252  N   TYR   143     -22.593 -26.127  -4.740  1.00  0.00           N  
ATOM   1253  H   TYR   143     -23.274 -26.014  -5.474  1.00  0.00           H  
ATOM   1254  CA  TYR   143     -21.540 -25.265  -4.793  1.00  0.00           C  
ATOM   1255  HA  TYR   143     -20.847 -25.351  -3.950  1.00  0.00           H  
ATOM   1256  CB  TYR   143     -20.634 -25.381  -6.023  1.00  0.00           C  
ATOM   1257  HB1 TYR   143     -19.789 -24.694  -6.002  1.00  0.00           H  
ATOM   1258  HB2 TYR   143     -21.296 -25.144  -6.854  1.00  0.00           H  
ATOM   1259  CG  TYR   143     -20.137 -26.833  -6.255  1.00  0.00           C  
ATOM   1260  CD1 TYR   143     -20.891 -27.830  -6.900  1.00  0.00           C  
ATOM   1261  HD1 TYR   143     -21.832 -27.517  -7.326  1.00  0.00           H  
ATOM   1262  CE1 TYR   143     -20.391 -29.128  -7.175  1.00  0.00           C  
ATOM   1263  HE1 TYR   143     -20.845 -29.795  -7.895  1.00  0.00           H  
ATOM   1264  CZ  TYR   143     -19.159 -29.416  -6.630  1.00  0.00           C  
ATOM   1265  OH  TYR   143     -18.624 -30.664  -6.839  1.00  0.00           O  
ATOM   1266  HH  TYR   143     -19.188 -31.251  -7.362  1.00  0.00           H  
ATOM   1267  CE2 TYR   143     -18.378 -28.433  -5.993  1.00  0.00           C  
ATOM   1268  HE2 TYR   143     -17.391 -28.702  -5.643  1.00  0.00           H  
ATOM   1269  CD2 TYR   143     -18.872 -27.173  -5.829  1.00  0.00           C  
ATOM   1270  HD2 TYR   143     -18.287 -26.429  -5.309  1.00  0.00           H  
ATOM   1271  C   TYR   143     -21.955 -23.788  -4.701  1.00  0.00           C  
ATOM   1272  O   TYR   143     -22.862 -23.439  -5.340  1.00  0.00           O  
ATOM   1273  N   PHE   144     -21.252 -22.965  -3.953  1.00  0.00           N  
ATOM   1274  H   PHE   144     -20.434 -23.352  -3.499  1.00  0.00           H  
ATOM   1275  CA  PHE   144     -21.546 -21.567  -3.630  1.00  0.00           C  
ATOM   1276  HA  PHE   144     -22.211 -21.272  -4.431  1.00  0.00           H  
ATOM   1277  CB  PHE   144     -22.408 -21.517  -2.387  1.00  0.00           C  
ATOM   1278  HB1 PHE   144     -22.050 -22.241  -1.654  1.00  0.00           H  
ATOM   1279  HB2 PHE   144     -23.453 -21.818  -2.538  1.00  0.00           H  
ATOM   1280  CG  PHE   144     -22.319 -20.137  -1.735  1.00  0.00           C  
ATOM   1281  CD1 PHE   144     -22.950 -19.008  -2.224  1.00  0.00           C  
ATOM   1282  HD1 PHE   144     -23.647 -19.143  -3.031  1.00  0.00           H  
ATOM   1283  CE1 PHE   144     -22.880 -17.718  -1.646  1.00  0.00           C  
ATOM   1284  HE1 PHE   144     -23.358 -16.887  -2.143  1.00  0.00           H  
ATOM   1285  CZ  PHE   144     -22.055 -17.575  -0.602  1.00  0.00           C  
ATOM   1286  HZ  PHE   144     -21.780 -16.635  -0.163  1.00  0.00           H  
ATOM   1287  CE2 PHE   144     -21.222 -18.628  -0.165  1.00  0.00           C  
ATOM   1288  HE2 PHE   144     -20.591 -18.370   0.669  1.00  0.00           H  
ATOM   1289  CD2 PHE   144     -21.449 -19.905  -0.692  1.00  0.00           C  
ATOM   1290  HD2 PHE   144     -20.861 -20.713  -0.279  1.00  0.00           H  
ATOM   1291  C   PHE   144     -20.250 -20.713  -3.641  1.00  0.00           C  
ATOM   1292  O   PHE   144     -19.292 -21.154  -2.998  1.00  0.00           O  
ATOM   1293  N   LYS   145     -20.227 -19.550  -4.250  1.00  0.00           N  
ATOM   1294  H   LYS   145     -21.078 -19.349  -4.749  1.00  0.00           H  
ATOM   1295  CA  LYS   145     -19.031 -18.759  -4.458  1.00  0.00           C  
ATOM   1296  HA  LYS   145     -18.337 -19.125  -3.696  1.00  0.00           H  
ATOM   1297  CB  LYS   145     -18.441 -18.946  -5.830  1.00  0.00           C  
ATOM   1298  HB1 LYS   145     -19.163 -18.712  -6.613  1.00  0.00           H  
ATOM   1299  HB2 LYS   145     -18.306 -20.017  -5.975  1.00  0.00           H  
ATOM   1300  CG  LYS   145     -17.101 -18.316  -6.099  1.00  0.00           C  
ATOM   1301  HG1 LYS   145     -16.378 -18.606  -5.332  1.00  0.00           H  
ATOM   1302  HG2 LYS   145     -17.222 -17.244  -6.262  1.00  0.00           H  
ATOM   1303  CD  LYS   145     -16.521 -18.832  -7.462  1.00  0.00           C  
ATOM   1304  HD1 LYS   145     -17.144 -18.435  -8.259  1.00  0.00           H  
ATOM   1305  HD2 LYS   145     -16.397 -19.899  -7.660  1.00  0.00           H  
ATOM   1306  CE  LYS   145     -15.136 -18.155  -7.576  1.00  0.00           C  
ATOM   1307  HE1 LYS   145     -14.513 -18.766  -6.924  1.00  0.00           H  
ATOM   1308  HE2 LYS   145     -15.223 -17.127  -7.231  1.00  0.00           H  
ATOM   1309  NZ  LYS   145     -14.542 -18.221  -8.952  1.00  0.00           N1+
ATOM   1310  HZ1 LYS   145     -14.547 -19.149  -9.344  1.00  0.00           H  
ATOM   1311  HZ2 LYS   145     -15.063 -17.548  -9.491  1.00  0.00           H  
ATOM   1312  HZ3 LYS   145     -13.600 -17.847  -8.861  1.00  0.00           H  
ATOM   1313  C   LYS   145     -19.244 -17.302  -4.157  1.00  0.00           C  
ATOM   1314  O   LYS   145     -20.239 -16.696  -4.706  1.00  0.00           O  
ATOM   1315  N   VAL   146     -18.237 -16.608  -3.581  1.00  0.00           N  
ATOM   1316  H   VAL   146     -17.408 -17.102  -3.273  1.00  0.00           H  
ATOM   1317  CA  VAL   146     -18.257 -15.135  -3.391  1.00  0.00           C  
ATOM   1318  HA  VAL   146     -19.000 -14.779  -4.103  1.00  0.00           H  
ATOM   1319  CB  VAL   146     -18.703 -14.707  -1.954  1.00  0.00           C  
ATOM   1320  HB  VAL   146     -18.031 -15.219  -1.267  1.00  0.00           H  
ATOM   1321  CG1 VAL   146     -18.610 -13.223  -1.709  1.00  0.00           C  
ATOM   1322 HG11 VAL   146     -19.349 -12.722  -2.334  1.00  0.00           H  
ATOM   1323 HG12 VAL   146     -18.955 -13.039  -0.691  1.00  0.00           H  
ATOM   1324 HG13 VAL   146     -17.650 -12.717  -1.880  1.00  0.00           H  
ATOM   1325  CG2 VAL   146     -20.172 -15.140  -1.683  1.00  0.00           C  
ATOM   1326 HG21 VAL   146     -20.842 -14.854  -2.483  1.00  0.00           H  
ATOM   1327 HG22 VAL   146     -20.042 -16.219  -1.719  1.00  0.00           H  
ATOM   1328 HG23 VAL   146     -20.405 -14.778  -0.671  1.00  0.00           H  
ATOM   1329  C   VAL   146     -16.886 -14.633  -3.643  1.00  0.00           C  
ATOM   1330  O   VAL   146     -15.903 -15.052  -2.925  1.00  0.00           O  
ATOM   1331  N   GLY   147     -16.686 -13.752  -4.632  1.00  0.00           N  
ATOM   1332  H   GLY   147     -17.419 -13.219  -5.072  1.00  0.00           H  
ATOM   1333  CA  GLY   147     -15.360 -13.206  -5.025  1.00  0.00           C  
ATOM   1334  HA1 GLY   147     -14.795 -12.959  -4.129  1.00  0.00           H  
ATOM   1335  HA2 GLY   147     -15.623 -12.303  -5.571  1.00  0.00           H  
ATOM   1336  C   GLY   147     -14.548 -14.175  -5.826  1.00  0.00           C  
ATOM   1337  O   GLY   147     -15.136 -14.810  -6.710  1.00  0.00           O  
ATOM   1338  N   ASN   148     -13.279 -14.369  -5.385  1.00  0.00           N  
ATOM   1339  H   ASN   148     -12.978 -13.751  -4.657  1.00  0.00           H  
ATOM   1340  CA  ASN   148     -12.493 -15.552  -5.715  1.00  0.00           C  
ATOM   1341  HA  ASN   148     -12.727 -15.719  -6.763  1.00  0.00           H  
ATOM   1342  CB  ASN   148     -10.976 -15.184  -5.589  1.00  0.00           C  
ATOM   1343  HB1 ASN   148     -10.463 -16.114  -5.393  1.00  0.00           H  
ATOM   1344  HB2 ASN   148     -10.855 -14.519  -4.739  1.00  0.00           H  
ATOM   1345  CG  ASN   148     -10.279 -14.528  -6.773  1.00  0.00           C  
ATOM   1346  OD1 ASN   148     -10.892 -13.824  -7.598  1.00  0.00           O  
ATOM   1347  ND2 ASN   148      -8.996 -14.761  -6.952  1.00  0.00           N  
ATOM   1348 HD21 ASN   148      -8.467 -15.370  -6.339  1.00  0.00           H  
ATOM   1349 HD22 ASN   148      -8.493 -14.227  -7.646  1.00  0.00           H  
ATOM   1350  C   ASN   148     -12.850 -16.805  -4.918  1.00  0.00           C  
ATOM   1351  O   ASN   148     -12.502 -17.918  -5.397  1.00  0.00           O  
ATOM   1352  N   GLU   149     -13.488 -16.676  -3.751  1.00  0.00           N  
ATOM   1353  H   GLU   149     -13.869 -15.793  -3.450  1.00  0.00           H  
ATOM   1354  CA  GLU   149     -13.535 -17.788  -2.777  1.00  0.00           C  
ATOM   1355  HA  GLU   149     -12.626 -18.392  -2.739  1.00  0.00           H  
ATOM   1356  CB  GLU   149     -13.616 -17.183  -1.293  1.00  0.00           C  
ATOM   1357  HB1 GLU   149     -13.856 -17.890  -0.508  1.00  0.00           H  
ATOM   1358  HB2 GLU   149     -14.435 -16.467  -1.268  1.00  0.00           H  
ATOM   1359  CG  GLU   149     -12.422 -16.304  -0.898  1.00  0.00           C  
ATOM   1360  HG1 GLU   149     -12.796 -15.310  -1.148  1.00  0.00           H  
ATOM   1361  HG2 GLU   149     -11.598 -16.520  -1.577  1.00  0.00           H  
ATOM   1362  CD  GLU   149     -11.993 -16.419   0.565  1.00  0.00           C  
ATOM   1363  OE1 GLU   149     -12.911 -16.458   1.433  1.00  0.00           O  
ATOM   1364  OE2 GLU   149     -10.750 -16.225   0.820  1.00  0.00           O1-
ATOM   1365  C   GLU   149     -14.698 -18.801  -2.987  1.00  0.00           C  
ATOM   1366  O   GLU   149     -15.901 -18.638  -2.563  1.00  0.00           O  
ATOM   1367  N   THR   150     -14.440 -19.895  -3.671  1.00  0.00           N  
ATOM   1368  H   THR   150     -13.485 -19.991  -3.986  1.00  0.00           H  
ATOM   1369  CA  THR   150     -15.412 -21.002  -3.831  1.00  0.00           C  
ATOM   1370  HA  THR   150     -16.380 -20.539  -4.017  1.00  0.00           H  
ATOM   1371  CB  THR   150     -14.988 -21.828  -5.031  1.00  0.00           C  
ATOM   1372  HB  THR   150     -14.138 -22.433  -4.695  1.00  0.00           H  
ATOM   1373  CG2 THR   150     -16.159 -22.762  -5.467  1.00  0.00           C  
ATOM   1374 HG21 THR   150     -16.684 -23.364  -4.721  1.00  0.00           H  
ATOM   1375 HG22 THR   150     -16.878 -22.069  -5.906  1.00  0.00           H  
ATOM   1376 HG23 THR   150     -15.691 -23.426  -6.178  1.00  0.00           H  
ATOM   1377  OG1 THR   150     -14.631 -21.072  -6.198  1.00  0.00           O  
ATOM   1378  HG1 THR   150     -14.507 -21.700  -6.908  1.00  0.00           H  
ATOM   1379  C   THR   150     -15.638 -21.788  -2.524  1.00  0.00           C  
ATOM   1380  O   THR   150     -14.688 -22.338  -1.979  1.00  0.00           O  
ATOM   1381  N   ARG   151     -16.853 -22.019  -2.048  1.00  0.00           N  
ATOM   1382  H   ARG   151     -17.655 -21.721  -2.586  1.00  0.00           H  
ATOM   1383  CA  ARG   151     -17.127 -23.086  -1.032  1.00  0.00           C  
ATOM   1384  HA  ARG   151     -16.179 -23.447  -0.637  1.00  0.00           H  
ATOM   1385  CB  ARG   151     -18.018 -22.499   0.046  1.00  0.00           C  
ATOM   1386  HB1 ARG   151     -18.257 -23.286   0.760  1.00  0.00           H  
ATOM   1387  HB2 ARG   151     -19.003 -22.231  -0.354  1.00  0.00           H  
ATOM   1388  CG  ARG   151     -17.272 -21.285   0.734  1.00  0.00           C  
ATOM   1389  HG1 ARG   151     -17.016 -20.553  -0.029  1.00  0.00           H  
ATOM   1390  HG2 ARG   151     -16.398 -21.722   1.225  1.00  0.00           H  
ATOM   1391  CD  ARG   151     -18.174 -20.694   1.794  1.00  0.00           C  
ATOM   1392  HD1 ARG   151     -18.214 -21.354   2.654  1.00  0.00           H  
ATOM   1393  HD2 ARG   151     -19.216 -20.564   1.500  1.00  0.00           H  
ATOM   1394  NE  ARG   151     -17.670 -19.421   2.153  1.00  0.00           N  
ATOM   1395  HE  ARG   151     -17.360 -18.859   1.381  1.00  0.00           H  
ATOM   1396  CZ  ARG   151     -17.583 -18.769   3.273  1.00  0.00           C  
ATOM   1397  NH1 ARG   151     -17.943 -19.280   4.306  1.00  0.00           N1+
ATOM   1398 HH11 ARG   151     -18.221 -20.246   4.403  1.00  0.00           H  
ATOM   1399 HH12 ARG   151     -18.019 -18.752   5.163  1.00  0.00           H  
ATOM   1400  NH2 ARG   151     -17.269 -17.497   3.324  1.00  0.00           N  
ATOM   1401 HH21 ARG   151     -16.967 -17.054   2.474  1.00  0.00           H  
ATOM   1402 HH22 ARG   151     -17.486 -16.999   4.174  1.00  0.00           H  
ATOM   1403  C   ARG   151     -17.937 -24.234  -1.687  1.00  0.00           C  
ATOM   1404  O   ARG   151     -18.515 -23.975  -2.743  1.00  0.00           O  
ATOM   1405  N   LYS   152     -17.976 -25.400  -1.081  1.00  0.00           N  
ATOM   1406  H   LYS   152     -17.403 -25.493  -0.251  1.00  0.00           H  
ATOM   1407  CA  LYS   152     -18.724 -26.610  -1.502  1.00  0.00           C  
ATOM   1408  HA  LYS   152     -19.597 -26.298  -2.088  1.00  0.00           H  
ATOM   1409  CB  LYS   152     -17.843 -27.534  -2.404  1.00  0.00           C  
ATOM   1410  HB1 LYS   152     -17.503 -26.898  -3.222  1.00  0.00           H  
ATOM   1411  HB2 LYS   152     -18.425 -28.367  -2.784  1.00  0.00           H  
ATOM   1412  CG  LYS   152     -16.634 -28.053  -1.696  1.00  0.00           C  
ATOM   1413  HG1 LYS   152     -17.068 -28.710  -0.935  1.00  0.00           H  
ATOM   1414  HG2 LYS   152     -16.164 -27.175  -1.261  1.00  0.00           H  
ATOM   1415  CD  LYS   152     -15.630 -28.727  -2.601  1.00  0.00           C  
ATOM   1416  HD1 LYS   152     -15.140 -27.894  -3.118  1.00  0.00           H  
ATOM   1417  HD2 LYS   152     -16.145 -29.320  -3.361  1.00  0.00           H  
ATOM   1418  CE  LYS   152     -14.622 -29.581  -1.758  1.00  0.00           C  
ATOM   1419  HE1 LYS   152     -15.168 -30.307  -1.153  1.00  0.00           H  
ATOM   1420  HE2 LYS   152     -14.209 -28.861  -1.057  1.00  0.00           H  
ATOM   1421  NZ  LYS   152     -13.585 -30.168  -2.550  1.00  0.00           N1+
ATOM   1422  HZ1 LYS   152     -13.158 -29.427  -3.090  1.00  0.00           H  
ATOM   1423  HZ2 LYS   152     -12.832 -30.554  -1.984  1.00  0.00           H  
ATOM   1424  HZ3 LYS   152     -13.897 -30.893  -3.182  1.00  0.00           H  
ATOM   1425  C   LYS   152     -19.391 -27.515  -0.454  1.00  0.00           C  
ATOM   1426  O   LYS   152     -18.896 -27.465   0.679  1.00  0.00           O  
ATOM   1427  N   TYR   153     -20.594 -28.085  -0.708  1.00  0.00           N  
ATOM   1428  H   TYR   153     -21.030 -27.927  -1.614  1.00  0.00           H  
ATOM   1429  CA  TYR   153     -21.502 -28.761   0.332  1.00  0.00           C  
ATOM   1430  HA  TYR   153     -20.781 -29.162   1.046  1.00  0.00           H  
ATOM   1431  CB  TYR   153     -22.464 -27.722   0.921  1.00  0.00           C  
ATOM   1432  HB1 TYR   153     -22.974 -28.118   1.801  1.00  0.00           H  
ATOM   1433  HB2 TYR   153     -23.248 -27.491   0.185  1.00  0.00           H  
ATOM   1434  CG  TYR   153     -21.875 -26.424   1.342  1.00  0.00           C  
ATOM   1435  CD1 TYR   153     -21.705 -25.439   0.402  1.00  0.00           C  
ATOM   1436  HD1 TYR   153     -21.772 -25.587  -0.669  1.00  0.00           H  
ATOM   1437  CE1 TYR   153     -21.276 -24.106   0.799  1.00  0.00           C  
ATOM   1438  HE1 TYR   153     -21.112 -23.395  -0.000  1.00  0.00           H  
ATOM   1439  CZ  TYR   153     -21.185 -23.832   2.216  1.00  0.00           C  
ATOM   1440  OH  TYR   153     -20.842 -22.678   2.746  1.00  0.00           O  
ATOM   1441  HH  TYR   153     -21.101 -22.672   3.674  1.00  0.00           H  
ATOM   1442  CE2 TYR   153     -21.422 -24.906   3.160  1.00  0.00           C  
ATOM   1443  HE2 TYR   153     -21.395 -24.650   4.214  1.00  0.00           H  
ATOM   1444  CD2 TYR   153     -21.805 -26.140   2.704  1.00  0.00           C  
ATOM   1445  HD2 TYR   153     -21.946 -26.942   3.414  1.00  0.00           H  
ATOM   1446  C   TYR   153     -22.317 -29.951  -0.283  1.00  0.00           C  
ATOM   1447  O   TYR   153     -22.731 -29.906  -1.427  1.00  0.00           O  
ATOM   1448  N   LYS   154     -22.610 -30.943   0.623  1.00  0.00           N  
ATOM   1449  H   LYS   154     -22.343 -30.872   1.599  1.00  0.00           H  
ATOM   1450  CA  LYS   154     -23.529 -32.067   0.256  1.00  0.00           C  
ATOM   1451  HA  LYS   154     -23.689 -31.913  -0.818  1.00  0.00           H  
ATOM   1452  CB  LYS   154     -22.813 -33.421   0.413  1.00  0.00           C  
ATOM   1453  HB1 LYS   154     -22.477 -33.529   1.442  1.00  0.00           H  
ATOM   1454  HB2 LYS   154     -21.874 -33.456  -0.140  1.00  0.00           H  
ATOM   1455  CG  LYS   154     -23.670 -34.687   0.101  1.00  0.00           C  
ATOM   1456  HG1 LYS   154     -24.017 -34.651  -0.929  1.00  0.00           H  
ATOM   1457  HG2 LYS   154     -24.590 -34.616   0.677  1.00  0.00           H  
ATOM   1458  CD  LYS   154     -22.929 -35.995   0.424  1.00  0.00           C  
ATOM   1459  HD1 LYS   154     -23.656 -36.795   0.529  1.00  0.00           H  
ATOM   1460  HD2 LYS   154     -22.317 -35.995   1.317  1.00  0.00           H  
ATOM   1461  CE  LYS   154     -22.093 -36.488  -0.701  1.00  0.00           C  
ATOM   1462  HE1 LYS   154     -21.200 -35.881  -0.743  1.00  0.00           H  
ATOM   1463  HE2 LYS   154     -22.545 -36.402  -1.690  1.00  0.00           H  
ATOM   1464  NZ  LYS   154     -21.686 -37.935  -0.516  1.00  0.00           N1+
ATOM   1465  HZ1 LYS   154     -21.281 -38.122   0.387  1.00  0.00           H  
ATOM   1466  HZ2 LYS   154     -22.461 -38.579  -0.581  1.00  0.00           H  
ATOM   1467  HZ3 LYS   154     -21.028 -38.235  -1.216  1.00  0.00           H  
ATOM   1468  C   LYS   154     -24.978 -31.958   0.909  1.00  0.00           C  
ATOM   1469  O   LYS   154     -25.123 -31.826   2.140  1.00  0.00           O  
ATOM   1470  N   MET   155     -26.022 -32.290   0.112  1.00  0.00           N  
ATOM   1471  H   MET   155     -25.887 -32.302  -0.887  1.00  0.00           H  
ATOM   1472  CA  MET   155     -27.455 -32.103   0.573  1.00  0.00           C  
ATOM   1473  HA  MET   155     -27.479 -31.093   0.994  1.00  0.00           H  
ATOM   1474  CB  MET   155     -28.308 -31.990  -0.756  1.00  0.00           C  
ATOM   1475  HB1 MET   155     -28.333 -32.943  -1.265  1.00  0.00           H  
ATOM   1476  HB2 MET   155     -27.845 -31.268  -1.431  1.00  0.00           H  
ATOM   1477  CG  MET   155     -29.817 -31.676  -0.393  1.00  0.00           C  
ATOM   1478  HG1 MET   155     -30.153 -32.347   0.401  1.00  0.00           H  
ATOM   1479  HG2 MET   155     -30.465 -31.847  -1.253  1.00  0.00           H  
ATOM   1480  SD  MET   155     -29.931 -29.942   0.073  1.00  0.00           S  
ATOM   1481  CE  MET   155     -30.150 -29.050  -1.416  1.00  0.00           C  
ATOM   1482  HE1 MET   155     -31.132 -29.241  -1.864  1.00  0.00           H  
ATOM   1483  HE2 MET   155     -30.214 -27.969  -1.275  1.00  0.00           H  
ATOM   1484  HE3 MET   155     -29.326 -29.265  -2.096  1.00  0.00           H  
ATOM   1485  C   MET   155     -27.961 -33.156   1.540  1.00  0.00           C  
ATOM   1486  O   MET   155     -27.859 -34.324   1.219  1.00  0.00           O  
ATOM   1487  N   THR   156     -28.340 -32.709   2.677  1.00  0.00           N  
ATOM   1488  H   THR   156     -28.470 -31.708   2.729  1.00  0.00           H  
ATOM   1489  CA  THR   156     -28.842 -33.562   3.785  1.00  0.00           C  
ATOM   1490  HA  THR   156     -28.196 -34.438   3.819  1.00  0.00           H  
ATOM   1491  CB  THR   156     -28.720 -32.780   5.100  1.00  0.00           C  
ATOM   1492  HB  THR   156     -29.049 -33.511   5.835  1.00  0.00           H  
ATOM   1493  CG2 THR   156     -27.380 -32.218   5.580  1.00  0.00           C  
ATOM   1494 HG21 THR   156     -26.860 -32.946   6.189  1.00  0.00           H  
ATOM   1495 HG22 THR   156     -26.734 -31.856   4.776  1.00  0.00           H  
ATOM   1496 HG23 THR   156     -27.563 -31.361   6.235  1.00  0.00           H  
ATOM   1497  OG1 THR   156     -29.783 -31.832   5.181  1.00  0.00           O  
ATOM   1498  HG1 THR   156     -29.624 -31.024   4.690  1.00  0.00           H  
ATOM   1499  C   THR   156     -30.279 -34.028   3.509  1.00  0.00           C  
ATOM   1500  O   THR   156     -30.834 -33.780   2.436  1.00  0.00           O  
ATOM   1501  N   SER   157     -30.831 -34.837   4.394  1.00  0.00           N  
ATOM   1502  H   SER   157     -30.238 -35.153   5.149  1.00  0.00           H  
ATOM   1503  CA  SER   157     -32.270 -35.241   4.487  1.00  0.00           C  
ATOM   1504  HA  SER   157     -32.689 -35.382   3.498  1.00  0.00           H  
ATOM   1505  CB  SER   157     -32.376 -36.574   5.206  1.00  0.00           C  
ATOM   1506  HB1 SER   157     -32.374 -37.354   4.454  1.00  0.00           H  
ATOM   1507  HB2 SER   157     -33.382 -36.709   5.606  1.00  0.00           H  
ATOM   1508  OG  SER   157     -31.431 -36.871   6.186  1.00  0.00           O  
ATOM   1509  HG  SER   157     -31.747 -37.702   6.538  1.00  0.00           H  
ATOM   1510  C   SER   157     -33.164 -34.169   5.127  1.00  0.00           C  
ATOM   1511  O   SER   157     -34.384 -34.293   5.143  1.00  0.00           O  
ATOM   1512  N   ILE   158     -32.535 -33.057   5.581  1.00  0.00           N  
ATOM   1513  H   ILE   158     -31.526 -33.073   5.664  1.00  0.00           H  
ATOM   1514  CA  ILE   158     -33.248 -31.767   5.777  1.00  0.00           C  
ATOM   1515  HA  ILE   158     -34.244 -32.018   6.126  1.00  0.00           H  
ATOM   1516  CB  ILE   158     -32.580 -30.989   6.868  1.00  0.00           C  
ATOM   1517  HB  ILE   158     -31.622 -30.720   6.439  1.00  0.00           H  
ATOM   1518  CG2 ILE   158     -33.344 -29.660   7.239  1.00  0.00           C  
ATOM   1519 HG21 ILE   158     -32.616 -28.923   7.538  1.00  0.00           H  
ATOM   1520 HG22 ILE   158     -33.759 -29.234   6.325  1.00  0.00           H  
ATOM   1521 HG23 ILE   158     -34.199 -29.788   7.911  1.00  0.00           H  
ATOM   1522  CG1 ILE   158     -32.373 -31.820   8.191  1.00  0.00           C  
ATOM   1523 HG11 ILE   158     -31.680 -32.633   7.973  1.00  0.00           H  
ATOM   1524 HG12 ILE   158     -33.297 -32.320   8.462  1.00  0.00           H  
ATOM   1525  CD  ILE   158     -31.915 -31.004   9.409  1.00  0.00           C  
ATOM   1526  HD1 ILE   158     -30.941 -30.584   9.168  1.00  0.00           H  
ATOM   1527  HD2 ILE   158     -32.639 -30.232   9.668  1.00  0.00           H  
ATOM   1528  HD3 ILE   158     -31.872 -31.695  10.256  1.00  0.00           H  
ATOM   1529  C   ILE   158     -33.437 -30.989   4.441  1.00  0.00           C  
ATOM   1530  O   ILE   158     -32.803 -29.990   4.077  1.00  0.00           O  
ATOM   1531  N   ARG   159     -34.410 -31.545   3.692  1.00  0.00           N  
ATOM   1532  H   ARG   159     -34.965 -32.315   4.061  1.00  0.00           H  
ATOM   1533  CA  ARG   159     -34.743 -31.041   2.366  1.00  0.00           C  
ATOM   1534  HA  ARG   159     -34.497 -29.982   2.289  1.00  0.00           H  
ATOM   1535  CB  ARG   159     -33.905 -31.748   1.261  1.00  0.00           C  
ATOM   1536  HB1 ARG   159     -32.898 -31.329   1.302  1.00  0.00           H  
ATOM   1537  HB2 ARG   159     -34.297 -31.389   0.315  1.00  0.00           H  
ATOM   1538  CG  ARG   159     -33.802 -33.247   1.363  1.00  0.00           C  
ATOM   1539  HG1 ARG   159     -34.763 -33.752   1.498  1.00  0.00           H  
ATOM   1540  HG2 ARG   159     -33.232 -33.370   2.281  1.00  0.00           H  
ATOM   1541  CD  ARG   159     -33.102 -33.951   0.235  1.00  0.00           C  
ATOM   1542  HD1 ARG   159     -32.935 -35.012   0.434  1.00  0.00           H  
ATOM   1543  HD2 ARG   159     -32.107 -33.515   0.300  1.00  0.00           H  
ATOM   1544  NE  ARG   159     -33.615 -33.794  -1.118  1.00  0.00           N  
ATOM   1545  HE  ARG   159     -32.963 -33.423  -1.791  1.00  0.00           H  
ATOM   1546  CZ  ARG   159     -34.828 -33.983  -1.533  1.00  0.00           C  
ATOM   1547  NH1 ARG   159     -35.777 -34.655  -0.875  1.00  0.00           N1+
ATOM   1548 HH11 ARG   159     -35.433 -35.239  -0.131  1.00  0.00           H  
ATOM   1549 HH12 ARG   159     -36.656 -34.864  -1.317  1.00  0.00           H  
ATOM   1550  NH2 ARG   159     -35.215 -33.405  -2.638  1.00  0.00           N  
ATOM   1551 HH21 ARG   159     -34.423 -33.123  -3.192  1.00  0.00           H  
ATOM   1552 HH22 ARG   159     -36.127 -33.474  -3.057  1.00  0.00           H  
ATOM   1553  C   ARG   159     -36.223 -31.063   2.111  1.00  0.00           C  
ATOM   1554  O   ARG   159     -36.876 -32.006   2.573  1.00  0.00           O  
ATOM   1555  N   ASP   160     -36.861 -30.179   1.328  1.00  0.00           N  
ATOM   1556  H   ASP   160     -36.320 -29.356   1.139  1.00  0.00           H  
ATOM   1557  CA  ASP   160     -38.249 -30.192   0.937  1.00  0.00           C  
ATOM   1558  HA  ASP   160     -38.387 -29.273   0.368  1.00  0.00           H  
ATOM   1559  CB  ASP   160     -38.606 -31.399   0.027  1.00  0.00           C  
ATOM   1560  HB1 ASP   160     -38.551 -32.322   0.597  1.00  0.00           H  
ATOM   1561  HB2 ASP   160     -37.886 -31.474  -0.777  1.00  0.00           H  
ATOM   1562  CG  ASP   160     -39.889 -31.077  -0.681  1.00  0.00           C  
ATOM   1563  OD1 ASP   160     -40.727 -32.036  -0.725  1.00  0.00           O  
ATOM   1564  OD2 ASP   160     -40.098 -29.989  -1.171  1.00  0.00           O1-
ATOM   1565  C   ASP   160     -39.247 -29.997   2.135  1.00  0.00           C  
ATOM   1566  O   ASP   160     -40.432 -30.238   2.134  1.00  0.00           O  
ATOM   1567  N   VAL   161     -38.685 -29.602   3.255  1.00  0.00           N  
ATOM   1568  H   VAL   161     -37.813 -29.083   3.225  1.00  0.00           H  
ATOM   1569  CA  VAL   161     -39.391 -29.593   4.573  1.00  0.00           C  
ATOM   1570  HA  VAL   161     -40.201 -30.321   4.483  1.00  0.00           H  
ATOM   1571  CB  VAL   161     -38.408 -29.972   5.712  1.00  0.00           C  
ATOM   1572  HB  VAL   161     -38.720 -29.406   6.590  1.00  0.00           H  
ATOM   1573  CG1 VAL   161     -38.302 -31.539   5.863  1.00  0.00           C  
ATOM   1574 HG11 VAL   161     -37.608 -31.826   6.661  1.00  0.00           H  
ATOM   1575 HG12 VAL   161     -39.316 -31.816   6.133  1.00  0.00           H  
ATOM   1576 HG13 VAL   161     -37.868 -32.021   4.984  1.00  0.00           H  
ATOM   1577  CG2 VAL   161     -36.911 -29.531   5.546  1.00  0.00           C  
ATOM   1578 HG21 VAL   161     -37.013 -28.445   5.508  1.00  0.00           H  
ATOM   1579 HG22 VAL   161     -36.302 -29.876   6.378  1.00  0.00           H  
ATOM   1580 HG23 VAL   161     -36.457 -29.933   4.641  1.00  0.00           H  
ATOM   1581  C   VAL   161     -39.827 -28.169   4.904  1.00  0.00           C  
ATOM   1582  O   VAL   161     -39.076 -27.171   4.698  1.00  0.00           O  
ATOM   1583  N   LYS   162     -41.015 -28.002   5.417  1.00  0.00           N  
ATOM   1584  H   LYS   162     -41.504 -28.826   5.730  1.00  0.00           H  
ATOM   1585  CA  LYS   162     -41.461 -26.737   5.950  1.00  0.00           C  
ATOM   1586  HA  LYS   162     -41.517 -25.928   5.240  1.00  0.00           H  
ATOM   1587  CB  LYS   162     -42.937 -26.941   6.435  1.00  0.00           C  
ATOM   1588  HB1 LYS   162     -43.472 -27.435   5.619  1.00  0.00           H  
ATOM   1589  HB2 LYS   162     -43.406 -25.993   6.699  1.00  0.00           H  
ATOM   1590  CG  LYS   162     -43.054 -27.838   7.584  1.00  0.00           C  
ATOM   1591  HG1 LYS   162     -42.783 -27.213   8.428  1.00  0.00           H  
ATOM   1592  HG2 LYS   162     -42.447 -28.751   7.571  1.00  0.00           H  
ATOM   1593  CD  LYS   162     -44.455 -28.427   7.781  1.00  0.00           C  
ATOM   1594  HD1 LYS   162     -44.733 -29.125   6.994  1.00  0.00           H  
ATOM   1595  HD2 LYS   162     -45.123 -27.563   7.781  1.00  0.00           H  
ATOM   1596  CE  LYS   162     -44.498 -29.158   9.115  1.00  0.00           C  
ATOM   1597  HE1 LYS   162     -44.026 -28.489   9.838  1.00  0.00           H  
ATOM   1598  HE2 LYS   162     -43.875 -30.045   9.051  1.00  0.00           H  
ATOM   1599  NZ  LYS   162     -45.851 -29.500   9.570  1.00  0.00           N1+
ATOM   1600  HZ1 LYS   162     -46.208 -30.344   9.136  1.00  0.00           H  
ATOM   1601  HZ2 LYS   162     -45.859 -29.706  10.562  1.00  0.00           H  
ATOM   1602  HZ3 LYS   162     -46.459 -28.699   9.551  1.00  0.00           H  
ATOM   1603  C   LYS   162     -40.622 -26.232   7.113  1.00  0.00           C  
ATOM   1604  O   LYS   162     -40.031 -27.005   7.775  1.00  0.00           O  
ATOM   1605  N   PRO   163     -40.577 -24.924   7.446  1.00  0.00           N  
ATOM   1606  CD  PRO   163     -41.199 -23.858   6.706  1.00  0.00           C  
ATOM   1607  HD1 PRO   163     -42.193 -23.753   7.144  1.00  0.00           H  
ATOM   1608  HD2 PRO   163     -41.081 -23.942   5.625  1.00  0.00           H  
ATOM   1609  CG  PRO   163     -40.415 -22.612   7.008  1.00  0.00           C  
ATOM   1610  HG1 PRO   163     -41.006 -21.696   7.096  1.00  0.00           H  
ATOM   1611  HG2 PRO   163     -39.698 -22.430   6.206  1.00  0.00           H  
ATOM   1612  CB  PRO   163     -39.737 -22.929   8.311  1.00  0.00           C  
ATOM   1613  HB1 PRO   163     -40.562 -22.593   8.942  1.00  0.00           H  
ATOM   1614  HB2 PRO   163     -38.839 -22.333   8.444  1.00  0.00           H  
ATOM   1615  CA  PRO   163     -39.544 -24.416   8.398  1.00  0.00           C  
ATOM   1616  HA  PRO   163     -38.600 -24.798   8.008  1.00  0.00           H  
ATOM   1617  C   PRO   163     -39.679 -24.910   9.901  1.00  0.00           C  
ATOM   1618  O   PRO   163     -38.723 -24.647  10.662  1.00  0.00           O  
ATOM   1619  N   THR   164     -40.819 -25.425  10.323  1.00  0.00           N  
ATOM   1620  H   THR   164     -41.489 -25.729   9.632  1.00  0.00           H  
ATOM   1621  CA  THR   164     -41.032 -25.859  11.699  1.00  0.00           C  
ATOM   1622  HA  THR   164     -41.253 -24.919  12.195  1.00  0.00           H  
ATOM   1623  CB  THR   164     -42.344 -26.682  11.884  1.00  0.00           C  
ATOM   1624  HB  THR   164     -42.510 -26.977  12.922  1.00  0.00           H  
ATOM   1625  CG2 THR   164     -43.587 -25.954  11.423  1.00  0.00           C  
ATOM   1626 HG21 THR   164     -44.502 -26.537  11.546  1.00  0.00           H  
ATOM   1627 HG22 THR   164     -43.739 -25.013  11.939  1.00  0.00           H  
ATOM   1628 HG23 THR   164     -43.443 -25.748  10.361  1.00  0.00           H  
ATOM   1629  OG1 THR   164     -42.266 -27.855  11.192  1.00  0.00           O  
ATOM   1630  HG1 THR   164     -41.819 -28.560  11.670  1.00  0.00           H  
ATOM   1631  C   THR   164     -39.830 -26.644  12.217  1.00  0.00           C  
ATOM   1632  O   THR   164     -39.300 -27.583  11.594  1.00  0.00           O  
ATOM   1633  N   ASP   165     -39.440 -26.341  13.474  1.00  0.00           N  
ATOM   1634  H   ASP   165     -39.955 -25.581  13.893  1.00  0.00           H  
ATOM   1635  CA  ASP   165     -38.327 -26.833  14.321  1.00  0.00           C  
ATOM   1636  HA  ASP   165     -38.362 -26.335  15.290  1.00  0.00           H  
ATOM   1637  CB  ASP   165     -38.527 -28.325  14.607  1.00  0.00           C  
ATOM   1638  HB1 ASP   165     -37.756 -28.719  15.256  1.00  0.00           H  
ATOM   1639  HB2 ASP   165     -38.514 -28.824  13.628  1.00  0.00           H  
ATOM   1640  CG  ASP   165     -39.810 -28.666  15.333  1.00  0.00           C  
ATOM   1641  OD1 ASP   165     -40.427 -27.784  16.004  1.00  0.00           O  
ATOM   1642  OD2 ASP   165     -40.334 -29.780  15.201  1.00  0.00           O1-
ATOM   1643  C   ASP   165     -36.910 -26.536  13.731  1.00  0.00           C  
ATOM   1644  O   ASP   165     -35.916 -26.415  14.439  1.00  0.00           O  
ATOM   1645  N   VAL   166     -36.728 -26.442  12.397  1.00  0.00           N  
ATOM   1646  H   VAL   166     -37.540 -26.708  11.849  1.00  0.00           H  
ATOM   1647  CA  VAL   166     -35.404 -26.269  11.695  1.00  0.00           C  
ATOM   1648  HA  VAL   166     -34.572 -26.829  12.104  1.00  0.00           H  
ATOM   1649  CB  VAL   166     -35.517 -26.711  10.219  1.00  0.00           C  
ATOM   1650  HB  VAL   166     -36.404 -26.371   9.685  1.00  0.00           H  
ATOM   1651  CG1 VAL   166     -34.302 -26.385   9.301  1.00  0.00           C  
ATOM   1652 HG11 VAL   166     -33.980 -25.360   9.495  1.00  0.00           H  
ATOM   1653 HG12 VAL   166     -33.416 -27.021   9.403  1.00  0.00           H  
ATOM   1654 HG13 VAL   166     -34.640 -26.378   8.269  1.00  0.00           H  
ATOM   1655  CG2 VAL   166     -35.724 -28.248  10.184  1.00  0.00           C  
ATOM   1656 HG21 VAL   166     -34.841 -28.779  10.533  1.00  0.00           H  
ATOM   1657 HG22 VAL   166     -36.598 -28.592  10.721  1.00  0.00           H  
ATOM   1658 HG23 VAL   166     -35.859 -28.597   9.156  1.00  0.00           H  
ATOM   1659  C   VAL   166     -35.091 -24.738  11.786  1.00  0.00           C  
ATOM   1660  O   VAL   166     -33.918 -24.345  11.850  1.00  0.00           O  
ATOM   1661  N   GLY   167     -36.098 -23.907  11.824  1.00  0.00           N  
ATOM   1662  H   GLY   167     -36.948 -24.295  11.434  1.00  0.00           H  
ATOM   1663  CA  GLY   167     -35.987 -22.496  12.195  1.00  0.00           C  
ATOM   1664  HA1 GLY   167     -36.797 -21.867  11.840  1.00  0.00           H  
ATOM   1665  HA2 GLY   167     -35.143 -22.094  11.631  1.00  0.00           H  
ATOM   1666  C   GLY   167     -35.556 -22.231  13.692  1.00  0.00           C  
ATOM   1667  O   GLY   167     -35.154 -21.056  13.892  1.00  0.00           O  
ATOM   1668  N   VAL   168     -35.617 -23.159  14.631  1.00  0.00           N  
ATOM   1669  H   VAL   168     -36.111 -24.011  14.399  1.00  0.00           H  
ATOM   1670  CA  VAL   168     -35.107 -22.891  15.999  1.00  0.00           C  
ATOM   1671  HA  VAL   168     -35.485 -21.931  16.379  1.00  0.00           H  
ATOM   1672  CB  VAL   168     -35.477 -23.944  17.077  1.00  0.00           C  
ATOM   1673  HB  VAL   168     -35.074 -24.883  16.699  1.00  0.00           H  
ATOM   1674  CG1 VAL   168     -34.827 -23.621  18.435  1.00  0.00           C  
ATOM   1675 HG11 VAL   168     -35.288 -22.709  18.805  1.00  0.00           H  
ATOM   1676 HG12 VAL   168     -35.100 -24.403  19.134  1.00  0.00           H  
ATOM   1677 HG13 VAL   168     -33.749 -23.462  18.382  1.00  0.00           H  
ATOM   1678  CG2 VAL   168     -36.979 -24.004  17.268  1.00  0.00           C  
ATOM   1679 HG21 VAL   168     -37.442 -24.178  16.297  1.00  0.00           H  
ATOM   1680 HG22 VAL   168     -37.192 -24.872  17.873  1.00  0.00           H  
ATOM   1681 HG23 VAL   168     -37.370 -23.124  17.792  1.00  0.00           H  
ATOM   1682  C   VAL   168     -33.596 -22.722  15.855  1.00  0.00           C  
ATOM   1683  O   VAL   168     -32.898 -23.565  15.303  1.00  0.00           O  
ATOM   1684  N   LEU   169     -33.080 -21.632  16.336  1.00  0.00           N  
ATOM   1685  H   LEU   169     -33.720 -20.934  16.703  1.00  0.00           H  
ATOM   1686  CA  LEU   169     -31.666 -21.284  16.158  1.00  0.00           C  
ATOM   1687  HA  LEU   169     -31.420 -21.530  15.122  1.00  0.00           H  
ATOM   1688  CB  LEU   169     -31.482 -19.768  16.248  1.00  0.00           C  
ATOM   1689  HB1 LEU   169     -30.458 -19.529  15.964  1.00  0.00           H  
ATOM   1690  HB2 LEU   169     -31.648 -19.428  17.275  1.00  0.00           H  
ATOM   1691  CG  LEU   169     -32.371 -18.918  15.333  1.00  0.00           C  
ATOM   1692  HG  LEU   169     -33.390 -19.298  15.286  1.00  0.00           H  
ATOM   1693  CD1 LEU   169     -32.445 -17.429  15.691  1.00  0.00           C  
ATOM   1694 HD11 LEU   169     -33.045 -17.310  16.593  1.00  0.00           H  
ATOM   1695 HD12 LEU   169     -31.420 -17.074  15.799  1.00  0.00           H  
ATOM   1696 HD13 LEU   169     -32.831 -16.882  14.842  1.00  0.00           H  
ATOM   1697  CD2 LEU   169     -31.911 -18.985  13.904  1.00  0.00           C  
ATOM   1698 HD21 LEU   169     -31.864 -20.006  13.537  1.00  0.00           H  
ATOM   1699 HD22 LEU   169     -32.653 -18.516  13.261  1.00  0.00           H  
ATOM   1700 HD23 LEU   169     -30.969 -18.449  13.742  1.00  0.00           H  
ATOM   1701  C   LEU   169     -30.622 -22.009  17.052  1.00  0.00           C  
ATOM   1702  O   LEU   169     -29.413 -21.882  16.911  1.00  0.00           O  
ATOM   1703  N   ASP   170     -31.034 -22.989  17.864  1.00  0.00           N  
ATOM   1704  H   ASP   170     -32.008 -23.040  18.124  1.00  0.00           H  
ATOM   1705  CA  ASP   170     -30.149 -24.087  18.399  1.00  0.00           C  
ATOM   1706  HA  ASP   170     -29.258 -23.628  18.834  1.00  0.00           H  
ATOM   1707  CB  ASP   170     -30.805 -24.998  19.450  1.00  0.00           C  
ATOM   1708  HB1 ASP   170     -30.156 -25.839  19.697  1.00  0.00           H  
ATOM   1709  HB2 ASP   170     -31.654 -25.522  19.009  1.00  0.00           H  
ATOM   1710  CG  ASP   170     -31.305 -24.389  20.803  1.00  0.00           C  
ATOM   1711  OD1 ASP   170     -31.375 -23.138  20.876  1.00  0.00           O  
ATOM   1712  OD2 ASP   170     -31.632 -25.162  21.767  1.00  0.00           O1-
ATOM   1713  C   ASP   170     -29.734 -25.019  17.258  1.00  0.00           C  
ATOM   1714  O   ASP   170     -28.835 -25.805  17.442  1.00  0.00           O  
ATOM   1715  N   GLU   171     -30.435 -24.979  16.131  1.00  0.00           N  
ATOM   1716  H   GLU   171     -31.181 -24.323  15.950  1.00  0.00           H  
ATOM   1717  CA  GLU   171     -29.921 -25.605  14.934  1.00  0.00           C  
ATOM   1718  HA  GLU   171     -29.491 -26.595  15.078  1.00  0.00           H  
ATOM   1719  CB  GLU   171     -31.115 -25.931  14.022  1.00  0.00           C  
ATOM   1720  HB1 GLU   171     -30.678 -26.613  13.300  1.00  0.00           H  
ATOM   1721  HB2 GLU   171     -31.561 -25.060  13.541  1.00  0.00           H  
ATOM   1722  CG  GLU   171     -32.180 -26.724  14.716  1.00  0.00           C  
ATOM   1723  HG1 GLU   171     -32.895 -27.161  14.015  1.00  0.00           H  
ATOM   1724  HG2 GLU   171     -32.756 -26.031  15.333  1.00  0.00           H  
ATOM   1725  CD  GLU   171     -31.737 -27.710  15.719  1.00  0.00           C  
ATOM   1726  OE1 GLU   171     -30.831 -28.506  15.379  1.00  0.00           O  
ATOM   1727  OE2 GLU   171     -32.282 -27.794  16.831  1.00  0.00           O1-
ATOM   1728  C   GLU   171     -28.791 -24.789  14.134  1.00  0.00           C  
ATOM   1729  O   GLU   171     -27.999 -25.367  13.419  1.00  0.00           O  
ATOM   1730  N   GLN   172     -28.645 -23.485  14.441  1.00  0.00           N  
ATOM   1731  H   GLN   172     -29.071 -23.187  15.312  1.00  0.00           H  
ATOM   1732  CA  GLN   172     -27.645 -22.570  13.833  1.00  0.00           C  
ATOM   1733  HA  GLN   172     -27.372 -22.952  12.850  1.00  0.00           H  
ATOM   1734  CB  GLN   172     -28.427 -21.252  13.610  1.00  0.00           C  
ATOM   1735  HB1 GLN   172     -28.773 -20.746  14.516  1.00  0.00           H  
ATOM   1736  HB2 GLN   172     -29.311 -21.504  13.026  1.00  0.00           H  
ATOM   1737  CG  GLN   172     -27.580 -20.073  12.869  1.00  0.00           C  
ATOM   1738  HG1 GLN   172     -26.942 -20.520  12.116  1.00  0.00           H  
ATOM   1739  HG2 GLN   172     -26.898 -19.653  13.609  1.00  0.00           H  
ATOM   1740  CD  GLN   172     -28.479 -18.934  12.448  1.00  0.00           C  
ATOM   1741  OE1 GLN   172     -29.525 -19.085  11.762  1.00  0.00           O  
ATOM   1742  NE2 GLN   172     -28.214 -17.732  12.895  1.00  0.00           N  
ATOM   1743 HE21 GLN   172     -27.385 -17.531  13.437  1.00  0.00           H  
ATOM   1744 HE22 GLN   172     -28.950 -17.047  12.800  1.00  0.00           H  
ATOM   1745  C   GLN   172     -26.320 -22.500  14.604  1.00  0.00           C  
ATOM   1746  O   GLN   172     -25.453 -21.591  14.434  1.00  0.00           O  
ATOM   1747  N   LYS   173     -26.209 -23.537  15.396  1.00  0.00           N  
ATOM   1748  H   LYS   173     -26.953 -24.217  15.435  1.00  0.00           H  
ATOM   1749  CA  LYS   173     -25.143 -23.714  16.457  1.00  0.00           C  
ATOM   1750  HA  LYS   173     -24.235 -23.183  16.181  1.00  0.00           H  
ATOM   1751  CB  LYS   173     -25.674 -23.199  17.850  1.00  0.00           C  
ATOM   1752  HB1 LYS   173     -24.890 -23.453  18.566  1.00  0.00           H  
ATOM   1753  HB2 LYS   173     -26.556 -23.810  18.088  1.00  0.00           H  
ATOM   1754  CG  LYS   173     -26.067 -21.756  17.956  1.00  0.00           C  
ATOM   1755  HG1 LYS   173     -26.908 -21.562  17.293  1.00  0.00           H  
ATOM   1756  HG2 LYS   173     -25.320 -21.092  17.538  1.00  0.00           H  
ATOM   1757  CD  LYS   173     -26.382 -21.393  19.380  1.00  0.00           C  
ATOM   1758  HD1 LYS   173     -25.482 -21.482  19.978  1.00  0.00           H  
ATOM   1759  HD2 LYS   173     -27.298 -21.952  19.593  1.00  0.00           H  
ATOM   1760  CE  LYS   173     -26.772 -19.894  19.488  1.00  0.00           C  
ATOM   1761  HE1 LYS   173     -26.036 -19.260  18.984  1.00  0.00           H  
ATOM   1762  HE2 LYS   173     -26.643 -19.720  20.554  1.00  0.00           H  
ATOM   1763  NZ  LYS   173     -28.164 -19.694  19.003  1.00  0.00           N1+
ATOM   1764  HZ1 LYS   173     -28.725 -20.010  19.781  1.00  0.00           H  
ATOM   1765  HZ2 LYS   173     -28.318 -18.706  18.836  1.00  0.00           H  
ATOM   1766  HZ3 LYS   173     -28.395 -20.205  18.155  1.00  0.00           H  
ATOM   1767  C   LYS   173     -24.781 -25.171  16.606  1.00  0.00           C  
ATOM   1768  O   LYS   173     -25.628 -26.059  16.503  1.00  0.00           O  
ATOM   1769  N   GLY   174     -23.507 -25.483  16.902  1.00  0.00           N  
ATOM   1770  H   GLY   174     -22.829 -24.734  16.982  1.00  0.00           H  
ATOM   1771  CA  GLY   174     -22.896 -26.779  16.682  1.00  0.00           C  
ATOM   1772  HA1 GLY   174     -23.295 -27.464  17.437  1.00  0.00           H  
ATOM   1773  HA2 GLY   174     -21.825 -26.713  16.847  1.00  0.00           H  
ATOM   1774  C   GLY   174     -23.112 -27.404  15.300  1.00  0.00           C  
ATOM   1775  O   GLY   174     -23.824 -26.897  14.419  1.00  0.00           O  
ATOM   1776  N   LYS   175     -22.541 -28.580  15.126  1.00  0.00           N  
ATOM   1777  H   LYS   175     -21.872 -28.867  15.819  1.00  0.00           H  
ATOM   1778  CA  LYS   175     -22.460 -29.261  13.801  1.00  0.00           C  
ATOM   1779  HA  LYS   175     -21.934 -30.197  14.000  1.00  0.00           H  
ATOM   1780  CB  LYS   175     -23.785 -29.654  13.191  1.00  0.00           C  
ATOM   1781  HB1 LYS   175     -23.643 -30.093  12.199  1.00  0.00           H  
ATOM   1782  HB2 LYS   175     -24.401 -28.760  13.133  1.00  0.00           H  
ATOM   1783  CG  LYS   175     -24.408 -30.737  14.186  1.00  0.00           C  
ATOM   1784  HG1 LYS   175     -24.721 -30.237  15.106  1.00  0.00           H  
ATOM   1785  HG2 LYS   175     -23.649 -31.475  14.455  1.00  0.00           H  
ATOM   1786  CD  LYS   175     -25.539 -31.570  13.645  1.00  0.00           C  
ATOM   1787  HD1 LYS   175     -26.290 -30.905  13.218  1.00  0.00           H  
ATOM   1788  HD2 LYS   175     -25.972 -32.172  14.445  1.00  0.00           H  
ATOM   1789  CE  LYS   175     -25.111 -32.521  12.479  1.00  0.00           C  
ATOM   1790  HE1 LYS   175     -24.668 -31.846  11.755  1.00  0.00           H  
ATOM   1791  HE2 LYS   175     -25.970 -33.028  12.049  1.00  0.00           H  
ATOM   1792  NZ  LYS   175     -24.219 -33.647  12.883  1.00  0.00           N1+
ATOM   1793  HZ1 LYS   175     -24.270 -34.334  12.141  1.00  0.00           H  
ATOM   1794  HZ2 LYS   175     -23.248 -33.420  13.058  1.00  0.00           H  
ATOM   1795  HZ3 LYS   175     -24.538 -34.181  13.680  1.00  0.00           H  
ATOM   1796  C   LYS   175     -21.555 -28.548  12.893  1.00  0.00           C  
ATOM   1797  O   LYS   175     -20.875 -27.606  13.315  1.00  0.00           O  
ATOM   1798  N   ASP   176     -21.452 -28.972  11.640  1.00  0.00           N  
ATOM   1799  H   ASP   176     -21.914 -29.851  11.452  1.00  0.00           H  
ATOM   1800  CA  ASP   176     -20.650 -28.389  10.576  1.00  0.00           C  
ATOM   1801  HA  ASP   176     -19.724 -28.124  11.078  1.00  0.00           H  
ATOM   1802  CB  ASP   176     -20.496 -29.407   9.376  1.00  0.00           C  
ATOM   1803  HB1 ASP   176     -19.794 -29.048   8.633  1.00  0.00           H  
ATOM   1804  HB2 ASP   176     -21.496 -29.509   8.953  1.00  0.00           H  
ATOM   1805  CG  ASP   176     -20.024 -30.735   9.964  1.00  0.00           C  
ATOM   1806  OD1 ASP   176     -19.190 -30.832  10.912  1.00  0.00           O  
ATOM   1807  OD2 ASP   176     -20.638 -31.718   9.623  1.00  0.00           O1-
ATOM   1808  C   ASP   176     -21.114 -27.052  10.082  1.00  0.00           C  
ATOM   1809  O   ASP   176     -22.251 -26.644  10.391  1.00  0.00           O  
ATOM   1810  N   LYS   177     -20.301 -26.394   9.249  1.00  0.00           N  
ATOM   1811  H   LYS   177     -19.387 -26.779   9.093  1.00  0.00           H  
ATOM   1812  CA  LYS   177     -20.702 -25.249   8.374  1.00  0.00           C  
ATOM   1813  HA  LYS   177     -21.375 -24.619   8.959  1.00  0.00           H  
ATOM   1814  CB  LYS   177     -19.467 -24.469   7.935  1.00  0.00           C  
ATOM   1815  HB1 LYS   177     -19.803 -23.631   7.318  1.00  0.00           H  
ATOM   1816  HB2 LYS   177     -18.871 -25.127   7.304  1.00  0.00           H  
ATOM   1817  CG  LYS   177     -18.731 -23.923   9.149  1.00  0.00           C  
ATOM   1818  HG1 LYS   177     -18.590 -24.573  10.009  1.00  0.00           H  
ATOM   1819  HG2 LYS   177     -19.320 -23.072   9.482  1.00  0.00           H  
ATOM   1820  CD  LYS   177     -17.310 -23.380   8.794  1.00  0.00           C  
ATOM   1821  HD1 LYS   177     -17.385 -22.651   7.987  1.00  0.00           H  
ATOM   1822  HD2 LYS   177     -16.642 -24.224   8.618  1.00  0.00           H  
ATOM   1823  CE  LYS   177     -16.790 -22.617   9.970  1.00  0.00           C  
ATOM   1824  HE1 LYS   177     -15.710 -22.491  10.015  1.00  0.00           H  
ATOM   1825  HE2 LYS   177     -17.058 -23.119  10.903  1.00  0.00           H  
ATOM   1826  NZ  LYS   177     -17.494 -21.298  10.121  1.00  0.00           N1+
ATOM   1827  HZ1 LYS   177     -17.144 -20.688   9.386  1.00  0.00           H  
ATOM   1828  HZ2 LYS   177     -18.466 -21.269   9.863  1.00  0.00           H  
ATOM   1829  HZ3 LYS   177     -17.364 -20.805  10.989  1.00  0.00           H  
ATOM   1830  C   LYS   177     -21.596 -25.626   7.232  1.00  0.00           C  
ATOM   1831  O   LYS   177     -21.363 -26.652   6.596  1.00  0.00           O  
ATOM   1832  N   GLN   178     -22.547 -24.750   6.901  1.00  0.00           N  
ATOM   1833  H   GLN   178     -22.671 -23.955   7.515  1.00  0.00           H  
ATOM   1834  CA  GLN   178     -23.677 -25.129   6.057  1.00  0.00           C  
ATOM   1835  HA  GLN   178     -23.369 -25.859   5.303  1.00  0.00           H  
ATOM   1836  CB  GLN   178     -24.671 -25.855   6.908  1.00  0.00           C  
ATOM   1837  HB1 GLN   178     -24.081 -26.572   7.477  1.00  0.00           H  
ATOM   1838  HB2 GLN   178     -25.369 -26.355   6.237  1.00  0.00           H  
ATOM   1839  CG  GLN   178     -25.410 -24.888   7.809  1.00  0.00           C  
ATOM   1840  HG1 GLN   178     -24.820 -23.994   7.996  1.00  0.00           H  
ATOM   1841  HG2 GLN   178     -25.614 -25.466   8.717  1.00  0.00           H  
ATOM   1842  CD  GLN   178     -26.745 -24.371   7.258  1.00  0.00           C  
ATOM   1843  OE1 GLN   178     -26.893 -23.347   6.713  1.00  0.00           O  
ATOM   1844  NE2 GLN   178     -27.742 -25.229   7.220  1.00  0.00           N  
ATOM   1845 HE21 GLN   178     -27.661 -26.088   7.744  1.00  0.00           H  
ATOM   1846 HE22 GLN   178     -28.624 -24.866   6.894  1.00  0.00           H  
ATOM   1847  C   GLN   178     -24.165 -23.872   5.351  1.00  0.00           C  
ATOM   1848  O   GLN   178     -23.901 -22.759   5.747  1.00  0.00           O  
ATOM   1849  N   LEU   179     -24.714 -24.153   4.136  1.00  0.00           N  
ATOM   1850  H   LEU   179     -24.612 -25.099   3.793  1.00  0.00           H  
ATOM   1851  CA  LEU   179     -25.630 -23.266   3.378  1.00  0.00           C  
ATOM   1852  HA  LEU   179     -25.635 -22.254   3.788  1.00  0.00           H  
ATOM   1853  CB  LEU   179     -25.048 -23.258   2.006  1.00  0.00           C  
ATOM   1854  HB1 LEU   179     -24.728 -24.266   1.743  1.00  0.00           H  
ATOM   1855  HB2 LEU   179     -24.115 -22.713   2.078  1.00  0.00           H  
ATOM   1856  CG  LEU   179     -25.924 -22.808   0.837  1.00  0.00           C  
ATOM   1857  HG  LEU   179     -26.858 -23.373   0.938  1.00  0.00           H  
ATOM   1858  CD1 LEU   179     -26.230 -21.339   1.113  1.00  0.00           C  
ATOM   1859 HD11 LEU   179     -26.911 -20.913   0.384  1.00  0.00           H  
ATOM   1860 HD12 LEU   179     -26.632 -21.239   2.131  1.00  0.00           H  
ATOM   1861 HD13 LEU   179     -25.300 -20.783   1.012  1.00  0.00           H  
ATOM   1862  CD2 LEU   179     -25.355 -23.140  -0.504  1.00  0.00           C  
ATOM   1863 HD21 LEU   179     -24.901 -24.132  -0.471  1.00  0.00           H  
ATOM   1864 HD22 LEU   179     -26.136 -23.199  -1.275  1.00  0.00           H  
ATOM   1865 HD23 LEU   179     -24.576 -22.411  -0.706  1.00  0.00           H  
ATOM   1866  C   LEU   179     -27.037 -23.832   3.404  1.00  0.00           C  
ATOM   1867  O   LEU   179     -27.273 -25.022   3.258  1.00  0.00           O  
ATOM   1868  N   THR   180     -27.986 -22.936   3.728  1.00  0.00           N  
ATOM   1869  H   THR   180     -27.643 -22.000   3.918  1.00  0.00           H  
ATOM   1870  CA  THR   180     -29.447 -23.164   3.691  1.00  0.00           C  
ATOM   1871  HA  THR   180     -29.636 -24.232   3.598  1.00  0.00           H  
ATOM   1872  CB  THR   180     -30.158 -22.675   4.969  1.00  0.00           C  
ATOM   1873  HB  THR   180     -29.910 -21.614   5.073  1.00  0.00           H  
ATOM   1874  CG2 THR   180     -31.645 -23.013   4.989  1.00  0.00           C  
ATOM   1875 HG21 THR   180     -32.190 -22.430   4.245  1.00  0.00           H  
ATOM   1876 HG22 THR   180     -31.746 -24.059   4.692  1.00  0.00           H  
ATOM   1877 HG23 THR   180     -32.177 -22.839   5.924  1.00  0.00           H  
ATOM   1878  OG1 THR   180     -29.602 -23.325   6.024  1.00  0.00           O  
ATOM   1879  HG1 THR   180     -28.714 -22.960   6.048  1.00  0.00           H  
ATOM   1880  C   THR   180     -30.119 -22.381   2.516  1.00  0.00           C  
ATOM   1881  O   THR   180     -29.857 -21.153   2.347  1.00  0.00           O  
ATOM   1882  N   LEU   181     -30.903 -23.097   1.752  1.00  0.00           N  
ATOM   1883  H   LEU   181     -31.172 -23.985   2.167  1.00  0.00           H  
ATOM   1884  CA  LEU   181     -31.776 -22.536   0.708  1.00  0.00           C  
ATOM   1885  HA  LEU   181     -31.441 -21.523   0.493  1.00  0.00           H  
ATOM   1886  CB  LEU   181     -31.511 -23.309  -0.634  1.00  0.00           C  
ATOM   1887  HB1 LEU   181     -32.195 -22.959  -1.408  1.00  0.00           H  
ATOM   1888  HB2 LEU   181     -31.765 -24.340  -0.425  1.00  0.00           H  
ATOM   1889  CG  LEU   181     -30.029 -23.332  -1.211  1.00  0.00           C  
ATOM   1890  HG  LEU   181     -29.399 -23.924  -0.545  1.00  0.00           H  
ATOM   1891  CD1 LEU   181     -29.953 -23.824  -2.670  1.00  0.00           C  
ATOM   1892 HD11 LEU   181     -28.895 -23.858  -2.958  1.00  0.00           H  
ATOM   1893 HD12 LEU   181     -30.280 -24.857  -2.754  1.00  0.00           H  
ATOM   1894 HD13 LEU   181     -30.557 -23.190  -3.329  1.00  0.00           H  
ATOM   1895  CD2 LEU   181     -29.370 -21.951  -1.132  1.00  0.00           C  
ATOM   1896 HD21 LEU   181     -29.276 -21.571  -0.107  1.00  0.00           H  
ATOM   1897 HD22 LEU   181     -28.420 -21.924  -1.661  1.00  0.00           H  
ATOM   1898 HD23 LEU   181     -29.914 -21.176  -1.677  1.00  0.00           H  
ATOM   1899  C   LEU   181     -33.224 -22.664   1.161  1.00  0.00           C  
ATOM   1900  O   LEU   181     -33.529 -23.642   1.896  1.00  0.00           O  
ATOM   1901  N   ILE   182     -34.039 -21.758   0.576  1.00  0.00           N  
ATOM   1902  H   ILE   182     -33.651 -21.133  -0.118  1.00  0.00           H  
ATOM   1903  CA  ILE   182     -35.419 -21.440   1.019  1.00  0.00           C  
ATOM   1904  HA  ILE   182     -35.775 -22.408   1.391  1.00  0.00           H  
ATOM   1905  CB  ILE   182     -35.301 -20.291   2.080  1.00  0.00           C  
ATOM   1906  HB  ILE   182     -35.041 -19.378   1.544  1.00  0.00           H  
ATOM   1907  CG2 ILE   182     -36.677 -20.130   2.703  1.00  0.00           C  
ATOM   1908 HG21 ILE   182     -36.936 -20.906   3.421  1.00  0.00           H  
ATOM   1909 HG22 ILE   182     -36.914 -19.192   3.197  1.00  0.00           H  
ATOM   1910 HG23 ILE   182     -37.370 -20.323   1.889  1.00  0.00           H  
ATOM   1911  CG1 ILE   182     -34.280 -20.579   3.172  1.00  0.00           C  
ATOM   1912 HG11 ILE   182     -33.281 -20.542   2.736  1.00  0.00           H  
ATOM   1913 HG12 ILE   182     -34.402 -21.561   3.616  1.00  0.00           H  
ATOM   1914  CD  ILE   182     -34.352 -19.547   4.363  1.00  0.00           C  
ATOM   1915  HD1 ILE   182     -33.417 -19.599   4.913  1.00  0.00           H  
ATOM   1916  HD2 ILE   182     -34.374 -18.550   3.915  1.00  0.00           H  
ATOM   1917  HD3 ILE   182     -35.219 -19.680   5.004  1.00  0.00           H  
ATOM   1918  C   ILE   182     -36.166 -20.921  -0.295  1.00  0.00           C  
ATOM   1919  O   ILE   182     -35.787 -19.958  -0.994  1.00  0.00           O  
ATOM   1920  N   THR   183     -37.297 -21.527  -0.518  1.00  0.00           N  
ATOM   1921  H   THR   183     -37.456 -22.436  -0.103  1.00  0.00           H  
ATOM   1922  CA  THR   183     -38.185 -21.227  -1.675  1.00  0.00           C  
ATOM   1923  HA  THR   183     -37.470 -20.955  -2.451  1.00  0.00           H  
ATOM   1924  CB  THR   183     -38.911 -22.482  -2.183  1.00  0.00           C  
ATOM   1925  HB  THR   183     -39.672 -22.295  -2.932  1.00  0.00           H  
ATOM   1926  CG2 THR   183     -37.912 -23.448  -2.699  1.00  0.00           C  
ATOM   1927 HG21 THR   183     -37.616 -24.040  -1.832  1.00  0.00           H  
ATOM   1928 HG22 THR   183     -38.353 -24.111  -3.439  1.00  0.00           H  
ATOM   1929 HG23 THR   183     -37.215 -22.841  -3.273  1.00  0.00           H  
ATOM   1930  OG1 THR   183     -39.583 -23.039  -1.033  1.00  0.00           O  
ATOM   1931  HG1 THR   183     -40.258 -23.604  -1.412  1.00  0.00           H  
ATOM   1932  C   THR   183     -39.209 -20.174  -1.431  1.00  0.00           C  
ATOM   1933  O   THR   183     -40.145 -20.338  -0.719  1.00  0.00           O  
ATOM   1934  N   ALA   184     -39.077 -19.010  -2.093  1.00  0.00           N  
ATOM   1935  H   ALA   184     -38.213 -19.007  -2.614  1.00  0.00           H  
ATOM   1936  CA  ALA   184     -39.745 -17.762  -1.755  1.00  0.00           C  
ATOM   1937  HA  ALA   184     -39.980 -17.911  -0.707  1.00  0.00           H  
ATOM   1938  CB  ALA   184     -38.741 -16.621  -1.989  1.00  0.00           C  
ATOM   1939  HB1 ALA   184     -38.678 -16.365  -3.049  1.00  0.00           H  
ATOM   1940  HB2 ALA   184     -38.994 -15.742  -1.406  1.00  0.00           H  
ATOM   1941  HB3 ALA   184     -37.732 -16.857  -1.632  1.00  0.00           H  
ATOM   1942  C   ALA   184     -41.014 -17.550  -2.589  1.00  0.00           C  
ATOM   1943  O   ALA   184     -40.946 -17.286  -3.793  1.00  0.00           O  
ATOM   1944  N   ASP   185     -42.182 -17.869  -1.974  1.00  0.00           N  
ATOM   1945  H   ASP   185     -42.137 -17.979  -0.975  1.00  0.00           H  
ATOM   1946  CA  ASP   185     -43.506 -17.838  -2.597  1.00  0.00           C  
ATOM   1947  HA  ASP   185     -43.623 -17.021  -3.303  1.00  0.00           H  
ATOM   1948  CB  ASP   185     -43.583 -19.105  -3.451  1.00  0.00           C  
ATOM   1949  HB1 ASP   185     -43.288 -19.921  -2.779  1.00  0.00           H  
ATOM   1950  HB2 ASP   185     -42.985 -19.132  -4.361  1.00  0.00           H  
ATOM   1951  CG  ASP   185     -45.030 -19.557  -3.896  1.00  0.00           C  
ATOM   1952  OD1 ASP   185     -45.732 -18.729  -4.512  1.00  0.00           O  
ATOM   1953  OD2 ASP   185     -45.327 -20.770  -3.857  1.00  0.00           O1-
ATOM   1954  C   ASP   185     -44.604 -17.607  -1.591  1.00  0.00           C  
ATOM   1955  O   ASP   185     -44.280 -17.673  -0.412  1.00  0.00           O  
ATOM   1956  N   ASP   186     -45.814 -17.240  -2.019  1.00  0.00           N  
ATOM   1957  H   ASP   186     -45.929 -17.207  -3.023  1.00  0.00           H  
ATOM   1958  CA  ASP   186     -47.032 -17.008  -1.193  1.00  0.00           C  
ATOM   1959  HA  ASP   186     -47.886 -16.606  -1.742  1.00  0.00           H  
ATOM   1960  CB  ASP   186     -47.430 -18.262  -0.396  1.00  0.00           C  
ATOM   1961  HB1 ASP   186     -48.277 -18.081   0.275  1.00  0.00           H  
ATOM   1962  HB2 ASP   186     -46.556 -18.584   0.163  1.00  0.00           H  
ATOM   1963  CG  ASP   186     -47.995 -19.333  -1.333  1.00  0.00           C  
ATOM   1964  OD1 ASP   186     -48.684 -19.018  -2.306  1.00  0.00           O  
ATOM   1965  OD2 ASP   186     -47.923 -20.511  -0.894  1.00  0.00           O1-
ATOM   1966  C   ASP   186     -46.814 -15.888  -0.250  1.00  0.00           C  
ATOM   1967  O   ASP   186     -47.070 -16.014   0.952  1.00  0.00           O  
ATOM   1968  N   TYR   187     -46.188 -14.855  -0.754  1.00  0.00           N  
ATOM   1969  H   TYR   187     -45.931 -14.904  -1.729  1.00  0.00           H  
ATOM   1970  CA  TYR   187     -46.110 -13.568  -0.039  1.00  0.00           C  
ATOM   1971  HA  TYR   187     -45.569 -13.732   0.886  1.00  0.00           H  
ATOM   1972  CB  TYR   187     -45.274 -12.529  -0.825  1.00  0.00           C  
ATOM   1973  HB1 TYR   187     -45.740 -12.469  -1.814  1.00  0.00           H  
ATOM   1974  HB2 TYR   187     -44.331 -13.062  -0.969  1.00  0.00           H  
ATOM   1975  CG  TYR   187     -45.160 -11.150  -0.214  1.00  0.00           C  
ATOM   1976  CD1 TYR   187     -44.090 -10.774   0.679  1.00  0.00           C  
ATOM   1977  HD1 TYR   187     -43.251 -11.442   0.811  1.00  0.00           H  
ATOM   1978  CE1 TYR   187     -44.083  -9.498   1.325  1.00  0.00           C  
ATOM   1979  HE1 TYR   187     -43.388  -9.273   2.123  1.00  0.00           H  
ATOM   1980  CZ  TYR   187     -45.115  -8.548   1.016  1.00  0.00           C  
ATOM   1981  OH  TYR   187     -45.037  -7.274   1.595  1.00  0.00           O  
ATOM   1982  HH  TYR   187     -45.830  -6.775   1.387  1.00  0.00           H  
ATOM   1983  CE2 TYR   187     -46.095  -8.836   0.059  1.00  0.00           C  
ATOM   1984  HE2 TYR   187     -46.867  -8.124  -0.210  1.00  0.00           H  
ATOM   1985  CD2 TYR   187     -46.160 -10.181  -0.440  1.00  0.00           C  
ATOM   1986  HD2 TYR   187     -47.032 -10.374  -1.063  1.00  0.00           H  
ATOM   1987  C   TYR   187     -47.516 -13.027   0.290  1.00  0.00           C  
ATOM   1988  O   TYR   187     -48.406 -13.101  -0.563  1.00  0.00           O  
ATOM   1989  N   ASN   188     -47.859 -12.864   1.541  1.00  0.00           N  
ATOM   1990  H   ASN   188     -47.228 -13.086   2.301  1.00  0.00           H  
ATOM   1991  CA  ASN   188     -49.094 -12.071   1.984  1.00  0.00           C  
ATOM   1992  HA  ASN   188     -49.889 -12.046   1.245  1.00  0.00           H  
ATOM   1993  CB  ASN   188     -49.658 -12.859   3.218  1.00  0.00           C  
ATOM   1994  HB1 ASN   188     -48.821 -13.162   3.841  1.00  0.00           H  
ATOM   1995  HB2 ASN   188     -50.127 -13.780   2.868  1.00  0.00           H  
ATOM   1996  CG  ASN   188     -50.705 -12.053   4.032  1.00  0.00           C  
ATOM   1997  OD1 ASN   188     -50.369 -11.292   4.923  1.00  0.00           O  
ATOM   1998  ND2 ASN   188     -51.984 -12.328   3.945  1.00  0.00           N  
ATOM   1999 HD21 ASN   188     -52.307 -13.002   3.262  1.00  0.00           H  
ATOM   2000 HD22 ASN   188     -52.598 -11.949   4.651  1.00  0.00           H  
ATOM   2001  C   ASN   188     -48.619 -10.661   2.374  1.00  0.00           C  
ATOM   2002  O   ASN   188     -47.710 -10.474   3.142  1.00  0.00           O  
ATOM   2003  N   GLU   189     -49.278  -9.607   1.881  1.00  0.00           N  
ATOM   2004  H   GLU   189     -50.110  -9.784   1.336  1.00  0.00           H  
ATOM   2005  CA  GLU   189     -48.985  -8.178   2.015  1.00  0.00           C  
ATOM   2006  HA  GLU   189     -47.924  -7.944   1.910  1.00  0.00           H  
ATOM   2007  CB  GLU   189     -49.673  -7.364   0.798  1.00  0.00           C  
ATOM   2008  HB1 GLU   189     -50.702  -7.727   0.800  1.00  0.00           H  
ATOM   2009  HB2 GLU   189     -49.293  -7.754  -0.143  1.00  0.00           H  
ATOM   2010  CG  GLU   189     -49.615  -5.841   0.932  1.00  0.00           C  
ATOM   2011  HG1 GLU   189     -50.023  -5.406   1.842  1.00  0.00           H  
ATOM   2012  HG2 GLU   189     -50.371  -5.591   0.185  1.00  0.00           H  
ATOM   2013  CD  GLU   189     -48.291  -5.262   0.550  1.00  0.00           C  
ATOM   2014  OE1 GLU   189     -48.332  -4.145  -0.021  1.00  0.00           O  
ATOM   2015  OE2 GLU   189     -47.205  -5.794   0.740  1.00  0.00           O1-
ATOM   2016  C   GLU   189     -49.416  -7.580   3.323  1.00  0.00           C  
ATOM   2017  O   GLU   189     -48.607  -6.834   3.924  1.00  0.00           O  
ATOM   2018  N   LYS   190     -50.608  -7.846   3.727  1.00  0.00           N  
ATOM   2019  H   LYS   190     -51.146  -8.403   3.075  1.00  0.00           H  
ATOM   2020  CA  LYS   190     -51.206  -7.568   5.008  1.00  0.00           C  
ATOM   2021  HA  LYS   190     -51.594  -6.553   4.978  1.00  0.00           H  
ATOM   2022  CB  LYS   190     -52.427  -8.495   5.025  1.00  0.00           C  
ATOM   2023  HB1 LYS   190     -52.132  -9.523   4.795  1.00  0.00           H  
ATOM   2024  HB2 LYS   190     -53.174  -8.192   4.287  1.00  0.00           H  
ATOM   2025  CG  LYS   190     -53.232  -8.638   6.349  1.00  0.00           C  
ATOM   2026  HG1 LYS   190     -53.375  -7.647   6.788  1.00  0.00           H  
ATOM   2027  HG2 LYS   190     -52.608  -9.260   6.972  1.00  0.00           H  
ATOM   2028  CD  LYS   190     -54.516  -9.456   6.206  1.00  0.00           C  
ATOM   2029  HD1 LYS   190     -54.097 -10.456   6.089  1.00  0.00           H  
ATOM   2030  HD2 LYS   190     -54.998  -9.075   5.306  1.00  0.00           H  
ATOM   2031  CE  LYS   190     -55.544  -9.291   7.402  1.00  0.00           C  
ATOM   2032  HE1 LYS   190     -56.255  -8.474   7.270  1.00  0.00           H  
ATOM   2033  HE2 LYS   190     -54.943  -9.163   8.302  1.00  0.00           H  
ATOM   2034  NZ  LYS   190     -56.409 -10.480   7.550  1.00  0.00           N1+
ATOM   2035  HZ1 LYS   190     -57.074 -10.431   8.302  1.00  0.00           H  
ATOM   2036  HZ2 LYS   190     -56.931 -10.712   6.717  1.00  0.00           H  
ATOM   2037  HZ3 LYS   190     -55.727 -11.192   7.790  1.00  0.00           H  
ATOM   2038  C   LYS   190     -50.190  -7.820   6.162  1.00  0.00           C  
ATOM   2039  O   LYS   190     -50.122  -6.995   7.029  1.00  0.00           O  
ATOM   2040  N   THR   191     -49.467  -8.933   6.202  1.00  0.00           N  
ATOM   2041  H   THR   191     -49.741  -9.588   5.485  1.00  0.00           H  
ATOM   2042  CA  THR   191     -48.399  -9.278   7.216  1.00  0.00           C  
ATOM   2043  HA  THR   191     -48.620  -8.702   8.101  1.00  0.00           H  
ATOM   2044  CB  THR   191     -48.358 -10.719   7.755  1.00  0.00           C  
ATOM   2045  HB  THR   191     -47.502 -10.909   8.399  1.00  0.00           H  
ATOM   2046  CG2 THR   191     -49.623 -10.955   8.596  1.00  0.00           C  
ATOM   2047 HG21 THR   191     -50.482 -10.695   7.974  1.00  0.00           H  
ATOM   2048 HG22 THR   191     -49.701 -11.958   9.042  1.00  0.00           H  
ATOM   2049 HG23 THR   191     -49.697 -10.238   9.421  1.00  0.00           H  
ATOM   2050  OG1 THR   191     -48.336 -11.679   6.699  1.00  0.00           O  
ATOM   2051  HG1 THR   191     -49.168 -11.634   6.204  1.00  0.00           H  
ATOM   2052  C   THR   191     -47.029  -8.836   6.682  1.00  0.00           C  
ATOM   2053  O   THR   191     -46.135  -8.397   7.385  1.00  0.00           O  
ATOM   2054  N   GLY   192     -46.846  -9.042   5.407  1.00  0.00           N  
ATOM   2055  H   GLY   192     -47.642  -9.371   4.868  1.00  0.00           H  
ATOM   2056  CA  GLY   192     -45.705  -8.589   4.595  1.00  0.00           C  
ATOM   2057  HA1 GLY   192     -45.348  -7.613   4.921  1.00  0.00           H  
ATOM   2058  HA2 GLY   192     -46.026  -8.400   3.568  1.00  0.00           H  
ATOM   2059  C   GLY   192     -44.528  -9.538   4.540  1.00  0.00           C  
ATOM   2060  O   GLY   192     -43.391  -9.124   4.812  1.00  0.00           O  
ATOM   2061  N   VAL   193     -44.775 -10.868   4.347  1.00  0.00           N  
ATOM   2062  H   VAL   193     -45.760 -11.085   4.327  1.00  0.00           H  
ATOM   2063  CA  VAL   193     -43.767 -11.966   4.364  1.00  0.00           C  
ATOM   2064  HA  VAL   193     -42.824 -11.645   3.934  1.00  0.00           H  
ATOM   2065  CB  VAL   193     -43.374 -12.487   5.782  1.00  0.00           C  
ATOM   2066  HB  VAL   193     -42.696 -13.314   5.570  1.00  0.00           H  
ATOM   2067  CG1 VAL   193     -42.568 -11.556   6.703  1.00  0.00           C  
ATOM   2068 HG11 VAL   193     -43.230 -10.966   7.329  1.00  0.00           H  
ATOM   2069 HG12 VAL   193     -41.895 -12.135   7.346  1.00  0.00           H  
ATOM   2070 HG13 VAL   193     -41.953 -10.852   6.134  1.00  0.00           H  
ATOM   2071  CG2 VAL   193     -44.467 -13.175   6.546  1.00  0.00           C  
ATOM   2072 HG21 VAL   193     -44.060 -13.755   7.374  1.00  0.00           H  
ATOM   2073 HG22 VAL   193     -45.074 -12.369   6.975  1.00  0.00           H  
ATOM   2074 HG23 VAL   193     -45.072 -13.844   5.952  1.00  0.00           H  
ATOM   2075  C   VAL   193     -44.240 -13.137   3.546  1.00  0.00           C  
ATOM   2076  O   VAL   193     -45.439 -13.319   3.306  1.00  0.00           O  
ATOM   2077  N   TRP   194     -43.284 -14.005   3.085  1.00  0.00           N  
ATOM   2078  H   TRP   194     -42.304 -13.860   3.291  1.00  0.00           H  
ATOM   2079  CA  TRP   194     -43.547 -15.222   2.380  1.00  0.00           C  
ATOM   2080  HA  TRP   194     -44.219 -14.946   1.566  1.00  0.00           H  
ATOM   2081  CB  TRP   194     -42.176 -15.670   1.834  1.00  0.00           C  
ATOM   2082  HB1 TRP   194     -42.363 -16.545   1.217  1.00  0.00           H  
ATOM   2083  HB2 TRP   194     -41.530 -16.022   2.629  1.00  0.00           H  
ATOM   2084  CG  TRP   194     -41.432 -14.609   1.108  1.00  0.00           C  
ATOM   2085  CD1 TRP   194     -40.393 -13.909   1.667  1.00  0.00           C  
ATOM   2086  HD1 TRP   194     -40.190 -14.085   2.708  1.00  0.00           H  
ATOM   2087  NE1 TRP   194     -39.713 -13.231   0.680  1.00  0.00           N  
ATOM   2088  HE1 TRP   194     -38.803 -12.819   0.812  1.00  0.00           H  
ATOM   2089  CE2 TRP   194     -40.319 -13.360  -0.531  1.00  0.00           C  
ATOM   2090  CZ2 TRP   194     -39.956 -12.899  -1.796  1.00  0.00           C  
ATOM   2091  HZ2 TRP   194     -39.092 -12.267  -1.947  1.00  0.00           H  
ATOM   2092  CH2 TRP   194     -40.683 -13.325  -2.970  1.00  0.00           C  
ATOM   2093  HH2 TRP   194     -40.504 -12.992  -3.981  1.00  0.00           H  
ATOM   2094  CZ3 TRP   194     -41.711 -14.231  -2.763  1.00  0.00           C  
ATOM   2095  HZ3 TRP   194     -42.280 -14.597  -3.606  1.00  0.00           H  
ATOM   2096  CE3 TRP   194     -42.087 -14.676  -1.473  1.00  0.00           C  
ATOM   2097  HE3 TRP   194     -42.941 -15.324  -1.333  1.00  0.00           H  
ATOM   2098  CD2 TRP   194     -41.374 -14.310  -0.296  1.00  0.00           C  
ATOM   2099  C   TRP   194     -44.137 -16.268   3.304  1.00  0.00           C  
ATOM   2100  O   TRP   194     -44.064 -16.154   4.567  1.00  0.00           O  
ATOM   2101  N   GLU   195     -44.640 -17.321   2.707  1.00  0.00           N  
ATOM   2102  H   GLU   195     -44.564 -17.228   1.702  1.00  0.00           H  
ATOM   2103  CA  GLU   195     -45.252 -18.495   3.272  1.00  0.00           C  
ATOM   2104  HA  GLU   195     -44.939 -18.413   4.321  1.00  0.00           H  
ATOM   2105  CB  GLU   195     -46.801 -18.402   3.224  1.00  0.00           C  
ATOM   2106  HB1 GLU   195     -47.087 -18.509   2.176  1.00  0.00           H  
ATOM   2107  HB2 GLU   195     -47.122 -17.414   3.554  1.00  0.00           H  
ATOM   2108  CG  GLU   195     -47.558 -19.467   4.028  1.00  0.00           C  
ATOM   2109  HG1 GLU   195     -47.331 -20.443   3.601  1.00  0.00           H  
ATOM   2110  HG2 GLU   195     -48.626 -19.300   3.890  1.00  0.00           H  
ATOM   2111  CD  GLU   195     -47.391 -19.507   5.575  1.00  0.00           C  
ATOM   2112  OE1 GLU   195     -46.369 -19.177   6.217  1.00  0.00           O  
ATOM   2113  OE2 GLU   195     -48.441 -19.874   6.164  1.00  0.00           O1-
ATOM   2114  C   GLU   195     -44.761 -19.869   2.801  1.00  0.00           C  
ATOM   2115  O   GLU   195     -44.638 -20.732   3.672  1.00  0.00           O  
ATOM   2116  N   LYS   196     -44.247 -20.061   1.547  1.00  0.00           N  
ATOM   2117  H   LYS   196     -44.261 -19.237   0.973  1.00  0.00           H  
ATOM   2118  CA  LYS   196     -43.886 -21.373   0.968  1.00  0.00           C  
ATOM   2119  HA  LYS   196     -44.741 -22.019   1.193  1.00  0.00           H  
ATOM   2120  CB  LYS   196     -43.636 -21.181  -0.594  1.00  0.00           C  
ATOM   2121  HB1 LYS   196     -42.765 -20.530  -0.659  1.00  0.00           H  
ATOM   2122  HB2 LYS   196     -44.491 -20.598  -0.959  1.00  0.00           H  
ATOM   2123  CG  LYS   196     -43.488 -22.436  -1.390  1.00  0.00           C  
ATOM   2124  HG1 LYS   196     -42.484 -22.759  -1.090  1.00  0.00           H  
ATOM   2125  HG2 LYS   196     -43.367 -22.208  -2.444  1.00  0.00           H  
ATOM   2126  CD  LYS   196     -44.561 -23.585  -1.080  1.00  0.00           C  
ATOM   2127  HD1 LYS   196     -44.393 -24.046  -0.111  1.00  0.00           H  
ATOM   2128  HD2 LYS   196     -44.493 -24.343  -1.866  1.00  0.00           H  
ATOM   2129  CE  LYS   196     -46.048 -23.120  -0.988  1.00  0.00           C  
ATOM   2130  HE1 LYS   196     -46.093 -22.276  -0.300  1.00  0.00           H  
ATOM   2131  HE2 LYS   196     -46.762 -23.868  -0.650  1.00  0.00           H  
ATOM   2132  NZ  LYS   196     -46.585 -22.571  -2.239  1.00  0.00           N1+
ATOM   2133  HZ1 LYS   196     -45.819 -22.208  -2.791  1.00  0.00           H  
ATOM   2134  HZ2 LYS   196     -46.975 -23.344  -2.765  1.00  0.00           H  
ATOM   2135  HZ3 LYS   196     -47.335 -21.889  -2.170  1.00  0.00           H  
ATOM   2136  C   LYS   196     -42.681 -21.999   1.794  1.00  0.00           C  
ATOM   2137  O   LYS   196     -42.840 -22.937   2.573  1.00  0.00           O  
ATOM   2138  N   ARG   197     -41.550 -21.309   1.692  1.00  0.00           N  
ATOM   2139  H   ARG   197     -41.485 -20.774   0.842  1.00  0.00           H  
ATOM   2140  CA  ARG   197     -40.321 -21.325   2.484  1.00  0.00           C  
ATOM   2141  HA  ARG   197     -39.455 -20.877   1.992  1.00  0.00           H  
ATOM   2142  CB  ARG   197     -40.533 -20.589   3.831  1.00  0.00           C  
ATOM   2143  HB1 ARG   197     -39.697 -20.758   4.505  1.00  0.00           H  
ATOM   2144  HB2 ARG   197     -41.441 -20.916   4.347  1.00  0.00           H  
ATOM   2145  CG  ARG   197     -40.663 -19.046   3.519  1.00  0.00           C  
ATOM   2146  HG1 ARG   197     -41.354 -18.828   2.700  1.00  0.00           H  
ATOM   2147  HG2 ARG   197     -39.640 -18.820   3.206  1.00  0.00           H  
ATOM   2148  CD  ARG   197     -41.082 -18.178   4.680  1.00  0.00           C  
ATOM   2149  HD1 ARG   197     -42.043 -18.605   4.959  1.00  0.00           H  
ATOM   2150  HD2 ARG   197     -41.224 -17.166   4.331  1.00  0.00           H  
ATOM   2151  NE  ARG   197     -40.079 -18.224   5.732  1.00  0.00           N  
ATOM   2152  HE  ARG   197     -39.196 -17.769   5.580  1.00  0.00           H  
ATOM   2153  CZ  ARG   197     -40.216 -18.732   6.933  1.00  0.00           C  
ATOM   2154  NH1 ARG   197     -41.304 -19.171   7.357  1.00  0.00           N1+
ATOM   2155 HH11 ARG   197     -42.147 -18.941   6.849  1.00  0.00           H  
ATOM   2156 HH12 ARG   197     -41.424 -19.658   8.228  1.00  0.00           H  
ATOM   2157  NH2 ARG   197     -39.317 -18.607   7.784  1.00  0.00           N  
ATOM   2158 HH21 ARG   197     -38.461 -18.174   7.486  1.00  0.00           H  
ATOM   2159 HH22 ARG   197     -39.450 -18.884   8.748  1.00  0.00           H  
ATOM   2160  C   ARG   197     -39.960 -22.815   2.744  1.00  0.00           C  
ATOM   2161  O   ARG   197     -39.633 -23.161   3.867  1.00  0.00           O  
ATOM   2162  N   LYS   198     -39.939 -23.675   1.693  1.00  0.00           N  
ATOM   2163  H   LYS   198     -39.870 -23.264   0.771  1.00  0.00           H  
ATOM   2164  CA  LYS   198     -39.423 -25.031   1.838  1.00  0.00           C  
ATOM   2165  HA  LYS   198     -39.826 -25.411   2.779  1.00  0.00           H  
ATOM   2166  CB  LYS   198     -39.880 -25.969   0.669  1.00  0.00           C  
ATOM   2167  HB1 LYS   198     -39.432 -26.957   0.816  1.00  0.00           H  
ATOM   2168  HB2 LYS   198     -39.531 -25.618  -0.308  1.00  0.00           H  
ATOM   2169  CG  LYS   198     -41.423 -26.147   0.577  1.00  0.00           C  
ATOM   2170  HG1 LYS   198     -41.739 -26.661  -0.329  1.00  0.00           H  
ATOM   2171  HG2 LYS   198     -41.830 -25.153   0.732  1.00  0.00           H  
ATOM   2172  CD  LYS   198     -42.008 -26.845   1.849  1.00  0.00           C  
ATOM   2173  HD1 LYS   198     -41.721 -26.207   2.687  1.00  0.00           H  
ATOM   2174  HD2 LYS   198     -41.595 -27.838   1.990  1.00  0.00           H  
ATOM   2175  CE  LYS   198     -43.530 -26.965   1.892  1.00  0.00           C  
ATOM   2176  HE1 LYS   198     -43.832 -25.950   1.631  1.00  0.00           H  
ATOM   2177  HE2 LYS   198     -43.888 -27.154   2.908  1.00  0.00           H  
ATOM   2178  NZ  LYS   198     -44.147 -27.944   0.929  1.00  0.00           N1+
ATOM   2179  HZ1 LYS   198     -45.090 -28.201   1.209  1.00  0.00           H  
ATOM   2180  HZ2 LYS   198     -44.135 -27.572  -0.006  1.00  0.00           H  
ATOM   2181  HZ3 LYS   198     -43.610 -28.790   0.833  1.00  0.00           H  
ATOM   2182  C   LYS   198     -37.908 -25.006   1.940  1.00  0.00           C  
ATOM   2183  O   LYS   198     -37.220 -24.375   1.140  1.00  0.00           O  
ATOM   2184  N   ILE   199     -37.401 -25.577   3.022  1.00  0.00           N  
ATOM   2185  H   ILE   199     -38.009 -26.105   3.625  1.00  0.00           H  
ATOM   2186  CA  ILE   199     -35.961 -25.468   3.399  1.00  0.00           C  
ATOM   2187  HA  ILE   199     -35.539 -24.497   3.132  1.00  0.00           H  
ATOM   2188  CB  ILE   199     -35.851 -25.433   4.965  1.00  0.00           C  
ATOM   2189  HB  ILE   199     -36.225 -26.381   5.355  1.00  0.00           H  
ATOM   2190  CG2 ILE   199     -34.396 -25.174   5.531  1.00  0.00           C  
ATOM   2191 HG21 ILE   199     -33.657 -25.920   5.222  1.00  0.00           H  
ATOM   2192 HG22 ILE   199     -34.065 -24.181   5.253  1.00  0.00           H  
ATOM   2193 HG23 ILE   199     -34.404 -25.121   6.621  1.00  0.00           H  
ATOM   2194  CG1 ILE   199     -36.772 -24.491   5.728  1.00  0.00           C  
ATOM   2195 HG11 ILE   199     -36.494 -24.525   6.790  1.00  0.00           H  
ATOM   2196 HG12 ILE   199     -37.833 -24.738   5.734  1.00  0.00           H  
ATOM   2197  CD  ILE   199     -36.726 -23.060   5.242  1.00  0.00           C  
ATOM   2198  HD1 ILE   199     -35.735 -22.675   5.462  1.00  0.00           H  
ATOM   2199  HD2 ILE   199     -36.879 -22.976   4.168  1.00  0.00           H  
ATOM   2200  HD3 ILE   199     -37.462 -22.390   5.696  1.00  0.00           H  
ATOM   2201  C   ILE   199     -35.157 -26.640   2.833  1.00  0.00           C  
ATOM   2202  O   ILE   199     -35.546 -27.750   3.005  1.00  0.00           O  
ATOM   2203  N   PHE   200     -33.967 -26.351   2.340  1.00  0.00           N  
ATOM   2204  H   PHE   200     -33.731 -25.364   2.334  1.00  0.00           H  
ATOM   2205  CA  PHE   200     -32.985 -27.332   1.901  1.00  0.00           C  
ATOM   2206  HA  PHE   200     -33.344 -28.276   2.307  1.00  0.00           H  
ATOM   2207  CB  PHE   200     -32.997 -27.424   0.416  1.00  0.00           C  
ATOM   2208  HB1 PHE   200     -32.177 -28.044   0.057  1.00  0.00           H  
ATOM   2209  HB2 PHE   200     -32.809 -26.451  -0.022  1.00  0.00           H  
ATOM   2210  CG  PHE   200     -34.312 -27.854  -0.246  1.00  0.00           C  
ATOM   2211  CD1 PHE   200     -35.376 -26.931  -0.364  1.00  0.00           C  
ATOM   2212  HD1 PHE   200     -35.261 -25.945   0.063  1.00  0.00           H  
ATOM   2213  CE1 PHE   200     -36.509 -27.253  -1.142  1.00  0.00           C  
ATOM   2214  HE1 PHE   200     -37.343 -26.574  -1.167  1.00  0.00           H  
ATOM   2215  CZ  PHE   200     -36.586 -28.527  -1.722  1.00  0.00           C  
ATOM   2216  HZ  PHE   200     -37.486 -28.815  -2.247  1.00  0.00           H  
ATOM   2217  CE2 PHE   200     -35.495 -29.464  -1.613  1.00  0.00           C  
ATOM   2218  HE2 PHE   200     -35.390 -30.348  -2.228  1.00  0.00           H  
ATOM   2219  CD2 PHE   200     -34.366 -29.042  -0.997  1.00  0.00           C  
ATOM   2220  HD2 PHE   200     -33.498 -29.672  -1.158  1.00  0.00           H  
ATOM   2221  C   PHE   200     -31.569 -27.063   2.445  1.00  0.00           C  
ATOM   2222  O   PHE   200     -30.960 -26.028   2.204  1.00  0.00           O  
ATOM   2223  N   VAL   201     -31.105 -27.949   3.320  1.00  0.00           N  
ATOM   2224  H   VAL   201     -31.629 -28.806   3.357  1.00  0.00           H  
ATOM   2225  CA  VAL   201     -29.735 -27.746   3.957  1.00  0.00           C  
ATOM   2226  HA  VAL   201     -29.414 -26.701   3.881  1.00  0.00           H  
ATOM   2227  CB  VAL   201     -29.870 -28.117   5.448  1.00  0.00           C  
ATOM   2228  HB  VAL   201     -30.424 -29.036   5.594  1.00  0.00           H  
ATOM   2229  CG1 VAL   201     -28.515 -28.174   6.093  1.00  0.00           C  
ATOM   2230 HG11 VAL   201     -28.689 -28.086   7.172  1.00  0.00           H  
ATOM   2231 HG12 VAL   201     -28.119 -29.131   5.773  1.00  0.00           H  
ATOM   2232 HG13 VAL   201     -27.892 -27.348   5.759  1.00  0.00           H  
ATOM   2233  CG2 VAL   201     -30.629 -26.953   6.189  1.00  0.00           C  
ATOM   2234 HG21 VAL   201     -31.426 -26.456   5.634  1.00  0.00           H  
ATOM   2235 HG22 VAL   201     -31.115 -27.405   7.051  1.00  0.00           H  
ATOM   2236 HG23 VAL   201     -29.891 -26.221   6.505  1.00  0.00           H  
ATOM   2237  C   VAL   201     -28.680 -28.586   3.358  1.00  0.00           C  
ATOM   2238  O   VAL   201     -28.862 -29.815   3.202  1.00  0.00           O  
ATOM   2239  N   ALA   202     -27.426 -28.157   3.288  1.00  0.00           N  
ATOM   2240  H   ALA   202     -27.176 -27.196   3.446  1.00  0.00           H  
ATOM   2241  CA  ALA   202     -26.256 -28.817   2.814  1.00  0.00           C  
ATOM   2242  HA  ALA   202     -26.363 -29.900   2.896  1.00  0.00           H  
ATOM   2243  CB  ALA   202     -26.166 -28.391   1.295  1.00  0.00           C  
ATOM   2244  HB1 ALA   202     -26.059 -27.306   1.358  1.00  0.00           H  
ATOM   2245  HB2 ALA   202     -25.273 -28.859   0.863  1.00  0.00           H  
ATOM   2246  HB3 ALA   202     -27.119 -28.609   0.798  1.00  0.00           H  
ATOM   2247  C   ALA   202     -25.035 -28.506   3.608  1.00  0.00           C  
ATOM   2248  O   ALA   202     -24.775 -27.294   3.808  1.00  0.00           O  
ATOM   2249  N   THR   203     -24.382 -29.533   4.184  1.00  0.00           N  
ATOM   2250  H   THR   203     -24.536 -30.487   3.899  1.00  0.00           H  
ATOM   2251  CA  THR   203     -23.247 -29.233   5.088  1.00  0.00           C  
ATOM   2252  HA  THR   203     -23.183 -28.180   5.348  1.00  0.00           H  
ATOM   2253  CB  THR   203     -23.347 -30.070   6.365  1.00  0.00           C  
ATOM   2254  HB  THR   203     -22.412 -29.900   6.906  1.00  0.00           H  
ATOM   2255  CG2 THR   203     -24.535 -29.685   7.215  1.00  0.00           C  
ATOM   2256 HG21 THR   203     -25.193 -30.518   7.436  1.00  0.00           H  
ATOM   2257 HG22 THR   203     -24.266 -29.237   8.177  1.00  0.00           H  
ATOM   2258 HG23 THR   203     -25.192 -28.990   6.680  1.00  0.00           H  
ATOM   2259  OG1 THR   203     -23.366 -31.504   6.005  1.00  0.00           O  
ATOM   2260  HG1 THR   203     -22.572 -31.778   5.543  1.00  0.00           H  
ATOM   2261  C   THR   203     -21.939 -29.451   4.392  1.00  0.00           C  
ATOM   2262  O   THR   203     -21.928 -30.163   3.318  1.00  0.00           O  
ATOM   2263  N   GLU   204     -20.802 -28.858   4.812  1.00  0.00           N  
ATOM   2264  H   GLU   204     -20.826 -28.322   5.664  1.00  0.00           H  
ATOM   2265  CA  GLU   204     -19.658 -28.731   3.917  1.00  0.00           C  
ATOM   2266  HA  GLU   204     -20.110 -28.342   3.014  1.00  0.00           H  
ATOM   2267  CB  GLU   204     -18.693 -27.782   4.517  1.00  0.00           C  
ATOM   2268  HB1 GLU   204     -19.234 -26.836   4.525  1.00  0.00           H  
ATOM   2269  HB2 GLU   204     -17.854 -27.659   3.829  1.00  0.00           H  
ATOM   2270  CG  GLU   204     -18.086 -28.063   5.934  1.00  0.00           C  
ATOM   2271  HG1 GLU   204     -17.835 -29.123   5.974  1.00  0.00           H  
ATOM   2272  HG2 GLU   204     -18.836 -27.962   6.717  1.00  0.00           H  
ATOM   2273  CD  GLU   204     -16.792 -27.246   6.324  1.00  0.00           C  
ATOM   2274  OE1 GLU   204     -15.863 -27.739   7.017  1.00  0.00           O  
ATOM   2275  OE2 GLU   204     -16.727 -26.033   6.028  1.00  0.00           O1-
ATOM   2276  C   GLU   204     -18.930 -30.040   3.646  1.00  0.00           C  
ATOM   2277  O   GLU   204     -18.966 -30.936   4.543  1.00  0.00           O  
ATOM   2278  N   VAL   205     -18.238 -30.196   2.499  1.00  0.00           N  
ATOM   2279  H   VAL   205     -18.157 -29.385   1.899  1.00  0.00           H  
ATOM   2280  CA  VAL   205     -17.535 -31.429   2.073  1.00  0.00           C  
ATOM   2281  HA  VAL   205     -17.436 -32.034   2.971  1.00  0.00           H  
ATOM   2282  CB  VAL   205     -18.200 -32.219   0.938  1.00  0.00           C  
ATOM   2283  HB  VAL   205     -17.445 -32.941   0.615  1.00  0.00           H  
ATOM   2284  CG1 VAL   205     -19.426 -33.059   1.428  1.00  0.00           C  
ATOM   2285 HG11 VAL   205     -19.188 -33.644   2.321  1.00  0.00           H  
ATOM   2286 HG12 VAL   205     -20.271 -32.383   1.589  1.00  0.00           H  
ATOM   2287 HG13 VAL   205     -19.622 -33.753   0.604  1.00  0.00           H  
ATOM   2288  CG2 VAL   205     -18.665 -31.426  -0.274  1.00  0.00           C  
ATOM   2289 HG21 VAL   205     -17.848 -30.809  -0.639  1.00  0.00           H  
ATOM   2290 HG22 VAL   205     -18.913 -32.172  -1.021  1.00  0.00           H  
ATOM   2291 HG23 VAL   205     -19.601 -30.897  -0.135  1.00  0.00           H  
ATOM   2292  C   VAL   205     -16.201 -30.788   1.606  1.00  0.00           C  
ATOM   2293  O   VAL   205     -16.191 -29.787   0.946  1.00  0.00           O  
ATOM   2294  N   LYS   206     -15.076 -31.528   1.882  1.00  0.00           N  
ATOM   2295  H   LYS   206     -15.204 -32.304   2.520  1.00  0.00           H  
ATOM   2296  CA  LYS   206     -13.748 -31.241   1.342  1.00  0.00           C  
ATOM   2297  HA  LYS   206     -13.869 -30.984   0.286  1.00  0.00           H  
ATOM   2298  CB  LYS   206     -13.147 -30.110   2.179  1.00  0.00           C  
ATOM   2299  HB1 LYS   206     -13.240 -30.363   3.233  1.00  0.00           H  
ATOM   2300  HB2 LYS   206     -13.707 -29.189   2.034  1.00  0.00           H  
ATOM   2301  CG  LYS   206     -11.749 -29.777   1.935  1.00  0.00           C  
ATOM   2302  HG1 LYS   206     -11.624 -29.685   0.851  1.00  0.00           H  
ATOM   2303  HG2 LYS   206     -11.163 -30.653   2.210  1.00  0.00           H  
ATOM   2304  CD  LYS   206     -11.395 -28.493   2.662  1.00  0.00           C  
ATOM   2305  HD1 LYS   206     -11.359 -28.584   3.745  1.00  0.00           H  
ATOM   2306  HD2 LYS   206     -12.070 -27.730   2.289  1.00  0.00           H  
ATOM   2307  CE  LYS   206      -9.985 -28.077   2.253  1.00  0.00           C  
ATOM   2308  HE1 LYS   206      -9.364 -28.964   2.096  1.00  0.00           H  
ATOM   2309  HE2 LYS   206      -9.552 -27.521   3.089  1.00  0.00           H  
ATOM   2310  NZ  LYS   206      -9.984 -27.179   1.054  1.00  0.00           N1+
ATOM   2311  HZ1 LYS   206      -9.062 -26.800   0.881  1.00  0.00           H  
ATOM   2312  HZ2 LYS   206     -10.234 -27.703   0.226  1.00  0.00           H  
ATOM   2313  HZ3 LYS   206     -10.527 -26.341   1.187  1.00  0.00           H  
ATOM   2314  C   LYS   206     -12.849 -32.476   1.339  1.00  0.00           C  
ATOM   2315  OC1 LYS   206     -12.252 -32.605   0.280  1.00  0.00           O  
ATOM   2316  OC2 LYS   206     -12.745 -33.261   2.314  1.00  0.00           O  
TER   
END
