# Supplementary material for: Ensemble Docking as a Tool for the Rational Design of Peptidomimetic Staphylococcus aureus Sortase A Inhibitors
Source: Int J Mol Sci. 2024 Oct 20;25(20):11279. doi: 10.3390/ijms252011279 (PMC11508331; doi:10.3390/ijms252011279)
Supplement: Supplementary file 1 [file ijms-25-11279-s001.zip › supporting_info/all_protein_targets/cluster_04_aligned.pdb]

ATOM      1  N   LYS    62     -10.989  -8.839   3.216  1.00  0.00           N  
ATOM      2  H1  LYS    62     -10.621  -8.837   2.273  1.00  0.00           H  
ATOM      3  H2  LYS    62     -11.457  -7.964   3.371  1.00  0.00           H  
ATOM      4  H3  LYS    62     -10.240  -9.125   3.837  1.00  0.00           H  
ATOM      5  CA  LYS    62     -12.008  -9.999   3.086  1.00  0.00           C  
ATOM      6  HA  LYS    62     -11.501 -10.829   2.594  1.00  0.00           H  
ATOM      7  CB  LYS    62     -12.465 -10.561   4.527  1.00  0.00           C  
ATOM      8  HB1 LYS    62     -13.380 -11.136   4.433  1.00  0.00           H  
ATOM      9  HB2 LYS    62     -12.725  -9.753   5.214  1.00  0.00           H  
ATOM     10  CG  LYS    62     -11.323 -11.452   5.067  1.00  0.00           C  
ATOM     11  HG1 LYS    62     -10.375 -10.938   4.930  1.00  0.00           H  
ATOM     12  HG2 LYS    62     -11.306 -12.352   4.455  1.00  0.00           H  
ATOM     13  CD  LYS    62     -11.566 -11.889   6.574  1.00  0.00           C  
ATOM     14  HD1 LYS    62     -11.306 -10.999   7.153  1.00  0.00           H  
ATOM     15  HD2 LYS    62     -10.846 -12.669   6.823  1.00  0.00           H  
ATOM     16  CE  LYS    62     -12.931 -12.566   6.872  1.00  0.00           C  
ATOM     17  HE1 LYS    62     -13.755 -11.863   6.732  1.00  0.00           H  
ATOM     18  HE2 LYS    62     -12.970 -12.815   7.938  1.00  0.00           H  
ATOM     19  NZ  LYS    62     -13.171 -13.838   6.079  1.00  0.00           N1+
ATOM     20  HZ1 LYS    62     -12.469 -14.541   6.239  1.00  0.00           H  
ATOM     21  HZ2 LYS    62     -13.949 -14.264   6.567  1.00  0.00           H  
ATOM     22  HZ3 LYS    62     -13.406 -13.662   5.114  1.00  0.00           H  
ATOM     23  C   LYS    62     -13.188  -9.574   2.225  1.00  0.00           C  
ATOM     24  O   LYS    62     -13.757  -8.522   2.426  1.00  0.00           O  
ATOM     25  N   PRO    63     -13.650 -10.468   1.315  1.00  0.00           N  
ATOM     26  CD  PRO    63     -13.361 -11.933   1.284  1.00  0.00           C  
ATOM     27  HD1 PRO    63     -13.158 -12.363   2.258  1.00  0.00           H  
ATOM     28  HD2 PRO    63     -12.457 -12.099   0.689  1.00  0.00           H  
ATOM     29  CG  PRO    63     -14.570 -12.585   0.695  1.00  0.00           C  
ATOM     30  HG1 PRO    63     -15.275 -12.575   1.529  1.00  0.00           H  
ATOM     31  HG2 PRO    63     -14.379 -13.607   0.390  1.00  0.00           H  
ATOM     32  CB  PRO    63     -15.058 -11.597  -0.284  1.00  0.00           C  
ATOM     33  HB1 PRO    63     -16.126 -11.759  -0.419  1.00  0.00           H  
ATOM     34  HB2 PRO    63     -14.510 -11.682  -1.231  1.00  0.00           H  
ATOM     35  CA  PRO    63     -14.786 -10.260   0.397  1.00  0.00           C  
ATOM     36  HA  PRO    63     -14.453  -9.499  -0.320  1.00  0.00           H  
ATOM     37  C   PRO    63     -16.053  -9.732   1.114  1.00  0.00           C  
ATOM     38  O   PRO    63     -16.317 -10.090   2.205  1.00  0.00           O  
ATOM     39  N   GLN    64     -16.920  -8.968   0.380  1.00  0.00           N  
ATOM     40  H   GLN    64     -16.706  -8.840  -0.601  1.00  0.00           H  
ATOM     41  CA  GLN    64     -18.125  -8.314   0.791  1.00  0.00           C  
ATOM     42  HA  GLN    64     -18.327  -8.755   1.765  1.00  0.00           H  
ATOM     43  CB  GLN    64     -17.873  -6.898   1.269  1.00  0.00           C  
ATOM     44  HB1 GLN    64     -16.995  -7.034   1.902  1.00  0.00           H  
ATOM     45  HB2 GLN    64     -18.765  -6.623   1.833  1.00  0.00           H  
ATOM     46  CG  GLN    64     -17.738  -5.814   0.181  1.00  0.00           C  
ATOM     47  HG1 GLN    64     -18.322  -6.168  -0.665  1.00  0.00           H  
ATOM     48  HG2 GLN    64     -16.667  -5.680   0.022  1.00  0.00           H  
ATOM     49  CD  GLN    64     -18.323  -4.440   0.502  1.00  0.00           C  
ATOM     50  OE1 GLN    64     -17.612  -3.416   0.528  1.00  0.00           O  
ATOM     51  NE2 GLN    64     -19.547  -4.393   0.860  1.00  0.00           N  
ATOM     52 HE21 GLN    64     -20.060  -5.233   1.043  1.00  0.00           H  
ATOM     53 HE22 GLN    64     -19.841  -3.512   1.271  1.00  0.00           H  
ATOM     54  C   GLN    64     -19.236  -8.562  -0.233  1.00  0.00           C  
ATOM     55  O   GLN    64     -18.987  -8.378  -1.439  1.00  0.00           O  
ATOM     56  N   ILE    65     -20.470  -8.878   0.192  1.00  0.00           N  
ATOM     57  H   ILE    65     -20.688  -8.871   1.183  1.00  0.00           H  
ATOM     58  CA  ILE    65     -21.670  -8.618  -0.601  1.00  0.00           C  
ATOM     59  HA  ILE    65     -21.581  -9.155  -1.545  1.00  0.00           H  
ATOM     60  CB  ILE    65     -22.950  -9.025   0.115  1.00  0.00           C  
ATOM     61  HB  ILE    65     -22.876  -8.496   1.067  1.00  0.00           H  
ATOM     62  CG2 ILE    65     -24.259  -8.582  -0.502  1.00  0.00           C  
ATOM     63 HG21 ILE    65     -25.082  -8.653   0.205  1.00  0.00           H  
ATOM     64 HG22 ILE    65     -24.193  -7.575  -0.936  1.00  0.00           H  
ATOM     65 HG23 ILE    65     -24.514  -9.193  -1.368  1.00  0.00           H  
ATOM     66  CG1 ILE    65     -23.043 -10.527   0.453  1.00  0.00           C  
ATOM     67 HG11 ILE    65     -22.015 -10.874   0.580  1.00  0.00           H  
ATOM     68 HG12 ILE    65     -23.435 -11.227  -0.280  1.00  0.00           H  
ATOM     69  CD  ILE    65     -23.784 -10.773   1.701  1.00  0.00           C  
ATOM     70  HD1 ILE    65     -23.183 -10.359   2.514  1.00  0.00           H  
ATOM     71  HD2 ILE    65     -24.780 -10.319   1.718  1.00  0.00           H  
ATOM     72  HD3 ILE    65     -23.883 -11.842   1.861  1.00  0.00           H  
ATOM     73  C   ILE    65     -21.726  -7.073  -0.859  1.00  0.00           C  
ATOM     74  O   ILE    65     -21.537  -6.294   0.117  1.00  0.00           O  
ATOM     75  N   PRO    66     -21.995  -6.558  -2.074  1.00  0.00           N  
ATOM     76  CD  PRO    66     -22.197  -7.341  -3.247  1.00  0.00           C  
ATOM     77  HD1 PRO    66     -22.915  -8.146  -3.118  1.00  0.00           H  
ATOM     78  HD2 PRO    66     -21.221  -7.684  -3.576  1.00  0.00           H  
ATOM     79  CG  PRO    66     -22.752  -6.312  -4.336  1.00  0.00           C  
ATOM     80  HG1 PRO    66     -23.825  -6.149  -4.239  1.00  0.00           H  
ATOM     81  HG2 PRO    66     -22.356  -6.597  -5.313  1.00  0.00           H  
ATOM     82  CB  PRO    66     -22.070  -5.025  -3.913  1.00  0.00           C  
ATOM     83  HB1 PRO    66     -22.639  -4.161  -4.263  1.00  0.00           H  
ATOM     84  HB2 PRO    66     -21.072  -4.958  -4.345  1.00  0.00           H  
ATOM     85  CA  PRO    66     -22.007  -5.114  -2.382  1.00  0.00           C  
ATOM     86  HA  PRO    66     -21.005  -4.742  -2.163  1.00  0.00           H  
ATOM     87  C   PRO    66     -23.044  -4.350  -1.701  1.00  0.00           C  
ATOM     88  O   PRO    66     -24.024  -4.844  -1.110  1.00  0.00           O  
ATOM     89  N   LYS    67     -22.816  -2.994  -1.545  1.00  0.00           N  
ATOM     90  H   LYS    67     -21.994  -2.523  -1.901  1.00  0.00           H  
ATOM     91  CA  LYS    67     -23.785  -2.122  -0.856  1.00  0.00           C  
ATOM     92  HA  LYS    67     -24.210  -2.724  -0.053  1.00  0.00           H  
ATOM     93  CB  LYS    67     -23.050  -0.923  -0.276  1.00  0.00           C  
ATOM     94  HB1 LYS    67     -22.334  -0.529  -0.991  1.00  0.00           H  
ATOM     95  HB2 LYS    67     -22.494  -1.339   0.567  1.00  0.00           H  
ATOM     96  CG  LYS    67     -23.774   0.233   0.484  1.00  0.00           C  
ATOM     97  HG1 LYS    67     -24.149   0.963  -0.238  1.00  0.00           H  
ATOM     98  HG2 LYS    67     -23.095   0.768   1.134  1.00  0.00           H  
ATOM     99  CD  LYS    67     -24.994  -0.175   1.333  1.00  0.00           C  
ATOM    100  HD1 LYS    67     -25.800  -0.532   0.691  1.00  0.00           H  
ATOM    101  HD2 LYS    67     -25.362   0.690   1.872  1.00  0.00           H  
ATOM    102  CE  LYS    67     -24.732  -1.209   2.443  1.00  0.00           C  
ATOM    103  HE1 LYS    67     -24.006  -0.901   3.190  1.00  0.00           H  
ATOM    104  HE2 LYS    67     -24.313  -2.112   1.981  1.00  0.00           H  
ATOM    105  NZ  LYS    67     -25.898  -1.630   3.311  1.00  0.00           N1+
ATOM    106  HZ1 LYS    67     -26.802  -1.683   2.865  1.00  0.00           H  
ATOM    107  HZ2 LYS    67     -25.723  -2.460   3.859  1.00  0.00           H  
ATOM    108  HZ3 LYS    67     -26.020  -0.914   4.006  1.00  0.00           H  
ATOM    109  C   LYS    67     -24.929  -1.684  -1.863  1.00  0.00           C  
ATOM    110  O   LYS    67     -26.068  -1.471  -1.407  1.00  0.00           O  
ATOM    111  N   ASP    68     -24.623  -1.491  -3.099  1.00  0.00           N  
ATOM    112  H   ASP    68     -23.638  -1.619  -3.301  1.00  0.00           H  
ATOM    113  CA  ASP    68     -25.584  -1.266  -4.178  1.00  0.00           C  
ATOM    114  HA  ASP    68     -26.288  -0.492  -3.846  1.00  0.00           H  
ATOM    115  CB  ASP    68     -24.936  -0.513  -5.330  1.00  0.00           C  
ATOM    116  HB1 ASP    68     -24.243  -1.226  -5.772  1.00  0.00           H  
ATOM    117  HB2 ASP    68     -24.314   0.331  -5.036  1.00  0.00           H  
ATOM    118  CG  ASP    68     -25.903  -0.089  -6.449  1.00  0.00           C  
ATOM    119  OD1 ASP    68     -26.989  -0.690  -6.555  1.00  0.00           O  
ATOM    120  OD2 ASP    68     -25.595   0.865  -7.209  1.00  0.00           O1-
ATOM    121  C   ASP    68     -26.348  -2.528  -4.554  1.00  0.00           C  
ATOM    122  O   ASP    68     -25.789  -3.541  -4.938  1.00  0.00           O  
ATOM    123  N   LYS    69     -27.651  -2.561  -4.265  1.00  0.00           N  
ATOM    124  H   LYS    69     -28.124  -1.730  -3.950  1.00  0.00           H  
ATOM    125  CA  LYS    69     -28.508  -3.729  -4.387  1.00  0.00           C  
ATOM    126  HA  LYS    69     -27.947  -4.512  -3.860  1.00  0.00           H  
ATOM    127  CB  LYS    69     -29.786  -3.523  -3.651  1.00  0.00           C  
ATOM    128  HB1 LYS    69     -30.441  -4.368  -3.829  1.00  0.00           H  
ATOM    129  HB2 LYS    69     -30.322  -2.689  -4.119  1.00  0.00           H  
ATOM    130  CG  LYS    69     -29.657  -3.378  -2.155  1.00  0.00           C  
ATOM    131  HG1 LYS    69     -29.029  -2.510  -1.929  1.00  0.00           H  
ATOM    132  HG2 LYS    69     -29.140  -4.260  -1.785  1.00  0.00           H  
ATOM    133  CD  LYS    69     -31.043  -3.134  -1.477  1.00  0.00           C  
ATOM    134  HD1 LYS    69     -31.706  -3.950  -1.777  1.00  0.00           H  
ATOM    135  HD2 LYS    69     -31.477  -2.182  -1.788  1.00  0.00           H  
ATOM    136  CE  LYS    69     -30.996  -3.092   0.070  1.00  0.00           C  
ATOM    137  HE1 LYS    69     -30.172  -2.485   0.466  1.00  0.00           H  
ATOM    138  HE2 LYS    69     -30.830  -4.083   0.505  1.00  0.00           H  
ATOM    139  NZ  LYS    69     -32.304  -2.631   0.684  1.00  0.00           N1+
ATOM    140  HZ1 LYS    69     -33.107  -2.988   0.195  1.00  0.00           H  
ATOM    141  HZ2 LYS    69     -32.478  -2.841   1.657  1.00  0.00           H  
ATOM    142  HZ3 LYS    69     -32.365  -1.617   0.717  1.00  0.00           H  
ATOM    143  C   LYS    69     -28.714  -4.334  -5.793  1.00  0.00           C  
ATOM    144  O   LYS    69     -29.167  -5.438  -5.952  1.00  0.00           O  
ATOM    145  N   SER    70     -28.194  -3.646  -6.788  1.00  0.00           N  
ATOM    146  H   SER    70     -27.852  -2.707  -6.598  1.00  0.00           H  
ATOM    147  CA  SER    70     -28.109  -4.024  -8.211  1.00  0.00           C  
ATOM    148  HA  SER    70     -29.017  -4.575  -8.435  1.00  0.00           H  
ATOM    149  CB  SER    70     -28.179  -2.746  -9.078  1.00  0.00           C  
ATOM    150  HB1 SER    70     -29.056  -2.136  -8.848  1.00  0.00           H  
ATOM    151  HB2 SER    70     -28.311  -3.020 -10.125  1.00  0.00           H  
ATOM    152  OG  SER    70     -27.053  -1.919  -8.921  1.00  0.00           O  
ATOM    153  HG  SER    70     -26.975  -1.631  -8.005  1.00  0.00           H  
ATOM    154  C   SER    70     -26.913  -4.894  -8.636  1.00  0.00           C  
ATOM    155  O   SER    70     -26.917  -5.440  -9.750  1.00  0.00           O  
ATOM    156  N   LYS    71     -25.845  -4.923  -7.790  1.00  0.00           N  
ATOM    157  H   LYS    71     -25.983  -4.582  -6.858  1.00  0.00           H  
ATOM    158  CA  LYS    71     -24.550  -5.623  -8.086  1.00  0.00           C  
ATOM    159  HA  LYS    71     -24.399  -5.567  -9.166  1.00  0.00           H  
ATOM    160  CB  LYS    71     -23.481  -4.817  -7.319  1.00  0.00           C  
ATOM    161  HB1 LYS    71     -22.549  -5.334  -7.505  1.00  0.00           H  
ATOM    162  HB2 LYS    71     -23.788  -4.736  -6.280  1.00  0.00           H  
ATOM    163  CG  LYS    71     -23.363  -3.486  -7.979  1.00  0.00           C  
ATOM    164  HG1 LYS    71     -24.265  -2.917  -7.764  1.00  0.00           H  
ATOM    165  HG2 LYS    71     -23.266  -3.586  -9.066  1.00  0.00           H  
ATOM    166  CD  LYS    71     -22.160  -2.750  -7.396  1.00  0.00           C  
ATOM    167  HD1 LYS    71     -21.232  -3.289  -7.573  1.00  0.00           H  
ATOM    168  HD2 LYS    71     -22.370  -2.720  -6.323  1.00  0.00           H  
ATOM    169  CE  LYS    71     -21.917  -1.388  -7.929  1.00  0.00           C  
ATOM    170  HE1 LYS    71     -20.914  -1.100  -7.624  1.00  0.00           H  
ATOM    171  HE2 LYS    71     -22.510  -0.609  -7.455  1.00  0.00           H  
ATOM    172  NZ  LYS    71     -22.051  -1.281  -9.400  1.00  0.00           N1+
ATOM    173  HZ1 LYS    71     -22.975  -1.014  -9.697  1.00  0.00           H  
ATOM    174  HZ2 LYS    71     -21.342  -0.637  -9.745  1.00  0.00           H  
ATOM    175  HZ3 LYS    71     -21.875  -2.148  -9.892  1.00  0.00           H  
ATOM    176  C   LYS    71     -24.529  -7.053  -7.684  1.00  0.00           C  
ATOM    177  O   LYS    71     -25.139  -7.433  -6.656  1.00  0.00           O  
ATOM    178  N   VAL    72     -23.869  -7.925  -8.448  1.00  0.00           N  
ATOM    179  H   VAL    72     -23.346  -7.606  -9.252  1.00  0.00           H  
ATOM    180  CA  VAL    72     -23.828  -9.359  -8.195  1.00  0.00           C  
ATOM    181  HA  VAL    72     -24.851  -9.634  -7.924  1.00  0.00           H  
ATOM    182  CB  VAL    72     -23.434 -10.150  -9.488  1.00  0.00           C  
ATOM    183  HB  VAL    72     -22.580  -9.689  -9.981  1.00  0.00           H  
ATOM    184  CG1 VAL    72     -23.097 -11.599  -9.297  1.00  0.00           C  
ATOM    185 HG11 VAL    72     -23.007 -12.093 -10.268  1.00  0.00           H  
ATOM    186 HG12 VAL    72     -22.141 -11.676  -8.778  1.00  0.00           H  
ATOM    187 HG13 VAL    72     -23.942 -11.973  -8.726  1.00  0.00           H  
ATOM    188  CG2 VAL    72     -24.627 -10.004 -10.451  1.00  0.00           C  
ATOM    189 HG21 VAL    72     -24.815  -8.947 -10.610  1.00  0.00           H  
ATOM    190 HG22 VAL    72     -24.474 -10.593 -11.356  1.00  0.00           H  
ATOM    191 HG23 VAL    72     -25.518 -10.446 -10.014  1.00  0.00           H  
ATOM    192  C   VAL    72     -22.859  -9.730  -7.012  1.00  0.00           C  
ATOM    193  O   VAL    72     -21.660  -9.523  -7.023  1.00  0.00           O  
ATOM    194  N   ALA    73     -23.418 -10.420  -5.984  1.00  0.00           N  
ATOM    195  H   ALA    73     -24.382 -10.739  -5.989  1.00  0.00           H  
ATOM    196  CA  ALA    73     -22.676 -10.774  -4.767  1.00  0.00           C  
ATOM    197  HA  ALA    73     -21.950  -9.989  -4.520  1.00  0.00           H  
ATOM    198  CB  ALA    73     -23.710 -10.877  -3.755  1.00  0.00           C  
ATOM    199  HB1 ALA    73     -24.272  -9.947  -3.763  1.00  0.00           H  
ATOM    200  HB2 ALA    73     -24.419 -11.698  -3.868  1.00  0.00           H  
ATOM    201  HB3 ALA    73     -23.215 -10.869  -2.782  1.00  0.00           H  
ATOM    202  C   ALA    73     -21.843 -12.117  -4.879  1.00  0.00           C  
ATOM    203  O   ALA    73     -21.146 -12.485  -3.906  1.00  0.00           O  
ATOM    204  N   GLY    74     -21.936 -12.800  -6.016  1.00  0.00           N  
ATOM    205  H   GLY    74     -22.370 -12.364  -6.808  1.00  0.00           H  
ATOM    206  CA  GLY    74     -21.330 -14.113  -6.339  1.00  0.00           C  
ATOM    207  HA1 GLY    74     -21.040 -14.588  -5.403  1.00  0.00           H  
ATOM    208  HA2 GLY    74     -20.481 -13.981  -7.006  1.00  0.00           H  
ATOM    209  C   GLY    74     -22.284 -15.006  -7.101  1.00  0.00           C  
ATOM    210  O   GLY    74     -23.246 -14.529  -7.728  1.00  0.00           O  
ATOM    211  N   TYR    75     -21.984 -16.351  -7.124  1.00  0.00           N  
ATOM    212  H   TYR    75     -21.138 -16.625  -6.636  1.00  0.00           H  
ATOM    213  CA  TYR    75     -22.871 -17.285  -7.825  1.00  0.00           C  
ATOM    214  HA  TYR    75     -23.889 -16.881  -7.937  1.00  0.00           H  
ATOM    215  CB  TYR    75     -22.215 -17.701  -9.191  1.00  0.00           C  
ATOM    216  HB1 TYR    75     -22.762 -18.445  -9.771  1.00  0.00           H  
ATOM    217  HB2 TYR    75     -21.250 -18.155  -8.939  1.00  0.00           H  
ATOM    218  CG  TYR    75     -22.024 -16.524 -10.122  1.00  0.00           C  
ATOM    219  CD1 TYR    75     -20.876 -15.774  -9.935  1.00  0.00           C  
ATOM    220  HD1 TYR    75     -20.117 -15.993  -9.205  1.00  0.00           H  
ATOM    221  CE1 TYR    75     -20.777 -14.597 -10.728  1.00  0.00           C  
ATOM    222  HE1 TYR    75     -19.989 -13.874 -10.575  1.00  0.00           H  
ATOM    223  CZ  TYR    75     -21.739 -14.256 -11.668  1.00  0.00           C  
ATOM    224  OH  TYR    75     -21.414 -13.212 -12.451  1.00  0.00           O  
ATOM    225  HH  TYR    75     -21.400 -13.405 -13.396  1.00  0.00           H  
ATOM    226  CE2 TYR    75     -22.846 -15.097 -11.853  1.00  0.00           C  
ATOM    227  HE2 TYR    75     -23.576 -14.804 -12.583  1.00  0.00           H  
ATOM    228  CD2 TYR    75     -23.080 -16.246 -11.082  1.00  0.00           C  
ATOM    229  HD2 TYR    75     -23.978 -16.837 -11.174  1.00  0.00           H  
ATOM    230  C   TYR    75     -23.147 -18.544  -6.976  1.00  0.00           C  
ATOM    231  O   TYR    75     -22.248 -18.885  -6.261  1.00  0.00           O  
ATOM    232  N   ILE    76     -24.365 -19.106  -7.184  1.00  0.00           N  
ATOM    233  H   ILE    76     -25.049 -18.650  -7.773  1.00  0.00           H  
ATOM    234  CA  ILE    76     -24.717 -20.380  -6.522  1.00  0.00           C  
ATOM    235  HA  ILE    76     -23.856 -20.743  -5.957  1.00  0.00           H  
ATOM    236  CB  ILE    76     -25.907 -20.133  -5.484  1.00  0.00           C  
ATOM    237  HB  ILE    76     -25.684 -19.394  -4.727  1.00  0.00           H  
ATOM    238  CG2 ILE    76     -27.222 -19.650  -6.141  1.00  0.00           C  
ATOM    239 HG21 ILE    76     -28.023 -19.396  -5.452  1.00  0.00           H  
ATOM    240 HG22 ILE    76     -27.109 -18.711  -6.693  1.00  0.00           H  
ATOM    241 HG23 ILE    76     -27.666 -20.400  -6.795  1.00  0.00           H  
ATOM    242  CG1 ILE    76     -26.200 -21.419  -4.722  1.00  0.00           C  
ATOM    243 HG11 ILE    76     -26.656 -22.164  -5.377  1.00  0.00           H  
ATOM    244 HG12 ILE    76     -26.879 -21.030  -3.961  1.00  0.00           H  
ATOM    245  CD  ILE    76     -25.062 -21.954  -3.793  1.00  0.00           C  
ATOM    246  HD1 ILE    76     -25.260 -22.899  -3.277  1.00  0.00           H  
ATOM    247  HD2 ILE    76     -24.063 -22.056  -4.215  1.00  0.00           H  
ATOM    248  HD3 ILE    76     -24.854 -21.262  -2.981  1.00  0.00           H  
ATOM    249  C   ILE    76     -25.091 -21.464  -7.612  1.00  0.00           C  
ATOM    250  O   ILE    76     -25.708 -21.174  -8.637  1.00  0.00           O  
ATOM    251  N   GLU    77     -24.690 -22.713  -7.387  1.00  0.00           N  
ATOM    252  H   GLU    77     -24.049 -22.888  -6.624  1.00  0.00           H  
ATOM    253  CA  GLU    77     -24.932 -23.827  -8.272  1.00  0.00           C  
ATOM    254  HA  GLU    77     -25.667 -23.463  -8.988  1.00  0.00           H  
ATOM    255  CB  GLU    77     -23.551 -24.178  -9.009  1.00  0.00           C  
ATOM    256  HB1 GLU    77     -23.668 -25.210  -9.359  1.00  0.00           H  
ATOM    257  HB2 GLU    77     -22.766 -24.072  -8.265  1.00  0.00           H  
ATOM    258  CG  GLU    77     -23.195 -23.250 -10.129  1.00  0.00           C  
ATOM    259  HG1 GLU    77     -22.748 -22.339  -9.719  1.00  0.00           H  
ATOM    260  HG2 GLU    77     -24.074 -22.957 -10.701  1.00  0.00           H  
ATOM    261  CD  GLU    77     -22.098 -23.750 -11.129  1.00  0.00           C  
ATOM    262  OE1 GLU    77     -20.961 -24.093 -10.696  1.00  0.00           O  
ATOM    263  OE2 GLU    77     -22.383 -23.949 -12.350  1.00  0.00           O1-
ATOM    264  C   GLU    77     -25.435 -24.994  -7.518  1.00  0.00           C  
ATOM    265  O   GLU    77     -24.720 -25.325  -6.590  1.00  0.00           O  
ATOM    266  N   ILE    78     -26.497 -25.640  -7.998  1.00  0.00           N  
ATOM    267  H   ILE    78     -26.970 -25.238  -8.798  1.00  0.00           H  
ATOM    268  CA  ILE    78     -26.883 -26.998  -7.673  1.00  0.00           C  
ATOM    269  HA  ILE    78     -26.154 -27.533  -7.071  1.00  0.00           H  
ATOM    270  CB  ILE    78     -28.150 -26.903  -6.801  1.00  0.00           C  
ATOM    271  HB  ILE    78     -29.005 -26.507  -7.342  1.00  0.00           H  
ATOM    272  CG2 ILE    78     -28.583 -28.320  -6.355  1.00  0.00           C  
ATOM    273 HG21 ILE    78     -28.729 -28.969  -7.225  1.00  0.00           H  
ATOM    274 HG22 ILE    78     -27.726 -28.622  -5.767  1.00  0.00           H  
ATOM    275 HG23 ILE    78     -29.431 -28.369  -5.673  1.00  0.00           H  
ATOM    276  CG1 ILE    78     -27.833 -25.944  -5.535  1.00  0.00           C  
ATOM    277 HG11 ILE    78     -26.773 -25.912  -5.297  1.00  0.00           H  
ATOM    278 HG12 ILE    78     -28.338 -26.426  -4.698  1.00  0.00           H  
ATOM    279  CD  ILE    78     -28.392 -24.517  -5.757  1.00  0.00           C  
ATOM    280  HD1 ILE    78     -29.411 -24.420  -6.153  1.00  0.00           H  
ATOM    281  HD2 ILE    78     -28.315 -23.956  -4.823  1.00  0.00           H  
ATOM    282  HD3 ILE    78     -27.679 -23.998  -6.403  1.00  0.00           H  
ATOM    283  C   ILE    78     -27.089 -27.855  -9.025  1.00  0.00           C  
ATOM    284  O   ILE    78     -28.147 -27.887  -9.598  1.00  0.00           O  
ATOM    285  N   PRO    79     -25.989 -28.440  -9.561  1.00  0.00           N  
ATOM    286  CD  PRO    79     -24.635 -28.329  -9.052  1.00  0.00           C  
ATOM    287  HD1 PRO    79     -24.582 -28.801  -8.066  1.00  0.00           H  
ATOM    288  HD2 PRO    79     -24.320 -27.304  -8.872  1.00  0.00           H  
ATOM    289  CG  PRO    79     -23.742 -28.888 -10.060  1.00  0.00           C  
ATOM    290  HG1 PRO    79     -22.871 -29.343  -9.602  1.00  0.00           H  
ATOM    291  HG2 PRO    79     -23.522 -28.145 -10.830  1.00  0.00           H  
ATOM    292  CB  PRO    79     -24.618 -29.913 -10.716  1.00  0.00           C  
ATOM    293  HB1 PRO    79     -24.680 -30.845 -10.155  1.00  0.00           H  
ATOM    294  HB2 PRO    79     -24.305 -30.194 -11.716  1.00  0.00           H  
ATOM    295  CA  PRO    79     -25.981 -29.289 -10.711  1.00  0.00           C  
ATOM    296  HA  PRO    79     -26.037 -28.692 -11.619  1.00  0.00           H  
ATOM    297  C   PRO    79     -27.097 -30.345 -10.749  1.00  0.00           C  
ATOM    298  O   PRO    79     -27.715 -30.499 -11.823  1.00  0.00           O  
ATOM    299  N   ASP    80     -27.521 -31.011  -9.675  1.00  0.00           N  
ATOM    300  H   ASP    80     -27.035 -30.827  -8.806  1.00  0.00           H  
ATOM    301  CA  ASP    80     -28.597 -32.053  -9.563  1.00  0.00           C  
ATOM    302  HA  ASP    80     -28.334 -32.743 -10.364  1.00  0.00           H  
ATOM    303  CB  ASP    80     -28.346 -32.818  -8.204  1.00  0.00           C  
ATOM    304  HB1 ASP    80     -29.204 -33.481  -8.101  1.00  0.00           H  
ATOM    305  HB2 ASP    80     -28.209 -32.172  -7.336  1.00  0.00           H  
ATOM    306  CG  ASP    80     -27.251 -33.818  -8.329  1.00  0.00           C  
ATOM    307  OD1 ASP    80     -26.732 -34.092  -9.406  1.00  0.00           O  
ATOM    308  OD2 ASP    80     -26.905 -34.348  -7.255  1.00  0.00           O1-
ATOM    309  C   ASP    80     -30.009 -31.467  -9.732  1.00  0.00           C  
ATOM    310  O   ASP    80     -30.974 -32.175 -10.047  1.00  0.00           O  
ATOM    311  N   ALA    81     -30.093 -30.154  -9.552  1.00  0.00           N  
ATOM    312  H   ALA    81     -29.295 -29.619  -9.237  1.00  0.00           H  
ATOM    313  CA  ALA    81     -31.270 -29.434  -9.947  1.00  0.00           C  
ATOM    314  HA  ALA    81     -31.998 -30.209 -10.204  1.00  0.00           H  
ATOM    315  CB  ALA    81     -31.912 -28.759  -8.776  1.00  0.00           C  
ATOM    316  HB1 ALA    81     -31.778 -29.288  -7.829  1.00  0.00           H  
ATOM    317  HB2 ALA    81     -31.430 -27.825  -8.469  1.00  0.00           H  
ATOM    318  HB3 ALA    81     -32.987 -28.670  -8.927  1.00  0.00           H  
ATOM    319  C   ALA    81     -31.141 -28.510 -11.219  1.00  0.00           C  
ATOM    320  O   ALA    81     -32.078 -27.845 -11.594  1.00  0.00           O  
ATOM    321  N   ASP    82     -30.013 -28.629 -11.944  1.00  0.00           N  
ATOM    322  H   ASP    82     -29.301 -29.233 -11.573  1.00  0.00           H  
ATOM    323  CA  ASP    82     -29.735 -27.844 -13.077  1.00  0.00           C  
ATOM    324  HA  ASP    82     -28.687 -28.090 -13.286  1.00  0.00           H  
ATOM    325  CB  ASP    82     -30.594 -28.291 -14.334  1.00  0.00           C  
ATOM    326  HB1 ASP    82     -31.566 -27.788 -14.299  1.00  0.00           H  
ATOM    327  HB2 ASP    82     -30.802 -29.355 -14.335  1.00  0.00           H  
ATOM    328  CG  ASP    82     -29.915 -27.876 -15.612  1.00  0.00           C  
ATOM    329  OD1 ASP    82     -30.622 -27.881 -16.601  1.00  0.00           O  
ATOM    330  OD2 ASP    82     -28.728 -27.535 -15.628  1.00  0.00           O1-
ATOM    331  C   ASP    82     -29.663 -26.300 -12.835  1.00  0.00           C  
ATOM    332  O   ASP    82     -30.280 -25.514 -13.575  1.00  0.00           O  
ATOM    333  N   ILE    83     -28.954 -25.945 -11.752  1.00  0.00           N  
ATOM    334  H   ILE    83     -28.414 -26.713 -11.371  1.00  0.00           H  
ATOM    335  CA  ILE    83     -28.993 -24.556 -11.225  1.00  0.00           C  
ATOM    336  HA  ILE    83     -29.569 -24.010 -11.973  1.00  0.00           H  
ATOM    337  CB  ILE    83     -29.544 -24.431  -9.777  1.00  0.00           C  
ATOM    338  HB  ILE    83     -29.034 -25.231  -9.240  1.00  0.00           H  
ATOM    339  CG2 ILE    83     -29.225 -23.090  -9.077  1.00  0.00           C  
ATOM    340 HG21 ILE    83     -29.418 -23.043  -8.010  1.00  0.00           H  
ATOM    341 HG22 ILE    83     -28.137 -23.088  -9.091  1.00  0.00           H  
ATOM    342 HG23 ILE    83     -29.758 -22.276  -9.577  1.00  0.00           H  
ATOM    343  CG1 ILE    83     -31.041 -24.666  -9.850  1.00  0.00           C  
ATOM    344 HG11 ILE    83     -31.206 -25.630 -10.347  1.00  0.00           H  
ATOM    345 HG12 ILE    83     -31.645 -23.972 -10.431  1.00  0.00           H  
ATOM    346  CD  ILE    83     -31.578 -24.801  -8.355  1.00  0.00           C  
ATOM    347  HD1 ILE    83     -31.017 -25.542  -7.796  1.00  0.00           H  
ATOM    348  HD2 ILE    83     -31.509 -23.829  -7.875  1.00  0.00           H  
ATOM    349  HD3 ILE    83     -32.610 -25.153  -8.396  1.00  0.00           H  
ATOM    350  C   ILE    83     -27.613 -23.895 -11.409  1.00  0.00           C  
ATOM    351  O   ILE    83     -26.585 -24.360 -10.914  1.00  0.00           O  
ATOM    352  N   LYS    84     -27.645 -22.647 -11.927  1.00  0.00           N  
ATOM    353  H   LYS    84     -28.476 -22.242 -12.342  1.00  0.00           H  
ATOM    354  CA  LYS    84     -26.521 -21.694 -11.914  1.00  0.00           C  
ATOM    355  HA  LYS    84     -25.922 -21.767 -11.011  1.00  0.00           H  
ATOM    356  CB  LYS    84     -25.654 -21.859 -13.207  1.00  0.00           C  
ATOM    357  HB1 LYS    84     -26.244 -21.497 -14.051  1.00  0.00           H  
ATOM    358  HB2 LYS    84     -25.471 -22.894 -13.495  1.00  0.00           H  
ATOM    359  CG  LYS    84     -24.350 -21.013 -13.211  1.00  0.00           C  
ATOM    360  HG1 LYS    84     -23.711 -21.211 -12.349  1.00  0.00           H  
ATOM    361  HG2 LYS    84     -24.556 -19.942 -13.200  1.00  0.00           H  
ATOM    362  CD  LYS    84     -23.486 -21.179 -14.484  1.00  0.00           C  
ATOM    363  HD1 LYS    84     -24.090 -21.034 -15.374  1.00  0.00           H  
ATOM    364  HD2 LYS    84     -23.087 -22.184 -14.610  1.00  0.00           H  
ATOM    365  CE  LYS    84     -22.374 -20.135 -14.458  1.00  0.00           C  
ATOM    366  HE1 LYS    84     -21.577 -20.436 -13.779  1.00  0.00           H  
ATOM    367  HE2 LYS    84     -22.833 -19.300 -13.947  1.00  0.00           H  
ATOM    368  NZ  LYS    84     -21.934 -19.685 -15.726  1.00  0.00           N1+
ATOM    369  HZ1 LYS    84     -22.671 -19.237 -16.253  1.00  0.00           H  
ATOM    370  HZ2 LYS    84     -21.135 -19.065 -15.670  1.00  0.00           H  
ATOM    371  HZ3 LYS    84     -21.622 -20.454 -16.309  1.00  0.00           H  
ATOM    372  C   LYS    84     -27.109 -20.235 -11.884  1.00  0.00           C  
ATOM    373  O   LYS    84     -27.764 -19.800 -12.918  1.00  0.00           O  
ATOM    374  N   GLU    85     -26.999 -19.515 -10.793  1.00  0.00           N  
ATOM    375  H   GLU    85     -26.432 -19.906 -10.047  1.00  0.00           H  
ATOM    376  CA  GLU    85     -27.629 -18.284 -10.428  1.00  0.00           C  
ATOM    377  HA  GLU    85     -28.079 -17.905 -11.358  1.00  0.00           H  
ATOM    378  CB  GLU    85     -28.878 -18.522  -9.502  1.00  0.00           C  
ATOM    379  HB1 GLU    85     -29.234 -17.556  -9.148  1.00  0.00           H  
ATOM    380  HB2 GLU    85     -28.628 -19.106  -8.620  1.00  0.00           H  
ATOM    381  CG  GLU    85     -30.097 -19.178 -10.154  1.00  0.00           C  
ATOM    382  HG1 GLU    85     -30.617 -19.569  -9.282  1.00  0.00           H  
ATOM    383  HG2 GLU    85     -29.732 -19.971 -10.800  1.00  0.00           H  
ATOM    384  CD  GLU    85     -30.985 -18.305 -11.027  1.00  0.00           C  
ATOM    385  OE1 GLU    85     -30.987 -17.070 -10.909  1.00  0.00           O  
ATOM    386  OE2 GLU    85     -31.758 -18.881 -11.839  1.00  0.00           O1-
ATOM    387  C   GLU    85     -26.653 -17.256  -9.898  1.00  0.00           C  
ATOM    388  O   GLU    85     -25.851 -17.599  -9.067  1.00  0.00           O  
ATOM    389  N   PRO    86     -26.678 -15.985 -10.331  1.00  0.00           N  
ATOM    390  CD  PRO    86     -27.516 -15.495 -11.403  1.00  0.00           C  
ATOM    391  HD1 PRO    86     -28.580 -15.626 -11.221  1.00  0.00           H  
ATOM    392  HD2 PRO    86     -27.226 -15.953 -12.358  1.00  0.00           H  
ATOM    393  CG  PRO    86     -27.281 -14.052 -11.535  1.00  0.00           C  
ATOM    394  HG1 PRO    86     -28.145 -13.449 -11.242  1.00  0.00           H  
ATOM    395  HG2 PRO    86     -26.889 -13.788 -12.519  1.00  0.00           H  
ATOM    396  CB  PRO    86     -26.147 -13.638 -10.589  1.00  0.00           C  
ATOM    397  HB1 PRO    86     -26.312 -12.755  -9.962  1.00  0.00           H  
ATOM    398  HB2 PRO    86     -25.224 -13.711 -11.165  1.00  0.00           H  
ATOM    399  CA  PRO    86     -26.062 -14.858  -9.562  1.00  0.00           C  
ATOM    400  HA  PRO    86     -25.051 -15.170  -9.304  1.00  0.00           H  
ATOM    401  C   PRO    86     -26.916 -14.583  -8.261  1.00  0.00           C  
ATOM    402  O   PRO    86     -28.114 -14.727  -8.367  1.00  0.00           O  
ATOM    403  N   VAL    87     -26.337 -14.358  -7.057  1.00  0.00           N  
ATOM    404  H   VAL    87     -25.335 -14.335  -6.951  1.00  0.00           H  
ATOM    405  CA  VAL    87     -27.029 -13.816  -5.892  1.00  0.00           C  
ATOM    406  HA  VAL    87     -28.057 -14.156  -5.921  1.00  0.00           H  
ATOM    407  CB  VAL    87     -26.404 -14.442  -4.602  1.00  0.00           C  
ATOM    408  HB  VAL    87     -25.398 -14.069  -4.403  1.00  0.00           H  
ATOM    409  CG1 VAL    87     -27.228 -14.209  -3.379  1.00  0.00           C  
ATOM    410 HG11 VAL    87     -26.852 -14.940  -2.657  1.00  0.00           H  
ATOM    411 HG12 VAL    87     -27.188 -13.205  -2.963  1.00  0.00           H  
ATOM    412 HG13 VAL    87     -28.276 -14.365  -3.623  1.00  0.00           H  
ATOM    413  CG2 VAL    87     -26.245 -15.972  -4.732  1.00  0.00           C  
ATOM    414 HG21 VAL    87     -25.426 -16.262  -5.390  1.00  0.00           H  
ATOM    415 HG22 VAL    87     -26.096 -16.485  -3.781  1.00  0.00           H  
ATOM    416 HG23 VAL    87     -27.154 -16.344  -5.199  1.00  0.00           H  
ATOM    417  C   VAL    87     -27.008 -12.320  -5.856  1.00  0.00           C  
ATOM    418  O   VAL    87     -25.949 -11.736  -6.133  1.00  0.00           O  
ATOM    419  N   TYR    88     -28.111 -11.662  -5.428  1.00  0.00           N  
ATOM    420  H   TYR    88     -28.909 -12.230  -5.196  1.00  0.00           H  
ATOM    421  CA  TYR    88     -28.145 -10.227  -5.272  1.00  0.00           C  
ATOM    422  HA  TYR    88     -27.200  -9.829  -5.631  1.00  0.00           H  
ATOM    423  CB  TYR    88     -29.286  -9.619  -6.155  1.00  0.00           C  
ATOM    424  HB1 TYR    88     -29.300  -8.558  -5.898  1.00  0.00           H  
ATOM    425  HB2 TYR    88     -30.257 -10.056  -5.925  1.00  0.00           H  
ATOM    426  CG  TYR    88     -29.065  -9.877  -7.598  1.00  0.00           C  
ATOM    427  CD1 TYR    88     -29.803 -10.918  -8.270  1.00  0.00           C  
ATOM    428  HD1 TYR    88     -30.483 -11.511  -7.673  1.00  0.00           H  
ATOM    429  CE1 TYR    88     -29.672 -11.207  -9.648  1.00  0.00           C  
ATOM    430  HE1 TYR    88     -30.384 -11.945  -9.992  1.00  0.00           H  
ATOM    431  CZ  TYR    88     -28.740 -10.443 -10.353  1.00  0.00           C  
ATOM    432  OH  TYR    88     -28.653 -10.663 -11.674  1.00  0.00           O  
ATOM    433  HH  TYR    88     -29.231 -11.398 -11.892  1.00  0.00           H  
ATOM    434  CE2 TYR    88     -28.018  -9.407  -9.805  1.00  0.00           C  
ATOM    435  HE2 TYR    88     -27.505  -8.754 -10.488  1.00  0.00           H  
ATOM    436  CD2 TYR    88     -28.229  -9.093  -8.449  1.00  0.00           C  
ATOM    437  HD2 TYR    88     -27.838  -8.180  -8.029  1.00  0.00           H  
ATOM    438  C   TYR    88     -28.214  -9.906  -3.727  1.00  0.00           C  
ATOM    439  O   TYR    88     -28.490 -10.806  -2.897  1.00  0.00           O  
ATOM    440  N   PRO    89     -27.902  -8.682  -3.220  1.00  0.00           N  
ATOM    441  CD  PRO    89     -27.362  -7.576  -4.002  1.00  0.00           C  
ATOM    442  HD1 PRO    89     -28.137  -7.078  -4.584  1.00  0.00           H  
ATOM    443  HD2 PRO    89     -26.617  -8.028  -4.663  1.00  0.00           H  
ATOM    444  CG  PRO    89     -26.510  -6.719  -2.985  1.00  0.00           C  
ATOM    445  HG1 PRO    89     -26.380  -5.724  -3.398  1.00  0.00           H  
ATOM    446  HG2 PRO    89     -25.519  -7.154  -2.901  1.00  0.00           H  
ATOM    447  CB  PRO    89     -27.257  -6.936  -1.705  1.00  0.00           C  
ATOM    448  HB1 PRO    89     -28.068  -6.199  -1.638  1.00  0.00           H  
ATOM    449  HB2 PRO    89     -26.621  -6.776  -0.842  1.00  0.00           H  
ATOM    450  CA  PRO    89     -27.888  -8.377  -1.795  1.00  0.00           C  
ATOM    451  HA  PRO    89     -27.302  -9.212  -1.419  1.00  0.00           H  
ATOM    452  C   PRO    89     -29.268  -8.384  -1.213  1.00  0.00           C  
ATOM    453  O   PRO    89     -30.330  -8.225  -1.876  1.00  0.00           O  
ATOM    454  N   GLY    90     -29.313  -8.530   0.092  1.00  0.00           N  
ATOM    455  H   GLY    90     -28.480  -8.427   0.652  1.00  0.00           H  
ATOM    456  CA  GLY    90     -30.559  -8.714   0.850  1.00  0.00           C  
ATOM    457  HA1 GLY    90     -30.321  -9.427   1.640  1.00  0.00           H  
ATOM    458  HA2 GLY    90     -31.291  -9.183   0.194  1.00  0.00           H  
ATOM    459  C   GLY    90     -31.222  -7.410   1.477  1.00  0.00           C  
ATOM    460  O   GLY    90     -30.556  -6.348   1.498  1.00  0.00           O  
ATOM    461  N   PRO    91     -32.507  -7.395   1.975  1.00  0.00           N  
ATOM    462  CD  PRO    91     -33.060  -6.307   2.690  1.00  0.00           C  
ATOM    463  HD1 PRO    91     -33.370  -5.418   2.133  1.00  0.00           H  
ATOM    464  HD2 PRO    91     -32.344  -5.971   3.447  1.00  0.00           H  
ATOM    465  CG  PRO    91     -34.315  -6.727   3.462  1.00  0.00           C  
ATOM    466  HG1 PRO    91     -35.137  -6.076   3.186  1.00  0.00           H  
ATOM    467  HG2 PRO    91     -34.207  -6.589   4.537  1.00  0.00           H  
ATOM    468  CB  PRO    91     -34.515  -8.178   3.060  1.00  0.00           C  
ATOM    469  HB1 PRO    91     -35.512  -8.209   2.610  1.00  0.00           H  
ATOM    470  HB2 PRO    91     -34.428  -8.817   3.941  1.00  0.00           H  
ATOM    471  CA  PRO    91     -33.404  -8.557   2.102  1.00  0.00           C  
ATOM    472  HA  PRO    91     -32.875  -9.392   2.549  1.00  0.00           H  
ATOM    473  C   PRO    91     -34.101  -9.054   0.820  1.00  0.00           C  
ATOM    474  O   PRO    91     -34.345  -8.268  -0.119  1.00  0.00           O  
ATOM    475  N   ALA    92     -34.612 -10.337   0.771  1.00  0.00           N  
ATOM    476  H   ALA    92     -34.345 -10.999   1.489  1.00  0.00           H  
ATOM    477  CA  ALA    92     -35.276 -10.929  -0.399  1.00  0.00           C  
ATOM    478  HA  ALA    92     -34.748 -10.503  -1.257  1.00  0.00           H  
ATOM    479  CB  ALA    92     -35.081 -12.479  -0.238  1.00  0.00           C  
ATOM    480  HB1 ALA    92     -34.046 -12.738  -0.471  1.00  0.00           H  
ATOM    481  HB2 ALA    92     -35.317 -12.785   0.780  1.00  0.00           H  
ATOM    482  HB3 ALA    92     -35.833 -12.987  -0.840  1.00  0.00           H  
ATOM    483  C   ALA    92     -36.843 -10.575  -0.417  1.00  0.00           C  
ATOM    484  O   ALA    92     -37.677 -11.504  -0.306  1.00  0.00           O  
ATOM    485  N   THR    93     -37.140  -9.249  -0.711  1.00  0.00           N  
ATOM    486  H   THR    93     -36.307  -8.670  -0.752  1.00  0.00           H  
ATOM    487  CA  THR    93     -38.431  -8.600  -1.058  1.00  0.00           C  
ATOM    488  HA  THR    93     -39.192  -9.125  -0.482  1.00  0.00           H  
ATOM    489  CB  THR    93     -38.318  -7.083  -0.699  1.00  0.00           C  
ATOM    490  HB  THR    93     -39.364  -6.753  -0.708  1.00  0.00           H  
ATOM    491  CG2 THR    93     -37.722  -6.727   0.680  1.00  0.00           C  
ATOM    492 HG21 THR    93     -36.680  -7.026   0.761  1.00  0.00           H  
ATOM    493 HG22 THR    93     -37.812  -5.649   0.802  1.00  0.00           H  
ATOM    494 HG23 THR    93     -38.278  -7.225   1.476  1.00  0.00           H  
ATOM    495  OG1 THR    93     -37.479  -6.488  -1.634  1.00  0.00           O  
ATOM    496  HG1 THR    93     -37.468  -5.566  -1.369  1.00  0.00           H  
ATOM    497  C   THR    93     -38.706  -8.794  -2.552  1.00  0.00           C  
ATOM    498  O   THR    93     -37.832  -9.243  -3.373  1.00  0.00           O  
ATOM    499  N   PRO    94     -39.930  -8.459  -3.020  1.00  0.00           N  
ATOM    500  CD  PRO    94     -41.086  -7.979  -2.235  1.00  0.00           C  
ATOM    501  HD1 PRO    94     -40.951  -6.919  -2.023  1.00  0.00           H  
ATOM    502  HD2 PRO    94     -41.222  -8.525  -1.308  1.00  0.00           H  
ATOM    503  CG  PRO    94     -42.311  -8.245  -3.138  1.00  0.00           C  
ATOM    504  HG1 PRO    94     -43.075  -7.524  -2.850  1.00  0.00           H  
ATOM    505  HG2 PRO    94     -42.755  -9.179  -2.817  1.00  0.00           H  
ATOM    506  CB  PRO    94     -41.832  -8.203  -4.557  1.00  0.00           C  
ATOM    507  HB1 PRO    94     -41.959  -7.231  -5.047  1.00  0.00           H  
ATOM    508  HB2 PRO    94     -42.327  -8.940  -5.198  1.00  0.00           H  
ATOM    509  CA  PRO    94     -40.346  -8.638  -4.426  1.00  0.00           C  
ATOM    510  HA  PRO    94     -40.211  -9.679  -4.733  1.00  0.00           H  
ATOM    511  C   PRO    94     -39.468  -7.787  -5.338  1.00  0.00           C  
ATOM    512  O   PRO    94     -39.116  -8.160  -6.429  1.00  0.00           O  
ATOM    513  N   GLU    95     -39.057  -6.635  -4.827  1.00  0.00           N  
ATOM    514  H   GLU    95     -39.507  -6.421  -3.947  1.00  0.00           H  
ATOM    515  CA  GLU    95     -38.051  -5.761  -5.451  1.00  0.00           C  
ATOM    516  HA  GLU    95     -38.486  -5.367  -6.376  1.00  0.00           H  
ATOM    517  CB  GLU    95     -37.750  -4.573  -4.500  1.00  0.00           C  
ATOM    518  HB1 GLU    95     -37.374  -5.008  -3.576  1.00  0.00           H  
ATOM    519  HB2 GLU    95     -38.721  -4.113  -4.396  1.00  0.00           H  
ATOM    520  CG  GLU    95     -36.767  -3.519  -4.983  1.00  0.00           C  
ATOM    521  HG1 GLU    95     -36.939  -3.405  -6.054  1.00  0.00           H  
ATOM    522  HG2 GLU    95     -35.730  -3.821  -4.872  1.00  0.00           H  
ATOM    523  CD  GLU    95     -37.146  -2.235  -4.237  1.00  0.00           C  
ATOM    524  OE1 GLU    95     -36.797  -2.130  -3.070  1.00  0.00           O  
ATOM    525  OE2 GLU    95     -37.547  -1.271  -4.897  1.00  0.00           O1-
ATOM    526  C   GLU    95     -36.747  -6.552  -5.852  1.00  0.00           C  
ATOM    527  O   GLU    95     -36.369  -6.620  -7.001  1.00  0.00           O  
ATOM    528  N   GLN    96     -36.150  -7.260  -4.877  1.00  0.00           N  
ATOM    529  H   GLN    96     -36.557  -7.222  -3.959  1.00  0.00           H  
ATOM    530  CA  GLN    96     -34.848  -7.967  -5.030  1.00  0.00           C  
ATOM    531  HA  GLN    96     -34.167  -7.438  -5.692  1.00  0.00           H  
ATOM    532  CB  GLN    96     -34.183  -8.094  -3.650  1.00  0.00           C  
ATOM    533  HB1 GLN    96     -33.311  -8.727  -3.772  1.00  0.00           H  
ATOM    534  HB2 GLN    96     -34.875  -8.597  -2.979  1.00  0.00           H  
ATOM    535  CG  GLN    96     -33.644  -6.708  -3.164  1.00  0.00           C  
ATOM    536  HG1 GLN    96     -33.203  -6.805  -2.178  1.00  0.00           H  
ATOM    537  HG2 GLN    96     -34.464  -5.995  -3.068  1.00  0.00           H  
ATOM    538  CD  GLN    96     -32.636  -6.087  -4.179  1.00  0.00           C  
ATOM    539  OE1 GLN    96     -33.014  -5.147  -4.867  1.00  0.00           O  
ATOM    540  NE2 GLN    96     -31.427  -6.678  -4.219  1.00  0.00           N  
ATOM    541 HE21 GLN    96     -31.375  -7.381  -3.491  1.00  0.00           H  
ATOM    542 HE22 GLN    96     -30.704  -6.335  -4.833  1.00  0.00           H  
ATOM    543  C   GLN    96     -34.946  -9.351  -5.694  1.00  0.00           C  
ATOM    544  O   GLN    96     -34.160  -9.704  -6.565  1.00  0.00           O  
ATOM    545  N   LEU    97     -36.022 -10.120  -5.340  1.00  0.00           N  
ATOM    546  H   LEU    97     -36.617  -9.819  -4.580  1.00  0.00           H  
ATOM    547  CA  LEU    97     -36.363 -11.375  -6.028  1.00  0.00           C  
ATOM    548  HA  LEU    97     -35.432 -11.946  -6.003  1.00  0.00           H  
ATOM    549  CB  LEU    97     -37.392 -12.203  -5.202  1.00  0.00           C  
ATOM    550  HB1 LEU    97     -37.604 -13.108  -5.785  1.00  0.00           H  
ATOM    551  HB2 LEU    97     -38.322 -11.707  -4.937  1.00  0.00           H  
ATOM    552  CG  LEU    97     -36.790 -12.742  -3.829  1.00  0.00           C  
ATOM    553  HG  LEU    97     -36.887 -12.007  -3.027  1.00  0.00           H  
ATOM    554  CD1 LEU    97     -37.500 -14.115  -3.582  1.00  0.00           C  
ATOM    555 HD11 LEU    97     -38.571 -14.025  -3.753  1.00  0.00           H  
ATOM    556 HD12 LEU    97     -37.138 -14.686  -4.440  1.00  0.00           H  
ATOM    557 HD13 LEU    97     -37.189 -14.489  -2.605  1.00  0.00           H  
ATOM    558  CD2 LEU    97     -35.319 -13.055  -3.836  1.00  0.00           C  
ATOM    559 HD21 LEU    97     -34.807 -12.099  -3.940  1.00  0.00           H  
ATOM    560 HD22 LEU    97     -35.071 -13.608  -2.932  1.00  0.00           H  
ATOM    561 HD23 LEU    97     -35.077 -13.740  -4.650  1.00  0.00           H  
ATOM    562  C   LEU    97     -36.842 -11.184  -7.473  1.00  0.00           C  
ATOM    563  O   LEU    97     -36.918 -12.169  -8.169  1.00  0.00           O  
ATOM    564  N   ASN    98     -37.209  -9.924  -7.894  1.00  0.00           N  
ATOM    565  H   ASN    98     -37.124  -9.169  -7.223  1.00  0.00           H  
ATOM    566  CA  ASN    98     -37.407  -9.765  -9.293  1.00  0.00           C  
ATOM    567  HA  ASN    98     -37.796 -10.698  -9.694  1.00  0.00           H  
ATOM    568  CB  ASN    98     -38.372  -8.592  -9.693  1.00  0.00           C  
ATOM    569  HB1 ASN    98     -38.120  -8.028 -10.589  1.00  0.00           H  
ATOM    570  HB2 ASN    98     -38.207  -7.915  -8.858  1.00  0.00           H  
ATOM    571  CG  ASN    98     -39.870  -9.123  -9.846  1.00  0.00           C  
ATOM    572  OD1 ASN    98     -40.419  -9.539 -10.923  1.00  0.00           O  
ATOM    573  ND2 ASN    98     -40.482  -9.040  -8.676  1.00  0.00           N  
ATOM    574 HD21 ASN    98     -40.000  -8.645  -7.875  1.00  0.00           H  
ATOM    575 HD22 ASN    98     -41.403  -9.428  -8.515  1.00  0.00           H  
ATOM    576  C   ASN    98     -36.075  -9.509 -10.071  1.00  0.00           C  
ATOM    577  O   ASN    98     -36.071  -9.715 -11.263  1.00  0.00           O  
ATOM    578  N   ARG    99     -34.973  -9.199  -9.431  1.00  0.00           N  
ATOM    579  H   ARG    99     -35.076  -8.795  -8.509  1.00  0.00           H  
ATOM    580  CA  ARG    99     -33.636  -9.493 -10.040  1.00  0.00           C  
ATOM    581  HA  ARG    99     -33.508  -9.318 -11.105  1.00  0.00           H  
ATOM    582  CB  ARG    99     -32.587  -8.503  -9.439  1.00  0.00           C  
ATOM    583  HB1 ARG    99     -31.822  -8.219 -10.162  1.00  0.00           H  
ATOM    584  HB2 ARG    99     -32.082  -9.009  -8.619  1.00  0.00           H  
ATOM    585  CG  ARG    99     -33.099  -7.233  -8.756  1.00  0.00           C  
ATOM    586  HG1 ARG    99     -33.645  -7.506  -7.852  1.00  0.00           H  
ATOM    587  HG2 ARG    99     -33.756  -6.682  -9.426  1.00  0.00           H  
ATOM    588  CD  ARG    99     -31.919  -6.251  -8.478  1.00  0.00           C  
ATOM    589  HD1 ARG    99     -31.497  -5.829  -9.385  1.00  0.00           H  
ATOM    590  HD2 ARG    99     -31.122  -6.742  -7.912  1.00  0.00           H  
ATOM    591  NE  ARG    99     -32.266  -5.146  -7.635  1.00  0.00           N  
ATOM    592  HE  ARG    99     -32.408  -5.272  -6.641  1.00  0.00           H  
ATOM    593  CZ  ARG    99     -32.545  -3.909  -7.972  1.00  0.00           C  
ATOM    594  NH1 ARG    99     -32.286  -3.499  -9.183  1.00  0.00           N1+
ATOM    595 HH11 ARG    99     -31.564  -3.949  -9.726  1.00  0.00           H  
ATOM    596 HH12 ARG    99     -32.391  -2.520  -9.415  1.00  0.00           H  
ATOM    597  NH2 ARG    99     -32.973  -3.033  -7.036  1.00  0.00           N  
ATOM    598 HH21 ARG    99     -33.278  -3.457  -6.170  1.00  0.00           H  
ATOM    599 HH22 ARG    99     -33.009  -2.021  -7.131  1.00  0.00           H  
ATOM    600  C   ARG    99     -33.250 -10.935  -9.891  1.00  0.00           C  
ATOM    601  O   ARG    99     -32.988 -11.625 -10.855  1.00  0.00           O  
ATOM    602  N   GLY   100     -33.362 -11.632  -8.713  1.00  0.00           N  
ATOM    603  H   GLY   100     -33.880 -11.262  -7.926  1.00  0.00           H  
ATOM    604  CA  GLY   100     -32.988 -13.058  -8.646  1.00  0.00           C  
ATOM    605  HA1 GLY   100     -31.998 -13.089  -9.096  1.00  0.00           H  
ATOM    606  HA2 GLY   100     -33.480 -13.847  -9.209  1.00  0.00           H  
ATOM    607  C   GLY   100     -32.803 -13.455  -7.154  1.00  0.00           C  
ATOM    608  O   GLY   100     -33.282 -12.744  -6.267  1.00  0.00           O  
ATOM    609  N   VAL   101     -32.106 -14.601  -6.961  1.00  0.00           N  
ATOM    610  H   VAL   101     -31.617 -15.024  -7.737  1.00  0.00           H  
ATOM    611  CA  VAL   101     -32.059 -15.129  -5.634  1.00  0.00           C  
ATOM    612  HA  VAL   101     -33.116 -15.226  -5.387  1.00  0.00           H  
ATOM    613  CB  VAL   101     -31.421 -16.560  -5.531  1.00  0.00           C  
ATOM    614  HB  VAL   101     -31.512 -16.965  -4.525  1.00  0.00           H  
ATOM    615  CG1 VAL   101     -32.134 -17.465  -6.567  1.00  0.00           C  
ATOM    616 HG11 VAL   101     -33.212 -17.505  -6.371  1.00  0.00           H  
ATOM    617 HG12 VAL   101     -31.951 -17.104  -7.580  1.00  0.00           H  
ATOM    618 HG13 VAL   101     -31.672 -18.448  -6.619  1.00  0.00           H  
ATOM    619  CG2 VAL   101     -29.916 -16.596  -5.850  1.00  0.00           C  
ATOM    620 HG21 VAL   101     -29.418 -16.070  -5.038  1.00  0.00           H  
ATOM    621 HG22 VAL   101     -29.505 -17.596  -5.943  1.00  0.00           H  
ATOM    622 HG23 VAL   101     -29.749 -16.145  -6.830  1.00  0.00           H  
ATOM    623  C   VAL   101     -31.331 -14.166  -4.663  1.00  0.00           C  
ATOM    624  O   VAL   101     -30.431 -13.499  -5.145  1.00  0.00           O  
ATOM    625  N   SER   102     -31.800 -13.960  -3.450  1.00  0.00           N  
ATOM    626  H   SER   102     -32.617 -14.472  -3.157  1.00  0.00           H  
ATOM    627  CA  SER   102     -31.326 -12.872  -2.598  1.00  0.00           C  
ATOM    628  HA  SER   102     -30.306 -12.566  -2.857  1.00  0.00           H  
ATOM    629  CB  SER   102     -32.177 -11.609  -2.696  1.00  0.00           C  
ATOM    630  HB1 SER   102     -31.803 -10.882  -1.975  1.00  0.00           H  
ATOM    631  HB2 SER   102     -33.203 -11.874  -2.425  1.00  0.00           H  
ATOM    632  OG  SER   102     -32.095 -11.174  -4.089  1.00  0.00           O  
ATOM    633  HG  SER   102     -32.299 -11.844  -4.737  1.00  0.00           H  
ATOM    634  C   SER   102     -31.061 -13.273  -1.122  1.00  0.00           C  
ATOM    635  O   SER   102     -31.849 -14.071  -0.597  1.00  0.00           O  
ATOM    636  N   PHE   103     -30.186 -12.692  -0.342  1.00  0.00           N  
ATOM    637  H   PHE   103     -29.662 -11.900  -0.719  1.00  0.00           H  
ATOM    638  CA  PHE   103     -30.103 -12.954   1.110  1.00  0.00           C  
ATOM    639  HA  PHE   103     -30.120 -14.038   1.212  1.00  0.00           H  
ATOM    640  CB  PHE   103     -28.806 -12.346   1.711  1.00  0.00           C  
ATOM    641  HB1 PHE   103     -28.737 -12.780   2.713  1.00  0.00           H  
ATOM    642  HB2 PHE   103     -28.872 -11.259   1.748  1.00  0.00           H  
ATOM    643  CG  PHE   103     -27.476 -12.703   1.026  1.00  0.00           C  
ATOM    644  CD1 PHE   103     -26.970 -11.957  -0.049  1.00  0.00           C  
ATOM    645  HD1 PHE   103     -27.557 -11.173  -0.499  1.00  0.00           H  
ATOM    646  CE1 PHE   103     -25.825 -12.304  -0.746  1.00  0.00           C  
ATOM    647  HE1 PHE   103     -25.507 -11.759  -1.612  1.00  0.00           H  
ATOM    648  CZ  PHE   103     -25.059 -13.418  -0.254  1.00  0.00           C  
ATOM    649  HZ  PHE   103     -24.121 -13.709  -0.698  1.00  0.00           H  
ATOM    650  CE2 PHE   103     -25.641 -14.201   0.785  1.00  0.00           C  
ATOM    651  HE2 PHE   103     -25.031 -15.008   1.156  1.00  0.00           H  
ATOM    652  CD2 PHE   103     -26.871 -13.914   1.411  1.00  0.00           C  
ATOM    653  HD2 PHE   103     -27.170 -14.484   2.279  1.00  0.00           H  
ATOM    654  C   PHE   103     -31.288 -12.420   1.842  1.00  0.00           C  
ATOM    655  O   PHE   103     -32.120 -11.551   1.405  1.00  0.00           O  
ATOM    656  N   ALA   104     -31.475 -13.069   3.040  1.00  0.00           N  
ATOM    657  H   ALA   104     -30.892 -13.864   3.254  1.00  0.00           H  
ATOM    658  CA  ALA   104     -32.508 -12.790   4.047  1.00  0.00           C  
ATOM    659  HA  ALA   104     -33.421 -12.793   3.449  1.00  0.00           H  
ATOM    660  CB  ALA   104     -32.550 -13.886   5.119  1.00  0.00           C  
ATOM    661  HB1 ALA   104     -33.310 -13.703   5.883  1.00  0.00           H  
ATOM    662  HB2 ALA   104     -32.811 -14.850   4.668  1.00  0.00           H  
ATOM    663  HB3 ALA   104     -31.526 -14.056   5.450  1.00  0.00           H  
ATOM    664  C   ALA   104     -32.422 -11.443   4.838  1.00  0.00           C  
ATOM    665  O   ALA   104     -33.460 -10.890   5.333  1.00  0.00           O  
ATOM    666  N   GLU   105     -31.208 -10.882   4.903  1.00  0.00           N  
ATOM    667  H   GLU   105     -30.368 -11.302   4.525  1.00  0.00           H  
ATOM    668  CA  GLU   105     -30.924  -9.615   5.530  1.00  0.00           C  
ATOM    669  HA  GLU   105     -31.895  -9.131   5.533  1.00  0.00           H  
ATOM    670  CB  GLU   105     -30.519  -9.767   7.015  1.00  0.00           C  
ATOM    671  HB1 GLU   105     -30.772  -8.862   7.558  1.00  0.00           H  
ATOM    672  HB2 GLU   105     -29.436  -9.821   7.120  1.00  0.00           H  
ATOM    673  CG  GLU   105     -31.152 -10.905   7.830  1.00  0.00           C  
ATOM    674  HG1 GLU   105     -30.899 -11.831   7.328  1.00  0.00           H  
ATOM    675  HG2 GLU   105     -32.233 -10.776   7.751  1.00  0.00           H  
ATOM    676  CD  GLU   105     -30.769 -10.948   9.298  1.00  0.00           C  
ATOM    677  OE1 GLU   105     -30.978  -9.913   9.937  1.00  0.00           O  
ATOM    678  OE2 GLU   105     -30.296 -12.025   9.791  1.00  0.00           O1-
ATOM    679  C   GLU   105     -29.868  -8.777   4.771  1.00  0.00           C  
ATOM    680  O   GLU   105     -28.928  -9.257   4.102  1.00  0.00           O  
ATOM    681  N   GLU   106     -30.015  -7.433   4.891  1.00  0.00           N  
ATOM    682  H   GLU   106     -30.769  -7.185   5.517  1.00  0.00           H  
ATOM    683  CA  GLU   106     -29.057  -6.430   4.623  1.00  0.00           C  
ATOM    684  HA  GLU   106     -28.806  -6.552   3.561  1.00  0.00           H  
ATOM    685  CB  GLU   106     -29.675  -4.993   4.677  1.00  0.00           C  
ATOM    686  HB1 GLU   106     -29.900  -4.809   5.727  1.00  0.00           H  
ATOM    687  HB2 GLU   106     -30.581  -5.045   4.078  1.00  0.00           H  
ATOM    688  CG  GLU   106     -28.772  -3.902   4.099  1.00  0.00           C  
ATOM    689  HG1 GLU   106     -28.460  -4.171   3.089  1.00  0.00           H  
ATOM    690  HG2 GLU   106     -27.875  -3.862   4.717  1.00  0.00           H  
ATOM    691  CD  GLU   106     -29.353  -2.461   4.129  1.00  0.00           C  
ATOM    692  OE1 GLU   106     -28.629  -1.486   4.002  1.00  0.00           O  
ATOM    693  OE2 GLU   106     -30.556  -2.260   4.329  1.00  0.00           O1-
ATOM    694  C   GLU   106     -27.768  -6.564   5.460  1.00  0.00           C  
ATOM    695  O   GLU   106     -26.669  -6.547   4.921  1.00  0.00           O  
ATOM    696  N   ASN   107     -27.866  -6.971   6.720  1.00  0.00           N  
ATOM    697  H   ASN   107     -28.800  -6.942   7.107  1.00  0.00           H  
ATOM    698  CA  ASN   107     -26.647  -7.140   7.583  1.00  0.00           C  
ATOM    699  HA  ASN   107     -25.851  -6.446   7.308  1.00  0.00           H  
ATOM    700  CB  ASN   107     -26.966  -6.852   9.040  1.00  0.00           C  
ATOM    701  HB1 ASN   107     -27.493  -5.902   9.099  1.00  0.00           H  
ATOM    702  HB2 ASN   107     -26.081  -6.880   9.672  1.00  0.00           H  
ATOM    703  CG  ASN   107     -27.813  -7.872   9.764  1.00  0.00           C  
ATOM    704  OD1 ASN   107     -27.411  -8.690  10.607  1.00  0.00           O  
ATOM    705  ND2 ASN   107     -29.146  -7.987   9.524  1.00  0.00           N  
ATOM    706 HD21 ASN   107     -29.710  -7.291   9.062  1.00  0.00           H  
ATOM    707 HD22 ASN   107     -29.610  -8.718  10.038  1.00  0.00           H  
ATOM    708  C   ASN   107     -25.949  -8.519   7.455  1.00  0.00           C  
ATOM    709  O   ASN   107     -25.242  -8.936   8.357  1.00  0.00           O  
ATOM    710  N   GLU   108     -26.103  -9.233   6.306  1.00  0.00           N  
ATOM    711  H   GLU   108     -26.690  -8.828   5.587  1.00  0.00           H  
ATOM    712  CA  GLU   108     -25.605 -10.594   6.235  1.00  0.00           C  
ATOM    713  HA  GLU   108     -26.066 -11.135   7.056  1.00  0.00           H  
ATOM    714  CB  GLU   108     -26.178 -11.229   4.946  1.00  0.00           C  
ATOM    715  HB1 GLU   108     -25.776 -10.687   4.094  1.00  0.00           H  
ATOM    716  HB2 GLU   108     -27.260 -11.132   4.814  1.00  0.00           H  
ATOM    717  CG  GLU   108     -25.735 -12.704   4.748  1.00  0.00           C  
ATOM    718  HG1 GLU   108     -24.660 -12.771   4.586  1.00  0.00           H  
ATOM    719  HG2 GLU   108     -26.232 -12.987   3.829  1.00  0.00           H  
ATOM    720  CD  GLU   108     -26.073 -13.752   5.823  1.00  0.00           C  
ATOM    721  OE1 GLU   108     -26.513 -14.863   5.554  1.00  0.00           O  
ATOM    722  OE2 GLU   108     -25.976 -13.396   7.011  1.00  0.00           O1-
ATOM    723  C   GLU   108     -24.098 -10.683   6.320  1.00  0.00           C  
ATOM    724  O   GLU   108     -23.390  -9.733   5.995  1.00  0.00           O  
ATOM    725  N   SER   109     -23.655 -11.844   6.782  1.00  0.00           N  
ATOM    726  H   SER   109     -24.356 -12.559   6.940  1.00  0.00           H  
ATOM    727  CA  SER   109     -22.241 -12.177   6.998  1.00  0.00           C  
ATOM    728  HA  SER   109     -21.593 -11.342   6.737  1.00  0.00           H  
ATOM    729  CB  SER   109     -22.005 -12.682   8.473  1.00  0.00           C  
ATOM    730  HB1 SER   109     -22.545 -13.617   8.635  1.00  0.00           H  
ATOM    731  HB2 SER   109     -22.309 -12.049   9.313  1.00  0.00           H  
ATOM    732  OG  SER   109     -20.648 -12.981   8.538  1.00  0.00           O  
ATOM    733  HG  SER   109     -20.366 -13.448   9.331  1.00  0.00           H  
ATOM    734  C   SER   109     -21.830 -13.386   6.069  1.00  0.00           C  
ATOM    735  O   SER   109     -22.495 -14.425   5.836  1.00  0.00           O  
ATOM    736  N   LEU   110     -20.646 -13.202   5.463  1.00  0.00           N  
ATOM    737  H   LEU   110     -20.128 -12.393   5.747  1.00  0.00           H  
ATOM    738  CA  LEU   110     -19.899 -14.277   4.722  1.00  0.00           C  
ATOM    739  HA  LEU   110     -20.568 -15.031   4.294  1.00  0.00           H  
ATOM    740  CB  LEU   110     -19.265 -13.581   3.514  1.00  0.00           C  
ATOM    741  HB1 LEU   110     -18.616 -14.278   3.004  1.00  0.00           H  
ATOM    742  HB2 LEU   110     -18.606 -12.777   3.853  1.00  0.00           H  
ATOM    743  CG  LEU   110     -20.150 -12.855   2.501  1.00  0.00           C  
ATOM    744  HG  LEU   110     -20.686 -12.024   2.968  1.00  0.00           H  
ATOM    745  CD1 LEU   110     -19.157 -12.238   1.513  1.00  0.00           C  
ATOM    746 HD11 LEU   110     -18.625 -11.424   1.993  1.00  0.00           H  
ATOM    747 HD12 LEU   110     -18.437 -12.984   1.164  1.00  0.00           H  
ATOM    748 HD13 LEU   110     -19.616 -11.895   0.579  1.00  0.00           H  
ATOM    749  CD2 LEU   110     -21.098 -13.820   1.826  1.00  0.00           C  
ATOM    750 HD21 LEU   110     -21.645 -14.167   2.696  1.00  0.00           H  
ATOM    751 HD22 LEU   110     -21.712 -13.318   1.079  1.00  0.00           H  
ATOM    752 HD23 LEU   110     -20.607 -14.633   1.281  1.00  0.00           H  
ATOM    753  C   LEU   110     -18.865 -15.005   5.641  1.00  0.00           C  
ATOM    754  O   LEU   110     -17.881 -15.609   5.175  1.00  0.00           O  
ATOM    755  N   ASP   111     -19.122 -15.023   6.978  1.00  0.00           N  
ATOM    756  H   ASP   111     -19.967 -14.530   7.207  1.00  0.00           H  
ATOM    757  CA  ASP   111     -18.229 -15.610   7.993  1.00  0.00           C  
ATOM    758  HA  ASP   111     -17.664 -16.356   7.444  1.00  0.00           H  
ATOM    759  CB  ASP   111     -17.329 -14.598   8.660  1.00  0.00           C  
ATOM    760  HB1 ASP   111     -16.854 -14.894   9.600  1.00  0.00           H  
ATOM    761  HB2 ASP   111     -17.867 -13.727   9.018  1.00  0.00           H  
ATOM    762  CG  ASP   111     -16.226 -14.092   7.746  1.00  0.00           C  
ATOM    763  OD1 ASP   111     -15.760 -14.754   6.789  1.00  0.00           O  
ATOM    764  OD2 ASP   111     -15.835 -12.914   7.981  1.00  0.00           O1-
ATOM    765  C   ASP   111     -18.839 -16.508   9.152  1.00  0.00           C  
ATOM    766  O   ASP   111     -18.115 -17.142   9.900  1.00  0.00           O  
ATOM    767  N   ASP   112     -20.141 -16.636   9.272  1.00  0.00           N  
ATOM    768  H   ASP   112     -20.656 -16.227   8.505  1.00  0.00           H  
ATOM    769  CA  ASP   112     -20.861 -17.234  10.369  1.00  0.00           C  
ATOM    770  HA  ASP   112     -20.251 -17.113  11.266  1.00  0.00           H  
ATOM    771  CB  ASP   112     -22.165 -16.548  10.623  1.00  0.00           C  
ATOM    772  HB1 ASP   112     -22.669 -17.166  11.360  1.00  0.00           H  
ATOM    773  HB2 ASP   112     -22.736 -16.644   9.702  1.00  0.00           H  
ATOM    774  CG  ASP   112     -22.019 -15.020  11.008  1.00  0.00           C  
ATOM    775  OD1 ASP   112     -23.075 -14.440  11.389  1.00  0.00           O  
ATOM    776  OD2 ASP   112     -20.922 -14.435  10.921  1.00  0.00           O1-
ATOM    777  C   ASP   112     -20.977 -18.782  10.140  1.00  0.00           C  
ATOM    778  O   ASP   112     -20.533 -19.293   9.138  1.00  0.00           O  
ATOM    779  N   GLN   113     -21.529 -19.523  11.116  1.00  0.00           N  
ATOM    780  H   GLN   113     -21.751 -19.095  11.999  1.00  0.00           H  
ATOM    781  CA  GLN   113     -21.937 -20.949  10.843  1.00  0.00           C  
ATOM    782  HA  GLN   113     -21.134 -21.595  10.495  1.00  0.00           H  
ATOM    783  CB  GLN   113     -22.345 -21.579  12.206  1.00  0.00           C  
ATOM    784  HB1 GLN   113     -23.104 -20.995  12.711  1.00  0.00           H  
ATOM    785  HB2 GLN   113     -21.460 -21.544  12.841  1.00  0.00           H  
ATOM    786  CG  GLN   113     -22.646 -23.077  12.120  1.00  0.00           C  
ATOM    787  HG1 GLN   113     -22.480 -23.477  13.121  1.00  0.00           H  
ATOM    788  HG2 GLN   113     -21.955 -23.440  11.364  1.00  0.00           H  
ATOM    789  CD  GLN   113     -24.029 -23.387  11.768  1.00  0.00           C  
ATOM    790  OE1 GLN   113     -24.846 -22.504  11.610  1.00  0.00           O  
ATOM    791  NE2 GLN   113     -24.330 -24.652  11.717  1.00  0.00           N  
ATOM    792 HE21 GLN   113     -23.607 -25.315  11.974  1.00  0.00           H  
ATOM    793 HE22 GLN   113     -25.323 -24.831  11.665  1.00  0.00           H  
ATOM    794  C   GLN   113     -23.051 -21.040   9.777  1.00  0.00           C  
ATOM    795  O   GLN   113     -23.090 -22.130   9.132  1.00  0.00           O  
ATOM    796  N   ASN   114     -23.892 -19.996   9.523  1.00  0.00           N  
ATOM    797  H   ASN   114     -23.772 -19.153  10.075  1.00  0.00           H  
ATOM    798  CA  ASN   114     -24.976 -19.991   8.520  1.00  0.00           C  
ATOM    799  HA  ASN   114     -24.989 -20.944   7.991  1.00  0.00           H  
ATOM    800  CB  ASN   114     -26.355 -19.766   9.189  1.00  0.00           C  
ATOM    801  HB1 ASN   114     -26.388 -18.913   9.857  1.00  0.00           H  
ATOM    802  HB2 ASN   114     -26.504 -20.737   9.661  1.00  0.00           H  
ATOM    803  CG  ASN   114     -27.544 -19.439   8.279  1.00  0.00           C  
ATOM    804  OD1 ASN   114     -27.871 -18.313   7.998  1.00  0.00           O  
ATOM    805  ND2 ASN   114     -28.098 -20.439   7.631  1.00  0.00           N  
ATOM    806 HD21 ASN   114     -27.693 -21.347   7.746  1.00  0.00           H  
ATOM    807 HD22 ASN   114     -28.890 -20.157   7.073  1.00  0.00           H  
ATOM    808  C   ASN   114     -24.851 -18.877   7.381  1.00  0.00           C  
ATOM    809  O   ASN   114     -24.320 -17.832   7.734  1.00  0.00           O  
ATOM    810  N   ILE   115     -25.420 -19.098   6.170  1.00  0.00           N  
ATOM    811  H   ILE   115     -25.739 -20.052   6.054  1.00  0.00           H  
ATOM    812  CA  ILE   115     -25.843 -18.141   5.190  1.00  0.00           C  
ATOM    813  HA  ILE   115     -25.819 -17.098   5.504  1.00  0.00           H  
ATOM    814  CB  ILE   115     -24.966 -18.208   3.904  1.00  0.00           C  
ATOM    815  HB  ILE   115     -25.038 -19.245   3.552  1.00  0.00           H  
ATOM    816  CG2 ILE   115     -25.510 -17.269   2.862  1.00  0.00           C  
ATOM    817 HG21 ILE   115     -24.890 -17.309   1.960  1.00  0.00           H  
ATOM    818 HG22 ILE   115     -26.522 -17.465   2.500  1.00  0.00           H  
ATOM    819 HG23 ILE   115     -25.514 -16.280   3.300  1.00  0.00           H  
ATOM    820  CG1 ILE   115     -23.494 -17.697   4.275  1.00  0.00           C  
ATOM    821 HG11 ILE   115     -23.062 -18.292   5.077  1.00  0.00           H  
ATOM    822 HG12 ILE   115     -23.499 -16.654   4.575  1.00  0.00           H  
ATOM    823  CD  ILE   115     -22.481 -17.961   3.185  1.00  0.00           C  
ATOM    824  HD1 ILE   115     -22.666 -18.952   2.775  1.00  0.00           H  
ATOM    825  HD2 ILE   115     -22.632 -17.259   2.358  1.00  0.00           H  
ATOM    826  HD3 ILE   115     -21.480 -17.917   3.587  1.00  0.00           H  
ATOM    827  C   ILE   115     -27.265 -18.623   4.789  1.00  0.00           C  
ATOM    828  O   ILE   115     -27.510 -19.784   4.653  1.00  0.00           O  
ATOM    829  N   SER   116     -28.086 -17.614   4.648  1.00  0.00           N  
ATOM    830  H   SER   116     -27.837 -16.663   4.853  1.00  0.00           H  
ATOM    831  CA  SER   116     -29.485 -17.793   4.148  1.00  0.00           C  
ATOM    832  HA  SER   116     -29.650 -18.863   4.001  1.00  0.00           H  
ATOM    833  CB  SER   116     -30.508 -17.416   5.264  1.00  0.00           C  
ATOM    834  HB1 SER   116     -31.548 -17.505   4.914  1.00  0.00           H  
ATOM    835  HB2 SER   116     -30.371 -16.377   5.557  1.00  0.00           H  
ATOM    836  OG  SER   116     -30.261 -18.192   6.388  1.00  0.00           O  
ATOM    837  HG  SER   116     -29.467 -17.860   6.802  1.00  0.00           H  
ATOM    838  C   SER   116     -29.764 -17.143   2.747  1.00  0.00           C  
ATOM    839  O   SER   116     -29.584 -15.910   2.764  1.00  0.00           O  
ATOM    840  N   ILE   117     -30.195 -17.868   1.710  1.00  0.00           N  
ATOM    841  H   ILE   117     -30.163 -18.872   1.816  1.00  0.00           H  
ATOM    842  CA  ILE   117     -30.504 -17.303   0.390  1.00  0.00           C  
ATOM    843  HA  ILE   117     -30.522 -16.211   0.456  1.00  0.00           H  
ATOM    844  CB  ILE   117     -29.358 -17.712  -0.635  1.00  0.00           C  
ATOM    845  HB  ILE   117     -29.531 -18.774  -0.865  1.00  0.00           H  
ATOM    846  CG2 ILE   117     -29.687 -16.816  -1.878  1.00  0.00           C  
ATOM    847 HG21 ILE   117     -28.957 -16.956  -2.674  1.00  0.00           H  
ATOM    848 HG22 ILE   117     -30.653 -17.176  -2.242  1.00  0.00           H  
ATOM    849 HG23 ILE   117     -29.695 -15.796  -1.520  1.00  0.00           H  
ATOM    850  CG1 ILE   117     -27.928 -17.449  -0.053  1.00  0.00           C  
ATOM    851 HG11 ILE   117     -27.819 -18.154   0.775  1.00  0.00           H  
ATOM    852 HG12 ILE   117     -27.813 -16.418   0.255  1.00  0.00           H  
ATOM    853  CD  ILE   117     -26.648 -17.761  -0.836  1.00  0.00           C  
ATOM    854  HD1 ILE   117     -26.675 -18.825  -1.040  1.00  0.00           H  
ATOM    855  HD2 ILE   117     -26.633 -17.024  -1.641  1.00  0.00           H  
ATOM    856  HD3 ILE   117     -25.797 -17.652  -0.161  1.00  0.00           H  
ATOM    857  C   ILE   117     -31.892 -17.795  -0.057  1.00  0.00           C  
ATOM    858  O   ILE   117     -32.122 -19.025  -0.093  1.00  0.00           O  
ATOM    859  N   ALA   118     -32.776 -16.849  -0.365  1.00  0.00           N  
ATOM    860  H   ALA   118     -32.550 -15.875  -0.193  1.00  0.00           H  
ATOM    861  CA  ALA   118     -34.130 -17.161  -0.865  1.00  0.00           C  
ATOM    862  HA  ALA   118     -34.261 -18.220  -0.660  1.00  0.00           H  
ATOM    863  CB  ALA   118     -35.156 -16.372  -0.120  1.00  0.00           C  
ATOM    864  HB1 ALA   118     -35.280 -15.378  -0.558  1.00  0.00           H  
ATOM    865  HB2 ALA   118     -36.085 -16.919  -0.246  1.00  0.00           H  
ATOM    866  HB3 ALA   118     -34.878 -16.376   0.935  1.00  0.00           H  
ATOM    867  C   ALA   118     -34.326 -16.948  -2.371  1.00  0.00           C  
ATOM    868  O   ALA   118     -33.677 -16.101  -3.039  1.00  0.00           O  
ATOM    869  N   GLY   119     -35.280 -17.662  -2.950  1.00  0.00           N  
ATOM    870  H   GLY   119     -35.685 -18.424  -2.417  1.00  0.00           H  
ATOM    871  CA  GLY   119     -35.712 -17.623  -4.375  1.00  0.00           C  
ATOM    872  HA1 GLY   119     -35.104 -18.324  -4.944  1.00  0.00           H  
ATOM    873  HA2 GLY   119     -35.480 -16.656  -4.823  1.00  0.00           H  
ATOM    874  C   GLY   119     -37.215 -17.818  -4.477  1.00  0.00           C  
ATOM    875  O   GLY   119     -37.803 -18.613  -3.775  1.00  0.00           O  
ATOM    876  N   HIS   120     -37.818 -17.113  -5.474  1.00  0.00           N  
ATOM    877  H   HIS   120     -37.273 -16.544  -6.116  1.00  0.00           H  
ATOM    878  CA  HIS   120     -39.289 -17.095  -5.679  1.00  0.00           C  
ATOM    879  HA  HIS   120     -39.728 -17.227  -4.686  1.00  0.00           H  
ATOM    880  CB  HIS   120     -39.732 -15.743  -6.362  1.00  0.00           C  
ATOM    881  HB1 HIS   120     -39.379 -15.777  -7.392  1.00  0.00           H  
ATOM    882  HB2 HIS   120     -39.280 -14.915  -5.825  1.00  0.00           H  
ATOM    883  CG  HIS   120     -41.220 -15.499  -6.536  1.00  0.00           C  
ATOM    884  ND1 HIS   120     -41.820 -14.833  -7.647  1.00  0.00           N  
ATOM    885  CE1 HIS   120     -43.138 -14.745  -7.373  1.00  0.00           C  
ATOM    886  HE1 HIS   120     -43.908 -14.424  -8.057  1.00  0.00           H  
ATOM    887  NE2 HIS   120     -43.323 -15.276  -6.168  1.00  0.00           N  
ATOM    888  HE2 HIS   120     -44.197 -15.639  -5.794  1.00  0.00           H  
ATOM    889  CD2 HIS   120     -42.157 -15.790  -5.640  1.00  0.00           C  
ATOM    890  HD2 HIS   120     -41.910 -16.385  -4.770  1.00  0.00           H  
ATOM    891  C   HIS   120     -39.739 -18.248  -6.532  1.00  0.00           C  
ATOM    892  O   HIS   120     -39.313 -18.226  -7.646  1.00  0.00           O  
ATOM    893  N   THR   121     -40.506 -19.135  -6.010  1.00  0.00           N  
ATOM    894  H   THR   121     -40.912 -18.970  -5.104  1.00  0.00           H  
ATOM    895  CA  THR   121     -40.880 -20.369  -6.672  1.00  0.00           C  
ATOM    896  HA  THR   121     -40.043 -20.822  -7.205  1.00  0.00           H  
ATOM    897  CB  THR   121     -41.472 -21.187  -5.525  1.00  0.00           C  
ATOM    898  HB  THR   121     -42.267 -20.583  -5.097  1.00  0.00           H  
ATOM    899  CG2 THR   121     -42.218 -22.433  -5.916  1.00  0.00           C  
ATOM    900 HG21 THR   121     -43.153 -22.085  -6.353  1.00  0.00           H  
ATOM    901 HG22 THR   121     -41.692 -23.055  -6.647  1.00  0.00           H  
ATOM    902 HG23 THR   121     -42.631 -23.042  -5.112  1.00  0.00           H  
ATOM    903  OG1 THR   121     -40.624 -21.473  -4.479  1.00  0.00           O  
ATOM    904  HG1 THR   121     -40.477 -20.611  -4.094  1.00  0.00           H  
ATOM    905  C   THR   121     -41.914 -19.883  -7.778  1.00  0.00           C  
ATOM    906  O   THR   121     -42.839 -19.143  -7.466  1.00  0.00           O  
ATOM    907  N   PHE   122     -41.688 -20.331  -9.028  1.00  0.00           N  
ATOM    908  H   PHE   122     -40.893 -20.915  -9.221  1.00  0.00           H  
ATOM    909  CA  PHE   122     -42.514 -19.932 -10.165  1.00  0.00           C  
ATOM    910  HA  PHE   122     -43.535 -19.752  -9.823  1.00  0.00           H  
ATOM    911  CB  PHE   122     -42.053 -18.515 -10.697  1.00  0.00           C  
ATOM    912  HB1 PHE   122     -41.023 -18.533 -11.047  1.00  0.00           H  
ATOM    913  HB2 PHE   122     -42.041 -17.838  -9.848  1.00  0.00           H  
ATOM    914  CG  PHE   122     -42.990 -17.796 -11.659  1.00  0.00           C  
ATOM    915  CD1 PHE   122     -42.772 -18.045 -13.050  1.00  0.00           C  
ATOM    916  HD1 PHE   122     -41.950 -18.672 -13.363  1.00  0.00           H  
ATOM    917  CE1 PHE   122     -43.663 -17.436 -13.941  1.00  0.00           C  
ATOM    918  HE1 PHE   122     -43.499 -17.557 -15.008  1.00  0.00           H  
ATOM    919  CZ  PHE   122     -44.735 -16.620 -13.457  1.00  0.00           C  
ATOM    920  HZ  PHE   122     -45.446 -16.184 -14.143  1.00  0.00           H  
ATOM    921  CE2 PHE   122     -44.897 -16.353 -12.105  1.00  0.00           C  
ATOM    922  HE2 PHE   122     -45.689 -15.672 -11.824  1.00  0.00           H  
ATOM    923  CD2 PHE   122     -44.093 -17.032 -11.193  1.00  0.00           C  
ATOM    924  HD2 PHE   122     -44.223 -16.880 -10.139  1.00  0.00           H  
ATOM    925  C   PHE   122     -42.633 -20.992 -11.228  1.00  0.00           C  
ATOM    926  O   PHE   122     -41.801 -21.034 -12.224  1.00  0.00           O  
ATOM    927  N   ILE   123     -43.688 -21.839 -11.171  1.00  0.00           N  
ATOM    928  H   ILE   123     -44.287 -21.749 -10.355  1.00  0.00           H  
ATOM    929  CA  ILE   123     -43.694 -23.138 -11.793  1.00  0.00           C  
ATOM    930  HA  ILE   123     -42.741 -23.659 -11.751  1.00  0.00           H  
ATOM    931  CB  ILE   123     -44.730 -24.053 -11.055  1.00  0.00           C  
ATOM    932  HB  ILE   123     -44.585 -25.069 -11.409  1.00  0.00           H  
ATOM    933  CG2 ILE   123     -44.429 -24.283  -9.512  1.00  0.00           C  
ATOM    934 HG21 ILE   123     -44.986 -23.535  -8.952  1.00  0.00           H  
ATOM    935 HG22 ILE   123     -44.652 -25.259  -9.094  1.00  0.00           H  
ATOM    936 HG23 ILE   123     -43.366 -24.070  -9.384  1.00  0.00           H  
ATOM    937  CG1 ILE   123     -46.172 -23.635 -11.281  1.00  0.00           C  
ATOM    938 HG11 ILE   123     -46.348 -23.312 -12.308  1.00  0.00           H  
ATOM    939 HG12 ILE   123     -46.511 -22.813 -10.647  1.00  0.00           H  
ATOM    940  CD  ILE   123     -47.198 -24.809 -11.026  1.00  0.00           C  
ATOM    941  HD1 ILE   123     -48.197 -24.474 -10.783  1.00  0.00           H  
ATOM    942  HD2 ILE   123     -47.262 -25.335 -11.975  1.00  0.00           H  
ATOM    943  HD3 ILE   123     -46.940 -25.432 -10.165  1.00  0.00           H  
ATOM    944  C   ILE   123     -43.975 -23.144 -13.307  1.00  0.00           C  
ATOM    945  O   ILE   123     -43.712 -24.140 -13.964  1.00  0.00           O  
ATOM    946  N   ASP   124     -44.545 -22.047 -13.836  1.00  0.00           N  
ATOM    947  H   ASP   124     -44.779 -21.348 -13.142  1.00  0.00           H  
ATOM    948  CA  ASP   124     -44.668 -21.841 -15.319  1.00  0.00           C  
ATOM    949  HA  ASP   124     -45.145 -22.731 -15.724  1.00  0.00           H  
ATOM    950  CB  ASP   124     -45.417 -20.574 -15.665  1.00  0.00           C  
ATOM    951  HB1 ASP   124     -45.502 -20.547 -16.757  1.00  0.00           H  
ATOM    952  HB2 ASP   124     -44.866 -19.658 -15.460  1.00  0.00           H  
ATOM    953  CG  ASP   124     -46.845 -20.597 -15.194  1.00  0.00           C  
ATOM    954  OD1 ASP   124     -47.097 -20.275 -14.028  1.00  0.00           O  
ATOM    955  OD2 ASP   124     -47.693 -20.968 -15.976  1.00  0.00           O1-
ATOM    956  C   ASP   124     -43.349 -21.654 -15.962  1.00  0.00           C  
ATOM    957  O   ASP   124     -43.225 -21.681 -17.203  1.00  0.00           O  
ATOM    958  N   ARG   125     -42.268 -21.416 -15.199  1.00  0.00           N  
ATOM    959  H   ARG   125     -42.456 -21.303 -14.218  1.00  0.00           H  
ATOM    960  CA  ARG   125     -40.854 -21.270 -15.654  1.00  0.00           C  
ATOM    961  HA  ARG   125     -40.821 -21.551 -16.704  1.00  0.00           H  
ATOM    962  CB  ARG   125     -40.335 -19.815 -15.615  1.00  0.00           C  
ATOM    963  HB1 ARG   125     -39.353 -19.848 -16.075  1.00  0.00           H  
ATOM    964  HB2 ARG   125     -40.326 -19.531 -14.567  1.00  0.00           H  
ATOM    965  CG  ARG   125     -41.142 -18.735 -16.328  1.00  0.00           C  
ATOM    966  HG1 ARG   125     -42.201 -18.780 -16.058  1.00  0.00           H  
ATOM    967  HG2 ARG   125     -41.129 -18.811 -17.409  1.00  0.00           H  
ATOM    968  CD  ARG   125     -40.604 -17.306 -16.073  1.00  0.00           C  
ATOM    969  HD1 ARG   125     -40.514 -17.184 -14.992  1.00  0.00           H  
ATOM    970  HD2 ARG   125     -41.274 -16.530 -16.467  1.00  0.00           H  
ATOM    971  NE  ARG   125     -39.275 -17.116 -16.663  1.00  0.00           N  
ATOM    972  HE  ARG   125     -38.777 -17.779 -17.228  1.00  0.00           H  
ATOM    973  CZ  ARG   125     -38.395 -16.236 -16.321  1.00  0.00           C  
ATOM    974  NH1 ARG   125     -38.749 -15.155 -15.674  1.00  0.00           N1+
ATOM    975 HH11 ARG   125     -39.705 -14.898 -15.845  1.00  0.00           H  
ATOM    976 HH12 ARG   125     -38.028 -14.509 -15.376  1.00  0.00           H  
ATOM    977  NH2 ARG   125     -37.186 -16.478 -16.695  1.00  0.00           N  
ATOM    978 HH21 ARG   125     -36.972 -17.312 -17.218  1.00  0.00           H  
ATOM    979 HH22 ARG   125     -36.427 -15.914 -16.343  1.00  0.00           H  
ATOM    980  C   ARG   125     -39.917 -22.295 -14.924  1.00  0.00           C  
ATOM    981  O   ARG   125     -39.149 -21.772 -14.106  1.00  0.00           O  
ATOM    982  N   PRO   126     -40.118 -23.620 -15.053  1.00  0.00           N  
ATOM    983  CD  PRO   126     -40.861 -24.154 -16.152  1.00  0.00           C  
ATOM    984  HD1 PRO   126     -40.304 -23.940 -17.059  1.00  0.00           H  
ATOM    985  HD2 PRO   126     -41.871 -23.749 -16.192  1.00  0.00           H  
ATOM    986  CG  PRO   126     -41.007 -25.632 -15.803  1.00  0.00           C  
ATOM    987  HG1 PRO   126     -40.946 -26.231 -16.715  1.00  0.00           H  
ATOM    988  HG2 PRO   126     -41.890 -25.903 -15.212  1.00  0.00           H  
ATOM    989  CB  PRO   126     -39.902 -25.934 -14.886  1.00  0.00           C  
ATOM    990  HB1 PRO   126     -39.041 -26.273 -15.459  1.00  0.00           H  
ATOM    991  HB2 PRO   126     -40.199 -26.682 -14.161  1.00  0.00           H  
ATOM    992  CA  PRO   126     -39.710 -24.637 -14.060  1.00  0.00           C  
ATOM    993  HA  PRO   126     -40.312 -24.654 -13.149  1.00  0.00           H  
ATOM    994  C   PRO   126     -38.237 -24.611 -13.617  1.00  0.00           C  
ATOM    995  O   PRO   126     -37.965 -25.188 -12.528  1.00  0.00           O  
ATOM    996  N   ASN   127     -37.355 -23.897 -14.313  1.00  0.00           N  
ATOM    997  H   ASN   127     -37.674 -23.422 -15.153  1.00  0.00           H  
ATOM    998  CA  ASN   127     -35.948 -23.661 -13.899  1.00  0.00           C  
ATOM    999  HA  ASN   127     -35.597 -24.347 -13.129  1.00  0.00           H  
ATOM   1000  CB  ASN   127     -35.102 -23.887 -15.139  1.00  0.00           C  
ATOM   1001  HB1 ASN   127     -34.061 -23.607 -14.959  1.00  0.00           H  
ATOM   1002  HB2 ASN   127     -35.606 -23.454 -16.004  1.00  0.00           H  
ATOM   1003  CG  ASN   127     -35.036 -25.395 -15.436  1.00  0.00           C  
ATOM   1004  OD1 ASN   127     -35.714 -25.887 -16.328  1.00  0.00           O  
ATOM   1005  ND2 ASN   127     -34.276 -26.195 -14.692  1.00  0.00           N  
ATOM   1006 HD21 ASN   127     -33.669 -25.843 -13.964  1.00  0.00           H  
ATOM   1007 HD22 ASN   127     -34.296 -27.152 -15.011  1.00  0.00           H  
ATOM   1008  C   ASN   127     -35.631 -22.299 -13.219  1.00  0.00           C  
ATOM   1009  O   ASN   127     -34.423 -22.110 -12.915  1.00  0.00           O  
ATOM   1010  N   TYR   128     -36.709 -21.526 -12.901  1.00  0.00           N  
ATOM   1011  H   TYR   128     -37.606 -21.873 -13.202  1.00  0.00           H  
ATOM   1012  CA  TYR   128     -36.558 -20.188 -12.425  1.00  0.00           C  
ATOM   1013  HA  TYR   128     -35.809 -19.676 -13.024  1.00  0.00           H  
ATOM   1014  CB  TYR   128     -37.956 -19.491 -12.533  1.00  0.00           C  
ATOM   1015  HB1 TYR   128     -38.701 -20.032 -11.956  1.00  0.00           H  
ATOM   1016  HB2 TYR   128     -38.208 -19.435 -13.591  1.00  0.00           H  
ATOM   1017  CG  TYR   128     -37.934 -18.038 -12.092  1.00  0.00           C  
ATOM   1018  CD1 TYR   128     -37.291 -17.056 -12.966  1.00  0.00           C  
ATOM   1019  HD1 TYR   128     -36.904 -17.353 -13.934  1.00  0.00           H  
ATOM   1020  CE1 TYR   128     -37.329 -15.674 -12.652  1.00  0.00           C  
ATOM   1021  HE1 TYR   128     -36.903 -14.935 -13.313  1.00  0.00           H  
ATOM   1022  CZ  TYR   128     -38.005 -15.296 -11.505  1.00  0.00           C  
ATOM   1023  OH  TYR   128     -38.161 -13.977 -11.185  1.00  0.00           O  
ATOM   1024  HH  TYR   128     -38.641 -13.890 -10.368  1.00  0.00           H  
ATOM   1025  CE2 TYR   128     -38.562 -16.207 -10.592  1.00  0.00           C  
ATOM   1026  HE2 TYR   128     -38.988 -15.912  -9.641  1.00  0.00           H  
ATOM   1027  CD2 TYR   128     -38.468 -17.580 -10.825  1.00  0.00           C  
ATOM   1028  HD2 TYR   128     -38.943 -18.293 -10.179  1.00  0.00           H  
ATOM   1029  C   TYR   128     -36.036 -20.142 -11.009  1.00  0.00           C  
ATOM   1030  O   TYR   128     -36.799 -20.573 -10.152  1.00  0.00           O  
ATOM   1031  N   GLN   129     -34.877 -19.526 -10.645  1.00  0.00           N  
ATOM   1032  H   GLN   129     -34.244 -19.255 -11.382  1.00  0.00           H  
ATOM   1033  CA  GLN   129     -34.256 -19.393  -9.328  1.00  0.00           C  
ATOM   1034  HA  GLN   129     -33.285 -18.935  -9.485  1.00  0.00           H  
ATOM   1035  CB  GLN   129     -35.155 -18.350  -8.524  1.00  0.00           C  
ATOM   1036  HB1 GLN   129     -34.826 -18.336  -7.489  1.00  0.00           H  
ATOM   1037  HB2 GLN   129     -36.183 -18.711  -8.462  1.00  0.00           H  
ATOM   1038  CG  GLN   129     -35.131 -16.998  -9.187  1.00  0.00           C  
ATOM   1039  HG1 GLN   129     -35.399 -16.927 -10.237  1.00  0.00           H  
ATOM   1040  HG2 GLN   129     -34.092 -16.664  -9.260  1.00  0.00           H  
ATOM   1041  CD  GLN   129     -35.770 -15.855  -8.404  1.00  0.00           C  
ATOM   1042  OE1 GLN   129     -36.201 -15.921  -7.242  1.00  0.00           O  
ATOM   1043  NE2 GLN   129     -35.967 -14.715  -9.099  1.00  0.00           N  
ATOM   1044 HE21 GLN   129     -35.403 -14.489  -9.900  1.00  0.00           H  
ATOM   1045 HE22 GLN   129     -36.382 -13.961  -8.564  1.00  0.00           H  
ATOM   1046  C   GLN   129     -34.121 -20.797  -8.681  1.00  0.00           C  
ATOM   1047  O   GLN   129     -33.628 -21.725  -9.314  1.00  0.00           O  
ATOM   1048  N   PHE   130     -34.674 -21.042  -7.521  1.00  0.00           N  
ATOM   1049  H   PHE   130     -35.344 -20.437  -7.071  1.00  0.00           H  
ATOM   1050  CA  PHE   130     -34.698 -22.341  -6.845  1.00  0.00           C  
ATOM   1051  HA  PHE   130     -33.815 -22.926  -7.103  1.00  0.00           H  
ATOM   1052  CB  PHE   130     -34.471 -22.079  -5.334  1.00  0.00           C  
ATOM   1053  HB1 PHE   130     -34.483 -23.057  -4.838  1.00  0.00           H  
ATOM   1054  HB2 PHE   130     -35.328 -21.495  -4.989  1.00  0.00           H  
ATOM   1055  CG  PHE   130     -33.198 -21.424  -4.907  1.00  0.00           C  
ATOM   1056  CD1 PHE   130     -33.131 -20.540  -3.823  1.00  0.00           C  
ATOM   1057  HD1 PHE   130     -34.067 -20.321  -3.321  1.00  0.00           H  
ATOM   1058  CE1 PHE   130     -31.974 -19.935  -3.378  1.00  0.00           C  
ATOM   1059  HE1 PHE   130     -32.044 -19.202  -2.592  1.00  0.00           H  
ATOM   1060  CZ  PHE   130     -30.763 -20.091  -4.082  1.00  0.00           C  
ATOM   1061  HZ  PHE   130     -29.940 -19.453  -3.796  1.00  0.00           H  
ATOM   1062  CE2 PHE   130     -30.764 -21.124  -5.022  1.00  0.00           C  
ATOM   1063  HE2 PHE   130     -29.812 -21.305  -5.508  1.00  0.00           H  
ATOM   1064  CD2 PHE   130     -31.931 -21.837  -5.393  1.00  0.00           C  
ATOM   1065  HD2 PHE   130     -31.988 -22.657  -6.096  1.00  0.00           H  
ATOM   1066  C   PHE   130     -35.929 -23.319  -7.142  1.00  0.00           C  
ATOM   1067  O   PHE   130     -36.211 -24.263  -6.426  1.00  0.00           O  
ATOM   1068  N   THR   131     -36.748 -23.077  -8.154  1.00  0.00           N  
ATOM   1069  H   THR   131     -36.473 -22.326  -8.771  1.00  0.00           H  
ATOM   1070  CA  THR   131     -38.005 -23.779  -8.581  1.00  0.00           C  
ATOM   1071  HA  THR   131     -38.700 -23.732  -7.743  1.00  0.00           H  
ATOM   1072  CB  THR   131     -38.673 -23.093  -9.814  1.00  0.00           C  
ATOM   1073  HB  THR   131     -37.895 -23.079 -10.572  1.00  0.00           H  
ATOM   1074  CG2 THR   131     -39.905 -23.711 -10.343  1.00  0.00           C  
ATOM   1075 HG21 THR   131     -40.363 -23.115 -11.128  1.00  0.00           H  
ATOM   1076 HG22 THR   131     -39.719 -24.746 -10.650  1.00  0.00           H  
ATOM   1077 HG23 THR   131     -40.652 -23.715  -9.548  1.00  0.00           H  
ATOM   1078  OG1 THR   131     -39.032 -21.759  -9.528  1.00  0.00           O  
ATOM   1079  HG1 THR   131     -38.197 -21.326  -9.711  1.00  0.00           H  
ATOM   1080  C   THR   131     -37.800 -25.271  -8.843  1.00  0.00           C  
ATOM   1081  O   THR   131     -38.743 -26.079  -8.661  1.00  0.00           O  
ATOM   1082  N   ASN   132     -36.595 -25.705  -9.250  1.00  0.00           N  
ATOM   1083  H   ASN   132     -35.887 -25.008  -9.468  1.00  0.00           H  
ATOM   1084  CA  ASN   132     -36.347 -27.118  -9.549  1.00  0.00           C  
ATOM   1085  HA  ASN   132     -37.332 -27.507  -9.817  1.00  0.00           H  
ATOM   1086  CB  ASN   132     -35.416 -27.263 -10.758  1.00  0.00           C  
ATOM   1087  HB1 ASN   132     -34.364 -27.127 -10.545  1.00  0.00           H  
ATOM   1088  HB2 ASN   132     -35.626 -26.475 -11.488  1.00  0.00           H  
ATOM   1089  CG  ASN   132     -35.530 -28.652 -11.435  1.00  0.00           C  
ATOM   1090  OD1 ASN   132     -36.628 -29.268 -11.503  1.00  0.00           O  
ATOM   1091  ND2 ASN   132     -34.520 -29.214 -12.047  1.00  0.00           N  
ATOM   1092 HD21 ASN   132     -33.603 -28.796 -12.084  1.00  0.00           H  
ATOM   1093 HD22 ASN   132     -34.808 -30.082 -12.477  1.00  0.00           H  
ATOM   1094  C   ASN   132     -35.723 -27.914  -8.392  1.00  0.00           C  
ATOM   1095  O   ASN   132     -35.580 -29.111  -8.524  1.00  0.00           O  
ATOM   1096  N   LEU   133     -35.384 -27.232  -7.252  1.00  0.00           N  
ATOM   1097  H   LEU   133     -35.655 -26.258  -7.228  1.00  0.00           H  
ATOM   1098  CA  LEU   133     -34.508 -27.730  -6.144  1.00  0.00           C  
ATOM   1099  HA  LEU   133     -33.560 -28.050  -6.588  1.00  0.00           H  
ATOM   1100  CB  LEU   133     -34.139 -26.529  -5.179  1.00  0.00           C  
ATOM   1101  HB1 LEU   133     -34.988 -26.209  -4.575  1.00  0.00           H  
ATOM   1102  HB2 LEU   133     -33.914 -25.680  -5.819  1.00  0.00           H  
ATOM   1103  CG  LEU   133     -32.893 -26.774  -4.367  1.00  0.00           C  
ATOM   1104  HG  LEU   133     -32.789 -27.786  -3.965  1.00  0.00           H  
ATOM   1105  CD1 LEU   133     -31.692 -26.531  -5.270  1.00  0.00           C  
ATOM   1106 HD11 LEU   133     -31.615 -27.220  -6.114  1.00  0.00           H  
ATOM   1107 HD12 LEU   133     -31.665 -25.516  -5.690  1.00  0.00           H  
ATOM   1108 HD13 LEU   133     -30.843 -26.698  -4.604  1.00  0.00           H  
ATOM   1109  CD2 LEU   133     -32.889 -25.763  -3.183  1.00  0.00           C  
ATOM   1110 HD21 LEU   133     -32.827 -24.694  -3.431  1.00  0.00           H  
ATOM   1111 HD22 LEU   133     -33.848 -25.858  -2.676  1.00  0.00           H  
ATOM   1112 HD23 LEU   133     -32.089 -26.094  -2.526  1.00  0.00           H  
ATOM   1113  C   LEU   133     -34.922 -29.004  -5.442  1.00  0.00           C  
ATOM   1114  O   LEU   133     -34.090 -29.757  -5.089  1.00  0.00           O  
ATOM   1115  N   LYS   134     -36.236 -29.325  -5.468  1.00  0.00           N  
ATOM   1116  H   LYS   134     -36.932 -28.652  -5.771  1.00  0.00           H  
ATOM   1117  CA  LYS   134     -36.748 -30.662  -5.143  1.00  0.00           C  
ATOM   1118  HA  LYS   134     -36.707 -30.916  -4.084  1.00  0.00           H  
ATOM   1119  CB  LYS   134     -38.278 -30.653  -5.461  1.00  0.00           C  
ATOM   1120  HB1 LYS   134     -38.721 -30.067  -4.657  1.00  0.00           H  
ATOM   1121  HB2 LYS   134     -38.694 -31.631  -5.208  1.00  0.00           H  
ATOM   1122  CG  LYS   134     -38.813 -30.186  -6.827  1.00  0.00           C  
ATOM   1123  HG1 LYS   134     -38.317 -30.702  -7.647  1.00  0.00           H  
ATOM   1124  HG2 LYS   134     -38.489 -29.146  -6.939  1.00  0.00           H  
ATOM   1125  CD  LYS   134     -40.346 -30.391  -6.874  1.00  0.00           C  
ATOM   1126  HD1 LYS   134     -40.906 -29.846  -6.113  1.00  0.00           H  
ATOM   1127  HD2 LYS   134     -40.518 -31.454  -6.727  1.00  0.00           H  
ATOM   1128  CE  LYS   134     -40.992 -30.079  -8.228  1.00  0.00           C  
ATOM   1129  HE1 LYS   134     -40.556 -30.742  -8.977  1.00  0.00           H  
ATOM   1130  HE2 LYS   134     -40.771 -29.041  -8.470  1.00  0.00           H  
ATOM   1131  NZ  LYS   134     -42.435 -30.211  -8.306  1.00  0.00           N1+
ATOM   1132  HZ1 LYS   134     -42.838 -30.335  -9.218  1.00  0.00           H  
ATOM   1133  HZ2 LYS   134     -42.651 -31.016  -7.733  1.00  0.00           H  
ATOM   1134  HZ3 LYS   134     -42.915 -29.458  -7.823  1.00  0.00           H  
ATOM   1135  C   LYS   134     -36.078 -31.867  -5.864  1.00  0.00           C  
ATOM   1136  O   LYS   134     -36.141 -32.969  -5.386  1.00  0.00           O  
ATOM   1137  N   ALA   135     -35.467 -31.666  -7.027  1.00  0.00           N  
ATOM   1138  H   ALA   135     -35.472 -30.737  -7.407  1.00  0.00           H  
ATOM   1139  CA  ALA   135     -34.751 -32.635  -7.797  1.00  0.00           C  
ATOM   1140  HA  ALA   135     -35.326 -33.559  -7.915  1.00  0.00           H  
ATOM   1141  CB  ALA   135     -34.477 -32.008  -9.235  1.00  0.00           C  
ATOM   1142  HB1 ALA   135     -33.957 -31.049  -9.277  1.00  0.00           H  
ATOM   1143  HB2 ALA   135     -33.799 -32.631  -9.806  1.00  0.00           H  
ATOM   1144  HB3 ALA   135     -35.429 -31.877  -9.760  1.00  0.00           H  
ATOM   1145  C   ALA   135     -33.332 -33.040  -7.259  1.00  0.00           C  
ATOM   1146  O   ALA   135     -32.808 -34.097  -7.498  1.00  0.00           O  
ATOM   1147  N   ALA   136     -32.670 -32.206  -6.440  1.00  0.00           N  
ATOM   1148  H   ALA   136     -33.171 -31.374  -6.150  1.00  0.00           H  
ATOM   1149  CA  ALA   136     -31.609 -32.576  -5.514  1.00  0.00           C  
ATOM   1150  HA  ALA   136     -31.054 -33.293  -6.114  1.00  0.00           H  
ATOM   1151  CB  ALA   136     -30.762 -31.326  -5.318  1.00  0.00           C  
ATOM   1152  HB1 ALA   136     -29.893 -31.356  -5.972  1.00  0.00           H  
ATOM   1153  HB2 ALA   136     -31.483 -30.505  -5.363  1.00  0.00           H  
ATOM   1154  HB3 ALA   136     -30.308 -31.271  -4.331  1.00  0.00           H  
ATOM   1155  C   ALA   136     -32.124 -33.231  -4.273  1.00  0.00           C  
ATOM   1156  O   ALA   136     -33.190 -32.814  -3.721  1.00  0.00           O  
ATOM   1157  N   LYS   137     -31.307 -34.180  -3.834  1.00  0.00           N  
ATOM   1158  H   LYS   137     -30.342 -34.104  -4.118  1.00  0.00           H  
ATOM   1159  CA  LYS   137     -31.704 -35.258  -2.903  1.00  0.00           C  
ATOM   1160  HA  LYS   137     -32.724 -35.100  -2.573  1.00  0.00           H  
ATOM   1161  CB  LYS   137     -31.730 -36.649  -3.534  1.00  0.00           C  
ATOM   1162  HB1 LYS   137     -31.796 -37.414  -2.750  1.00  0.00           H  
ATOM   1163  HB2 LYS   137     -30.752 -36.832  -3.985  1.00  0.00           H  
ATOM   1164  CG  LYS   137     -32.913 -36.763  -4.592  1.00  0.00           C  
ATOM   1165  HG1 LYS   137     -33.036 -35.799  -5.083  1.00  0.00           H  
ATOM   1166  HG2 LYS   137     -33.866 -37.058  -4.147  1.00  0.00           H  
ATOM   1167  CD  LYS   137     -32.370 -37.758  -5.577  1.00  0.00           C  
ATOM   1168  HD1 LYS   137     -32.169 -38.705  -5.073  1.00  0.00           H  
ATOM   1169  HD2 LYS   137     -31.417 -37.411  -5.999  1.00  0.00           H  
ATOM   1170  CE  LYS   137     -33.314 -37.895  -6.829  1.00  0.00           C  
ATOM   1171  HE1 LYS   137     -34.292 -38.156  -6.427  1.00  0.00           H  
ATOM   1172  HE2 LYS   137     -32.897 -38.734  -7.389  1.00  0.00           H  
ATOM   1173  NZ  LYS   137     -33.270 -36.705  -7.744  1.00  0.00           N1+
ATOM   1174  HZ1 LYS   137     -33.237 -35.797  -7.293  1.00  0.00           H  
ATOM   1175  HZ2 LYS   137     -32.476 -36.759  -8.360  1.00  0.00           H  
ATOM   1176  HZ3 LYS   137     -34.122 -36.634  -8.285  1.00  0.00           H  
ATOM   1177  C   LYS   137     -30.757 -35.141  -1.744  1.00  0.00           C  
ATOM   1178  O   LYS   137     -29.693 -34.577  -1.796  1.00  0.00           O  
ATOM   1179  N   LYS   138     -31.087 -35.816  -0.643  1.00  0.00           N  
ATOM   1180  H   LYS   138     -31.924 -36.387  -0.591  1.00  0.00           H  
ATOM   1181  CA  LYS   138     -30.212 -36.051   0.563  1.00  0.00           C  
ATOM   1182  HA  LYS   138     -30.047 -35.120   1.118  1.00  0.00           H  
ATOM   1183  CB  LYS   138     -31.042 -36.992   1.436  1.00  0.00           C  
ATOM   1184  HB1 LYS   138     -31.142 -37.943   0.911  1.00  0.00           H  
ATOM   1185  HB2 LYS   138     -32.027 -36.545   1.578  1.00  0.00           H  
ATOM   1186  CG  LYS   138     -30.411 -37.183   2.877  1.00  0.00           C  
ATOM   1187  HG1 LYS   138     -30.185 -36.189   3.234  1.00  0.00           H  
ATOM   1188  HG2 LYS   138     -29.494 -37.769   2.888  1.00  0.00           H  
ATOM   1189  CD  LYS   138     -31.428 -37.850   3.797  1.00  0.00           C  
ATOM   1190  HD1 LYS   138     -32.071 -38.627   3.381  1.00  0.00           H  
ATOM   1191  HD2 LYS   138     -32.012 -37.047   4.233  1.00  0.00           H  
ATOM   1192  CE  LYS   138     -30.668 -38.303   4.979  1.00  0.00           C  
ATOM   1193  HE1 LYS   138     -30.106 -37.404   5.266  1.00  0.00           H  
ATOM   1194  HE2 LYS   138     -30.024 -39.106   4.624  1.00  0.00           H  
ATOM   1195  NZ  LYS   138     -31.544 -38.742   6.151  1.00  0.00           N1+
ATOM   1196  HZ1 LYS   138     -32.225 -38.034   6.372  1.00  0.00           H  
ATOM   1197  HZ2 LYS   138     -31.949 -39.661   6.032  1.00  0.00           H  
ATOM   1198  HZ3 LYS   138     -30.941 -38.835   6.963  1.00  0.00           H  
ATOM   1199  C   LYS   138     -28.835 -36.699   0.081  1.00  0.00           C  
ATOM   1200  O   LYS   138     -28.917 -37.793  -0.501  1.00  0.00           O  
ATOM   1201  N   GLY   139     -27.685 -36.055   0.170  1.00  0.00           N  
ATOM   1202  H   GLY   139     -27.684 -35.190   0.693  1.00  0.00           H  
ATOM   1203  CA  GLY   139     -26.401 -36.556  -0.410  1.00  0.00           C  
ATOM   1204  HA1 GLY   139     -26.372 -37.634  -0.554  1.00  0.00           H  
ATOM   1205  HA2 GLY   139     -25.587 -36.429   0.309  1.00  0.00           H  
ATOM   1206  C   GLY   139     -26.084 -35.831  -1.753  1.00  0.00           C  
ATOM   1207  O   GLY   139     -24.992 -36.112  -2.282  1.00  0.00           O  
ATOM   1208  N   SER   140     -26.959 -34.955  -2.369  1.00  0.00           N  
ATOM   1209  H   SER   140     -27.858 -34.913  -1.914  1.00  0.00           H  
ATOM   1210  CA  SER   140     -26.587 -34.073  -3.490  1.00  0.00           C  
ATOM   1211  HA  SER   140     -26.046 -34.616  -4.274  1.00  0.00           H  
ATOM   1212  CB  SER   140     -27.770 -33.376  -4.202  1.00  0.00           C  
ATOM   1213  HB1 SER   140     -27.493 -32.550  -4.854  1.00  0.00           H  
ATOM   1214  HB2 SER   140     -28.439 -32.982  -3.440  1.00  0.00           H  
ATOM   1215  OG  SER   140     -28.528 -34.275  -5.022  1.00  0.00           O  
ATOM   1216  HG  SER   140     -28.079 -34.383  -5.866  1.00  0.00           H  
ATOM   1217  C   SER   140     -25.611 -32.950  -3.076  1.00  0.00           C  
ATOM   1218  O   SER   140     -25.667 -32.424  -1.955  1.00  0.00           O  
ATOM   1219  N   MET   141     -24.734 -32.448  -3.979  1.00  0.00           N  
ATOM   1220  H   MET   141     -24.584 -33.028  -4.783  1.00  0.00           H  
ATOM   1221  CA  MET   141     -23.885 -31.314  -3.596  1.00  0.00           C  
ATOM   1222  HA  MET   141     -23.659 -31.357  -2.533  1.00  0.00           H  
ATOM   1223  CB  MET   141     -22.584 -31.598  -4.364  1.00  0.00           C  
ATOM   1224  HB1 MET   141     -22.008 -30.684  -4.175  1.00  0.00           H  
ATOM   1225  HB2 MET   141     -22.775 -31.553  -5.442  1.00  0.00           H  
ATOM   1226  CG  MET   141     -21.795 -32.884  -3.971  1.00  0.00           C  
ATOM   1227  HG1 MET   141     -20.936 -33.085  -4.607  1.00  0.00           H  
ATOM   1228  HG2 MET   141     -22.413 -33.780  -4.085  1.00  0.00           H  
ATOM   1229  SD  MET   141     -20.983 -32.750  -2.315  1.00  0.00           S  
ATOM   1230  CE  MET   141     -19.515 -31.984  -2.916  1.00  0.00           C  
ATOM   1231  HE1 MET   141     -19.799 -31.023  -3.352  1.00  0.00           H  
ATOM   1232  HE2 MET   141     -18.907 -31.748  -2.042  1.00  0.00           H  
ATOM   1233  HE3 MET   141     -18.942 -32.494  -3.692  1.00  0.00           H  
ATOM   1234  C   MET   141     -24.436 -29.958  -4.015  1.00  0.00           C  
ATOM   1235  O   MET   141     -25.309 -29.819  -4.891  1.00  0.00           O  
ATOM   1236  N   VAL   142     -23.855 -28.970  -3.372  1.00  0.00           N  
ATOM   1237  H   VAL   142     -23.162 -29.170  -2.674  1.00  0.00           H  
ATOM   1238  CA  VAL   142     -24.100 -27.543  -3.611  1.00  0.00           C  
ATOM   1239  HA  VAL   142     -24.561 -27.368  -4.575  1.00  0.00           H  
ATOM   1240  CB  VAL   142     -25.064 -26.944  -2.582  1.00  0.00           C  
ATOM   1241  HB  VAL   142     -24.674 -27.090  -1.577  1.00  0.00           H  
ATOM   1242  CG1 VAL   142     -25.228 -25.468  -2.771  1.00  0.00           C  
ATOM   1243 HG11 VAL   142     -25.463 -25.112  -3.778  1.00  0.00           H  
ATOM   1244 HG12 VAL   142     -26.005 -25.164  -2.075  1.00  0.00           H  
ATOM   1245 HG13 VAL   142     -24.374 -24.935  -2.355  1.00  0.00           H  
ATOM   1246  CG2 VAL   142     -26.383 -27.626  -2.672  1.00  0.00           C  
ATOM   1247 HG21 VAL   142     -27.165 -27.028  -2.191  1.00  0.00           H  
ATOM   1248 HG22 VAL   142     -26.711 -27.808  -3.697  1.00  0.00           H  
ATOM   1249 HG23 VAL   142     -26.327 -28.570  -2.142  1.00  0.00           H  
ATOM   1250  C   VAL   142     -22.812 -26.766  -3.580  1.00  0.00           C  
ATOM   1251  O   VAL   142     -22.003 -26.926  -2.717  1.00  0.00           O  
ATOM   1252  N   TYR   143     -22.612 -25.880  -4.548  1.00  0.00           N  
ATOM   1253  H   TYR   143     -23.336 -25.618  -5.197  1.00  0.00           H  
ATOM   1254  CA  TYR   143     -21.368 -25.066  -4.635  1.00  0.00           C  
ATOM   1255  HA  TYR   143     -20.782 -25.197  -3.727  1.00  0.00           H  
ATOM   1256  CB  TYR   143     -20.499 -25.273  -5.859  1.00  0.00           C  
ATOM   1257  HB1 TYR   143     -19.494 -24.868  -5.709  1.00  0.00           H  
ATOM   1258  HB2 TYR   143     -20.897 -24.835  -6.776  1.00  0.00           H  
ATOM   1259  CG  TYR   143     -20.452 -26.809  -6.172  1.00  0.00           C  
ATOM   1260  CD1 TYR   143     -21.441 -27.354  -7.030  1.00  0.00           C  
ATOM   1261  HD1 TYR   143     -22.108 -26.660  -7.519  1.00  0.00           H  
ATOM   1262  CE1 TYR   143     -21.540 -28.750  -7.175  1.00  0.00           C  
ATOM   1263  HE1 TYR   143     -22.351 -29.268  -7.675  1.00  0.00           H  
ATOM   1264  CZ  TYR   143     -20.560 -29.580  -6.517  1.00  0.00           C  
ATOM   1265  OH  TYR   143     -20.621 -30.900  -6.713  1.00  0.00           O  
ATOM   1266  HH  TYR   143     -21.315 -31.156  -7.329  1.00  0.00           H  
ATOM   1267  CE2 TYR   143     -19.572 -29.014  -5.688  1.00  0.00           C  
ATOM   1268  HE2 TYR   143     -18.924 -29.683  -5.149  1.00  0.00           H  
ATOM   1269  CD2 TYR   143     -19.491 -27.614  -5.464  1.00  0.00           C  
ATOM   1270  HD2 TYR   143     -18.877 -27.176  -4.699  1.00  0.00           H  
ATOM   1271  C   TYR   143     -21.655 -23.611  -4.654  1.00  0.00           C  
ATOM   1272  O   TYR   143     -22.488 -23.131  -5.451  1.00  0.00           O  
ATOM   1273  N   PHE   144     -20.924 -22.720  -3.952  1.00  0.00           N  
ATOM   1274  H   PHE   144     -20.171 -23.057  -3.373  1.00  0.00           H  
ATOM   1275  CA  PHE   144     -21.214 -21.276  -3.881  1.00  0.00           C  
ATOM   1276  HA  PHE   144     -21.910 -21.036  -4.690  1.00  0.00           H  
ATOM   1277  CB  PHE   144     -21.787 -20.991  -2.550  1.00  0.00           C  
ATOM   1278  HB1 PHE   144     -21.093 -21.327  -1.778  1.00  0.00           H  
ATOM   1279  HB2 PHE   144     -22.600 -21.711  -2.472  1.00  0.00           H  
ATOM   1280  CG  PHE   144     -22.239 -19.540  -2.161  1.00  0.00           C  
ATOM   1281  CD1 PHE   144     -23.008 -18.732  -2.977  1.00  0.00           C  
ATOM   1282  HD1 PHE   144     -23.359 -19.197  -3.891  1.00  0.00           H  
ATOM   1283  CE1 PHE   144     -23.387 -17.478  -2.670  1.00  0.00           C  
ATOM   1284  HE1 PHE   144     -23.997 -16.902  -3.350  1.00  0.00           H  
ATOM   1285  CZ  PHE   144     -23.015 -16.933  -1.461  1.00  0.00           C  
ATOM   1286  HZ  PHE   144     -23.207 -15.911  -1.156  1.00  0.00           H  
ATOM   1287  CE2 PHE   144     -22.184 -17.615  -0.627  1.00  0.00           C  
ATOM   1288  HE2 PHE   144     -21.821 -17.145   0.270  1.00  0.00           H  
ATOM   1289  CD2 PHE   144     -21.679 -18.889  -0.994  1.00  0.00           C  
ATOM   1290  HD2 PHE   144     -20.990 -19.438  -0.380  1.00  0.00           H  
ATOM   1291  C   PHE   144     -19.931 -20.512  -3.975  1.00  0.00           C  
ATOM   1292  O   PHE   144     -18.962 -20.807  -3.255  1.00  0.00           O  
ATOM   1293  N   LYS   145     -19.857 -19.564  -4.950  1.00  0.00           N  
ATOM   1294  H   LYS   145     -20.710 -19.135  -5.285  1.00  0.00           H  
ATOM   1295  CA  LYS   145     -18.605 -18.777  -5.302  1.00  0.00           C  
ATOM   1296  HA  LYS   145     -17.725 -19.292  -4.896  1.00  0.00           H  
ATOM   1297  CB  LYS   145     -18.415 -18.823  -6.848  1.00  0.00           C  
ATOM   1298  HB1 LYS   145     -19.250 -18.325  -7.339  1.00  0.00           H  
ATOM   1299  HB2 LYS   145     -18.461 -19.820  -7.295  1.00  0.00           H  
ATOM   1300  CG  LYS   145     -17.087 -18.127  -7.214  1.00  0.00           C  
ATOM   1301  HG1 LYS   145     -16.308 -18.656  -6.653  1.00  0.00           H  
ATOM   1302  HG2 LYS   145     -17.224 -17.076  -6.967  1.00  0.00           H  
ATOM   1303  CD  LYS   145     -16.637 -18.339  -8.643  1.00  0.00           C  
ATOM   1304  HD1 LYS   145     -17.366 -18.088  -9.416  1.00  0.00           H  
ATOM   1305  HD2 LYS   145     -16.432 -19.399  -8.725  1.00  0.00           H  
ATOM   1306  CE  LYS   145     -15.302 -17.608  -8.943  1.00  0.00           C  
ATOM   1307  HE1 LYS   145     -14.588 -18.202  -8.378  1.00  0.00           H  
ATOM   1308  HE2 LYS   145     -15.349 -16.611  -8.513  1.00  0.00           H  
ATOM   1309  NZ  LYS   145     -15.008 -17.376 -10.403  1.00  0.00           N1+
ATOM   1310  HZ1 LYS   145     -15.786 -16.932 -10.877  1.00  0.00           H  
ATOM   1311  HZ2 LYS   145     -14.278 -16.683 -10.507  1.00  0.00           H  
ATOM   1312  HZ3 LYS   145     -14.765 -18.253 -10.833  1.00  0.00           H  
ATOM   1313  C   LYS   145     -18.642 -17.398  -4.713  1.00  0.00           C  
ATOM   1314  O   LYS   145     -19.601 -16.678  -4.794  1.00  0.00           O  
ATOM   1315  N   VAL   146     -17.515 -16.994  -4.094  1.00  0.00           N  
ATOM   1316  H   VAL   146     -16.757 -17.656  -3.963  1.00  0.00           H  
ATOM   1317  CA  VAL   146     -17.290 -15.748  -3.285  1.00  0.00           C  
ATOM   1318  HA  VAL   146     -18.198 -15.149  -3.202  1.00  0.00           H  
ATOM   1319  CB  VAL   146     -16.926 -16.200  -1.845  1.00  0.00           C  
ATOM   1320  HB  VAL   146     -15.955 -16.704  -1.810  1.00  0.00           H  
ATOM   1321  CG1 VAL   146     -16.724 -15.056  -0.914  1.00  0.00           C  
ATOM   1322 HG11 VAL   146     -15.974 -14.346  -1.258  1.00  0.00           H  
ATOM   1323 HG12 VAL   146     -17.654 -14.496  -0.981  1.00  0.00           H  
ATOM   1324 HG13 VAL   146     -16.662 -15.419   0.111  1.00  0.00           H  
ATOM   1325  CG2 VAL   146     -18.013 -17.258  -1.370  1.00  0.00           C  
ATOM   1326 HG21 VAL   146     -18.989 -16.829  -1.625  1.00  0.00           H  
ATOM   1327 HG22 VAL   146     -17.946 -18.280  -1.748  1.00  0.00           H  
ATOM   1328 HG23 VAL   146     -17.946 -17.292  -0.283  1.00  0.00           H  
ATOM   1329  C   VAL   146     -16.296 -14.921  -3.985  1.00  0.00           C  
ATOM   1330  O   VAL   146     -15.604 -15.391  -4.839  1.00  0.00           O  
ATOM   1331  N   GLY   147     -16.112 -13.646  -3.516  1.00  0.00           N  
ATOM   1332  H   GLY   147     -16.886 -13.340  -2.951  1.00  0.00           H  
ATOM   1333  CA  GLY   147     -15.078 -12.710  -3.896  1.00  0.00           C  
ATOM   1334  HA1 GLY   147     -15.335 -11.786  -3.365  1.00  0.00           H  
ATOM   1335  HA2 GLY   147     -15.172 -12.454  -4.955  1.00  0.00           H  
ATOM   1336  C   GLY   147     -13.637 -13.140  -3.539  1.00  0.00           C  
ATOM   1337  O   GLY   147     -12.821 -12.229  -3.310  1.00  0.00           O  
ATOM   1338  N   ASN   148     -13.273 -14.432  -3.649  1.00  0.00           N  
ATOM   1339  H   ASN   148     -14.030 -15.091  -3.741  1.00  0.00           H  
ATOM   1340  CA  ASN   148     -11.993 -15.106  -3.478  1.00  0.00           C  
ATOM   1341  HA  ASN   148     -11.188 -14.734  -4.118  1.00  0.00           H  
ATOM   1342  CB  ASN   148     -11.546 -14.958  -2.017  1.00  0.00           C  
ATOM   1343  HB1 ASN   148     -11.612 -13.947  -1.619  1.00  0.00           H  
ATOM   1344  HB2 ASN   148     -10.480 -15.197  -2.049  1.00  0.00           H  
ATOM   1345  CG  ASN   148     -12.161 -15.953  -1.048  1.00  0.00           C  
ATOM   1346  OD1 ASN   148     -13.353 -15.948  -0.778  1.00  0.00           O  
ATOM   1347  ND2 ASN   148     -11.364 -16.708  -0.295  1.00  0.00           N  
ATOM   1348 HD21 ASN   148     -10.373 -16.687  -0.508  1.00  0.00           H  
ATOM   1349 HD22 ASN   148     -11.763 -17.459   0.249  1.00  0.00           H  
ATOM   1350  C   ASN   148     -12.091 -16.627  -3.845  1.00  0.00           C  
ATOM   1351  O   ASN   148     -11.110 -17.105  -4.457  1.00  0.00           O  
ATOM   1352  N   GLU   149     -13.058 -17.423  -3.454  1.00  0.00           N  
ATOM   1353  H   GLU   149     -13.822 -16.945  -3.018  1.00  0.00           H  
ATOM   1354  CA  GLU   149     -13.108 -18.929  -3.710  1.00  0.00           C  
ATOM   1355  HA  GLU   149     -12.488 -19.179  -4.573  1.00  0.00           H  
ATOM   1356  CB  GLU   149     -12.406 -19.591  -2.521  1.00  0.00           C  
ATOM   1357  HB1 GLU   149     -11.467 -19.082  -2.335  1.00  0.00           H  
ATOM   1358  HB2 GLU   149     -12.055 -20.601  -2.726  1.00  0.00           H  
ATOM   1359  CG  GLU   149     -13.314 -19.557  -1.243  1.00  0.00           C  
ATOM   1360  HG1 GLU   149     -14.083 -20.336  -1.284  1.00  0.00           H  
ATOM   1361  HG2 GLU   149     -13.833 -18.603  -1.121  1.00  0.00           H  
ATOM   1362  CD  GLU   149     -12.486 -19.849  -0.028  1.00  0.00           C  
ATOM   1363  OE1 GLU   149     -12.639 -19.208   1.063  1.00  0.00           O  
ATOM   1364  OE2 GLU   149     -11.488 -20.670  -0.190  1.00  0.00           O1-
ATOM   1365  C   GLU   149     -14.518 -19.534  -3.852  1.00  0.00           C  
ATOM   1366  O   GLU   149     -15.523 -19.077  -3.298  1.00  0.00           O  
ATOM   1367  N   THR   150     -14.667 -20.735  -4.462  1.00  0.00           N  
ATOM   1368  H   THR   150     -13.760 -21.038  -4.780  1.00  0.00           H  
ATOM   1369  CA  THR   150     -15.781 -21.717  -4.525  1.00  0.00           C  
ATOM   1370  HA  THR   150     -16.692 -21.107  -4.555  1.00  0.00           H  
ATOM   1371  CB  THR   150     -15.712 -22.396  -5.889  1.00  0.00           C  
ATOM   1372  HB  THR   150     -14.813 -22.944  -6.133  1.00  0.00           H  
ATOM   1373  CG2 THR   150     -16.897 -23.295  -6.071  1.00  0.00           C  
ATOM   1374 HG21 THR   150     -16.888 -24.098  -5.326  1.00  0.00           H  
ATOM   1375 HG22 THR   150     -17.805 -22.708  -5.908  1.00  0.00           H  
ATOM   1376 HG23 THR   150     -16.930 -23.768  -7.053  1.00  0.00           H  
ATOM   1377  OG1 THR   150     -15.875 -21.424  -6.853  1.00  0.00           O  
ATOM   1378  HG1 THR   150     -15.044 -20.981  -6.985  1.00  0.00           H  
ATOM   1379  C   THR   150     -15.802 -22.615  -3.305  1.00  0.00           C  
ATOM   1380  O   THR   150     -14.981 -23.561  -3.220  1.00  0.00           O  
ATOM   1381  N   ARG   151     -16.834 -22.452  -2.487  1.00  0.00           N  
ATOM   1382  H   ARG   151     -17.469 -21.695  -2.693  1.00  0.00           H  
ATOM   1383  CA  ARG   151     -17.019 -23.248  -1.258  1.00  0.00           C  
ATOM   1384  HA  ARG   151     -16.068 -23.633  -0.892  1.00  0.00           H  
ATOM   1385  CB  ARG   151     -17.640 -22.396  -0.174  1.00  0.00           C  
ATOM   1386  HB1 ARG   151     -17.809 -23.006   0.704  1.00  0.00           H  
ATOM   1387  HB2 ARG   151     -18.649 -22.126  -0.476  1.00  0.00           H  
ATOM   1388  CG  ARG   151     -16.883 -21.094   0.284  1.00  0.00           C  
ATOM   1389  HG1 ARG   151     -16.868 -20.357  -0.521  1.00  0.00           H  
ATOM   1390  HG2 ARG   151     -15.856 -21.336   0.560  1.00  0.00           H  
ATOM   1391  CD  ARG   151     -17.552 -20.406   1.461  1.00  0.00           C  
ATOM   1392  HD1 ARG   151     -17.572 -21.134   2.278  1.00  0.00           H  
ATOM   1393  HD2 ARG   151     -18.575 -20.257   1.109  1.00  0.00           H  
ATOM   1394  NE  ARG   151     -16.819 -19.166   1.933  1.00  0.00           N  
ATOM   1395  HE  ARG   151     -15.936 -18.905   1.523  1.00  0.00           H  
ATOM   1396  CZ  ARG   151     -17.335 -18.362   2.839  1.00  0.00           C  
ATOM   1397  NH1 ARG   151     -18.459 -18.726   3.504  1.00  0.00           N1+
ATOM   1398 HH11 ARG   151     -18.823 -19.653   3.352  1.00  0.00           H  
ATOM   1399 HH12 ARG   151     -18.817 -18.132   4.242  1.00  0.00           H  
ATOM   1400  NH2 ARG   151     -16.707 -17.251   3.131  1.00  0.00           N  
ATOM   1401 HH21 ARG   151     -15.771 -17.174   2.770  1.00  0.00           H  
ATOM   1402 HH22 ARG   151     -17.081 -16.514   3.712  1.00  0.00           H  
ATOM   1403  C   ARG   151     -17.979 -24.461  -1.604  1.00  0.00           C  
ATOM   1404  O   ARG   151     -18.917 -24.302  -2.460  1.00  0.00           O  
ATOM   1405  N   LYS   152     -17.770 -25.639  -0.950  1.00  0.00           N  
ATOM   1406  H   LYS   152     -16.995 -25.662  -0.318  1.00  0.00           H  
ATOM   1407  CA  LYS   152     -18.463 -26.972  -1.297  1.00  0.00           C  
ATOM   1408  HA  LYS   152     -19.170 -26.883  -2.118  1.00  0.00           H  
ATOM   1409  CB  LYS   152     -17.567 -28.070  -1.718  1.00  0.00           C  
ATOM   1410  HB1 LYS   152     -18.215 -28.871  -2.065  1.00  0.00           H  
ATOM   1411  HB2 LYS   152     -16.994 -28.470  -0.881  1.00  0.00           H  
ATOM   1412  CG  LYS   152     -16.482 -27.772  -2.731  1.00  0.00           C  
ATOM   1413  HG1 LYS   152     -15.688 -27.165  -2.300  1.00  0.00           H  
ATOM   1414  HG2 LYS   152     -16.989 -27.233  -3.538  1.00  0.00           H  
ATOM   1415  CD  LYS   152     -15.712 -28.986  -3.293  1.00  0.00           C  
ATOM   1416  HD1 LYS   152     -16.406 -29.750  -3.636  1.00  0.00           H  
ATOM   1417  HD2 LYS   152     -15.223 -29.509  -2.467  1.00  0.00           H  
ATOM   1418  CE  LYS   152     -14.728 -28.553  -4.345  1.00  0.00           C  
ATOM   1419  HE1 LYS   152     -14.070 -27.781  -3.947  1.00  0.00           H  
ATOM   1420  HE2 LYS   152     -15.386 -28.045  -5.048  1.00  0.00           H  
ATOM   1421  NZ  LYS   152     -13.990 -29.693  -4.929  1.00  0.00           N1+
ATOM   1422  HZ1 LYS   152     -13.204 -29.988  -4.373  1.00  0.00           H  
ATOM   1423  HZ2 LYS   152     -14.632 -30.461  -5.089  1.00  0.00           H  
ATOM   1424  HZ3 LYS   152     -13.608 -29.529  -5.848  1.00  0.00           H  
ATOM   1425  C   LYS   152     -19.275 -27.496  -0.141  1.00  0.00           C  
ATOM   1426  O   LYS   152     -18.725 -27.566   0.958  1.00  0.00           O  
ATOM   1427  N   TYR   153     -20.563 -27.764  -0.393  1.00  0.00           N  
ATOM   1428  H   TYR   153     -20.895 -27.663  -1.339  1.00  0.00           H  
ATOM   1429  CA  TYR   153     -21.506 -28.269   0.580  1.00  0.00           C  
ATOM   1430  HA  TYR   153     -20.909 -28.617   1.426  1.00  0.00           H  
ATOM   1431  CB  TYR   153     -22.415 -27.101   0.994  1.00  0.00           C  
ATOM   1432  HB1 TYR   153     -23.010 -27.422   1.846  1.00  0.00           H  
ATOM   1433  HB2 TYR   153     -23.110 -26.954   0.180  1.00  0.00           H  
ATOM   1434  CG  TYR   153     -21.742 -25.720   1.249  1.00  0.00           C  
ATOM   1435  CD1 TYR   153     -21.305 -24.934   0.185  1.00  0.00           C  
ATOM   1436  HD1 TYR   153     -21.211 -25.374  -0.792  1.00  0.00           H  
ATOM   1437  CE1 TYR   153     -20.910 -23.596   0.338  1.00  0.00           C  
ATOM   1438  HE1 TYR   153     -20.524 -23.092  -0.529  1.00  0.00           H  
ATOM   1439  CZ  TYR   153     -20.833 -23.004   1.661  1.00  0.00           C  
ATOM   1440  OH  TYR   153     -20.285 -21.793   1.913  1.00  0.00           O  
ATOM   1441  HH  TYR   153     -20.021 -21.802   2.834  1.00  0.00           H  
ATOM   1442  CE2 TYR   153     -21.271 -23.791   2.735  1.00  0.00           C  
ATOM   1443  HE2 TYR   153     -21.360 -23.370   3.722  1.00  0.00           H  
ATOM   1444  CD2 TYR   153     -21.797 -25.120   2.518  1.00  0.00           C  
ATOM   1445  HD2 TYR   153     -22.160 -25.723   3.333  1.00  0.00           H  
ATOM   1446  C   TYR   153     -22.402 -29.481   0.124  1.00  0.00           C  
ATOM   1447  O   TYR   153     -22.699 -29.546  -1.091  1.00  0.00           O  
ATOM   1448  N   LYS   154     -22.869 -30.329   1.077  1.00  0.00           N  
ATOM   1449  H   LYS   154     -22.517 -30.234   2.020  1.00  0.00           H  
ATOM   1450  CA  LYS   154     -23.696 -31.465   0.637  1.00  0.00           C  
ATOM   1451  HA  LYS   154     -23.918 -31.464  -0.428  1.00  0.00           H  
ATOM   1452  CB  LYS   154     -22.933 -32.822   0.899  1.00  0.00           C  
ATOM   1453  HB1 LYS   154     -22.730 -32.831   1.962  1.00  0.00           H  
ATOM   1454  HB2 LYS   154     -21.981 -32.877   0.360  1.00  0.00           H  
ATOM   1455  CG  LYS   154     -23.719 -34.071   0.337  1.00  0.00           C  
ATOM   1456  HG1 LYS   154     -23.740 -34.012  -0.751  1.00  0.00           H  
ATOM   1457  HG2 LYS   154     -24.674 -34.239   0.841  1.00  0.00           H  
ATOM   1458  CD  LYS   154     -22.942 -35.360   0.636  1.00  0.00           C  
ATOM   1459  HD1 LYS   154     -21.901 -35.184   0.391  1.00  0.00           H  
ATOM   1460  HD2 LYS   154     -23.319 -36.153  -0.008  1.00  0.00           H  
ATOM   1461  CE  LYS   154     -23.026 -35.775   2.111  1.00  0.00           C  
ATOM   1462  HE1 LYS   154     -24.027 -36.210   2.163  1.00  0.00           H  
ATOM   1463  HE2 LYS   154     -22.957 -34.876   2.719  1.00  0.00           H  
ATOM   1464  NZ  LYS   154     -22.015 -36.773   2.519  1.00  0.00           N1+
ATOM   1465  HZ1 LYS   154     -22.134 -37.699   2.156  1.00  0.00           H  
ATOM   1466  HZ2 LYS   154     -21.074 -36.494   2.274  1.00  0.00           H  
ATOM   1467  HZ3 LYS   154     -21.988 -36.926   3.521  1.00  0.00           H  
ATOM   1468  C   LYS   154     -25.041 -31.494   1.459  1.00  0.00           C  
ATOM   1469  O   LYS   154     -24.980 -31.170   2.669  1.00  0.00           O  
ATOM   1470  N   MET   155     -26.108 -31.812   0.774  1.00  0.00           N  
ATOM   1471  H   MET   155     -25.935 -31.781  -0.221  1.00  0.00           H  
ATOM   1472  CA  MET   155     -27.498 -31.643   1.264  1.00  0.00           C  
ATOM   1473  HA  MET   155     -27.589 -30.661   1.726  1.00  0.00           H  
ATOM   1474  CB  MET   155     -28.336 -31.586  -0.039  1.00  0.00           C  
ATOM   1475  HB1 MET   155     -28.317 -32.517  -0.603  1.00  0.00           H  
ATOM   1476  HB2 MET   155     -28.002 -30.741  -0.629  1.00  0.00           H  
ATOM   1477  CG  MET   155     -29.777 -31.116   0.247  1.00  0.00           C  
ATOM   1478  HG1 MET   155     -29.816 -30.181   0.798  1.00  0.00           H  
ATOM   1479  HG2 MET   155     -30.295 -31.886   0.830  1.00  0.00           H  
ATOM   1480  SD  MET   155     -30.736 -30.678  -1.204  1.00  0.00           S  
ATOM   1481  CE  MET   155     -30.113 -29.047  -1.786  1.00  0.00           C  
ATOM   1482  HE1 MET   155     -29.054 -29.014  -1.548  1.00  0.00           H  
ATOM   1483  HE2 MET   155     -30.237 -28.949  -2.860  1.00  0.00           H  
ATOM   1484  HE3 MET   155     -30.637 -28.224  -1.307  1.00  0.00           H  
ATOM   1485  C   MET   155     -27.890 -32.604   2.355  1.00  0.00           C  
ATOM   1486  O   MET   155     -27.647 -33.831   2.147  1.00  0.00           O  
ATOM   1487  N   THR   156     -28.494 -32.063   3.453  1.00  0.00           N  
ATOM   1488  H   THR   156     -28.651 -31.071   3.468  1.00  0.00           H  
ATOM   1489  CA  THR   156     -28.654 -32.787   4.702  1.00  0.00           C  
ATOM   1490  HA  THR   156     -28.184 -33.769   4.610  1.00  0.00           H  
ATOM   1491  CB  THR   156     -28.020 -32.069   5.926  1.00  0.00           C  
ATOM   1492  HB  THR   156     -28.152 -32.698   6.810  1.00  0.00           H  
ATOM   1493  CG2 THR   156     -26.524 -31.770   5.779  1.00  0.00           C  
ATOM   1494 HG21 THR   156     -26.049 -31.506   6.723  1.00  0.00           H  
ATOM   1495 HG22 THR   156     -26.024 -32.634   5.324  1.00  0.00           H  
ATOM   1496 HG23 THR   156     -26.403 -30.997   5.025  1.00  0.00           H  
ATOM   1497  OG1 THR   156     -28.642 -30.813   6.151  1.00  0.00           O  
ATOM   1498  HG1 THR   156     -29.366 -30.967   6.767  1.00  0.00           H  
ATOM   1499  C   THR   156     -30.151 -33.267   4.898  1.00  0.00           C  
ATOM   1500  O   THR   156     -30.956 -33.020   4.030  1.00  0.00           O  
ATOM   1501  N   SER   157     -30.498 -33.928   6.006  1.00  0.00           N  
ATOM   1502  H   SER   157     -29.878 -33.909   6.808  1.00  0.00           H  
ATOM   1503  CA  SER   157     -31.890 -34.339   6.256  1.00  0.00           C  
ATOM   1504  HA  SER   157     -32.157 -35.071   5.492  1.00  0.00           H  
ATOM   1505  CB  SER   157     -32.105 -35.135   7.582  1.00  0.00           C  
ATOM   1506  HB1 SER   157     -33.050 -35.646   7.425  1.00  0.00           H  
ATOM   1507  HB2 SER   157     -32.170 -34.452   8.427  1.00  0.00           H  
ATOM   1508  OG  SER   157     -31.165 -36.210   7.770  1.00  0.00           O  
ATOM   1509  HG  SER   157     -30.320 -35.786   7.934  1.00  0.00           H  
ATOM   1510  C   SER   157     -33.022 -33.277   6.186  1.00  0.00           C  
ATOM   1511  O   SER   157     -34.234 -33.563   6.068  1.00  0.00           O  
ATOM   1512  N   ILE   158     -32.717 -32.044   6.550  1.00  0.00           N  
ATOM   1513  H   ILE   158     -31.783 -31.822   6.880  1.00  0.00           H  
ATOM   1514  CA  ILE   158     -33.552 -30.869   6.194  1.00  0.00           C  
ATOM   1515  HA  ILE   158     -34.580 -31.220   6.297  1.00  0.00           H  
ATOM   1516  CB  ILE   158     -33.160 -29.725   7.199  1.00  0.00           C  
ATOM   1517  HB  ILE   158     -32.066 -29.690   7.199  1.00  0.00           H  
ATOM   1518  CG2 ILE   158     -33.662 -28.363   6.800  1.00  0.00           C  
ATOM   1519 HG21 ILE   158     -33.292 -27.885   5.889  1.00  0.00           H  
ATOM   1520 HG22 ILE   158     -34.747 -28.373   6.702  1.00  0.00           H  
ATOM   1521 HG23 ILE   158     -33.417 -27.637   7.570  1.00  0.00           H  
ATOM   1522  CG1 ILE   158     -33.554 -30.022   8.628  1.00  0.00           C  
ATOM   1523 HG11 ILE   158     -33.393 -29.177   9.298  1.00  0.00           H  
ATOM   1524 HG12 ILE   158     -32.965 -30.859   8.992  1.00  0.00           H  
ATOM   1525  CD  ILE   158     -35.017 -30.374   8.756  1.00  0.00           C  
ATOM   1526  HD1 ILE   158     -35.225 -29.994   9.761  1.00  0.00           H  
ATOM   1527  HD2 ILE   158     -35.658 -29.723   8.156  1.00  0.00           H  
ATOM   1528  HD3 ILE   158     -35.205 -31.408   8.496  1.00  0.00           H  
ATOM   1529  C   ILE   158     -33.371 -30.517   4.722  1.00  0.00           C  
ATOM   1530  O   ILE   158     -32.470 -29.755   4.389  1.00  0.00           O  
ATOM   1531  N   ARG   159     -34.176 -31.063   3.855  1.00  0.00           N  
ATOM   1532  H   ARG   159     -34.871 -31.587   4.362  1.00  0.00           H  
ATOM   1533  CA  ARG   159     -34.389 -30.709   2.518  1.00  0.00           C  
ATOM   1534  HA  ARG   159     -34.100 -29.670   2.370  1.00  0.00           H  
ATOM   1535  CB  ARG   159     -33.467 -31.563   1.598  1.00  0.00           C  
ATOM   1536  HB1 ARG   159     -32.445 -31.344   1.923  1.00  0.00           H  
ATOM   1537  HB2 ARG   159     -33.682 -31.180   0.608  1.00  0.00           H  
ATOM   1538  CG  ARG   159     -33.636 -33.069   1.678  1.00  0.00           C  
ATOM   1539  HG1 ARG   159     -34.697 -33.294   1.782  1.00  0.00           H  
ATOM   1540  HG2 ARG   159     -33.172 -33.390   2.603  1.00  0.00           H  
ATOM   1541  CD  ARG   159     -33.098 -33.885   0.459  1.00  0.00           C  
ATOM   1542  HD1 ARG   159     -33.334 -34.938   0.636  1.00  0.00           H  
ATOM   1543  HD2 ARG   159     -32.038 -33.641   0.436  1.00  0.00           H  
ATOM   1544  NE  ARG   159     -33.800 -33.528  -0.801  1.00  0.00           N  
ATOM   1545  HE  ARG   159     -33.388 -33.006  -1.561  1.00  0.00           H  
ATOM   1546  CZ  ARG   159     -35.002 -33.979  -1.172  1.00  0.00           C  
ATOM   1547  NH1 ARG   159     -35.675 -34.771  -0.424  1.00  0.00           N1+
ATOM   1548 HH11 ARG   159     -35.281 -35.083   0.460  1.00  0.00           H  
ATOM   1549 HH12 ARG   159     -36.571 -35.128  -0.715  1.00  0.00           H  
ATOM   1550  NH2 ARG   159     -35.487 -33.559  -2.278  1.00  0.00           N  
ATOM   1551 HH21 ARG   159     -34.913 -33.108  -2.973  1.00  0.00           H  
ATOM   1552 HH22 ARG   159     -36.386 -33.906  -2.568  1.00  0.00           H  
ATOM   1553  C   ARG   159     -35.850 -30.909   2.046  1.00  0.00           C  
ATOM   1554  O   ARG   159     -36.504 -31.884   2.522  1.00  0.00           O  
ATOM   1555  N   ASP   160     -36.301 -30.077   1.146  1.00  0.00           N  
ATOM   1556  H   ASP   160     -35.676 -29.314   0.916  1.00  0.00           H  
ATOM   1557  CA  ASP   160     -37.664 -29.822   0.649  1.00  0.00           C  
ATOM   1558  HA  ASP   160     -37.763 -28.818   0.237  1.00  0.00           H  
ATOM   1559  CB  ASP   160     -37.847 -30.788  -0.583  1.00  0.00           C  
ATOM   1560  HB1 ASP   160     -37.768 -31.798  -0.165  1.00  0.00           H  
ATOM   1561  HB2 ASP   160     -37.030 -30.634  -1.285  1.00  0.00           H  
ATOM   1562  CG  ASP   160     -39.164 -30.600  -1.310  1.00  0.00           C  
ATOM   1563  OD1 ASP   160     -39.883 -31.604  -1.651  1.00  0.00           O  
ATOM   1564  OD2 ASP   160     -39.626 -29.447  -1.450  1.00  0.00           O1-
ATOM   1565  C   ASP   160     -38.727 -30.039   1.731  1.00  0.00           C  
ATOM   1566  O   ASP   160     -39.727 -30.748   1.543  1.00  0.00           O  
ATOM   1567  N   VAL   161     -38.595 -29.480   2.938  1.00  0.00           N  
ATOM   1568  H   VAL   161     -37.765 -28.924   3.108  1.00  0.00           H  
ATOM   1569  CA  VAL   161     -39.505 -29.710   4.087  1.00  0.00           C  
ATOM   1570  HA  VAL   161     -40.267 -30.401   3.748  1.00  0.00           H  
ATOM   1571  CB  VAL   161     -38.866 -30.268   5.354  1.00  0.00           C  
ATOM   1572  HB  VAL   161     -39.497 -29.968   6.188  1.00  0.00           H  
ATOM   1573  CG1 VAL   161     -39.002 -31.751   5.389  1.00  0.00           C  
ATOM   1574 HG11 VAL   161     -38.879 -32.050   6.429  1.00  0.00           H  
ATOM   1575 HG12 VAL   161     -40.002 -32.101   5.121  1.00  0.00           H  
ATOM   1576 HG13 VAL   161     -38.370 -32.240   4.655  1.00  0.00           H  
ATOM   1577  CG2 VAL   161     -37.447 -29.743   5.534  1.00  0.00           C  
ATOM   1578 HG21 VAL   161     -37.411 -28.653   5.598  1.00  0.00           H  
ATOM   1579 HG22 VAL   161     -37.100 -30.092   6.508  1.00  0.00           H  
ATOM   1580 HG23 VAL   161     -36.784 -30.137   4.760  1.00  0.00           H  
ATOM   1581  C   VAL   161     -40.134 -28.319   4.441  1.00  0.00           C  
ATOM   1582  O   VAL   161     -39.554 -27.255   4.244  1.00  0.00           O  
ATOM   1583  N   LYS   162     -41.291 -28.398   4.946  1.00  0.00           N  
ATOM   1584  H   LYS   162     -41.715 -29.294   5.100  1.00  0.00           H  
ATOM   1585  CA  LYS   162     -41.847 -27.227   5.645  1.00  0.00           C  
ATOM   1586  HA  LYS   162     -41.595 -26.390   4.988  1.00  0.00           H  
ATOM   1587  CB  LYS   162     -43.368 -27.376   5.766  1.00  0.00           C  
ATOM   1588  HB1 LYS   162     -43.774 -26.650   6.473  1.00  0.00           H  
ATOM   1589  HB2 LYS   162     -43.616 -28.370   6.128  1.00  0.00           H  
ATOM   1590  CG  LYS   162     -43.988 -27.085   4.374  1.00  0.00           C  
ATOM   1591  HG1 LYS   162     -43.695 -27.861   3.675  1.00  0.00           H  
ATOM   1592  HG2 LYS   162     -43.633 -26.129   3.977  1.00  0.00           H  
ATOM   1593  CD  LYS   162     -45.511 -27.014   4.510  1.00  0.00           C  
ATOM   1594  HD1 LYS   162     -45.822 -26.107   5.020  1.00  0.00           H  
ATOM   1595  HD2 LYS   162     -45.854 -27.788   5.194  1.00  0.00           H  
ATOM   1596  CE  LYS   162     -46.114 -27.003   3.133  1.00  0.00           C  
ATOM   1597  HE1 LYS   162     -46.014 -27.992   2.691  1.00  0.00           H  
ATOM   1598  HE2 LYS   162     -45.509 -26.287   2.582  1.00  0.00           H  
ATOM   1599  NZ  LYS   162     -47.518 -26.531   3.223  1.00  0.00           N1+
ATOM   1600  HZ1 LYS   162     -47.640 -25.623   3.645  1.00  0.00           H  
ATOM   1601  HZ2 LYS   162     -47.939 -26.438   2.311  1.00  0.00           H  
ATOM   1602  HZ3 LYS   162     -48.045 -27.177   3.802  1.00  0.00           H  
ATOM   1603  C   LYS   162     -41.124 -27.071   7.002  1.00  0.00           C  
ATOM   1604  O   LYS   162     -40.709 -28.051   7.623  1.00  0.00           O  
ATOM   1605  N   PRO   163     -40.908 -25.762   7.356  1.00  0.00           N  
ATOM   1606  CD  PRO   163     -41.186 -24.523   6.571  1.00  0.00           C  
ATOM   1607  HD1 PRO   163     -42.209 -24.406   6.217  1.00  0.00           H  
ATOM   1608  HD2 PRO   163     -40.421 -24.407   5.807  1.00  0.00           H  
ATOM   1609  CG  PRO   163     -40.988 -23.370   7.563  1.00  0.00           C  
ATOM   1610  HG1 PRO   163     -41.878 -23.233   8.190  1.00  0.00           H  
ATOM   1611  HG2 PRO   163     -40.767 -22.417   7.082  1.00  0.00           H  
ATOM   1612  CB  PRO   163     -39.891 -23.919   8.392  1.00  0.00           C  
ATOM   1613  HB1 PRO   163     -39.851 -23.380   9.338  1.00  0.00           H  
ATOM   1614  HB2 PRO   163     -38.967 -23.729   7.843  1.00  0.00           H  
ATOM   1615  CA  PRO   163     -40.093 -25.394   8.589  1.00  0.00           C  
ATOM   1616  HA  PRO   163     -39.158 -25.941   8.546  1.00  0.00           H  
ATOM   1617  C   PRO   163     -40.851 -25.656   9.895  1.00  0.00           C  
ATOM   1618  O   PRO   163     -40.062 -25.771  10.828  1.00  0.00           O  
ATOM   1619  N   THR   164     -42.158 -25.785   9.932  1.00  0.00           N  
ATOM   1620  H   THR   164     -42.637 -25.754   9.037  1.00  0.00           H  
ATOM   1621  CA  THR   164     -42.927 -25.628  11.171  1.00  0.00           C  
ATOM   1622  HA  THR   164     -42.792 -24.654  11.643  1.00  0.00           H  
ATOM   1623  CB  THR   164     -44.386 -25.944  10.774  1.00  0.00           C  
ATOM   1624  HB  THR   164     -44.417 -26.978  10.429  1.00  0.00           H  
ATOM   1625  CG2 THR   164     -45.479 -25.739  11.776  1.00  0.00           C  
ATOM   1626 HG21 THR   164     -45.579 -24.675  11.978  1.00  0.00           H  
ATOM   1627 HG22 THR   164     -46.455 -26.028  11.393  1.00  0.00           H  
ATOM   1628 HG23 THR   164     -45.406 -26.298  12.699  1.00  0.00           H  
ATOM   1629  OG1 THR   164     -44.762 -25.170   9.598  1.00  0.00           O  
ATOM   1630  HG1 THR   164     -45.384 -25.719   9.119  1.00  0.00           H  
ATOM   1631  C   THR   164     -42.597 -26.649  12.243  1.00  0.00           C  
ATOM   1632  O   THR   164     -43.062 -27.832  12.117  1.00  0.00           O  
ATOM   1633  N   ASP   165     -41.883 -26.262  13.297  1.00  0.00           N  
ATOM   1634  H   ASP   165     -41.609 -25.281  13.325  1.00  0.00           H  
ATOM   1635  CA  ASP   165     -41.072 -27.120  14.209  1.00  0.00           C  
ATOM   1636  HA  ASP   165     -40.483 -26.478  14.860  1.00  0.00           H  
ATOM   1637  CB  ASP   165     -42.098 -27.789  15.127  1.00  0.00           C  
ATOM   1638  HB1 ASP   165     -41.575 -28.553  15.699  1.00  0.00           H  
ATOM   1639  HB2 ASP   165     -42.882 -28.339  14.598  1.00  0.00           H  
ATOM   1640  CG  ASP   165     -42.819 -26.812  16.120  1.00  0.00           C  
ATOM   1641  OD1 ASP   165     -43.524 -27.320  16.982  1.00  0.00           O  
ATOM   1642  OD2 ASP   165     -42.516 -25.600  16.147  1.00  0.00           O1-
ATOM   1643  C   ASP   165     -40.078 -28.174  13.654  1.00  0.00           C  
ATOM   1644  O   ASP   165     -39.101 -28.530  14.332  1.00  0.00           O  
ATOM   1645  N   VAL   166     -40.227 -28.642  12.430  1.00  0.00           N  
ATOM   1646  H   VAL   166     -41.092 -28.545  11.909  1.00  0.00           H  
ATOM   1647  CA  VAL   166     -39.178 -29.499  11.857  1.00  0.00           C  
ATOM   1648  HA  VAL   166     -39.064 -30.402  12.451  1.00  0.00           H  
ATOM   1649  CB  VAL   166     -39.894 -30.034  10.519  1.00  0.00           C  
ATOM   1650  HB  VAL   166     -40.359 -29.281   9.885  1.00  0.00           H  
ATOM   1651  CG1 VAL   166     -38.929 -30.737   9.555  1.00  0.00           C  
ATOM   1652 HG11 VAL   166     -39.459 -31.147   8.694  1.00  0.00           H  
ATOM   1653 HG12 VAL   166     -38.147 -30.026   9.269  1.00  0.00           H  
ATOM   1654 HG13 VAL   166     -38.449 -31.526  10.118  1.00  0.00           H  
ATOM   1655  CG2 VAL   166     -41.037 -31.057  10.834  1.00  0.00           C  
ATOM   1656 HG21 VAL   166     -40.630 -31.998  11.213  1.00  0.00           H  
ATOM   1657 HG22 VAL   166     -41.583 -30.581  11.643  1.00  0.00           H  
ATOM   1658 HG23 VAL   166     -41.572 -31.332   9.930  1.00  0.00           H  
ATOM   1659  C   VAL   166     -37.793 -28.951  11.625  1.00  0.00           C  
ATOM   1660  O   VAL   166     -36.876 -29.738  11.706  1.00  0.00           O  
ATOM   1661  N   GLY   167     -37.593 -27.657  11.427  1.00  0.00           N  
ATOM   1662  H   GLY   167     -38.422 -27.116  11.265  1.00  0.00           H  
ATOM   1663  CA  GLY   167     -36.205 -27.026  11.251  1.00  0.00           C  
ATOM   1664  HA1 GLY   167     -36.284 -25.995  10.906  1.00  0.00           H  
ATOM   1665  HA2 GLY   167     -35.734 -27.665  10.510  1.00  0.00           H  
ATOM   1666  C   GLY   167     -35.328 -27.037  12.492  1.00  0.00           C  
ATOM   1667  O   GLY   167     -34.179 -26.572  12.346  1.00  0.00           O  
ATOM   1668  N   VAL   168     -35.773 -27.499  13.647  1.00  0.00           N  
ATOM   1669  H   VAL   168     -36.719 -27.833  13.735  1.00  0.00           H  
ATOM   1670  CA  VAL   168     -34.857 -27.761  14.746  1.00  0.00           C  
ATOM   1671  HA  VAL   168     -34.346 -26.807  14.814  1.00  0.00           H  
ATOM   1672  CB  VAL   168     -35.552 -27.982  16.096  1.00  0.00           C  
ATOM   1673  HB  VAL   168     -34.752 -27.733  16.791  1.00  0.00           H  
ATOM   1674  CG1 VAL   168     -36.616 -27.014  16.449  1.00  0.00           C  
ATOM   1675 HG11 VAL   168     -37.526 -27.238  15.889  1.00  0.00           H  
ATOM   1676 HG12 VAL   168     -36.804 -27.167  17.505  1.00  0.00           H  
ATOM   1677 HG13 VAL   168     -36.302 -26.019  16.139  1.00  0.00           H  
ATOM   1678  CG2 VAL   168     -36.068 -29.385  16.446  1.00  0.00           C  
ATOM   1679 HG21 VAL   168     -36.399 -29.480  17.480  1.00  0.00           H  
ATOM   1680 HG22 VAL   168     -36.891 -29.683  15.795  1.00  0.00           H  
ATOM   1681 HG23 VAL   168     -35.304 -30.148  16.287  1.00  0.00           H  
ATOM   1682  C   VAL   168     -33.835 -28.924  14.505  1.00  0.00           C  
ATOM   1683  O   VAL   168     -32.908 -29.128  15.337  1.00  0.00           O  
ATOM   1684  N   LEU   169     -33.889 -29.667  13.443  1.00  0.00           N  
ATOM   1685  H   LEU   169     -34.627 -29.599  12.758  1.00  0.00           H  
ATOM   1686  CA  LEU   169     -33.047 -30.848  13.221  1.00  0.00           C  
ATOM   1687  HA  LEU   169     -32.905 -31.437  14.124  1.00  0.00           H  
ATOM   1688  CB  LEU   169     -33.606 -31.775  12.199  1.00  0.00           C  
ATOM   1689  HB1 LEU   169     -33.713 -31.206  11.271  1.00  0.00           H  
ATOM   1690  HB2 LEU   169     -34.641 -31.980  12.464  1.00  0.00           H  
ATOM   1691  CG  LEU   169     -32.990 -33.180  11.884  1.00  0.00           C  
ATOM   1692  HG  LEU   169     -31.980 -33.130  11.463  1.00  0.00           H  
ATOM   1693  CD1 LEU   169     -33.025 -34.073  13.112  1.00  0.00           C  
ATOM   1694 HD11 LEU   169     -34.043 -34.220  13.464  1.00  0.00           H  
ATOM   1695 HD12 LEU   169     -32.914 -35.111  12.813  1.00  0.00           H  
ATOM   1696 HD13 LEU   169     -32.331 -33.713  13.878  1.00  0.00           H  
ATOM   1697  CD2 LEU   169     -33.731 -33.904  10.722  1.00  0.00           C  
ATOM   1698 HD21 LEU   169     -34.821 -33.874  10.808  1.00  0.00           H  
ATOM   1699 HD22 LEU   169     -33.508 -33.360   9.798  1.00  0.00           H  
ATOM   1700 HD23 LEU   169     -33.382 -34.925  10.606  1.00  0.00           H  
ATOM   1701  C   LEU   169     -31.560 -30.605  12.885  1.00  0.00           C  
ATOM   1702  O   LEU   169     -30.637 -31.106  13.544  1.00  0.00           O  
ATOM   1703  N   ASP   170     -31.229 -29.928  11.776  1.00  0.00           N  
ATOM   1704  H   ASP   170     -31.928 -29.447  11.225  1.00  0.00           H  
ATOM   1705  CA  ASP   170     -29.828 -29.692  11.241  1.00  0.00           C  
ATOM   1706  HA  ASP   170     -29.176 -30.486  11.590  1.00  0.00           H  
ATOM   1707  CB  ASP   170     -29.808 -29.744   9.696  1.00  0.00           C  
ATOM   1708  HB1 ASP   170     -28.875 -29.308   9.327  1.00  0.00           H  
ATOM   1709  HB2 ASP   170     -30.629 -29.155   9.294  1.00  0.00           H  
ATOM   1710  CG  ASP   170     -29.987 -31.133   9.181  1.00  0.00           C  
ATOM   1711  OD1 ASP   170     -30.351 -31.339   7.995  1.00  0.00           O  
ATOM   1712  OD2 ASP   170     -29.456 -32.117   9.822  1.00  0.00           O1-
ATOM   1713  C   ASP   170     -29.224 -28.390  11.816  1.00  0.00           C  
ATOM   1714  O   ASP   170     -29.922 -27.530  12.409  1.00  0.00           O  
ATOM   1715  N   GLU   171     -27.856 -28.262  11.911  1.00  0.00           N  
ATOM   1716  H   GLU   171     -27.331 -29.065  11.606  1.00  0.00           H  
ATOM   1717  CA  GLU   171     -27.237 -27.358  12.930  1.00  0.00           C  
ATOM   1718  HA  GLU   171     -27.678 -27.596  13.896  1.00  0.00           H  
ATOM   1719  CB  GLU   171     -25.764 -27.617  12.937  1.00  0.00           C  
ATOM   1720  HB1 GLU   171     -25.297 -26.932  13.642  1.00  0.00           H  
ATOM   1721  HB2 GLU   171     -25.390 -27.528  11.920  1.00  0.00           H  
ATOM   1722  CG  GLU   171     -25.440 -29.081  13.227  1.00  0.00           C  
ATOM   1723  HG1 GLU   171     -24.356 -29.029  13.136  1.00  0.00           H  
ATOM   1724  HG2 GLU   171     -25.818 -29.735  12.448  1.00  0.00           H  
ATOM   1725  CD  GLU   171     -25.918 -29.534  14.580  1.00  0.00           C  
ATOM   1726  OE1 GLU   171     -25.773 -28.822  15.565  1.00  0.00           O  
ATOM   1727  OE2 GLU   171     -26.537 -30.653  14.635  1.00  0.00           O1-
ATOM   1728  C   GLU   171     -27.479 -25.823  12.771  1.00  0.00           C  
ATOM   1729  O   GLU   171     -27.502 -25.225  11.686  1.00  0.00           O  
ATOM   1730  N   GLN   172     -27.522 -25.123  13.906  1.00  0.00           N  
ATOM   1731  H   GLN   172     -27.614 -25.612  14.785  1.00  0.00           H  
ATOM   1732  CA  GLN   172     -27.410 -23.638  14.050  1.00  0.00           C  
ATOM   1733  HA  GLN   172     -27.380 -23.160  13.067  1.00  0.00           H  
ATOM   1734  CB  GLN   172     -28.706 -23.174  14.707  1.00  0.00           C  
ATOM   1735  HB1 GLN   172     -29.574 -23.626  14.221  1.00  0.00           H  
ATOM   1736  HB2 GLN   172     -28.811 -22.089  14.675  1.00  0.00           H  
ATOM   1737  CG  GLN   172     -28.891 -23.559  16.207  1.00  0.00           C  
ATOM   1738  HG1 GLN   172     -28.157 -23.047  16.835  1.00  0.00           H  
ATOM   1739  HG2 GLN   172     -28.560 -24.556  16.517  1.00  0.00           H  
ATOM   1740  CD  GLN   172     -30.336 -23.398  16.716  1.00  0.00           C  
ATOM   1741  OE1 GLN   172     -31.219 -22.861  15.966  1.00  0.00           O  
ATOM   1742  NE2 GLN   172     -30.710 -24.005  17.874  1.00  0.00           N  
ATOM   1743 HE21 GLN   172     -30.012 -24.392  18.490  1.00  0.00           H  
ATOM   1744 HE22 GLN   172     -31.685 -23.873  18.119  1.00  0.00           H  
ATOM   1745  C   GLN   172     -26.092 -23.203  14.683  1.00  0.00           C  
ATOM   1746  O   GLN   172     -25.842 -21.987  14.865  1.00  0.00           O  
ATOM   1747  N   LYS   173     -25.189 -24.143  14.995  1.00  0.00           N  
ATOM   1748  H   LYS   173     -25.627 -25.052  15.025  1.00  0.00           H  
ATOM   1749  CA  LYS   173     -23.801 -23.935  15.607  1.00  0.00           C  
ATOM   1750  HA  LYS   173     -23.450 -23.001  15.158  1.00  0.00           H  
ATOM   1751  CB  LYS   173     -24.025 -23.711  17.129  1.00  0.00           C  
ATOM   1752  HB1 LYS   173     -24.241 -24.684  17.559  1.00  0.00           H  
ATOM   1753  HB2 LYS   173     -24.916 -23.096  17.154  1.00  0.00           H  
ATOM   1754  CG  LYS   173     -22.837 -23.257  17.954  1.00  0.00           C  
ATOM   1755  HG1 LYS   173     -22.243 -24.174  17.940  1.00  0.00           H  
ATOM   1756  HG2 LYS   173     -23.022 -23.069  19.012  1.00  0.00           H  
ATOM   1757  CD  LYS   173     -22.088 -22.080  17.295  1.00  0.00           C  
ATOM   1758  HD1 LYS   173     -22.765 -21.285  17.014  1.00  0.00           H  
ATOM   1759  HD2 LYS   173     -21.709 -22.455  16.341  1.00  0.00           H  
ATOM   1760  CE  LYS   173     -21.017 -21.539  18.289  1.00  0.00           C  
ATOM   1761  HE1 LYS   173     -20.432 -22.344  18.727  1.00  0.00           H  
ATOM   1762  HE2 LYS   173     -21.523 -21.164  19.181  1.00  0.00           H  
ATOM   1763  NZ  LYS   173     -20.111 -20.541  17.697  1.00  0.00           N1+
ATOM   1764  HZ1 LYS   173     -19.840 -20.763  16.754  1.00  0.00           H  
ATOM   1765  HZ2 LYS   173     -20.656 -19.681  17.666  1.00  0.00           H  
ATOM   1766  HZ3 LYS   173     -19.301 -20.342  18.258  1.00  0.00           H  
ATOM   1767  C   LYS   173     -22.823 -25.028  15.313  1.00  0.00           C  
ATOM   1768  O   LYS   173     -21.605 -24.834  15.172  1.00  0.00           O  
ATOM   1769  N   GLY   174     -23.339 -26.281  15.235  1.00  0.00           N  
ATOM   1770  H   GLY   174     -24.222 -26.498  15.678  1.00  0.00           H  
ATOM   1771  CA  GLY   174     -22.448 -27.465  14.828  1.00  0.00           C  
ATOM   1772  HA1 GLY   174     -23.016 -28.304  15.236  1.00  0.00           H  
ATOM   1773  HA2 GLY   174     -21.497 -27.333  15.339  1.00  0.00           H  
ATOM   1774  C   GLY   174     -22.118 -27.729  13.333  1.00  0.00           C  
ATOM   1775  O   GLY   174     -22.503 -26.842  12.498  1.00  0.00           O  
ATOM   1776  N   LYS   175     -21.414 -28.808  13.033  1.00  0.00           N  
ATOM   1777  H   LYS   175     -21.255 -29.369  13.850  1.00  0.00           H  
ATOM   1778  CA  LYS   175     -20.859 -29.206  11.772  1.00  0.00           C  
ATOM   1779  HA  LYS   175     -20.162 -30.036  11.903  1.00  0.00           H  
ATOM   1780  CB  LYS   175     -22.058 -29.718  10.941  1.00  0.00           C  
ATOM   1781  HB1 LYS   175     -21.737 -30.027   9.950  1.00  0.00           H  
ATOM   1782  HB2 LYS   175     -22.718 -28.864  10.798  1.00  0.00           H  
ATOM   1783  CG  LYS   175     -22.680 -30.988  11.596  1.00  0.00           C  
ATOM   1784  HG1 LYS   175     -23.162 -30.669  12.518  1.00  0.00           H  
ATOM   1785  HG2 LYS   175     -21.809 -31.653  11.707  1.00  0.00           H  
ATOM   1786  CD  LYS   175     -23.740 -31.653  10.769  1.00  0.00           C  
ATOM   1787  HD1 LYS   175     -23.499 -31.757   9.717  1.00  0.00           H  
ATOM   1788  HD2 LYS   175     -24.582 -30.947  10.818  1.00  0.00           H  
ATOM   1789  CE  LYS   175     -24.209 -32.945  11.398  1.00  0.00           C  
ATOM   1790  HE1 LYS   175     -24.579 -32.863  12.428  1.00  0.00           H  
ATOM   1791  HE2 LYS   175     -23.433 -33.705  11.385  1.00  0.00           H  
ATOM   1792  NZ  LYS   175     -25.291 -33.522  10.573  1.00  0.00           N1+
ATOM   1793  HZ1 LYS   175     -25.625 -34.386  10.979  1.00  0.00           H  
ATOM   1794  HZ2 LYS   175     -26.038 -32.856  10.434  1.00  0.00           H  
ATOM   1795  HZ3 LYS   175     -24.851 -33.781   9.708  1.00  0.00           H  
ATOM   1796  C   LYS   175     -20.038 -28.121  11.181  1.00  0.00           C  
ATOM   1797  O   LYS   175     -19.862 -28.100   9.972  1.00  0.00           O  
ATOM   1798  N   ASP   176     -19.526 -27.136  11.901  1.00  0.00           N  
ATOM   1799  H   ASP   176     -19.765 -27.242  12.871  1.00  0.00           H  
ATOM   1800  CA  ASP   176     -18.769 -25.958  11.478  1.00  0.00           C  
ATOM   1801  HA  ASP   176     -18.505 -25.523  12.447  1.00  0.00           H  
ATOM   1802  CB  ASP   176     -17.454 -26.321  10.830  1.00  0.00           C  
ATOM   1803  HB1 ASP   176     -16.810 -25.458  10.977  1.00  0.00           H  
ATOM   1804  HB2 ASP   176     -17.501 -26.619   9.775  1.00  0.00           H  
ATOM   1805  CG  ASP   176     -16.712 -27.540  11.453  1.00  0.00           C  
ATOM   1806  OD1 ASP   176     -16.225 -28.491  10.787  1.00  0.00           O  
ATOM   1807  OD2 ASP   176     -16.548 -27.466  12.686  1.00  0.00           O1-
ATOM   1808  C   ASP   176     -19.577 -24.911  10.720  1.00  0.00           C  
ATOM   1809  O   ASP   176     -19.602 -23.705  11.108  1.00  0.00           O  
ATOM   1810  N   LYS   177     -20.039 -25.328   9.577  1.00  0.00           N  
ATOM   1811  H   LYS   177     -19.964 -26.316   9.374  1.00  0.00           H  
ATOM   1812  CA  LYS   177     -20.617 -24.464   8.564  1.00  0.00           C  
ATOM   1813  HA  LYS   177     -21.023 -23.601   9.086  1.00  0.00           H  
ATOM   1814  CB  LYS   177     -19.500 -24.092   7.541  1.00  0.00           C  
ATOM   1815  HB1 LYS   177     -19.956 -23.389   6.835  1.00  0.00           H  
ATOM   1816  HB2 LYS   177     -19.160 -24.945   6.956  1.00  0.00           H  
ATOM   1817  CG  LYS   177     -18.260 -23.449   8.155  1.00  0.00           C  
ATOM   1818  HG1 LYS   177     -17.502 -23.495   7.378  1.00  0.00           H  
ATOM   1819  HG2 LYS   177     -17.827 -23.981   9.000  1.00  0.00           H  
ATOM   1820  CD  LYS   177     -18.589 -21.947   8.486  1.00  0.00           C  
ATOM   1821  HD1 LYS   177     -19.459 -21.907   9.130  1.00  0.00           H  
ATOM   1822  HD2 LYS   177     -18.783 -21.385   7.572  1.00  0.00           H  
ATOM   1823  CE  LYS   177     -17.404 -21.227   9.136  1.00  0.00           C  
ATOM   1824  HE1 LYS   177     -16.546 -21.303   8.457  1.00  0.00           H  
ATOM   1825  HE2 LYS   177     -17.241 -21.673  10.122  1.00  0.00           H  
ATOM   1826  NZ  LYS   177     -17.846 -19.868   9.307  1.00  0.00           N1+
ATOM   1827  HZ1 LYS   177     -17.532 -19.325   8.521  1.00  0.00           H  
ATOM   1828  HZ2 LYS   177     -18.837 -19.698   9.246  1.00  0.00           H  
ATOM   1829  HZ3 LYS   177     -17.445 -19.438  10.136  1.00  0.00           H  
ATOM   1830  C   LYS   177     -21.802 -25.130   7.816  1.00  0.00           C  
ATOM   1831  O   LYS   177     -21.747 -26.282   7.346  1.00  0.00           O  
ATOM   1832  N   GLN   178     -22.836 -24.340   7.502  1.00  0.00           N  
ATOM   1833  H   GLN   178     -22.781 -23.350   7.696  1.00  0.00           H  
ATOM   1834  CA  GLN   178     -24.016 -24.665   6.634  1.00  0.00           C  
ATOM   1835  HA  GLN   178     -23.633 -25.451   5.991  1.00  0.00           H  
ATOM   1836  CB  GLN   178     -25.161 -25.248   7.516  1.00  0.00           C  
ATOM   1837  HB1 GLN   178     -24.846 -26.220   7.917  1.00  0.00           H  
ATOM   1838  HB2 GLN   178     -26.025 -25.445   6.895  1.00  0.00           H  
ATOM   1839  CG  GLN   178     -25.738 -24.497   8.714  1.00  0.00           C  
ATOM   1840  HG1 GLN   178     -24.997 -23.781   9.061  1.00  0.00           H  
ATOM   1841  HG2 GLN   178     -25.963 -25.190   9.526  1.00  0.00           H  
ATOM   1842  CD  GLN   178     -26.984 -23.664   8.365  1.00  0.00           C  
ATOM   1843  OE1 GLN   178     -27.190 -23.245   7.267  1.00  0.00           O  
ATOM   1844  NE2 GLN   178     -27.967 -23.601   9.215  1.00  0.00           N  
ATOM   1845 HE21 GLN   178     -27.999 -24.153  10.059  1.00  0.00           H  
ATOM   1846 HE22 GLN   178     -28.791 -23.172   8.834  1.00  0.00           H  
ATOM   1847  C   GLN   178     -24.359 -23.458   5.695  1.00  0.00           C  
ATOM   1848  O   GLN   178     -24.029 -22.301   5.997  1.00  0.00           O  
ATOM   1849  N   LEU   179     -25.021 -23.765   4.613  1.00  0.00           N  
ATOM   1850  H   LEU   179     -25.083 -24.746   4.388  1.00  0.00           H  
ATOM   1851  CA  LEU   179     -25.779 -22.847   3.715  1.00  0.00           C  
ATOM   1852  HA  LEU   179     -25.805 -21.832   4.110  1.00  0.00           H  
ATOM   1853  CB  LEU   179     -25.072 -22.897   2.330  1.00  0.00           C  
ATOM   1854  HB1 LEU   179     -24.834 -23.957   2.183  1.00  0.00           H  
ATOM   1855  HB2 LEU   179     -24.139 -22.358   2.446  1.00  0.00           H  
ATOM   1856  CG  LEU   179     -25.885 -22.357   1.154  1.00  0.00           C  
ATOM   1857  HG  LEU   179     -26.779 -22.957   1.062  1.00  0.00           H  
ATOM   1858  CD1 LEU   179     -26.312 -20.929   1.352  1.00  0.00           C  
ATOM   1859 HD11 LEU   179     -25.432 -20.269   1.365  1.00  0.00           H  
ATOM   1860 HD12 LEU   179     -26.969 -20.642   0.534  1.00  0.00           H  
ATOM   1861 HD13 LEU   179     -26.923 -20.886   2.255  1.00  0.00           H  
ATOM   1862  CD2 LEU   179     -25.140 -22.426  -0.114  1.00  0.00           C  
ATOM   1863 HD21 LEU   179     -25.754 -22.093  -0.953  1.00  0.00           H  
ATOM   1864 HD22 LEU   179     -24.173 -21.917  -0.005  1.00  0.00           H  
ATOM   1865 HD23 LEU   179     -24.968 -23.454  -0.412  1.00  0.00           H  
ATOM   1866  C   LEU   179     -27.254 -23.423   3.685  1.00  0.00           C  
ATOM   1867  O   LEU   179     -27.426 -24.547   3.229  1.00  0.00           O  
ATOM   1868  N   THR   180     -28.174 -22.597   4.095  1.00  0.00           N  
ATOM   1869  H   THR   180     -27.788 -21.695   4.342  1.00  0.00           H  
ATOM   1870  CA  THR   180     -29.593 -22.678   3.964  1.00  0.00           C  
ATOM   1871  HA  THR   180     -29.892 -23.731   3.866  1.00  0.00           H  
ATOM   1872  CB  THR   180     -30.248 -22.145   5.236  1.00  0.00           C  
ATOM   1873  HB  THR   180     -30.142 -21.063   5.282  1.00  0.00           H  
ATOM   1874  CG2 THR   180     -31.784 -22.489   5.444  1.00  0.00           C  
ATOM   1875 HG21 THR   180     -31.981 -23.560   5.403  1.00  0.00           H  
ATOM   1876 HG22 THR   180     -32.228 -21.999   6.312  1.00  0.00           H  
ATOM   1877 HG23 THR   180     -32.380 -22.119   4.611  1.00  0.00           H  
ATOM   1878  OG1 THR   180     -29.732 -22.755   6.396  1.00  0.00           O  
ATOM   1879  HG1 THR   180     -28.785 -22.918   6.287  1.00  0.00           H  
ATOM   1880  C   THR   180     -30.164 -21.928   2.783  1.00  0.00           C  
ATOM   1881  O   THR   180     -29.867 -20.791   2.479  1.00  0.00           O  
ATOM   1882  N   LEU   181     -31.093 -22.602   2.120  1.00  0.00           N  
ATOM   1883  H   LEU   181     -31.349 -23.514   2.486  1.00  0.00           H  
ATOM   1884  CA  LEU   181     -31.790 -22.075   0.923  1.00  0.00           C  
ATOM   1885  HA  LEU   181     -31.417 -21.049   0.808  1.00  0.00           H  
ATOM   1886  CB  LEU   181     -31.492 -22.686  -0.468  1.00  0.00           C  
ATOM   1887  HB1 LEU   181     -31.980 -22.164  -1.293  1.00  0.00           H  
ATOM   1888  HB2 LEU   181     -31.893 -23.700  -0.387  1.00  0.00           H  
ATOM   1889  CG  LEU   181     -30.032 -22.875  -0.682  1.00  0.00           C  
ATOM   1890  HG  LEU   181     -29.588 -23.308   0.213  1.00  0.00           H  
ATOM   1891  CD1 LEU   181     -29.766 -23.805  -1.904  1.00  0.00           C  
ATOM   1892 HD11 LEU   181     -30.138 -24.809  -1.717  1.00  0.00           H  
ATOM   1893 HD12 LEU   181     -30.278 -23.353  -2.759  1.00  0.00           H  
ATOM   1894 HD13 LEU   181     -28.714 -23.679  -2.170  1.00  0.00           H  
ATOM   1895  CD2 LEU   181     -29.176 -21.601  -0.900  1.00  0.00           C  
ATOM   1896 HD21 LEU   181     -29.190 -20.964  -0.018  1.00  0.00           H  
ATOM   1897 HD22 LEU   181     -28.114 -21.798  -1.042  1.00  0.00           H  
ATOM   1898 HD23 LEU   181     -29.451 -21.132  -1.843  1.00  0.00           H  
ATOM   1899  C   LEU   181     -33.356 -22.218   1.158  1.00  0.00           C  
ATOM   1900  O   LEU   181     -33.949 -23.266   1.559  1.00  0.00           O  
ATOM   1901  N   ILE   182     -34.044 -21.109   0.885  1.00  0.00           N  
ATOM   1902  H   ILE   182     -33.477 -20.418   0.407  1.00  0.00           H  
ATOM   1903  CA  ILE   182     -35.497 -20.929   1.080  1.00  0.00           C  
ATOM   1904  HA  ILE   182     -35.994 -21.787   1.538  1.00  0.00           H  
ATOM   1905  CB  ILE   182     -35.772 -19.737   2.002  1.00  0.00           C  
ATOM   1906  HB  ILE   182     -35.483 -18.897   1.372  1.00  0.00           H  
ATOM   1907  CG2 ILE   182     -37.248 -19.617   2.198  1.00  0.00           C  
ATOM   1908 HG21 ILE   182     -37.314 -18.755   2.852  1.00  0.00           H  
ATOM   1909 HG22 ILE   182     -37.852 -19.439   1.301  1.00  0.00           H  
ATOM   1910 HG23 ILE   182     -37.654 -20.549   2.598  1.00  0.00           H  
ATOM   1911  CG1 ILE   182     -35.055 -19.762   3.376  1.00  0.00           C  
ATOM   1912 HG11 ILE   182     -34.979 -20.804   3.700  1.00  0.00           H  
ATOM   1913 HG12 ILE   182     -35.658 -19.176   4.060  1.00  0.00           H  
ATOM   1914  CD  ILE   182     -33.699 -19.078   3.382  1.00  0.00           C  
ATOM   1915  HD1 ILE   182     -33.686 -18.037   3.042  1.00  0.00           H  
ATOM   1916  HD2 ILE   182     -33.319 -19.142   4.400  1.00  0.00           H  
ATOM   1917  HD3 ILE   182     -33.079 -19.667   2.720  1.00  0.00           H  
ATOM   1918  C   ILE   182     -36.180 -20.808  -0.304  1.00  0.00           C  
ATOM   1919  O   ILE   182     -35.988 -19.937  -1.090  1.00  0.00           O  
ATOM   1920  N   THR   183     -37.082 -21.812  -0.535  1.00  0.00           N  
ATOM   1921  H   THR   183     -37.028 -22.630   0.053  1.00  0.00           H  
ATOM   1922  CA  THR   183     -38.092 -21.803  -1.647  1.00  0.00           C  
ATOM   1923  HA  THR   183     -37.664 -21.138  -2.405  1.00  0.00           H  
ATOM   1924  CB  THR   183     -38.335 -23.109  -2.361  1.00  0.00           C  
ATOM   1925  HB  THR   183     -39.231 -23.085  -2.985  1.00  0.00           H  
ATOM   1926  CG2 THR   183     -37.203 -23.767  -3.212  1.00  0.00           C  
ATOM   1927 HG21 THR   183     -36.870 -23.048  -3.963  1.00  0.00           H  
ATOM   1928 HG22 THR   183     -36.339 -24.013  -2.588  1.00  0.00           H  
ATOM   1929 HG23 THR   183     -37.630 -24.639  -3.687  1.00  0.00           H  
ATOM   1930  OG1 THR   183     -38.639 -24.103  -1.389  1.00  0.00           O  
ATOM   1931  HG1 THR   183     -38.973 -23.628  -0.624  1.00  0.00           H  
ATOM   1932  C   THR   183     -39.385 -21.083  -1.177  1.00  0.00           C  
ATOM   1933  O   THR   183     -40.112 -21.609  -0.340  1.00  0.00           O  
ATOM   1934  N   ALA   184     -39.574 -19.794  -1.627  1.00  0.00           N  
ATOM   1935  H   ALA   184     -38.837 -19.329  -2.140  1.00  0.00           H  
ATOM   1936  CA  ALA   184     -40.645 -18.924  -1.129  1.00  0.00           C  
ATOM   1937  HA  ALA   184     -41.072 -19.474  -0.292  1.00  0.00           H  
ATOM   1938  CB  ALA   184     -40.033 -17.672  -0.607  1.00  0.00           C  
ATOM   1939  HB1 ALA   184     -39.376 -17.107  -1.271  1.00  0.00           H  
ATOM   1940  HB2 ALA   184     -40.886 -17.055  -0.341  1.00  0.00           H  
ATOM   1941  HB3 ALA   184     -39.419 -17.867   0.271  1.00  0.00           H  
ATOM   1942  C   ALA   184     -41.816 -18.781  -2.190  1.00  0.00           C  
ATOM   1943  O   ALA   184     -41.533 -18.765  -3.389  1.00  0.00           O  
ATOM   1944  N   ASP   185     -42.988 -18.516  -1.716  1.00  0.00           N  
ATOM   1945  H   ASP   185     -43.206 -18.625  -0.744  1.00  0.00           H  
ATOM   1946  CA  ASP   185     -44.061 -18.043  -2.596  1.00  0.00           C  
ATOM   1947  HA  ASP   185     -43.609 -17.433  -3.384  1.00  0.00           H  
ATOM   1948  CB  ASP   185     -44.798 -19.254  -3.198  1.00  0.00           C  
ATOM   1949  HB1 ASP   185     -45.504 -19.698  -2.505  1.00  0.00           H  
ATOM   1950  HB2 ASP   185     -44.019 -19.938  -3.522  1.00  0.00           H  
ATOM   1951  CG  ASP   185     -45.597 -18.877  -4.493  1.00  0.00           C  
ATOM   1952  OD1 ASP   185     -45.690 -17.703  -4.903  1.00  0.00           O  
ATOM   1953  OD2 ASP   185     -46.114 -19.844  -5.163  1.00  0.00           O1-
ATOM   1954  C   ASP   185     -44.896 -17.180  -1.701  1.00  0.00           C  
ATOM   1955  O   ASP   185     -44.815 -17.252  -0.450  1.00  0.00           O  
ATOM   1956  N   ASP   186     -45.799 -16.366  -2.336  1.00  0.00           N  
ATOM   1957  H   ASP   186     -45.903 -16.365  -3.341  1.00  0.00           H  
ATOM   1958  CA  ASP   186     -46.707 -15.526  -1.629  1.00  0.00           C  
ATOM   1959  HA  ASP   186     -47.248 -15.000  -2.412  1.00  0.00           H  
ATOM   1960  CB  ASP   186     -47.841 -16.379  -0.945  1.00  0.00           C  
ATOM   1961  HB1 ASP   186     -48.613 -15.692  -0.610  1.00  0.00           H  
ATOM   1962  HB2 ASP   186     -47.512 -16.956  -0.089  1.00  0.00           H  
ATOM   1963  CG  ASP   186     -48.535 -17.214  -1.983  1.00  0.00           C  
ATOM   1964  OD1 ASP   186     -48.212 -17.269  -3.201  1.00  0.00           O  
ATOM   1965  OD2 ASP   186     -49.634 -17.727  -1.627  1.00  0.00           O1-
ATOM   1966  C   ASP   186     -46.134 -14.521  -0.600  1.00  0.00           C  
ATOM   1967  O   ASP   186     -46.444 -14.577   0.532  1.00  0.00           O  
ATOM   1968  N   TYR   187     -45.362 -13.527  -1.054  1.00  0.00           N  
ATOM   1969  H   TYR   187     -45.312 -13.327  -2.039  1.00  0.00           H  
ATOM   1970  CA  TYR   187     -44.882 -12.521  -0.205  1.00  0.00           C  
ATOM   1971  HA  TYR   187     -44.178 -12.802   0.582  1.00  0.00           H  
ATOM   1972  CB  TYR   187     -44.041 -11.503  -1.051  1.00  0.00           C  
ATOM   1973  HB1 TYR   187     -44.730 -11.080  -1.777  1.00  0.00           H  
ATOM   1974  HB2 TYR   187     -43.215 -12.055  -1.512  1.00  0.00           H  
ATOM   1975  CG  TYR   187     -43.390 -10.397  -0.268  1.00  0.00           C  
ATOM   1976  CD1 TYR   187     -42.154 -10.653   0.338  1.00  0.00           C  
ATOM   1977  HD1 TYR   187     -41.745 -11.656   0.265  1.00  0.00           H  
ATOM   1978  CE1 TYR   187     -41.487  -9.648   1.058  1.00  0.00           C  
ATOM   1979  HE1 TYR   187     -40.553  -9.849   1.575  1.00  0.00           H  
ATOM   1980  CZ  TYR   187     -42.091  -8.428   1.253  1.00  0.00           C  
ATOM   1981  OH  TYR   187     -41.390  -7.579   2.019  1.00  0.00           O  
ATOM   1982  HH  TYR   187     -41.947  -6.808   2.153  1.00  0.00           H  
ATOM   1983  CE2 TYR   187     -43.276  -8.090   0.579  1.00  0.00           C  
ATOM   1984  HE2 TYR   187     -43.576  -7.051   0.582  1.00  0.00           H  
ATOM   1985  CD2 TYR   187     -43.964  -9.072  -0.183  1.00  0.00           C  
ATOM   1986  HD2 TYR   187     -44.867  -8.901  -0.748  1.00  0.00           H  
ATOM   1987  C   TYR   187     -46.026 -11.730   0.428  1.00  0.00           C  
ATOM   1988  O   TYR   187     -46.739 -10.978  -0.259  1.00  0.00           O  
ATOM   1989  N   ASN   188     -46.276 -11.746   1.726  1.00  0.00           N  
ATOM   1990  H   ASN   188     -45.704 -12.346   2.317  1.00  0.00           H  
ATOM   1991  CA  ASN   188     -47.202 -10.828   2.446  1.00  0.00           C  
ATOM   1992  HA  ASN   188     -48.073 -10.762   1.789  1.00  0.00           H  
ATOM   1993  CB  ASN   188     -47.606 -11.487   3.788  1.00  0.00           C  
ATOM   1994  HB1 ASN   188     -46.750 -11.663   4.435  1.00  0.00           H  
ATOM   1995  HB2 ASN   188     -48.029 -12.466   3.531  1.00  0.00           H  
ATOM   1996  CG  ASN   188     -48.606 -10.732   4.617  1.00  0.00           C  
ATOM   1997  OD1 ASN   188     -48.924  -9.530   4.485  1.00  0.00           O  
ATOM   1998  ND2 ASN   188     -49.255 -11.421   5.508  1.00  0.00           N  
ATOM   1999 HD21 ASN   188     -49.074 -12.416   5.537  1.00  0.00           H  
ATOM   2000 HD22 ASN   188     -49.819 -10.908   6.174  1.00  0.00           H  
ATOM   2001  C   ASN   188     -46.492  -9.509   2.674  1.00  0.00           C  
ATOM   2002  O   ASN   188     -45.555  -9.372   3.466  1.00  0.00           O  
ATOM   2003  N   GLU   189     -47.026  -8.494   1.993  1.00  0.00           N  
ATOM   2004  H   GLU   189     -47.863  -8.651   1.440  1.00  0.00           H  
ATOM   2005  CA  GLU   189     -46.500  -7.144   2.180  1.00  0.00           C  
ATOM   2006  HA  GLU   189     -45.437  -7.235   1.954  1.00  0.00           H  
ATOM   2007  CB  GLU   189     -47.225  -6.267   1.122  1.00  0.00           C  
ATOM   2008  HB1 GLU   189     -48.293  -6.400   1.324  1.00  0.00           H  
ATOM   2009  HB2 GLU   189     -47.161  -6.622   0.093  1.00  0.00           H  
ATOM   2010  CG  GLU   189     -46.926  -4.771   1.166  1.00  0.00           C  
ATOM   2011  HG1 GLU   189     -46.656  -4.482   2.188  1.00  0.00           H  
ATOM   2012  HG2 GLU   189     -47.801  -4.180   0.878  1.00  0.00           H  
ATOM   2013  CD  GLU   189     -45.749  -4.441   0.234  1.00  0.00           C  
ATOM   2014  OE1 GLU   189     -45.848  -3.542  -0.653  1.00  0.00           O  
ATOM   2015  OE2 GLU   189     -44.579  -4.846   0.392  1.00  0.00           O1-
ATOM   2016  C   GLU   189     -46.605  -6.519   3.656  1.00  0.00           C  
ATOM   2017  O   GLU   189     -45.757  -5.820   4.143  1.00  0.00           O  
ATOM   2018  N   LYS   190     -47.730  -6.683   4.363  1.00  0.00           N  
ATOM   2019  H   LYS   190     -48.456  -7.224   3.908  1.00  0.00           H  
ATOM   2020  CA  LYS   190     -48.129  -6.146   5.681  1.00  0.00           C  
ATOM   2021  HA  LYS   190     -48.080  -5.063   5.635  1.00  0.00           H  
ATOM   2022  CB  LYS   190     -49.585  -6.475   5.955  1.00  0.00           C  
ATOM   2023  HB1 LYS   190     -49.883  -5.967   6.870  1.00  0.00           H  
ATOM   2024  HB2 LYS   190     -49.706  -7.541   6.172  1.00  0.00           H  
ATOM   2025  CG  LYS   190     -50.556  -6.052   4.805  1.00  0.00           C  
ATOM   2026  HG1 LYS   190     -50.296  -6.520   3.854  1.00  0.00           H  
ATOM   2027  HG2 LYS   190     -50.542  -4.969   4.662  1.00  0.00           H  
ATOM   2028  CD  LYS   190     -52.020  -6.350   5.170  1.00  0.00           C  
ATOM   2029  HD1 LYS   190     -52.320  -5.631   5.947  1.00  0.00           H  
ATOM   2030  HD2 LYS   190     -52.151  -7.358   5.562  1.00  0.00           H  
ATOM   2031  CE  LYS   190     -52.932  -6.139   3.977  1.00  0.00           C  
ATOM   2032  HE1 LYS   190     -53.211  -5.083   3.954  1.00  0.00           H  
ATOM   2033  HE2 LYS   190     -53.891  -6.594   4.238  1.00  0.00           H  
ATOM   2034  NZ  LYS   190     -52.477  -6.635   2.683  1.00  0.00           N1+
ATOM   2035  HZ1 LYS   190     -53.152  -6.587   1.937  1.00  0.00           H  
ATOM   2036  HZ2 LYS   190     -51.642  -6.128   2.423  1.00  0.00           H  
ATOM   2037  HZ3 LYS   190     -52.062  -7.561   2.718  1.00  0.00           H  
ATOM   2038  C   LYS   190     -47.168  -6.605   6.836  1.00  0.00           C  
ATOM   2039  O   LYS   190     -46.756  -5.728   7.544  1.00  0.00           O  
ATOM   2040  N   THR   191     -46.637  -7.830   6.914  1.00  0.00           N  
ATOM   2041  H   THR   191     -46.935  -8.531   6.248  1.00  0.00           H  
ATOM   2042  CA  THR   191     -45.590  -8.290   7.739  1.00  0.00           C  
ATOM   2043  HA  THR   191     -45.587  -7.637   8.614  1.00  0.00           H  
ATOM   2044  CB  THR   191     -45.845  -9.762   8.141  1.00  0.00           C  
ATOM   2045  HB  THR   191     -44.902 -10.181   8.493  1.00  0.00           H  
ATOM   2046  CG2 THR   191     -46.933  -9.882   9.123  1.00  0.00           C  
ATOM   2047 HG21 THR   191     -47.845  -9.336   8.886  1.00  0.00           H  
ATOM   2048 HG22 THR   191     -47.214 -10.919   9.344  1.00  0.00           H  
ATOM   2049 HG23 THR   191     -46.519  -9.565  10.080  1.00  0.00           H  
ATOM   2050  OG1 THR   191     -46.175 -10.451   6.962  1.00  0.00           O  
ATOM   2051  HG1 THR   191     -46.310 -11.395   7.041  1.00  0.00           H  
ATOM   2052  C   THR   191     -44.187  -8.306   7.078  1.00  0.00           C  
ATOM   2053  O   THR   191     -43.138  -8.616   7.689  1.00  0.00           O  
ATOM   2054  N   GLY   192     -43.986  -8.043   5.817  1.00  0.00           N  
ATOM   2055  H   GLY   192     -44.683  -7.486   5.334  1.00  0.00           H  
ATOM   2056  CA  GLY   192     -42.677  -8.281   5.136  1.00  0.00           C  
ATOM   2057  HA1 GLY   192     -41.920  -7.613   5.545  1.00  0.00           H  
ATOM   2058  HA2 GLY   192     -42.972  -8.052   4.112  1.00  0.00           H  
ATOM   2059  C   GLY   192     -42.108  -9.735   4.921  1.00  0.00           C  
ATOM   2060  O   GLY   192     -40.982  -9.909   4.465  1.00  0.00           O  
ATOM   2061  N   VAL   193     -43.027 -10.693   5.137  1.00  0.00           N  
ATOM   2062  H   VAL   193     -44.025 -10.547   5.257  1.00  0.00           H  
ATOM   2063  CA  VAL   193     -42.658 -12.110   5.213  1.00  0.00           C  
ATOM   2064  HA  VAL   193     -41.593 -12.360   5.150  1.00  0.00           H  
ATOM   2065  CB  VAL   193     -43.166 -12.594   6.560  1.00  0.00           C  
ATOM   2066  HB  VAL   193     -44.160 -12.172   6.677  1.00  0.00           H  
ATOM   2067  CG1 VAL   193     -43.097 -14.114   6.873  1.00  0.00           C  
ATOM   2068 HG11 VAL   193     -42.097 -14.523   6.807  1.00  0.00           H  
ATOM   2069 HG12 VAL   193     -43.588 -14.242   7.846  1.00  0.00           H  
ATOM   2070 HG13 VAL   193     -43.758 -14.654   6.194  1.00  0.00           H  
ATOM   2071  CG2 VAL   193     -42.207 -12.018   7.628  1.00  0.00           C  
ATOM   2072 HG21 VAL   193     -42.243 -10.932   7.629  1.00  0.00           H  
ATOM   2073 HG22 VAL   193     -42.566 -12.344   8.602  1.00  0.00           H  
ATOM   2074 HG23 VAL   193     -41.202 -12.457   7.541  1.00  0.00           H  
ATOM   2075  C   VAL   193     -43.332 -12.959   4.158  1.00  0.00           C  
ATOM   2076  O   VAL   193     -44.553 -12.803   3.863  1.00  0.00           O  
ATOM   2077  N   TRP   194     -42.616 -13.822   3.425  1.00  0.00           N  
ATOM   2078  H   TRP   194     -41.607 -13.828   3.438  1.00  0.00           H  
ATOM   2079  CA  TRP   194     -43.200 -14.831   2.507  1.00  0.00           C  
ATOM   2080  HA  TRP   194     -43.930 -14.433   1.815  1.00  0.00           H  
ATOM   2081  CB  TRP   194     -42.083 -15.515   1.723  1.00  0.00           C  
ATOM   2082  HB1 TRP   194     -42.625 -16.300   1.192  1.00  0.00           H  
ATOM   2083  HB2 TRP   194     -41.356 -15.987   2.390  1.00  0.00           H  
ATOM   2084  CG  TRP   194     -41.255 -14.764   0.746  1.00  0.00           C  
ATOM   2085  CD1 TRP   194     -39.990 -14.304   0.945  1.00  0.00           C  
ATOM   2086  HD1 TRP   194     -39.460 -14.253   1.885  1.00  0.00           H  
ATOM   2087  NE1 TRP   194     -39.554 -13.538  -0.080  1.00  0.00           N  
ATOM   2088  HE1 TRP   194     -38.785 -12.886   0.014  1.00  0.00           H  
ATOM   2089  CE2 TRP   194     -40.530 -13.562  -1.035  1.00  0.00           C  
ATOM   2090  CZ2 TRP   194     -40.573 -12.959  -2.296  1.00  0.00           C  
ATOM   2091  HZ2 TRP   194     -39.766 -12.281  -2.550  1.00  0.00           H  
ATOM   2092  CH2 TRP   194     -41.643 -13.193  -3.119  1.00  0.00           C  
ATOM   2093  HH2 TRP   194     -41.777 -12.645  -4.044  1.00  0.00           H  
ATOM   2094  CZ3 TRP   194     -42.690 -14.111  -2.760  1.00  0.00           C  
ATOM   2095  HZ3 TRP   194     -43.524 -14.214  -3.431  1.00  0.00           H  
ATOM   2096  CE3 TRP   194     -42.576 -14.711  -1.486  1.00  0.00           C  
ATOM   2097  HE3 TRP   194     -43.296 -15.475  -1.202  1.00  0.00           H  
ATOM   2098  CD2 TRP   194     -41.623 -14.358  -0.605  1.00  0.00           C  
ATOM   2099  C   TRP   194     -43.954 -15.904   3.284  1.00  0.00           C  
ATOM   2100  O   TRP   194     -43.400 -16.595   4.120  1.00  0.00           O  
ATOM   2101  N   GLU   195     -45.209 -16.130   2.949  1.00  0.00           N  
ATOM   2102  H   GLU   195     -45.472 -15.562   2.155  1.00  0.00           H  
ATOM   2103  CA  GLU   195     -46.162 -16.974   3.684  1.00  0.00           C  
ATOM   2104  HA  GLU   195     -46.039 -16.778   4.746  1.00  0.00           H  
ATOM   2105  CB  GLU   195     -47.555 -16.677   3.206  1.00  0.00           C  
ATOM   2106  HB1 GLU   195     -48.207 -17.491   3.508  1.00  0.00           H  
ATOM   2107  HB2 GLU   195     -47.645 -16.576   2.129  1.00  0.00           H  
ATOM   2108  CG  GLU   195     -48.107 -15.281   3.655  1.00  0.00           C  
ATOM   2109  HG1 GLU   195     -49.110 -15.188   3.241  1.00  0.00           H  
ATOM   2110  HG2 GLU   195     -47.404 -14.502   3.380  1.00  0.00           H  
ATOM   2111  CD  GLU   195     -48.217 -15.123   5.201  1.00  0.00           C  
ATOM   2112  OE1 GLU   195     -48.800 -14.140   5.650  1.00  0.00           O  
ATOM   2113  OE2 GLU   195     -47.934 -16.002   6.051  1.00  0.00           O1-
ATOM   2114  C   GLU   195     -45.861 -18.446   3.553  1.00  0.00           C  
ATOM   2115  O   GLU   195     -45.944 -19.185   4.489  1.00  0.00           O  
ATOM   2116  N   LYS   196     -45.616 -18.918   2.295  1.00  0.00           N  
ATOM   2117  H   LYS   196     -45.546 -18.226   1.568  1.00  0.00           H  
ATOM   2118  CA  LYS   196     -45.334 -20.289   1.872  1.00  0.00           C  
ATOM   2119  HA  LYS   196     -45.657 -21.046   2.581  1.00  0.00           H  
ATOM   2120  CB  LYS   196     -45.835 -20.465   0.399  1.00  0.00           C  
ATOM   2121  HB1 LYS   196     -45.414 -21.366  -0.071  1.00  0.00           H  
ATOM   2122  HB2 LYS   196     -45.587 -19.566  -0.172  1.00  0.00           H  
ATOM   2123  CG  LYS   196     -47.379 -20.473   0.566  1.00  0.00           C  
ATOM   2124  HG1 LYS   196     -47.649 -19.522   1.007  1.00  0.00           H  
ATOM   2125  HG2 LYS   196     -47.691 -21.269   1.235  1.00  0.00           H  
ATOM   2126  CD  LYS   196     -48.052 -20.624  -0.781  1.00  0.00           C  
ATOM   2127  HD1 LYS   196     -47.757 -21.569  -1.247  1.00  0.00           H  
ATOM   2128  HD2 LYS   196     -47.784 -19.802  -1.435  1.00  0.00           H  
ATOM   2129  CE  LYS   196     -49.613 -20.629  -0.484  1.00  0.00           C  
ATOM   2130  HE1 LYS   196     -49.767 -19.701   0.065  1.00  0.00           H  
ATOM   2131  HE2 LYS   196     -50.014 -21.443   0.127  1.00  0.00           H  
ATOM   2132  NZ  LYS   196     -50.442 -20.559  -1.693  1.00  0.00           N1+
ATOM   2133  HZ1 LYS   196     -50.387 -21.415  -2.236  1.00  0.00           H  
ATOM   2134  HZ2 LYS   196     -51.392 -20.323  -1.418  1.00  0.00           H  
ATOM   2135  HZ3 LYS   196     -50.001 -19.867  -2.284  1.00  0.00           H  
ATOM   2136  C   LYS   196     -43.845 -20.479   1.784  1.00  0.00           C  
ATOM   2137  O   LYS   196     -43.182 -19.879   0.920  1.00  0.00           O  
ATOM   2138  N   ARG   197     -43.358 -21.309   2.712  1.00  0.00           N  
ATOM   2139  H   ARG   197     -43.982 -21.840   3.302  1.00  0.00           H  
ATOM   2140  CA  ARG   197     -41.930 -21.658   2.828  1.00  0.00           C  
ATOM   2141  HA  ARG   197     -41.438 -21.423   1.881  1.00  0.00           H  
ATOM   2142  CB  ARG   197     -41.330 -20.919   4.017  1.00  0.00           C  
ATOM   2143  HB1 ARG   197     -40.299 -21.233   4.178  1.00  0.00           H  
ATOM   2144  HB2 ARG   197     -41.945 -21.131   4.893  1.00  0.00           H  
ATOM   2145  CG  ARG   197     -41.273 -19.377   3.737  1.00  0.00           C  
ATOM   2146  HG1 ARG   197     -42.281 -19.043   3.480  1.00  0.00           H  
ATOM   2147  HG2 ARG   197     -40.743 -19.140   2.817  1.00  0.00           H  
ATOM   2148  CD  ARG   197     -40.620 -18.556   4.900  1.00  0.00           C  
ATOM   2149  HD1 ARG   197     -40.841 -17.501   4.744  1.00  0.00           H  
ATOM   2150  HD2 ARG   197     -39.563 -18.628   4.623  1.00  0.00           H  
ATOM   2151  NE  ARG   197     -40.865 -19.067   6.208  1.00  0.00           N  
ATOM   2152  HE  ARG   197     -40.110 -19.635   6.579  1.00  0.00           H  
ATOM   2153  CZ  ARG   197     -41.800 -18.670   7.006  1.00  0.00           C  
ATOM   2154  NH1 ARG   197     -42.810 -17.924   6.591  1.00  0.00           N1+
ATOM   2155 HH11 ARG   197     -42.878 -17.511   5.670  1.00  0.00           H  
ATOM   2156 HH12 ARG   197     -43.517 -17.723   7.274  1.00  0.00           H  
ATOM   2157  NH2 ARG   197     -41.806 -18.972   8.216  1.00  0.00           N  
ATOM   2158 HH21 ARG   197     -40.957 -19.434   8.518  1.00  0.00           H  
ATOM   2159 HH22 ARG   197     -42.614 -18.869   8.814  1.00  0.00           H  
ATOM   2160  C   ARG   197     -41.743 -23.168   3.010  1.00  0.00           C  
ATOM   2161  O   ARG   197     -42.237 -23.731   3.925  1.00  0.00           O  
ATOM   2162  N   LYS   198     -40.996 -23.745   2.067  1.00  0.00           N  
ATOM   2163  H   LYS   198     -40.727 -23.239   1.240  1.00  0.00           H  
ATOM   2164  CA  LYS   198     -40.194 -24.952   2.202  1.00  0.00           C  
ATOM   2165  HA  LYS   198     -40.433 -25.406   3.169  1.00  0.00           H  
ATOM   2166  CB  LYS   198     -40.563 -25.887   1.102  1.00  0.00           C  
ATOM   2167  HB1 LYS   198     -39.977 -26.776   1.301  1.00  0.00           H  
ATOM   2168  HB2 LYS   198     -40.200 -25.390   0.200  1.00  0.00           H  
ATOM   2169  CG  LYS   198     -42.041 -26.348   1.007  1.00  0.00           C  
ATOM   2170  HG1 LYS   198     -42.706 -25.537   0.688  1.00  0.00           H  
ATOM   2171  HG2 LYS   198     -42.313 -26.665   2.008  1.00  0.00           H  
ATOM   2172  CD  LYS   198     -42.248 -27.577   0.081  1.00  0.00           C  
ATOM   2173  HD1 LYS   198     -41.586 -27.507  -0.786  1.00  0.00           H  
ATOM   2174  HD2 LYS   198     -43.302 -27.703  -0.183  1.00  0.00           H  
ATOM   2175  CE  LYS   198     -41.967 -28.815   0.906  1.00  0.00           C  
ATOM   2176  HE1 LYS   198     -42.754 -28.769   1.656  1.00  0.00           H  
ATOM   2177  HE2 LYS   198     -40.978 -28.755   1.347  1.00  0.00           H  
ATOM   2178  NZ  LYS   198     -42.134 -30.074   0.106  1.00  0.00           N1+
ATOM   2179  HZ1 LYS   198     -43.032 -30.146  -0.341  1.00  0.00           H  
ATOM   2180  HZ2 LYS   198     -41.479 -30.081  -0.655  1.00  0.00           H  
ATOM   2181  HZ3 LYS   198     -41.920 -30.880   0.682  1.00  0.00           H  
ATOM   2182  C   LYS   198     -38.680 -24.573   2.206  1.00  0.00           C  
ATOM   2183  O   LYS   198     -38.253 -23.622   1.557  1.00  0.00           O  
ATOM   2184  N   ILE   199     -37.854 -25.382   2.899  1.00  0.00           N  
ATOM   2185  H   ILE   199     -38.366 -26.077   3.427  1.00  0.00           H  
ATOM   2186  CA  ILE   199     -36.463 -25.099   3.099  1.00  0.00           C  
ATOM   2187  HA  ILE   199     -36.124 -24.337   2.402  1.00  0.00           H  
ATOM   2188  CB  ILE   199     -36.147 -24.510   4.462  1.00  0.00           C  
ATOM   2189  HB  ILE   199     -35.107 -24.178   4.554  1.00  0.00           H  
ATOM   2190  CG2 ILE   199     -36.930 -23.236   4.660  1.00  0.00           C  
ATOM   2191 HG21 ILE   199     -36.663 -22.634   3.788  1.00  0.00           H  
ATOM   2192 HG22 ILE   199     -37.994 -23.407   4.525  1.00  0.00           H  
ATOM   2193 HG23 ILE   199     -36.563 -22.797   5.586  1.00  0.00           H  
ATOM   2194  CG1 ILE   199     -36.477 -25.557   5.600  1.00  0.00           C  
ATOM   2195 HG11 ILE   199     -35.891 -26.477   5.523  1.00  0.00           H  
ATOM   2196 HG12 ILE   199     -37.537 -25.791   5.502  1.00  0.00           H  
ATOM   2197  CD  ILE   199     -36.272 -25.112   7.017  1.00  0.00           C  
ATOM   2198  HD1 ILE   199     -35.275 -24.677   7.147  1.00  0.00           H  
ATOM   2199  HD2 ILE   199     -36.916 -24.329   7.412  1.00  0.00           H  
ATOM   2200  HD3 ILE   199     -36.479 -25.881   7.766  1.00  0.00           H  
ATOM   2201  C   ILE   199     -35.514 -26.339   2.821  1.00  0.00           C  
ATOM   2202  O   ILE   199     -35.996 -27.465   2.950  1.00  0.00           O  
ATOM   2203  N   PHE   200     -34.263 -26.007   2.491  1.00  0.00           N  
ATOM   2204  H   PHE   200     -34.022 -25.026   2.412  1.00  0.00           H  
ATOM   2205  CA  PHE   200     -33.127 -26.877   2.258  1.00  0.00           C  
ATOM   2206  HA  PHE   200     -33.482 -27.802   2.717  1.00  0.00           H  
ATOM   2207  CB  PHE   200     -32.800 -27.130   0.814  1.00  0.00           C  
ATOM   2208  HB1 PHE   200     -31.975 -27.830   0.722  1.00  0.00           H  
ATOM   2209  HB2 PHE   200     -32.455 -26.177   0.415  1.00  0.00           H  
ATOM   2210  CG  PHE   200     -33.906 -27.524  -0.096  1.00  0.00           C  
ATOM   2211  CD1 PHE   200     -34.944 -26.620  -0.424  1.00  0.00           C  
ATOM   2212  HD1 PHE   200     -35.001 -25.659   0.065  1.00  0.00           H  
ATOM   2213  CE1 PHE   200     -35.955 -26.992  -1.356  1.00  0.00           C  
ATOM   2214  HE1 PHE   200     -36.729 -26.283  -1.599  1.00  0.00           H  
ATOM   2215  CZ  PHE   200     -35.920 -28.267  -2.010  1.00  0.00           C  
ATOM   2216  HZ  PHE   200     -36.653 -28.525  -2.754  1.00  0.00           H  
ATOM   2217  CE2 PHE   200     -34.934 -29.189  -1.662  1.00  0.00           C  
ATOM   2218  HE2 PHE   200     -34.857 -30.176  -2.096  1.00  0.00           H  
ATOM   2219  CD2 PHE   200     -33.948 -28.783  -0.711  1.00  0.00           C  
ATOM   2220  HD2 PHE   200     -33.140 -29.481  -0.553  1.00  0.00           H  
ATOM   2221  C   PHE   200     -31.810 -26.430   2.933  1.00  0.00           C  
ATOM   2222  O   PHE   200     -31.515 -25.273   2.986  1.00  0.00           O  
ATOM   2223  N   VAL   201     -31.072 -27.405   3.540  1.00  0.00           N  
ATOM   2224  H   VAL   201     -31.538 -28.294   3.677  1.00  0.00           H  
ATOM   2225  CA  VAL   201     -29.699 -27.194   4.058  1.00  0.00           C  
ATOM   2226  HA  VAL   201     -29.422 -26.148   3.907  1.00  0.00           H  
ATOM   2227  CB  VAL   201     -29.859 -27.254   5.583  1.00  0.00           C  
ATOM   2228  HB  VAL   201     -30.323 -28.226   5.745  1.00  0.00           H  
ATOM   2229  CG1 VAL   201     -28.653 -27.301   6.420  1.00  0.00           C  
ATOM   2230 HG11 VAL   201     -28.073 -28.169   6.111  1.00  0.00           H  
ATOM   2231 HG12 VAL   201     -28.053 -26.398   6.287  1.00  0.00           H  
ATOM   2232 HG13 VAL   201     -28.829 -27.374   7.495  1.00  0.00           H  
ATOM   2233  CG2 VAL   201     -30.767 -26.149   6.165  1.00  0.00           C  
ATOM   2234 HG21 VAL   201     -31.758 -26.095   5.699  1.00  0.00           H  
ATOM   2235 HG22 VAL   201     -31.026 -26.505   7.165  1.00  0.00           H  
ATOM   2236 HG23 VAL   201     -30.241 -25.198   6.103  1.00  0.00           H  
ATOM   2237  C   VAL   201     -28.598 -28.095   3.461  1.00  0.00           C  
ATOM   2238  O   VAL   201     -28.876 -29.277   3.206  1.00  0.00           O  
ATOM   2239  N   ALA   202     -27.439 -27.477   3.113  1.00  0.00           N  
ATOM   2240  H   ALA   202     -27.260 -26.509   3.368  1.00  0.00           H  
ATOM   2241  CA  ALA   202     -26.273 -28.263   2.911  1.00  0.00           C  
ATOM   2242  HA  ALA   202     -26.516 -29.308   3.108  1.00  0.00           H  
ATOM   2243  CB  ALA   202     -25.887 -28.094   1.412  1.00  0.00           C  
ATOM   2244  HB1 ALA   202     -25.428 -27.114   1.270  1.00  0.00           H  
ATOM   2245  HB2 ALA   202     -25.191 -28.849   1.039  1.00  0.00           H  
ATOM   2246  HB3 ALA   202     -26.759 -28.231   0.784  1.00  0.00           H  
ATOM   2247  C   ALA   202     -25.121 -27.884   3.777  1.00  0.00           C  
ATOM   2248  O   ALA   202     -24.727 -26.705   3.940  1.00  0.00           O  
ATOM   2249  N   THR   203     -24.527 -28.836   4.584  1.00  0.00           N  
ATOM   2250  H   THR   203     -24.854 -29.793   4.568  1.00  0.00           H  
ATOM   2251  CA  THR   203     -23.396 -28.570   5.418  1.00  0.00           C  
ATOM   2252  HA  THR   203     -23.346 -27.518   5.698  1.00  0.00           H  
ATOM   2253  CB  THR   203     -23.354 -29.426   6.694  1.00  0.00           C  
ATOM   2254  HB  THR   203     -22.375 -29.391   7.173  1.00  0.00           H  
ATOM   2255  CG2 THR   203     -24.422 -29.181   7.713  1.00  0.00           C  
ATOM   2256 HG21 THR   203     -25.380 -29.188   7.189  1.00  0.00           H  
ATOM   2257 HG22 THR   203     -24.398 -29.841   8.571  1.00  0.00           H  
ATOM   2258 HG23 THR   203     -24.165 -28.186   8.075  1.00  0.00           H  
ATOM   2259  OG1 THR   203     -23.626 -30.785   6.378  1.00  0.00           O  
ATOM   2260  HG1 THR   203     -23.056 -31.364   6.889  1.00  0.00           H  
ATOM   2261  C   THR   203     -22.023 -28.766   4.731  1.00  0.00           C  
ATOM   2262  O   THR   203     -21.951 -29.434   3.715  1.00  0.00           O  
ATOM   2263  N   GLU   204     -20.999 -28.006   5.151  1.00  0.00           N  
ATOM   2264  H   GLU   204     -21.092 -27.354   5.918  1.00  0.00           H  
ATOM   2265  CA  GLU   204     -19.687 -28.001   4.425  1.00  0.00           C  
ATOM   2266  HA  GLU   204     -19.863 -27.602   3.422  1.00  0.00           H  
ATOM   2267  CB  GLU   204     -18.595 -27.039   5.073  1.00  0.00           C  
ATOM   2268  HB1 GLU   204     -18.601 -27.256   6.137  1.00  0.00           H  
ATOM   2269  HB2 GLU   204     -18.879 -25.994   5.038  1.00  0.00           H  
ATOM   2270  CG  GLU   204     -17.161 -27.266   4.404  1.00  0.00           C  
ATOM   2271  HG1 GLU   204     -17.246 -27.345   3.326  1.00  0.00           H  
ATOM   2272  HG2 GLU   204     -16.761 -28.241   4.707  1.00  0.00           H  
ATOM   2273  CD  GLU   204     -16.130 -26.187   4.724  1.00  0.00           C  
ATOM   2274  OE1 GLU   204     -16.482 -25.232   5.464  1.00  0.00           O  
ATOM   2275  OE2 GLU   204     -15.039 -26.152   4.245  1.00  0.00           O1-
ATOM   2276  C   GLU   204     -19.161 -29.394   4.154  1.00  0.00           C  
ATOM   2277  O   GLU   204     -19.030 -30.166   5.095  1.00  0.00           O  
ATOM   2278  N   VAL   205     -18.479 -29.686   3.045  1.00  0.00           N  
ATOM   2279  H   VAL   205     -18.550 -28.916   2.399  1.00  0.00           H  
ATOM   2280  CA  VAL   205     -17.662 -30.823   2.658  1.00  0.00           C  
ATOM   2281  HA  VAL   205     -17.877 -31.575   3.418  1.00  0.00           H  
ATOM   2282  CB  VAL   205     -17.948 -31.327   1.213  1.00  0.00           C  
ATOM   2283  HB  VAL   205     -17.794 -30.427   0.616  1.00  0.00           H  
ATOM   2284  CG1 VAL   205     -17.040 -32.442   0.702  1.00  0.00           C  
ATOM   2285 HG11 VAL   205     -17.207 -32.569  -0.363  1.00  0.00           H  
ATOM   2286 HG12 VAL   205     -16.013 -32.146   0.870  1.00  0.00           H  
ATOM   2287 HG13 VAL   205     -17.170 -33.365   1.272  1.00  0.00           H  
ATOM   2288  CG2 VAL   205     -19.378 -31.866   1.001  1.00  0.00           C  
ATOM   2289 HG21 VAL   205     -20.116 -31.391   1.644  1.00  0.00           H  
ATOM   2290 HG22 VAL   205     -19.658 -31.704  -0.044  1.00  0.00           H  
ATOM   2291 HG23 VAL   205     -19.453 -32.917   1.288  1.00  0.00           H  
ATOM   2292  C   VAL   205     -16.218 -30.405   2.733  1.00  0.00           C  
ATOM   2293  O   VAL   205     -15.850 -29.453   2.054  1.00  0.00           O  
ATOM   2294  N   LYS   206     -15.372 -30.985   3.587  1.00  0.00           N  
ATOM   2295  H   LYS   206     -15.822 -31.596   4.253  1.00  0.00           H  
ATOM   2296  CA  LYS   206     -13.897 -30.759   3.727  1.00  0.00           C  
ATOM   2297  HA  LYS   206     -13.495 -30.386   2.784  1.00  0.00           H  
ATOM   2298  CB  LYS   206     -13.637 -29.712   4.856  1.00  0.00           C  
ATOM   2299  HB1 LYS   206     -14.123 -30.093   5.754  1.00  0.00           H  
ATOM   2300  HB2 LYS   206     -14.044 -28.731   4.633  1.00  0.00           H  
ATOM   2301  CG  LYS   206     -12.169 -29.552   5.254  1.00  0.00           C  
ATOM   2302  HG1 LYS   206     -11.836 -30.538   5.596  1.00  0.00           H  
ATOM   2303  HG2 LYS   206     -12.173 -28.912   6.138  1.00  0.00           H  
ATOM   2304  CD  LYS   206     -11.269 -29.083   4.180  1.00  0.00           C  
ATOM   2305  HD1 LYS   206     -11.632 -28.223   3.612  1.00  0.00           H  
ATOM   2306  HD2 LYS   206     -11.280 -29.888   3.446  1.00  0.00           H  
ATOM   2307  CE  LYS   206      -9.748 -28.947   4.516  1.00  0.00           C  
ATOM   2308  HE1 LYS   206      -9.272 -28.644   3.590  1.00  0.00           H  
ATOM   2309  HE2 LYS   206      -9.274 -29.843   4.909  1.00  0.00           H  
ATOM   2310  NZ  LYS   206      -9.518 -27.837   5.531  1.00  0.00           N1+
ATOM   2311  HZ1 LYS   206      -8.532 -27.828   5.745  1.00  0.00           H  
ATOM   2312  HZ2 LYS   206      -9.731 -26.904   5.217  1.00  0.00           H  
ATOM   2313  HZ3 LYS   206     -10.010 -28.081   6.375  1.00  0.00           H  
ATOM   2314  C   LYS   206     -13.289 -32.126   3.981  1.00  0.00           C  
ATOM   2315  OC1 LYS   206     -13.790 -32.944   4.778  1.00  0.00           O  
ATOM   2316  OC2 LYS   206     -12.335 -32.401   3.317  1.00  0.00           O  
TER   
END
