# Supplementary material for: Ensemble Docking as a Tool for the Rational Design of Peptidomimetic Staphylococcus aureus Sortase A Inhibitors
Source: Int J Mol Sci. 2024 Oct 20;25(20):11279. doi: 10.3390/ijms252011279 (PMC11508331; doi:10.3390/ijms252011279)
Supplement: Supplementary file 1 [file ijms-25-11279-s001.zip › supporting_info/all_protein_targets/cluster_05_aligned.pdb]

ATOM      1  N   LYS    62     -15.889 -10.482   6.564  1.00  0.00           N  
ATOM      2  H1  LYS    62     -15.742 -11.479   6.568  1.00  0.00           H  
ATOM      3  H2  LYS    62     -15.009 -10.006   6.414  1.00  0.00           H  
ATOM      4  H3  LYS    62     -16.090 -10.319   7.540  1.00  0.00           H  
ATOM      5  CA  LYS    62     -17.046 -10.048   5.736  1.00  0.00           C  
ATOM      6  HA  LYS    62     -17.834 -10.790   5.898  1.00  0.00           H  
ATOM      7  CB  LYS    62     -17.525  -8.692   6.236  1.00  0.00           C  
ATOM      8  HB1 LYS    62     -18.360  -8.379   5.621  1.00  0.00           H  
ATOM      9  HB2 LYS    62     -16.742  -7.942   6.074  1.00  0.00           H  
ATOM     10  CG  LYS    62     -18.016  -8.547   7.703  1.00  0.00           C  
ATOM     11  HG1 LYS    62     -17.297  -8.811   8.485  1.00  0.00           H  
ATOM     12  HG2 LYS    62     -18.887  -9.199   7.760  1.00  0.00           H  
ATOM     13  CD  LYS    62     -18.299  -6.988   7.943  1.00  0.00           C  
ATOM     14  HD1 LYS    62     -19.025  -6.669   7.191  1.00  0.00           H  
ATOM     15  HD2 LYS    62     -17.355  -6.445   7.913  1.00  0.00           H  
ATOM     16  CE  LYS    62     -19.046  -6.814   9.302  1.00  0.00           C  
ATOM     17  HE1 LYS    62     -19.965  -7.413   9.275  1.00  0.00           H  
ATOM     18  HE2 LYS    62     -19.407  -5.798   9.432  1.00  0.00           H  
ATOM     19  NZ  LYS    62     -18.197  -7.261  10.430  1.00  0.00           N1+
ATOM     20  HZ1 LYS    62     -17.873  -8.219  10.380  1.00  0.00           H  
ATOM     21  HZ2 LYS    62     -17.368  -6.688  10.417  1.00  0.00           H  
ATOM     22  HZ3 LYS    62     -18.637  -7.156  11.330  1.00  0.00           H  
ATOM     23  C   LYS    62     -16.684 -10.088   4.190  1.00  0.00           C  
ATOM     24  O   LYS    62     -15.633  -9.659   3.805  1.00  0.00           O  
ATOM     25  N   PRO    63     -17.523 -10.665   3.316  1.00  0.00           N  
ATOM     26  CD  PRO    63     -18.723 -11.382   3.662  1.00  0.00           C  
ATOM     27  HD1 PRO    63     -19.591 -10.736   3.748  1.00  0.00           H  
ATOM     28  HD2 PRO    63     -18.633 -11.994   4.560  1.00  0.00           H  
ATOM     29  CG  PRO    63     -19.031 -12.316   2.497  1.00  0.00           C  
ATOM     30  HG1 PRO    63     -20.043 -12.724   2.496  1.00  0.00           H  
ATOM     31  HG2 PRO    63     -18.433 -13.229   2.518  1.00  0.00           H  
ATOM     32  CB  PRO    63     -18.559 -11.426   1.287  1.00  0.00           C  
ATOM     33  HB1 PRO    63     -19.362 -10.801   0.907  1.00  0.00           H  
ATOM     34  HB2 PRO    63     -18.247 -11.977   0.397  1.00  0.00           H  
ATOM     35  CA  PRO    63     -17.321 -10.587   1.897  1.00  0.00           C  
ATOM     36  HA  PRO    63     -16.379 -11.044   1.568  1.00  0.00           H  
ATOM     37  C   PRO    63     -17.412  -9.162   1.354  1.00  0.00           C  
ATOM     38  O   PRO    63     -17.912  -8.302   2.065  1.00  0.00           O  
ATOM     39  N   GLN    64     -17.039  -8.979   0.144  1.00  0.00           N  
ATOM     40  H   GLN    64     -16.671  -9.727  -0.433  1.00  0.00           H  
ATOM     41  CA  GLN    64     -17.090  -7.622  -0.514  1.00  0.00           C  
ATOM     42  HA  GLN    64     -16.873  -6.806   0.174  1.00  0.00           H  
ATOM     43  CB  GLN    64     -15.894  -7.546  -1.526  1.00  0.00           C  
ATOM     44  HB1 GLN    64     -16.051  -8.318  -2.281  1.00  0.00           H  
ATOM     45  HB2 GLN    64     -14.968  -7.794  -1.010  1.00  0.00           H  
ATOM     46  CG  GLN    64     -15.849  -6.122  -2.156  1.00  0.00           C  
ATOM     47  HG1 GLN    64     -16.188  -5.418  -1.403  1.00  0.00           H  
ATOM     48  HG2 GLN    64     -16.519  -6.043  -3.016  1.00  0.00           H  
ATOM     49  CD  GLN    64     -14.448  -5.860  -2.754  1.00  0.00           C  
ATOM     50  OE1 GLN    64     -13.760  -6.800  -3.122  1.00  0.00           O  
ATOM     51  NE2 GLN    64     -13.920  -4.640  -2.899  1.00  0.00           N  
ATOM     52 HE21 GLN    64     -14.612  -3.905  -2.881  1.00  0.00           H  
ATOM     53 HE22 GLN    64     -12.996  -4.644  -3.309  1.00  0.00           H  
ATOM     54  C   GLN    64     -18.499  -7.505  -1.118  1.00  0.00           C  
ATOM     55  O   GLN    64     -18.705  -7.668  -2.331  1.00  0.00           O  
ATOM     56  N   ILE    65     -19.545  -7.350  -0.239  1.00  0.00           N  
ATOM     57  H   ILE    65     -19.253  -7.196   0.714  1.00  0.00           H  
ATOM     58  CA  ILE    65     -20.913  -7.011  -0.690  1.00  0.00           C  
ATOM     59  HA  ILE    65     -21.268  -7.765  -1.389  1.00  0.00           H  
ATOM     60  CB  ILE    65     -21.885  -6.956   0.505  1.00  0.00           C  
ATOM     61  HB  ILE    65     -21.545  -6.152   1.163  1.00  0.00           H  
ATOM     62  CG2 ILE    65     -23.333  -6.685   0.028  1.00  0.00           C  
ATOM     63 HG21 ILE    65     -23.439  -5.701  -0.430  1.00  0.00           H  
ATOM     64 HG22 ILE    65     -23.696  -7.319  -0.780  1.00  0.00           H  
ATOM     65 HG23 ILE    65     -23.992  -6.795   0.888  1.00  0.00           H  
ATOM     66  CG1 ILE    65     -21.832  -8.242   1.408  1.00  0.00           C  
ATOM     67 HG11 ILE    65     -22.505  -7.995   2.220  1.00  0.00           H  
ATOM     68 HG12 ILE    65     -20.836  -8.524   1.782  1.00  0.00           H  
ATOM     69  CD  ILE    65     -22.311  -9.560   0.722  1.00  0.00           C  
ATOM     70  HD1 ILE    65     -22.291 -10.329   1.498  1.00  0.00           H  
ATOM     71  HD2 ILE    65     -23.217  -9.408   0.147  1.00  0.00           H  
ATOM     72  HD3 ILE    65     -21.565  -9.868  -0.005  1.00  0.00           H  
ATOM     73  C   ILE    65     -20.855  -5.638  -1.450  1.00  0.00           C  
ATOM     74  O   ILE    65     -20.347  -4.639  -0.947  1.00  0.00           O  
ATOM     75  N   PRO    66     -21.461  -5.666  -2.651  1.00  0.00           N  
ATOM     76  CD  PRO    66     -21.795  -6.832  -3.466  1.00  0.00           C  
ATOM     77  HD1 PRO    66     -22.726  -7.322  -3.192  1.00  0.00           H  
ATOM     78  HD2 PRO    66     -21.000  -7.580  -3.474  1.00  0.00           H  
ATOM     79  CG  PRO    66     -21.805  -6.253  -4.929  1.00  0.00           C  
ATOM     80  HG1 PRO    66     -22.373  -6.851  -5.643  1.00  0.00           H  
ATOM     81  HG2 PRO    66     -20.795  -6.208  -5.333  1.00  0.00           H  
ATOM     82  CB  PRO    66     -22.394  -4.836  -4.714  1.00  0.00           C  
ATOM     83  HB1 PRO    66     -23.479  -4.929  -4.740  1.00  0.00           H  
ATOM     84  HB2 PRO    66     -22.122  -4.168  -5.531  1.00  0.00           H  
ATOM     85  CA  PRO    66     -21.704  -4.492  -3.425  1.00  0.00           C  
ATOM     86  HA  PRO    66     -20.763  -3.996  -3.670  1.00  0.00           H  
ATOM     87  C   PRO    66     -22.623  -3.513  -2.640  1.00  0.00           C  
ATOM     88  O   PRO    66     -23.697  -3.801  -2.108  1.00  0.00           O  
ATOM     89  N   LYS    67     -21.957  -2.345  -2.619  1.00  0.00           N  
ATOM     90  H   LYS    67     -21.055  -2.193  -3.051  1.00  0.00           H  
ATOM     91  CA  LYS    67     -22.688  -1.095  -2.041  1.00  0.00           C  
ATOM     92  HA  LYS    67     -23.022  -1.310  -1.030  1.00  0.00           H  
ATOM     93  CB  LYS    67     -21.584  -0.024  -1.971  1.00  0.00           C  
ATOM     94  HB1 LYS    67     -21.358   0.310  -2.989  1.00  0.00           H  
ATOM     95  HB2 LYS    67     -20.735  -0.377  -1.386  1.00  0.00           H  
ATOM     96  CG  LYS    67     -21.979   1.290  -1.257  1.00  0.00           C  
ATOM     97  HG1 LYS    67     -22.383   1.014  -0.272  1.00  0.00           H  
ATOM     98  HG2 LYS    67     -22.886   1.721  -1.678  1.00  0.00           H  
ATOM     99  CD  LYS    67     -20.864   2.292  -1.028  1.00  0.00           C  
ATOM    100  HD1 LYS    67     -20.381   2.415  -1.994  1.00  0.00           H  
ATOM    101  HD2 LYS    67     -20.156   1.960  -0.270  1.00  0.00           H  
ATOM    102  CE  LYS    67     -21.253   3.712  -0.599  1.00  0.00           C  
ATOM    103  HE1 LYS    67     -21.811   3.647   0.340  1.00  0.00           H  
ATOM    104  HE2 LYS    67     -21.992   4.071  -1.321  1.00  0.00           H  
ATOM    105  NZ  LYS    67     -20.084   4.670  -0.454  1.00  0.00           N1+
ATOM    106  HZ1 LYS    67     -20.363   5.555  -0.065  1.00  0.00           H  
ATOM    107  HZ2 LYS    67     -19.344   4.252   0.096  1.00  0.00           H  
ATOM    108  HZ3 LYS    67     -19.660   4.822  -1.351  1.00  0.00           H  
ATOM    109  C   LYS    67     -23.873  -0.610  -2.847  1.00  0.00           C  
ATOM    110  O   LYS    67     -24.772   0.057  -2.265  1.00  0.00           O  
ATOM    111  N   ASP    68     -23.950  -1.012  -4.128  1.00  0.00           N  
ATOM    112  H   ASP    68     -23.207  -1.645  -4.409  1.00  0.00           H  
ATOM    113  CA  ASP    68     -25.251  -0.986  -4.965  1.00  0.00           C  
ATOM    114  HA  ASP    68     -26.005  -0.300  -4.569  1.00  0.00           H  
ATOM    115  CB  ASP    68     -24.966  -0.651  -6.455  1.00  0.00           C  
ATOM    116  HB1 ASP    68     -25.904  -0.816  -6.982  1.00  0.00           H  
ATOM    117  HB2 ASP    68     -24.155  -1.337  -6.694  1.00  0.00           H  
ATOM    118  CG  ASP    68     -24.442   0.723  -6.593  1.00  0.00           C  
ATOM    119  OD1 ASP    68     -24.107   1.507  -5.667  1.00  0.00           O  
ATOM    120  OD2 ASP    68     -24.430   1.165  -7.736  1.00  0.00           O1-
ATOM    121  C   ASP    68     -25.878  -2.348  -4.837  1.00  0.00           C  
ATOM    122  O   ASP    68     -25.360  -3.272  -5.409  1.00  0.00           O  
ATOM    123  N   LYS    69     -26.988  -2.542  -4.096  1.00  0.00           N  
ATOM    124  H   LYS    69     -27.593  -1.735  -3.966  1.00  0.00           H  
ATOM    125  CA  LYS    69     -27.554  -3.911  -3.917  1.00  0.00           C  
ATOM    126  HA  LYS    69     -26.650  -4.509  -3.878  1.00  0.00           H  
ATOM    127  CB  LYS    69     -28.392  -4.142  -2.622  1.00  0.00           C  
ATOM    128  HB1 LYS    69     -28.843  -5.132  -2.675  1.00  0.00           H  
ATOM    129  HB2 LYS    69     -29.119  -3.343  -2.743  1.00  0.00           H  
ATOM    130  CG  LYS    69     -27.542  -3.979  -1.334  1.00  0.00           C  
ATOM    131  HG1 LYS    69     -27.050  -3.008  -1.286  1.00  0.00           H  
ATOM    132  HG2 LYS    69     -26.757  -4.720  -1.498  1.00  0.00           H  
ATOM    133  CD  LYS    69     -28.396  -4.270  -0.063  1.00  0.00           C  
ATOM    134  HD1 LYS    69     -27.695  -4.155   0.757  1.00  0.00           H  
ATOM    135  HD2 LYS    69     -28.519  -5.360  -0.094  1.00  0.00           H  
ATOM    136  CE  LYS    69     -29.697  -3.392   0.157  1.00  0.00           C  
ATOM    137  HE1 LYS    69     -30.108  -3.335  -0.856  1.00  0.00           H  
ATOM    138  HE2 LYS    69     -29.363  -2.376   0.377  1.00  0.00           H  
ATOM    139  NZ  LYS    69     -30.621  -3.985   1.121  1.00  0.00           N1+
ATOM    140  HZ1 LYS    69     -30.190  -3.926   2.033  1.00  0.00           H  
ATOM    141  HZ2 LYS    69     -31.440  -3.400   1.241  1.00  0.00           H  
ATOM    142  HZ3 LYS    69     -30.828  -4.947   0.887  1.00  0.00           H  
ATOM    143  C   LYS    69     -28.244  -4.549  -5.191  1.00  0.00           C  
ATOM    144  O   LYS    69     -28.488  -5.737  -5.231  1.00  0.00           O  
ATOM    145  N   SER    70     -28.474  -3.705  -6.197  1.00  0.00           N  
ATOM    146  H   SER    70     -28.222  -2.734  -6.067  1.00  0.00           H  
ATOM    147  CA  SER    70     -28.970  -4.120  -7.539  1.00  0.00           C  
ATOM    148  HA  SER    70     -29.905  -4.683  -7.437  1.00  0.00           H  
ATOM    149  CB  SER    70     -29.421  -2.834  -8.322  1.00  0.00           C  
ATOM    150  HB1 SER    70     -30.206  -2.382  -7.718  1.00  0.00           H  
ATOM    151  HB2 SER    70     -29.716  -3.076  -9.336  1.00  0.00           H  
ATOM    152  OG  SER    70     -28.296  -1.990  -8.516  1.00  0.00           O  
ATOM    153  HG  SER    70     -28.161  -1.552  -7.670  1.00  0.00           H  
ATOM    154  C   SER    70     -27.901  -4.796  -8.453  1.00  0.00           C  
ATOM    155  O   SER    70     -28.131  -4.928  -9.637  1.00  0.00           O  
ATOM    156  N   LYS    71     -26.652  -4.854  -7.882  1.00  0.00           N  
ATOM    157  H   LYS    71     -26.566  -4.821  -6.877  1.00  0.00           H  
ATOM    158  CA  LYS    71     -25.517  -5.450  -8.577  1.00  0.00           C  
ATOM    159  HA  LYS    71     -25.786  -5.514  -9.646  1.00  0.00           H  
ATOM    160  CB  LYS    71     -24.281  -4.580  -8.504  1.00  0.00           C  
ATOM    161  HB1 LYS    71     -23.459  -5.056  -9.030  1.00  0.00           H  
ATOM    162  HB2 LYS    71     -24.128  -4.476  -7.424  1.00  0.00           H  
ATOM    163  CG  LYS    71     -24.378  -3.137  -8.877  1.00  0.00           C  
ATOM    164  HG1 LYS    71     -23.427  -2.666  -8.634  1.00  0.00           H  
ATOM    165  HG2 LYS    71     -25.125  -2.658  -8.234  1.00  0.00           H  
ATOM    166  CD  LYS    71     -24.631  -2.888 -10.357  1.00  0.00           C  
ATOM    167  HD1 LYS    71     -24.823  -3.875 -10.790  1.00  0.00           H  
ATOM    168  HD2 LYS    71     -23.690  -2.793 -10.882  1.00  0.00           H  
ATOM    169  CE  LYS    71     -25.693  -1.869 -10.759  1.00  0.00           C  
ATOM    170  HE1 LYS    71     -25.586  -0.871 -10.322  1.00  0.00           H  
ATOM    171  HE2 LYS    71     -26.691  -2.293 -10.668  1.00  0.00           H  
ATOM    172  NZ  LYS    71     -25.554  -1.714 -12.171  1.00  0.00           N1+
ATOM    173  HZ1 LYS    71     -26.411  -1.333 -12.549  1.00  0.00           H  
ATOM    174  HZ2 LYS    71     -24.751  -1.156 -12.439  1.00  0.00           H  
ATOM    175  HZ3 LYS    71     -25.423  -2.593 -12.642  1.00  0.00           H  
ATOM    176  C   LYS    71     -25.277  -6.794  -8.024  1.00  0.00           C  
ATOM    177  O   LYS    71     -25.510  -7.063  -6.834  1.00  0.00           O  
ATOM    178  N   VAL    72     -24.812  -7.715  -8.867  1.00  0.00           N  
ATOM    179  H   VAL    72     -24.406  -7.511  -9.777  1.00  0.00           H  
ATOM    180  CA  VAL    72     -24.473  -9.145  -8.491  1.00  0.00           C  
ATOM    181  HA  VAL    72     -25.281  -9.625  -7.949  1.00  0.00           H  
ATOM    182  CB  VAL    72     -24.292 -10.001  -9.746  1.00  0.00           C  
ATOM    183  HB  VAL    72     -23.509  -9.551 -10.347  1.00  0.00           H  
ATOM    184  CG1 VAL    72     -23.842 -11.426  -9.521  1.00  0.00           C  
ATOM    185 HG11 VAL    72     -23.648 -11.824 -10.508  1.00  0.00           H  
ATOM    186 HG12 VAL    72     -22.899 -11.407  -8.952  1.00  0.00           H  
ATOM    187 HG13 VAL    72     -24.518 -12.081  -8.989  1.00  0.00           H  
ATOM    188  CG2 VAL    72     -25.650  -9.993 -10.467  1.00  0.00           C  
ATOM    189 HG21 VAL    72     -25.579 -10.553 -11.402  1.00  0.00           H  
ATOM    190 HG22 VAL    72     -26.420 -10.484  -9.881  1.00  0.00           H  
ATOM    191 HG23 VAL    72     -25.819  -8.970 -10.804  1.00  0.00           H  
ATOM    192  C   VAL    72     -23.219  -9.118  -7.617  1.00  0.00           C  
ATOM    193  O   VAL    72     -22.235  -8.444  -7.903  1.00  0.00           O  
ATOM    194  N   ALA    73     -23.268  -9.952  -6.586  1.00  0.00           N  
ATOM    195  H   ALA    73     -24.031 -10.611  -6.632  1.00  0.00           H  
ATOM    196  CA  ALA    73     -22.329 -10.224  -5.520  1.00  0.00           C  
ATOM    197  HA  ALA    73     -21.528  -9.510  -5.704  1.00  0.00           H  
ATOM    198  CB  ALA    73     -23.049  -9.810  -4.234  1.00  0.00           C  
ATOM    199  HB1 ALA    73     -23.670  -8.924  -4.383  1.00  0.00           H  
ATOM    200  HB2 ALA    73     -23.759 -10.548  -3.863  1.00  0.00           H  
ATOM    201  HB3 ALA    73     -22.295  -9.766  -3.444  1.00  0.00           H  
ATOM    202  C   ALA    73     -21.834 -11.688  -5.414  1.00  0.00           C  
ATOM    203  O   ALA    73     -20.876 -11.929  -4.685  1.00  0.00           O  
ATOM    204  N   GLY    74     -22.438 -12.617  -6.109  1.00  0.00           N  
ATOM    205  H   GLY    74     -23.247 -12.432  -6.679  1.00  0.00           H  
ATOM    206  CA  GLY    74     -21.994 -13.982  -6.031  1.00  0.00           C  
ATOM    207  HA1 GLY    74     -22.420 -14.309  -5.085  1.00  0.00           H  
ATOM    208  HA2 GLY    74     -20.907 -14.024  -5.912  1.00  0.00           H  
ATOM    209  C   GLY    74     -22.521 -14.863  -7.089  1.00  0.00           C  
ATOM    210  O   GLY    74     -23.034 -14.414  -8.089  1.00  0.00           O  
ATOM    211  N   TYR    75     -22.234 -16.118  -6.962  1.00  0.00           N  
ATOM    212  H   TYR    75     -21.713 -16.365  -6.123  1.00  0.00           H  
ATOM    213  CA  TYR    75     -22.702 -17.193  -7.899  1.00  0.00           C  
ATOM    214  HA  TYR    75     -23.653 -16.926  -8.379  1.00  0.00           H  
ATOM    215  CB  TYR    75     -21.672 -17.417  -8.973  1.00  0.00           C  
ATOM    216  HB1 TYR    75     -20.703 -17.524  -8.493  1.00  0.00           H  
ATOM    217  HB2 TYR    75     -21.681 -16.497  -9.549  1.00  0.00           H  
ATOM    218  CG  TYR    75     -22.101 -18.538  -9.874  1.00  0.00           C  
ATOM    219  CD1 TYR    75     -23.127 -18.317 -10.799  1.00  0.00           C  
ATOM    220  HD1 TYR    75     -23.704 -17.402 -10.888  1.00  0.00           H  
ATOM    221  CE1 TYR    75     -23.307 -19.373 -11.687  1.00  0.00           C  
ATOM    222  HE1 TYR    75     -24.147 -19.258 -12.360  1.00  0.00           H  
ATOM    223  CZ  TYR    75     -22.690 -20.591 -11.596  1.00  0.00           C  
ATOM    224  OH  TYR    75     -23.080 -21.575 -12.475  1.00  0.00           O  
ATOM    225  HH  TYR    75     -22.615 -22.353 -12.158  1.00  0.00           H  
ATOM    226  CE2 TYR    75     -21.582 -20.705 -10.706  1.00  0.00           C  
ATOM    227  HE2 TYR    75     -21.057 -21.644 -10.740  1.00  0.00           H  
ATOM    228  CD2 TYR    75     -21.357 -19.704  -9.768  1.00  0.00           C  
ATOM    229  HD2 TYR    75     -20.673 -19.810  -8.945  1.00  0.00           H  
ATOM    230  C   TYR    75     -23.031 -18.515  -7.112  1.00  0.00           C  
ATOM    231  O   TYR    75     -22.380 -18.854  -6.082  1.00  0.00           O  
ATOM    232  N   ILE    76     -24.104 -19.167  -7.496  1.00  0.00           N  
ATOM    233  H   ILE    76     -24.727 -18.824  -8.229  1.00  0.00           H  
ATOM    234  CA  ILE    76     -24.591 -20.426  -6.826  1.00  0.00           C  
ATOM    235  HA  ILE    76     -23.698 -20.808  -6.325  1.00  0.00           H  
ATOM    236  CB  ILE    76     -25.560 -20.221  -5.694  1.00  0.00           C  
ATOM    237  HB  ILE    76     -25.271 -19.403  -5.059  1.00  0.00           H  
ATOM    238  CG2 ILE    76     -26.888 -19.561  -6.109  1.00  0.00           C  
ATOM    239 HG21 ILE    76     -27.530 -20.312  -6.571  1.00  0.00           H  
ATOM    240 HG22 ILE    76     -27.484 -19.074  -5.339  1.00  0.00           H  
ATOM    241 HG23 ILE    76     -26.677 -18.788  -6.852  1.00  0.00           H  
ATOM    242  CG1 ILE    76     -25.645 -21.410  -4.658  1.00  0.00           C  
ATOM    243 HG11 ILE    76     -24.643 -21.628  -4.281  1.00  0.00           H  
ATOM    244 HG12 ILE    76     -25.973 -22.220  -5.295  1.00  0.00           H  
ATOM    245  CD  ILE    76     -26.678 -21.239  -3.503  1.00  0.00           C  
ATOM    246  HD1 ILE    76     -26.366 -20.529  -2.751  1.00  0.00           H  
ATOM    247  HD2 ILE    76     -27.674 -20.885  -3.740  1.00  0.00           H  
ATOM    248  HD3 ILE    76     -26.701 -22.205  -3.000  1.00  0.00           H  
ATOM    249  C   ILE    76     -25.107 -21.412  -7.838  1.00  0.00           C  
ATOM    250  O   ILE    76     -25.972 -21.042  -8.608  1.00  0.00           O  
ATOM    251  N   GLU    77     -24.732 -22.689  -7.767  1.00  0.00           N  
ATOM    252  H   GLU    77     -23.982 -22.979  -7.153  1.00  0.00           H  
ATOM    253  CA  GLU    77     -25.102 -23.683  -8.696  1.00  0.00           C  
ATOM    254  HA  GLU    77     -26.085 -23.439  -9.100  1.00  0.00           H  
ATOM    255  CB  GLU    77     -24.148 -23.763  -9.879  1.00  0.00           C  
ATOM    256  HB1 GLU    77     -24.325 -22.850 -10.462  1.00  0.00           H  
ATOM    257  HB2 GLU    77     -24.472 -24.744 -10.232  1.00  0.00           H  
ATOM    258  CG  GLU    77     -22.674 -24.025  -9.612  1.00  0.00           C  
ATOM    259  HG1 GLU    77     -22.524 -24.703  -8.778  1.00  0.00           H  
ATOM    260  HG2 GLU    77     -22.264 -23.080  -9.264  1.00  0.00           H  
ATOM    261  CD  GLU    77     -21.965 -24.594 -10.918  1.00  0.00           C  
ATOM    262  OE1 GLU    77     -21.724 -25.805 -11.075  1.00  0.00           O  
ATOM    263  OE2 GLU    77     -21.551 -23.847 -11.826  1.00  0.00           O1-
ATOM    264  C   GLU    77     -25.250 -25.010  -7.959  1.00  0.00           C  
ATOM    265  O   GLU    77     -24.503 -25.440  -7.020  1.00  0.00           O  
ATOM    266  N   ILE    78     -26.310 -25.713  -8.499  1.00  0.00           N  
ATOM    267  H   ILE    78     -26.762 -25.369  -9.345  1.00  0.00           H  
ATOM    268  CA  ILE    78     -26.707 -27.041  -7.929  1.00  0.00           C  
ATOM    269  HA  ILE    78     -25.881 -27.470  -7.368  1.00  0.00           H  
ATOM    270  CB  ILE    78     -27.968 -26.989  -7.027  1.00  0.00           C  
ATOM    271  HB  ILE    78     -28.781 -26.611  -7.638  1.00  0.00           H  
ATOM    272  CG2 ILE    78     -28.353 -28.372  -6.423  1.00  0.00           C  
ATOM    273 HG21 ILE    78     -27.510 -28.728  -5.859  1.00  0.00           H  
ATOM    274 HG22 ILE    78     -29.250 -28.329  -5.813  1.00  0.00           H  
ATOM    275 HG23 ILE    78     -28.549 -29.098  -7.213  1.00  0.00           H  
ATOM    276  CG1 ILE    78     -27.718 -25.963  -5.839  1.00  0.00           C  
ATOM    277 HG11 ILE    78     -26.712 -25.945  -5.423  1.00  0.00           H  
ATOM    278 HG12 ILE    78     -28.238 -26.403  -4.994  1.00  0.00           H  
ATOM    279  CD  ILE    78     -28.263 -24.531  -6.131  1.00  0.00           C  
ATOM    280  HD1 ILE    78     -28.385 -23.958  -5.205  1.00  0.00           H  
ATOM    281  HD2 ILE    78     -27.500 -23.985  -6.686  1.00  0.00           H  
ATOM    282  HD3 ILE    78     -29.250 -24.609  -6.600  1.00  0.00           H  
ATOM    283  C   ILE    78     -27.083 -27.961  -9.131  1.00  0.00           C  
ATOM    284  O   ILE    78     -28.237 -27.910  -9.607  1.00  0.00           O  
ATOM    285  N   PRO    79     -26.182 -28.824  -9.600  1.00  0.00           N  
ATOM    286  CD  PRO    79     -24.764 -28.858  -9.219  1.00  0.00           C  
ATOM    287  HD1 PRO    79     -24.660 -29.386  -8.267  1.00  0.00           H  
ATOM    288  HD2 PRO    79     -24.381 -27.843  -9.075  1.00  0.00           H  
ATOM    289  CG  PRO    79     -24.004 -29.738 -10.232  1.00  0.00           C  
ATOM    290  HG1 PRO    79     -23.234 -30.304  -9.723  1.00  0.00           H  
ATOM    291  HG2 PRO    79     -23.546 -29.085 -10.979  1.00  0.00           H  
ATOM    292  CB  PRO    79     -25.103 -30.603 -10.824  1.00  0.00           C  
ATOM    293  HB1 PRO    79     -25.267 -31.522 -10.268  1.00  0.00           H  
ATOM    294  HB2 PRO    79     -24.770 -30.889 -11.822  1.00  0.00           H  
ATOM    295  CA  PRO    79     -26.376 -29.751 -10.746  1.00  0.00           C  
ATOM    296  HA  PRO    79     -26.348 -29.226 -11.700  1.00  0.00           H  
ATOM    297  C   PRO    79     -27.633 -30.628 -10.559  1.00  0.00           C  
ATOM    298  O   PRO    79     -28.391 -30.817 -11.553  1.00  0.00           O  
ATOM    299  N   ASP    80     -27.979 -31.075  -9.302  1.00  0.00           N  
ATOM    300  H   ASP    80     -27.363 -30.822  -8.544  1.00  0.00           H  
ATOM    301  CA  ASP    80     -29.005 -32.131  -9.142  1.00  0.00           C  
ATOM    302  HA  ASP    80     -28.811 -32.900  -9.890  1.00  0.00           H  
ATOM    303  CB  ASP    80     -28.869 -32.948  -7.826  1.00  0.00           C  
ATOM    304  HB1 ASP    80     -29.708 -33.581  -7.547  1.00  0.00           H  
ATOM    305  HB2 ASP    80     -28.790 -32.207  -7.025  1.00  0.00           H  
ATOM    306  CG  ASP    80     -27.572 -33.845  -7.820  1.00  0.00           C  
ATOM    307  OD1 ASP    80     -27.220 -34.238  -6.661  1.00  0.00           O  
ATOM    308  OD2 ASP    80     -26.914 -33.952  -8.840  1.00  0.00           O1-
ATOM    309  C   ASP    80     -30.377 -31.479  -9.345  1.00  0.00           C  
ATOM    310  O   ASP    80     -31.425 -32.108  -9.464  1.00  0.00           O  
ATOM    311  N   ALA    81     -30.568 -30.123  -9.244  1.00  0.00           N  
ATOM    312  H   ALA    81     -29.661 -29.694  -9.068  1.00  0.00           H  
ATOM    313  CA  ALA    81     -31.760 -29.392  -9.593  1.00  0.00           C  
ATOM    314  HA  ALA    81     -32.545 -30.126  -9.798  1.00  0.00           H  
ATOM    315  CB  ALA    81     -32.191 -28.514  -8.446  1.00  0.00           C  
ATOM    316  HB1 ALA    81     -31.422 -27.755  -8.254  1.00  0.00           H  
ATOM    317  HB2 ALA    81     -33.119 -28.063  -8.753  1.00  0.00           H  
ATOM    318  HB3 ALA    81     -32.293 -29.077  -7.511  1.00  0.00           H  
ATOM    319  C   ALA    81     -31.587 -28.578 -10.854  1.00  0.00           C  
ATOM    320  O   ALA    81     -32.505 -27.848 -11.241  1.00  0.00           O  
ATOM    321  N   ASP    82     -30.484 -28.731 -11.546  1.00  0.00           N  
ATOM    322  H   ASP    82     -29.759 -29.352 -11.218  1.00  0.00           H  
ATOM    323  CA  ASP    82     -30.029 -28.001 -12.771  1.00  0.00           C  
ATOM    324  HA  ASP    82     -29.009 -28.305 -13.006  1.00  0.00           H  
ATOM    325  CB  ASP    82     -30.930 -28.396 -13.971  1.00  0.00           C  
ATOM    326  HB1 ASP    82     -30.805 -27.806 -14.883  1.00  0.00           H  
ATOM    327  HB2 ASP    82     -31.935 -28.095 -13.666  1.00  0.00           H  
ATOM    328  CG  ASP    82     -30.855 -29.881 -14.338  1.00  0.00           C  
ATOM    329  OD1 ASP    82     -30.146 -30.320 -15.335  1.00  0.00           O  
ATOM    330  OD2 ASP    82     -31.638 -30.638 -13.743  1.00  0.00           O1-
ATOM    331  C   ASP    82     -29.942 -26.462 -12.552  1.00  0.00           C  
ATOM    332  O   ASP    82     -30.197 -25.672 -13.498  1.00  0.00           O  
ATOM    333  N   ILE    83     -29.705 -25.958 -11.345  1.00  0.00           N  
ATOM    334  H   ILE    83     -29.453 -26.611 -10.627  1.00  0.00           H  
ATOM    335  CA  ILE    83     -29.799 -24.486 -11.093  1.00  0.00           C  
ATOM    336  HA  ILE    83     -30.390 -24.023 -11.869  1.00  0.00           H  
ATOM    337  CB  ILE    83     -30.319 -24.165  -9.627  1.00  0.00           C  
ATOM    338  HB  ILE    83     -29.782 -24.801  -8.925  1.00  0.00           H  
ATOM    339  CG2 ILE    83     -30.167 -22.732  -9.147  1.00  0.00           C  
ATOM    340 HG21 ILE    83     -30.525 -22.743  -8.114  1.00  0.00           H  
ATOM    341 HG22 ILE    83     -29.165 -22.282  -9.158  1.00  0.00           H  
ATOM    342 HG23 ILE    83     -30.843 -22.074  -9.677  1.00  0.00           H  
ATOM    343  CG1 ILE    83     -31.726 -24.767  -9.574  1.00  0.00           C  
ATOM    344 HG11 ILE    83     -31.639 -25.790  -9.927  1.00  0.00           H  
ATOM    345 HG12 ILE    83     -32.274 -24.139 -10.278  1.00  0.00           H  
ATOM    346  CD  ILE    83     -32.491 -24.923  -8.238  1.00  0.00           C  
ATOM    347  HD1 ILE    83     -33.294 -25.645  -8.421  1.00  0.00           H  
ATOM    348  HD2 ILE    83     -31.828 -25.348  -7.493  1.00  0.00           H  
ATOM    349  HD3 ILE    83     -32.839 -23.976  -7.828  1.00  0.00           H  
ATOM    350  C   ILE    83     -28.327 -23.947 -11.294  1.00  0.00           C  
ATOM    351  O   ILE    83     -27.402 -24.515 -10.764  1.00  0.00           O  
ATOM    352  N   LYS    84     -28.228 -22.778 -11.954  1.00  0.00           N  
ATOM    353  H   LYS    84     -29.065 -22.431 -12.398  1.00  0.00           H  
ATOM    354  CA  LYS    84     -27.062 -21.955 -12.021  1.00  0.00           C  
ATOM    355  HA  LYS    84     -26.420 -22.285 -11.202  1.00  0.00           H  
ATOM    356  CB  LYS    84     -26.367 -22.288 -13.396  1.00  0.00           C  
ATOM    357  HB1 LYS    84     -25.652 -21.466 -13.437  1.00  0.00           H  
ATOM    358  HB2 LYS    84     -27.091 -22.175 -14.192  1.00  0.00           H  
ATOM    359  CG  LYS    84     -25.563 -23.665 -13.508  1.00  0.00           C  
ATOM    360  HG1 LYS    84     -26.181 -24.485 -13.137  1.00  0.00           H  
ATOM    361  HG2 LYS    84     -24.856 -23.534 -12.674  1.00  0.00           H  
ATOM    362  CD  LYS    84     -24.863 -23.873 -14.842  1.00  0.00           C  
ATOM    363  HD1 LYS    84     -24.084 -23.126 -14.921  1.00  0.00           H  
ATOM    364  HD2 LYS    84     -25.574 -23.738 -15.673  1.00  0.00           H  
ATOM    365  CE  LYS    84     -24.184 -25.291 -14.855  1.00  0.00           C  
ATOM    366  HE1 LYS    84     -24.157 -25.696 -15.864  1.00  0.00           H  
ATOM    367  HE2 LYS    84     -24.709 -25.965 -14.184  1.00  0.00           H  
ATOM    368  NZ  LYS    84     -22.856 -25.046 -14.403  1.00  0.00           N1+
ATOM    369  HZ1 LYS    84     -22.438 -25.961 -14.489  1.00  0.00           H  
ATOM    370  HZ2 LYS    84     -22.336 -24.354 -14.918  1.00  0.00           H  
ATOM    371  HZ3 LYS    84     -22.808 -24.857 -13.407  1.00  0.00           H  
ATOM    372  C   LYS    84     -27.562 -20.509 -12.006  1.00  0.00           C  
ATOM    373  O   LYS    84     -28.281 -20.096 -12.931  1.00  0.00           O  
ATOM    374  N   GLU    85     -27.208 -19.736 -10.981  1.00  0.00           N  
ATOM    375  H   GLU    85     -26.510 -20.207 -10.400  1.00  0.00           H  
ATOM    376  CA  GLU    85     -27.807 -18.413 -10.671  1.00  0.00           C  
ATOM    377  HA  GLU    85     -28.213 -18.049 -11.614  1.00  0.00           H  
ATOM    378  CB  GLU    85     -28.973 -18.504  -9.688  1.00  0.00           C  
ATOM    379  HB1 GLU    85     -29.335 -17.528  -9.376  1.00  0.00           H  
ATOM    380  HB2 GLU    85     -28.622 -19.053  -8.812  1.00  0.00           H  
ATOM    381  CG  GLU    85     -30.210 -19.221 -10.292  1.00  0.00           C  
ATOM    382  HG1 GLU    85     -30.979 -19.015  -9.549  1.00  0.00           H  
ATOM    383  HG2 GLU    85     -29.964 -20.281 -10.435  1.00  0.00           H  
ATOM    384  CD  GLU    85     -30.761 -18.537 -11.624  1.00  0.00           C  
ATOM    385  OE1 GLU    85     -30.382 -17.371 -11.954  1.00  0.00           O  
ATOM    386  OE2 GLU    85     -31.516 -19.179 -12.447  1.00  0.00           O1-
ATOM    387  C   GLU    85     -26.755 -17.312 -10.163  1.00  0.00           C  
ATOM    388  O   GLU    85     -25.921 -17.727  -9.361  1.00  0.00           O  
ATOM    389  N   PRO    86     -26.754 -16.056 -10.675  1.00  0.00           N  
ATOM    390  CD  PRO    86     -27.386 -15.613 -11.906  1.00  0.00           C  
ATOM    391  HD1 PRO    86     -28.415 -15.969 -12.069  1.00  0.00           H  
ATOM    392  HD2 PRO    86     -26.792 -15.866 -12.779  1.00  0.00           H  
ATOM    393  CG  PRO    86     -27.407 -14.063 -11.854  1.00  0.00           C  
ATOM    394  HG1 PRO    86     -28.304 -13.687 -11.370  1.00  0.00           H  
ATOM    395  HG2 PRO    86     -27.308 -13.599 -12.843  1.00  0.00           H  
ATOM    396  CB  PRO    86     -26.072 -13.818 -11.124  1.00  0.00           C  
ATOM    397  HB1 PRO    86     -25.986 -12.808 -10.758  1.00  0.00           H  
ATOM    398  HB2 PRO    86     -25.285 -13.888 -11.882  1.00  0.00           H  
ATOM    399  CA  PRO    86     -26.008 -14.938 -10.072  1.00  0.00           C  
ATOM    400  HA  PRO    86     -25.028 -15.269  -9.729  1.00  0.00           H  
ATOM    401  C   PRO    86     -26.743 -14.412  -8.832  1.00  0.00           C  
ATOM    402  O   PRO    86     -27.988 -14.409  -8.776  1.00  0.00           O  
ATOM    403  N   VAL    87     -25.969 -14.175  -7.792  1.00  0.00           N  
ATOM    404  H   VAL    87     -24.954 -14.169  -7.871  1.00  0.00           H  
ATOM    405  CA  VAL    87     -26.525 -13.841  -6.439  1.00  0.00           C  
ATOM    406  HA  VAL    87     -27.550 -14.199  -6.404  1.00  0.00           H  
ATOM    407  CB  VAL    87     -25.760 -14.508  -5.234  1.00  0.00           C  
ATOM    408  HB  VAL    87     -24.755 -14.106  -5.198  1.00  0.00           H  
ATOM    409  CG1 VAL    87     -26.389 -14.163  -3.941  1.00  0.00           C  
ATOM    410 HG11 VAL    87     -27.477 -14.222  -3.888  1.00  0.00           H  
ATOM    411 HG12 VAL    87     -26.064 -14.815  -3.142  1.00  0.00           H  
ATOM    412 HG13 VAL    87     -26.084 -13.144  -3.700  1.00  0.00           H  
ATOM    413  CG2 VAL    87     -25.706 -16.059  -5.377  1.00  0.00           C  
ATOM    414 HG21 VAL    87     -25.688 -16.286  -6.442  1.00  0.00           H  
ATOM    415 HG22 VAL    87     -24.739 -16.434  -5.015  1.00  0.00           H  
ATOM    416 HG23 VAL    87     -26.498 -16.541  -4.807  1.00  0.00           H  
ATOM    417  C   VAL    87     -26.545 -12.329  -6.276  1.00  0.00           C  
ATOM    418  O   VAL    87     -25.623 -11.674  -6.586  1.00  0.00           O  
ATOM    419  N   TYR    88     -27.621 -11.813  -5.637  1.00  0.00           N  
ATOM    420  H   TYR    88     -28.418 -12.366  -5.389  1.00  0.00           H  
ATOM    421  CA  TYR    88     -27.762 -10.425  -5.200  1.00  0.00           C  
ATOM    422  HA  TYR    88     -26.931  -9.821  -5.580  1.00  0.00           H  
ATOM    423  CB  TYR    88     -29.043  -9.779  -5.776  1.00  0.00           C  
ATOM    424  HB1 TYR    88     -29.319  -8.829  -5.328  1.00  0.00           H  
ATOM    425  HB2 TYR    88     -29.922 -10.366  -5.489  1.00  0.00           H  
ATOM    426  CG  TYR    88     -29.104  -9.687  -7.290  1.00  0.00           C  
ATOM    427  CD1 TYR    88     -29.674 -10.762  -8.125  1.00  0.00           C  
ATOM    428  HD1 TYR    88     -29.980 -11.659  -7.610  1.00  0.00           H  
ATOM    429  CE1 TYR    88     -29.619 -10.629  -9.506  1.00  0.00           C  
ATOM    430  HE1 TYR    88     -29.999 -11.401 -10.163  1.00  0.00           H  
ATOM    431  CZ  TYR    88     -29.142  -9.427 -10.086  1.00  0.00           C  
ATOM    432  OH  TYR    88     -29.165  -9.252 -11.375  1.00  0.00           O  
ATOM    433  HH  TYR    88     -29.737  -9.882 -11.829  1.00  0.00           H  
ATOM    434  CE2 TYR    88     -28.629  -8.429  -9.264  1.00  0.00           C  
ATOM    435  HE2 TYR    88     -28.160  -7.649  -9.827  1.00  0.00           H  
ATOM    436  CD2 TYR    88     -28.517  -8.616  -7.886  1.00  0.00           C  
ATOM    437  HD2 TYR    88     -27.992  -7.925  -7.254  1.00  0.00           H  
ATOM    438  C   TYR    88     -27.675 -10.315  -3.620  1.00  0.00           C  
ATOM    439  O   TYR    88     -28.132 -11.199  -2.918  1.00  0.00           O  
ATOM    440  N   PRO    89     -27.099  -9.221  -3.053  1.00  0.00           N  
ATOM    441  CD  PRO    89     -26.369  -8.168  -3.771  1.00  0.00           C  
ATOM    442  HD1 PRO    89     -27.067  -7.442  -4.186  1.00  0.00           H  
ATOM    443  HD2 PRO    89     -25.616  -8.631  -4.413  1.00  0.00           H  
ATOM    444  CG  PRO    89     -25.626  -7.489  -2.650  1.00  0.00           C  
ATOM    445  HG1 PRO    89     -25.084  -6.613  -2.993  1.00  0.00           H  
ATOM    446  HG2 PRO    89     -24.861  -8.238  -2.460  1.00  0.00           H  
ATOM    447  CB  PRO    89     -26.545  -7.445  -1.487  1.00  0.00           C  
ATOM    448  HB1 PRO    89     -27.354  -6.717  -1.594  1.00  0.00           H  
ATOM    449  HB2 PRO    89     -26.039  -7.349  -0.528  1.00  0.00           H  
ATOM    450  CA  PRO    89     -27.264  -8.831  -1.654  1.00  0.00           C  
ATOM    451  HA  PRO    89     -26.747  -9.578  -1.057  1.00  0.00           H  
ATOM    452  C   PRO    89     -28.636  -8.730  -1.138  1.00  0.00           C  
ATOM    453  O   PRO    89     -29.566  -8.383  -1.861  1.00  0.00           O  
ATOM    454  N   GLY    90     -28.701  -8.942   0.167  1.00  0.00           N  
ATOM    455  H   GLY    90     -27.847  -9.217   0.629  1.00  0.00           H  
ATOM    456  CA  GLY    90     -29.855  -9.097   1.014  1.00  0.00           C  
ATOM    457  HA1 GLY    90     -29.702  -9.893   1.744  1.00  0.00           H  
ATOM    458  HA2 GLY    90     -30.703  -9.367   0.381  1.00  0.00           H  
ATOM    459  C   GLY    90     -30.294  -7.826   1.782  1.00  0.00           C  
ATOM    460  O   GLY    90     -29.585  -6.825   1.762  1.00  0.00           O  
ATOM    461  N   PRO    91     -31.514  -7.791   2.393  1.00  0.00           N  
ATOM    462  CD  PRO    91     -32.003  -6.654   3.132  1.00  0.00           C  
ATOM    463  HD1 PRO    91     -31.748  -5.733   2.615  1.00  0.00           H  
ATOM    464  HD2 PRO    91     -31.568  -6.596   4.136  1.00  0.00           H  
ATOM    465  CG  PRO    91     -33.522  -6.773   3.263  1.00  0.00           C  
ATOM    466  HG1 PRO    91     -33.911  -6.360   2.338  1.00  0.00           H  
ATOM    467  HG2 PRO    91     -33.876  -6.314   4.191  1.00  0.00           H  
ATOM    468  CB  PRO    91     -33.696  -8.267   3.312  1.00  0.00           C  
ATOM    469  HB1 PRO    91     -34.626  -8.734   3.000  1.00  0.00           H  
ATOM    470  HB2 PRO    91     -33.500  -8.658   4.315  1.00  0.00           H  
ATOM    471  CA  PRO    91     -32.590  -8.757   2.371  1.00  0.00           C  
ATOM    472  HA  PRO    91     -32.103  -9.668   2.713  1.00  0.00           H  
ATOM    473  C   PRO    91     -33.277  -9.112   1.047  1.00  0.00           C  
ATOM    474  O   PRO    91     -33.320  -8.259   0.140  1.00  0.00           O  
ATOM    475  N   ALA    92     -33.792 -10.331   0.995  1.00  0.00           N  
ATOM    476  H   ALA    92     -33.612 -10.950   1.775  1.00  0.00           H  
ATOM    477  CA  ALA    92     -34.408 -11.005  -0.115  1.00  0.00           C  
ATOM    478  HA  ALA    92     -33.909 -10.773  -1.055  1.00  0.00           H  
ATOM    479  CB  ALA    92     -34.283 -12.510   0.094  1.00  0.00           C  
ATOM    480  HB1 ALA    92     -34.720 -12.797   1.055  1.00  0.00           H  
ATOM    481  HB2 ALA    92     -34.867 -12.885  -0.761  1.00  0.00           H  
ATOM    482  HB3 ALA    92     -33.212 -12.697   0.043  1.00  0.00           H  
ATOM    483  C   ALA    92     -35.815 -10.571  -0.492  1.00  0.00           C  
ATOM    484  O   ALA    92     -36.642 -11.370  -0.794  1.00  0.00           O  
ATOM    485  N   THR    93     -36.025  -9.190  -0.484  1.00  0.00           N  
ATOM    486  H   THR    93     -35.249  -8.560  -0.340  1.00  0.00           H  
ATOM    487  CA  THR    93     -37.304  -8.556  -0.840  1.00  0.00           C  
ATOM    488  HA  THR    93     -38.174  -8.934  -0.318  1.00  0.00           H  
ATOM    489  CB  THR    93     -37.216  -7.045  -0.473  1.00  0.00           C  
ATOM    490  HB  THR    93     -38.163  -6.502  -0.438  1.00  0.00           H  
ATOM    491  CG2 THR    93     -36.501  -6.843   0.882  1.00  0.00           C  
ATOM    492 HG21 THR    93     -37.080  -7.165   1.751  1.00  0.00           H  
ATOM    493 HG22 THR    93     -35.505  -7.279   0.945  1.00  0.00           H  
ATOM    494 HG23 THR    93     -36.534  -5.767   1.048  1.00  0.00           H  
ATOM    495  OG1 THR    93     -36.280  -6.372  -1.299  1.00  0.00           O  
ATOM    496  HG1 THR    93     -36.764  -5.774  -1.888  1.00  0.00           H  
ATOM    497  C   THR    93     -37.660  -8.663  -2.333  1.00  0.00           C  
ATOM    498  O   THR    93     -36.728  -8.972  -3.130  1.00  0.00           O  
ATOM    499  N   PRO    94     -38.945  -8.340  -2.689  1.00  0.00           N  
ATOM    500  CD  PRO    94     -40.073  -8.133  -1.789  1.00  0.00           C  
ATOM    501  HD1 PRO    94     -40.022  -7.112  -1.403  1.00  0.00           H  
ATOM    502  HD2 PRO    94     -40.075  -8.965  -1.075  1.00  0.00           H  
ATOM    503  CG  PRO    94     -41.306  -8.439  -2.617  1.00  0.00           C  
ATOM    504  HG1 PRO    94     -42.182  -7.938  -2.198  1.00  0.00           H  
ATOM    505  HG2 PRO    94     -41.682  -9.453  -2.499  1.00  0.00           H  
ATOM    506  CB  PRO    94     -40.895  -7.956  -4.046  1.00  0.00           C  
ATOM    507  HB1 PRO    94     -40.942  -6.862  -4.107  1.00  0.00           H  
ATOM    508  HB2 PRO    94     -41.488  -8.399  -4.847  1.00  0.00           H  
ATOM    509  CA  PRO    94     -39.427  -8.402  -4.070  1.00  0.00           C  
ATOM    510  HA  PRO    94     -39.350  -9.457  -4.333  1.00  0.00           H  
ATOM    511  C   PRO    94     -38.569  -7.610  -5.100  1.00  0.00           C  
ATOM    512  O   PRO    94     -38.484  -8.071  -6.257  1.00  0.00           O  
ATOM    513  N   GLU    95     -37.864  -6.457  -4.752  1.00  0.00           N  
ATOM    514  H   GLU    95     -38.079  -6.109  -3.831  1.00  0.00           H  
ATOM    515  CA  GLU    95     -36.968  -5.785  -5.749  1.00  0.00           C  
ATOM    516  HA  GLU    95     -37.578  -5.626  -6.652  1.00  0.00           H  
ATOM    517  CB  GLU    95     -36.438  -4.480  -5.041  1.00  0.00           C  
ATOM    518  HB1 GLU    95     -35.877  -3.890  -5.751  1.00  0.00           H  
ATOM    519  HB2 GLU    95     -35.754  -4.829  -4.256  1.00  0.00           H  
ATOM    520  CG  GLU    95     -37.444  -3.423  -4.511  1.00  0.00           C  
ATOM    521  HG1 GLU    95     -38.346  -3.610  -5.094  1.00  0.00           H  
ATOM    522  HG2 GLU    95     -37.175  -2.386  -4.696  1.00  0.00           H  
ATOM    523  CD  GLU    95     -37.810  -3.520  -3.042  1.00  0.00           C  
ATOM    524  OE1 GLU    95     -38.013  -2.487  -2.353  1.00  0.00           O  
ATOM    525  OE2 GLU    95     -37.914  -4.667  -2.522  1.00  0.00           O1-
ATOM    526  C   GLU    95     -35.828  -6.627  -6.122  1.00  0.00           C  
ATOM    527  O   GLU    95     -35.308  -6.525  -7.267  1.00  0.00           O  
ATOM    528  N   GLN    96     -35.370  -7.518  -5.208  1.00  0.00           N  
ATOM    529  H   GLN    96     -35.917  -7.806  -4.407  1.00  0.00           H  
ATOM    530  CA  GLN    96     -34.279  -8.469  -5.532  1.00  0.00           C  
ATOM    531  HA  GLN    96     -33.621  -7.909  -6.203  1.00  0.00           H  
ATOM    532  CB  GLN    96     -33.571  -8.785  -4.193  1.00  0.00           C  
ATOM    533  HB1 GLN    96     -32.717  -9.391  -4.490  1.00  0.00           H  
ATOM    534  HB2 GLN    96     -34.250  -9.359  -3.565  1.00  0.00           H  
ATOM    535  CG  GLN    96     -33.008  -7.520  -3.421  1.00  0.00           C  
ATOM    536  HG1 GLN    96     -32.489  -7.974  -2.569  1.00  0.00           H  
ATOM    537  HG2 GLN    96     -33.819  -6.898  -3.044  1.00  0.00           H  
ATOM    538  CD  GLN    96     -31.970  -6.616  -4.197  1.00  0.00           C  
ATOM    539  OE1 GLN    96     -32.319  -5.993  -5.098  1.00  0.00           O  
ATOM    540  NE2 GLN    96     -30.679  -6.872  -3.986  1.00  0.00           N  
ATOM    541 HE21 GLN    96     -30.356  -7.330  -3.151  1.00  0.00           H  
ATOM    542 HE22 GLN    96     -30.089  -6.457  -4.696  1.00  0.00           H  
ATOM    543  C   GLN    96     -34.833  -9.669  -6.194  1.00  0.00           C  
ATOM    544  O   GLN    96     -34.351 -10.023  -7.281  1.00  0.00           O  
ATOM    545  N   LEU    97     -35.770 -10.363  -5.653  1.00  0.00           N  
ATOM    546  H   LEU    97     -36.021 -10.126  -4.704  1.00  0.00           H  
ATOM    547  CA  LEU    97     -36.327 -11.542  -6.243  1.00  0.00           C  
ATOM    548  HA  LEU    97     -35.449 -12.106  -6.552  1.00  0.00           H  
ATOM    549  CB  LEU    97     -37.093 -12.477  -5.210  1.00  0.00           C  
ATOM    550  HB1 LEU    97     -37.852 -13.053  -5.754  1.00  0.00           H  
ATOM    551  HB2 LEU    97     -37.698 -11.924  -4.494  1.00  0.00           H  
ATOM    552  CG  LEU    97     -36.177 -13.434  -4.464  1.00  0.00           C  
ATOM    553  HG  LEU    97     -35.673 -14.133  -5.126  1.00  0.00           H  
ATOM    554  CD1 LEU    97     -35.229 -12.681  -3.558  1.00  0.00           C  
ATOM    555 HD11 LEU    97     -34.526 -12.151  -4.194  1.00  0.00           H  
ATOM    556 HD12 LEU    97     -35.782 -12.079  -2.838  1.00  0.00           H  
ATOM    557 HD13 LEU    97     -34.752 -13.444  -2.948  1.00  0.00           H  
ATOM    558  CD2 LEU    97     -37.105 -14.236  -3.566  1.00  0.00           C  
ATOM    559 HD21 LEU    97     -37.664 -13.651  -2.833  1.00  0.00           H  
ATOM    560 HD22 LEU    97     -37.733 -14.841  -4.219  1.00  0.00           H  
ATOM    561 HD23 LEU    97     -36.462 -14.966  -3.068  1.00  0.00           H  
ATOM    562  C   LEU    97     -37.215 -11.293  -7.430  1.00  0.00           C  
ATOM    563  O   LEU    97     -37.802 -12.226  -7.976  1.00  0.00           O  
ATOM    564  N   ASN    98     -37.260 -10.093  -7.974  1.00  0.00           N  
ATOM    565  H   ASN    98     -36.903  -9.299  -7.444  1.00  0.00           H  
ATOM    566  CA  ASN    98     -37.707  -9.923  -9.338  1.00  0.00           C  
ATOM    567  HA  ASN    98     -38.481 -10.623  -9.675  1.00  0.00           H  
ATOM    568  CB  ASN    98     -38.376  -8.519  -9.566  1.00  0.00           C  
ATOM    569  HB1 ASN    98     -38.246  -8.301 -10.627  1.00  0.00           H  
ATOM    570  HB2 ASN    98     -37.719  -7.818  -9.048  1.00  0.00           H  
ATOM    571  CG  ASN    98     -39.865  -8.447  -9.325  1.00  0.00           C  
ATOM    572  OD1 ASN    98     -40.585  -8.930 -10.118  1.00  0.00           O  
ATOM    573  ND2 ASN    98     -40.360  -7.783  -8.317  1.00  0.00           N  
ATOM    574 HD21 ASN    98     -39.782  -7.436  -7.563  1.00  0.00           H  
ATOM    575 HD22 ASN    98     -41.349  -7.957  -8.158  1.00  0.00           H  
ATOM    576  C   ASN    98     -36.537 -10.086 -10.289  1.00  0.00           C  
ATOM    577  O   ASN    98     -36.711 -10.510 -11.462  1.00  0.00           O  
ATOM    578  N   ARG    99     -35.310  -9.667  -9.904  1.00  0.00           N  
ATOM    579  H   ARG    99     -35.121  -9.402  -8.957  1.00  0.00           H  
ATOM    580  CA  ARG    99     -34.133  -9.866 -10.708  1.00  0.00           C  
ATOM    581  HA  ARG    99     -34.450  -9.743 -11.743  1.00  0.00           H  
ATOM    582  CB  ARG    99     -33.043  -8.719 -10.586  1.00  0.00           C  
ATOM    583  HB1 ARG    99     -33.384  -7.923 -11.246  1.00  0.00           H  
ATOM    584  HB2 ARG    99     -32.060  -9.024 -10.928  1.00  0.00           H  
ATOM    585  CG  ARG    99     -32.803  -8.143  -9.206  1.00  0.00           C  
ATOM    586  HG1 ARG    99     -32.155  -8.833  -8.664  1.00  0.00           H  
ATOM    587  HG2 ARG    99     -33.758  -7.979  -8.706  1.00  0.00           H  
ATOM    588  CD  ARG    99     -32.089  -6.770  -9.323  1.00  0.00           C  
ATOM    589  HD1 ARG    99     -32.463  -6.260 -10.215  1.00  0.00           H  
ATOM    590  HD2 ARG    99     -31.036  -7.041  -9.371  1.00  0.00           H  
ATOM    591  NE  ARG    99     -32.388  -5.774  -8.158  1.00  0.00           N  
ATOM    592  HE  ARG    99     -32.534  -6.233  -7.270  1.00  0.00           H  
ATOM    593  CZ  ARG    99     -32.809  -4.540  -8.241  1.00  0.00           C  
ATOM    594  NH1 ARG    99     -32.717  -3.749  -9.337  1.00  0.00           N1+
ATOM    595 HH11 ARG    99     -32.450  -4.085 -10.247  1.00  0.00           H  
ATOM    596 HH12 ARG    99     -33.091  -2.801  -9.310  1.00  0.00           H  
ATOM    597  NH2 ARG    99     -33.177  -3.984  -7.099  1.00  0.00           N  
ATOM    598 HH21 ARG    99     -33.177  -4.584  -6.274  1.00  0.00           H  
ATOM    599 HH22 ARG    99     -33.338  -2.985  -7.054  1.00  0.00           H  
ATOM    600  C   ARG    99     -33.543 -11.263 -10.532  1.00  0.00           C  
ATOM    601  O   ARG    99     -33.254 -11.839 -11.594  1.00  0.00           O  
ATOM    602  N   GLY   100     -33.361 -11.766  -9.329  1.00  0.00           N  
ATOM    603  H   GLY   100     -33.670 -11.261  -8.512  1.00  0.00           H  
ATOM    604  CA  GLY   100     -32.536 -12.974  -9.087  1.00  0.00           C  
ATOM    605  HA1 GLY   100     -31.505 -12.842  -9.429  1.00  0.00           H  
ATOM    606  HA2 GLY   100     -32.923 -13.851  -9.593  1.00  0.00           H  
ATOM    607  C   GLY   100     -32.508 -13.319  -7.648  1.00  0.00           C  
ATOM    608  O   GLY   100     -33.065 -12.501  -6.792  1.00  0.00           O  
ATOM    609  N   VAL   101     -31.901 -14.413  -7.303  1.00  0.00           N  
ATOM    610  H   VAL   101     -31.341 -14.839  -8.036  1.00  0.00           H  
ATOM    611  CA  VAL   101     -31.717 -14.977  -5.989  1.00  0.00           C  
ATOM    612  HA  VAL   101     -32.721 -15.116  -5.596  1.00  0.00           H  
ATOM    613  CB  VAL   101     -31.091 -16.407  -5.998  1.00  0.00           C  
ATOM    614  HB  VAL   101     -31.144 -16.791  -4.975  1.00  0.00           H  
ATOM    615  CG1 VAL   101     -31.933 -17.393  -6.811  1.00  0.00           C  
ATOM    616 HG11 VAL   101     -32.974 -17.360  -6.504  1.00  0.00           H  
ATOM    617 HG12 VAL   101     -31.741 -17.217  -7.858  1.00  0.00           H  
ATOM    618 HG13 VAL   101     -31.620 -18.388  -6.473  1.00  0.00           H  
ATOM    619  CG2 VAL   101     -29.651 -16.425  -6.458  1.00  0.00           C  
ATOM    620 HG21 VAL   101     -29.587 -15.926  -7.425  1.00  0.00           H  
ATOM    621 HG22 VAL   101     -29.004 -15.820  -5.832  1.00  0.00           H  
ATOM    622 HG23 VAL   101     -29.247 -17.437  -6.500  1.00  0.00           H  
ATOM    623  C   VAL   101     -30.857 -14.091  -5.044  1.00  0.00           C  
ATOM    624  O   VAL   101     -30.100 -13.268  -5.573  1.00  0.00           O  
ATOM    625  N   SER   102     -30.973 -14.303  -3.755  1.00  0.00           N  
ATOM    626  H   SER   102     -31.658 -14.974  -3.422  1.00  0.00           H  
ATOM    627  CA  SER   102     -30.555 -13.277  -2.730  1.00  0.00           C  
ATOM    628  HA  SER   102     -29.623 -12.943  -3.181  1.00  0.00           H  
ATOM    629  CB  SER   102     -31.539 -12.088  -2.725  1.00  0.00           C  
ATOM    630  HB1 SER   102     -32.493 -12.435  -2.332  1.00  0.00           H  
ATOM    631  HB2 SER   102     -31.694 -11.752  -3.758  1.00  0.00           H  
ATOM    632  OG  SER   102     -31.092 -11.000  -1.994  1.00  0.00           O  
ATOM    633  HG  SER   102     -30.533 -10.402  -2.505  1.00  0.00           H  
ATOM    634  C   SER   102     -30.434 -13.802  -1.297  1.00  0.00           C  
ATOM    635  O   SER   102     -31.230 -14.627  -0.804  1.00  0.00           O  
ATOM    636  N   PHE   103     -29.543 -13.185  -0.561  1.00  0.00           N  
ATOM    637  H   PHE   103     -29.058 -12.372  -0.923  1.00  0.00           H  
ATOM    638  CA  PHE   103     -29.474 -13.452   0.890  1.00  0.00           C  
ATOM    639  HA  PHE   103     -29.571 -14.536   0.931  1.00  0.00           H  
ATOM    640  CB  PHE   103     -28.247 -12.952   1.598  1.00  0.00           C  
ATOM    641  HB1 PHE   103     -28.155 -13.440   2.565  1.00  0.00           H  
ATOM    642  HB2 PHE   103     -28.287 -11.867   1.630  1.00  0.00           H  
ATOM    643  CG  PHE   103     -26.963 -13.284   0.941  1.00  0.00           C  
ATOM    644  CD1 PHE   103     -26.387 -12.351   0.034  1.00  0.00           C  
ATOM    645  HD1 PHE   103     -26.880 -11.411  -0.129  1.00  0.00           H  
ATOM    646  CE1 PHE   103     -25.155 -12.647  -0.589  1.00  0.00           C  
ATOM    647  HE1 PHE   103     -24.665 -11.937  -1.239  1.00  0.00           H  
ATOM    648  CZ  PHE   103     -24.475 -13.860  -0.331  1.00  0.00           C  
ATOM    649  HZ  PHE   103     -23.506 -14.076  -0.747  1.00  0.00           H  
ATOM    650  CE2 PHE   103     -25.046 -14.730   0.608  1.00  0.00           C  
ATOM    651  HE2 PHE   103     -24.540 -15.639   0.906  1.00  0.00           H  
ATOM    652  CD2 PHE   103     -26.261 -14.434   1.259  1.00  0.00           C  
ATOM    653  HD2 PHE   103     -26.708 -15.127   1.962  1.00  0.00           H  
ATOM    654  C   PHE   103     -30.677 -13.053   1.786  1.00  0.00           C  
ATOM    655  O   PHE   103     -31.129 -11.938   1.626  1.00  0.00           O  
ATOM    656  N   ALA   104     -31.038 -13.850   2.828  1.00  0.00           N  
ATOM    657  H   ALA   104     -30.741 -14.814   2.720  1.00  0.00           H  
ATOM    658  CA  ALA   104     -32.171 -13.647   3.734  1.00  0.00           C  
ATOM    659  HA  ALA   104     -33.037 -13.856   3.110  1.00  0.00           H  
ATOM    660  CB  ALA   104     -32.248 -14.673   4.855  1.00  0.00           C  
ATOM    661  HB1 ALA   104     -33.199 -14.592   5.380  1.00  0.00           H  
ATOM    662  HB2 ALA   104     -32.165 -15.685   4.460  1.00  0.00           H  
ATOM    663  HB3 ALA   104     -31.389 -14.567   5.510  1.00  0.00           H  
ATOM    664  C   ALA   104     -32.208 -12.213   4.312  1.00  0.00           C  
ATOM    665  O   ALA   104     -33.239 -11.532   4.258  1.00  0.00           O  
ATOM    666  N   GLU   105     -31.124 -11.665   4.846  1.00  0.00           N  
ATOM    667  H   GLU   105     -30.343 -12.301   4.779  1.00  0.00           H  
ATOM    668  CA  GLU   105     -30.895 -10.313   5.418  1.00  0.00           C  
ATOM    669  HA  GLU   105     -31.638  -9.667   4.942  1.00  0.00           H  
ATOM    670  CB  GLU   105     -31.047 -10.260   6.908  1.00  0.00           C  
ATOM    671  HB1 GLU   105     -31.045  -9.261   7.342  1.00  0.00           H  
ATOM    672  HB2 GLU   105     -30.040 -10.497   7.278  1.00  0.00           H  
ATOM    673  CG  GLU   105     -32.152 -11.050   7.624  1.00  0.00           C  
ATOM    674  HG1 GLU   105     -32.039 -10.938   8.702  1.00  0.00           H  
ATOM    675  HG2 GLU   105     -31.986 -12.116   7.435  1.00  0.00           H  
ATOM    676  CD  GLU   105     -33.649 -10.658   7.361  1.00  0.00           C  
ATOM    677  OE1 GLU   105     -33.970  -9.543   6.915  1.00  0.00           O  
ATOM    678  OE2 GLU   105     -34.514 -11.539   7.543  1.00  0.00           O1-
ATOM    679  C   GLU   105     -29.534  -9.639   4.935  1.00  0.00           C  
ATOM    680  O   GLU   105     -28.684 -10.353   4.322  1.00  0.00           O  
ATOM    681  N   GLU   106     -29.340  -8.357   5.218  1.00  0.00           N  
ATOM    682  H   GLU   106     -29.994  -7.948   5.868  1.00  0.00           H  
ATOM    683  CA  GLU   106     -28.093  -7.619   4.868  1.00  0.00           C  
ATOM    684  HA  GLU   106     -28.015  -7.645   3.779  1.00  0.00           H  
ATOM    685  CB  GLU   106     -28.290  -6.087   5.140  1.00  0.00           C  
ATOM    686  HB1 GLU   106     -29.262  -5.810   4.737  1.00  0.00           H  
ATOM    687  HB2 GLU   106     -27.546  -5.492   4.614  1.00  0.00           H  
ATOM    688  CG  GLU   106     -28.394  -5.642   6.585  1.00  0.00           C  
ATOM    689  HG1 GLU   106     -28.383  -4.559   6.675  1.00  0.00           H  
ATOM    690  HG2 GLU   106     -27.524  -6.101   7.060  1.00  0.00           H  
ATOM    691  CD  GLU   106     -29.694  -6.129   7.277  1.00  0.00           C  
ATOM    692  OE1 GLU   106     -30.634  -6.610   6.616  1.00  0.00           O  
ATOM    693  OE2 GLU   106     -29.726  -5.988   8.529  1.00  0.00           O1-
ATOM    694  C   GLU   106     -26.779  -8.158   5.499  1.00  0.00           C  
ATOM    695  O   GLU   106     -25.685  -8.209   4.868  1.00  0.00           O  
ATOM    696  N   ASN   107     -26.966  -8.737   6.691  1.00  0.00           N  
ATOM    697  H   ASN   107     -27.902  -8.802   7.076  1.00  0.00           H  
ATOM    698  CA  ASN   107     -25.883  -9.247   7.585  1.00  0.00           C  
ATOM    699  HA  ASN   107     -25.080  -8.520   7.485  1.00  0.00           H  
ATOM    700  CB  ASN   107     -26.399  -9.169   9.090  1.00  0.00           C  
ATOM    701  HB1 ASN   107     -26.865  -8.189   9.220  1.00  0.00           H  
ATOM    702  HB2 ASN   107     -25.668  -9.302   9.878  1.00  0.00           H  
ATOM    703  CG  ASN   107     -27.531 -10.167   9.299  1.00  0.00           C  
ATOM    704  OD1 ASN   107     -28.666  -9.753   9.109  1.00  0.00           O  
ATOM    705  ND2 ASN   107     -27.293 -11.468   9.337  1.00  0.00           N  
ATOM    706 HD21 ASN   107     -26.349 -11.818   9.394  1.00  0.00           H  
ATOM    707 HD22 ASN   107     -28.030 -12.078   9.677  1.00  0.00           H  
ATOM    708  C   ASN   107     -25.369 -10.606   7.234  1.00  0.00           C  
ATOM    709  O   ASN   107     -24.575 -11.146   8.007  1.00  0.00           O  
ATOM    710  N   GLU   108     -25.843 -11.180   6.185  1.00  0.00           N  
ATOM    711  H   GLU   108     -26.634 -10.716   5.769  1.00  0.00           H  
ATOM    712  CA  GLU   108     -25.534 -12.585   5.873  1.00  0.00           C  
ATOM    713  HA  GLU   108     -25.665 -13.144   6.800  1.00  0.00           H  
ATOM    714  CB  GLU   108     -26.552 -13.189   4.850  1.00  0.00           C  
ATOM    715  HB1 GLU   108     -26.090 -14.119   4.524  1.00  0.00           H  
ATOM    716  HB2 GLU   108     -26.583 -12.404   4.090  1.00  0.00           H  
ATOM    717  CG  GLU   108     -28.002 -13.363   5.401  1.00  0.00           C  
ATOM    718  HG1 GLU   108     -28.730 -13.695   4.656  1.00  0.00           H  
ATOM    719  HG2 GLU   108     -28.469 -12.437   5.720  1.00  0.00           H  
ATOM    720  CD  GLU   108     -28.106 -14.395   6.492  1.00  0.00           C  
ATOM    721  OE1 GLU   108     -27.150 -15.240   6.522  1.00  0.00           O  
ATOM    722  OE2 GLU   108     -29.144 -14.441   7.185  1.00  0.00           O1-
ATOM    723  C   GLU   108     -24.094 -12.796   5.256  1.00  0.00           C  
ATOM    724  O   GLU   108     -23.819 -12.304   4.176  1.00  0.00           O  
ATOM    725  N   SER   109     -23.239 -13.454   6.083  1.00  0.00           N  
ATOM    726  H   SER   109     -23.605 -13.786   6.961  1.00  0.00           H  
ATOM    727  CA  SER   109     -21.760 -13.437   5.952  1.00  0.00           C  
ATOM    728  HA  SER   109     -21.558 -13.011   4.973  1.00  0.00           H  
ATOM    729  CB  SER   109     -21.168 -12.459   6.953  1.00  0.00           C  
ATOM    730  HB1 SER   109     -21.640 -12.685   7.909  1.00  0.00           H  
ATOM    731  HB2 SER   109     -21.416 -11.420   6.719  1.00  0.00           H  
ATOM    732  OG  SER   109     -19.800 -12.633   6.973  1.00  0.00           O  
ATOM    733  HG  SER   109     -19.340 -11.987   7.515  1.00  0.00           H  
ATOM    734  C   SER   109     -21.179 -14.890   6.068  1.00  0.00           C  
ATOM    735  O   SER   109     -21.669 -15.675   6.850  1.00  0.00           O  
ATOM    736  N   LEU   110     -20.109 -15.162   5.270  1.00  0.00           N  
ATOM    737  H   LEU   110     -19.784 -14.375   4.744  1.00  0.00           H  
ATOM    738  CA  LEU   110     -19.208 -16.220   5.515  1.00  0.00           C  
ATOM    739  HA  LEU   110     -19.787 -17.142   5.494  1.00  0.00           H  
ATOM    740  CB  LEU   110     -18.159 -16.307   4.427  1.00  0.00           C  
ATOM    741  HB1 LEU   110     -17.497 -17.165   4.572  1.00  0.00           H  
ATOM    742  HB2 LEU   110     -17.625 -15.357   4.440  1.00  0.00           H  
ATOM    743  CG  LEU   110     -18.646 -16.471   3.019  1.00  0.00           C  
ATOM    744  HG  LEU   110     -19.506 -15.861   2.728  1.00  0.00           H  
ATOM    745  CD1 LEU   110     -17.505 -16.164   1.959  1.00  0.00           C  
ATOM    746 HD11 LEU   110     -17.176 -15.124   2.010  1.00  0.00           H  
ATOM    747 HD12 LEU   110     -16.655 -16.804   2.192  1.00  0.00           H  
ATOM    748 HD13 LEU   110     -17.801 -16.443   0.950  1.00  0.00           H  
ATOM    749  CD2 LEU   110     -19.015 -17.888   2.745  1.00  0.00           C  
ATOM    750 HD21 LEU   110     -19.262 -18.010   1.688  1.00  0.00           H  
ATOM    751 HD22 LEU   110     -18.126 -18.466   3.024  1.00  0.00           H  
ATOM    752 HD23 LEU   110     -19.860 -18.237   3.326  1.00  0.00           H  
ATOM    753  C   LEU   110     -18.457 -16.249   6.826  1.00  0.00           C  
ATOM    754  O   LEU   110     -17.874 -17.236   7.082  1.00  0.00           O  
ATOM    755  N   ASP   111     -18.544 -15.234   7.639  1.00  0.00           N  
ATOM    756  H   ASP   111     -19.224 -14.499   7.474  1.00  0.00           H  
ATOM    757  CA  ASP   111     -18.012 -15.296   9.046  1.00  0.00           C  
ATOM    758  HA  ASP   111     -17.032 -15.779   9.064  1.00  0.00           H  
ATOM    759  CB  ASP   111     -17.868 -13.857   9.596  1.00  0.00           C  
ATOM    760  HB1 ASP   111     -17.239 -13.965  10.473  1.00  0.00           H  
ATOM    761  HB2 ASP   111     -18.846 -13.424   9.816  1.00  0.00           H  
ATOM    762  CG  ASP   111     -17.150 -12.992   8.592  1.00  0.00           C  
ATOM    763  OD1 ASP   111     -16.118 -13.419   8.048  1.00  0.00           O  
ATOM    764  OD2 ASP   111     -17.601 -11.839   8.398  1.00  0.00           O1-
ATOM    765  C   ASP   111     -18.861 -16.116  10.003  1.00  0.00           C  
ATOM    766  O   ASP   111     -18.317 -16.691  10.963  1.00  0.00           O  
ATOM    767  N   ASP   112     -20.189 -16.096   9.845  1.00  0.00           N  
ATOM    768  H   ASP   112     -20.669 -15.823   9.001  1.00  0.00           H  
ATOM    769  CA  ASP   112     -21.042 -16.641  10.906  1.00  0.00           C  
ATOM    770  HA  ASP   112     -20.547 -16.404  11.843  1.00  0.00           H  
ATOM    771  CB  ASP   112     -22.284 -15.755  10.958  1.00  0.00           C  
ATOM    772  HB1 ASP   112     -22.849 -15.870  10.038  1.00  0.00           H  
ATOM    773  HB2 ASP   112     -21.925 -14.746  11.151  1.00  0.00           H  
ATOM    774  CG  ASP   112     -23.267 -15.952  12.128  1.00  0.00           C  
ATOM    775  OD1 ASP   112     -22.891 -16.705  13.075  1.00  0.00           O  
ATOM    776  OD2 ASP   112     -24.327 -15.331  12.220  1.00  0.00           O1-
ATOM    777  C   ASP   112     -21.230 -18.092  10.757  1.00  0.00           C  
ATOM    778  O   ASP   112     -20.782 -18.680   9.772  1.00  0.00           O  
ATOM    779  N   GLN   113     -21.858 -18.830  11.656  1.00  0.00           N  
ATOM    780  H   GLN   113     -22.154 -18.318  12.474  1.00  0.00           H  
ATOM    781  CA  GLN   113     -22.143 -20.302  11.482  1.00  0.00           C  
ATOM    782  HA  GLN   113     -21.288 -20.956  11.303  1.00  0.00           H  
ATOM    783  CB  GLN   113     -22.810 -20.816  12.793  1.00  0.00           C  
ATOM    784  HB1 GLN   113     -23.591 -20.161  13.172  1.00  0.00           H  
ATOM    785  HB2 GLN   113     -22.006 -20.812  13.526  1.00  0.00           H  
ATOM    786  CG  GLN   113     -23.211 -22.262  12.770  1.00  0.00           C  
ATOM    787  HG1 GLN   113     -24.062 -22.362  12.094  1.00  0.00           H  
ATOM    788  HG2 GLN   113     -23.487 -22.691  13.725  1.00  0.00           H  
ATOM    789  CD  GLN   113     -22.294 -23.245  12.176  1.00  0.00           C  
ATOM    790  OE1 GLN   113     -21.063 -23.166  12.476  1.00  0.00           O  
ATOM    791  NE2 GLN   113     -22.680 -24.216  11.382  1.00  0.00           N  
ATOM    792 HE21 GLN   113     -23.649 -24.394  11.179  1.00  0.00           H  
ATOM    793 HE22 GLN   113     -22.024 -24.860  10.969  1.00  0.00           H  
ATOM    794  C   GLN   113     -22.888 -20.587  10.164  1.00  0.00           C  
ATOM    795  O   GLN   113     -22.449 -21.489   9.385  1.00  0.00           O  
ATOM    796  N   ASN   114     -24.034 -19.935   9.942  1.00  0.00           N  
ATOM    797  H   ASN   114     -24.482 -19.356  10.650  1.00  0.00           H  
ATOM    798  CA  ASN   114     -24.936 -20.211   8.802  1.00  0.00           C  
ATOM    799  HA  ASN   114     -24.491 -21.076   8.294  1.00  0.00           H  
ATOM    800  CB  ASN   114     -26.355 -20.584   9.416  1.00  0.00           C  
ATOM    801  HB1 ASN   114     -26.677 -19.732  10.015  1.00  0.00           H  
ATOM    802  HB2 ASN   114     -26.252 -21.404  10.129  1.00  0.00           H  
ATOM    803  CG  ASN   114     -27.377 -20.983   8.373  1.00  0.00           C  
ATOM    804  OD1 ASN   114     -27.078 -21.552   7.355  1.00  0.00           O  
ATOM    805  ND2 ASN   114     -28.646 -20.780   8.601  1.00  0.00           N  
ATOM    806 HD21 ASN   114     -28.987 -20.570   9.524  1.00  0.00           H  
ATOM    807 HD22 ASN   114     -29.361 -21.141   7.983  1.00  0.00           H  
ATOM    808  C   ASN   114     -25.006 -19.084   7.885  1.00  0.00           C  
ATOM    809  O   ASN   114     -24.905 -17.930   8.315  1.00  0.00           O  
ATOM    810  N   ILE   115     -25.191 -19.317   6.557  1.00  0.00           N  
ATOM    811  H   ILE   115     -25.183 -20.222   6.136  1.00  0.00           H  
ATOM    812  CA  ILE   115     -25.597 -18.206   5.640  1.00  0.00           C  
ATOM    813  HA  ILE   115     -25.713 -17.255   6.145  1.00  0.00           H  
ATOM    814  CB  ILE   115     -24.312 -18.057   4.728  1.00  0.00           C  
ATOM    815  HB  ILE   115     -23.446 -17.811   5.347  1.00  0.00           H  
ATOM    816  CG2 ILE   115     -24.145 -19.182   3.644  1.00  0.00           C  
ATOM    817 HG21 ILE   115     -23.087 -19.191   3.340  1.00  0.00           H  
ATOM    818 HG22 ILE   115     -24.263 -20.178   4.085  1.00  0.00           H  
ATOM    819 HG23 ILE   115     -24.851 -19.106   2.826  1.00  0.00           H  
ATOM    820  CG1 ILE   115     -24.516 -16.709   3.985  1.00  0.00           C  
ATOM    821 HG11 ILE   115     -24.958 -15.879   4.549  1.00  0.00           H  
ATOM    822 HG12 ILE   115     -25.206 -16.951   3.182  1.00  0.00           H  
ATOM    823  CD  ILE   115     -23.213 -16.343   3.352  1.00  0.00           C  
ATOM    824  HD1 ILE   115     -23.133 -16.749   2.346  1.00  0.00           H  
ATOM    825  HD2 ILE   115     -23.149 -15.256   3.254  1.00  0.00           H  
ATOM    826  HD3 ILE   115     -22.397 -16.622   4.031  1.00  0.00           H  
ATOM    827  C   ILE   115     -26.852 -18.627   4.928  1.00  0.00           C  
ATOM    828  O   ILE   115     -27.010 -19.808   4.459  1.00  0.00           O  
ATOM    829  N   SER   116     -27.831 -17.725   4.764  1.00  0.00           N  
ATOM    830  H   SER   116     -27.752 -16.793   5.148  1.00  0.00           H  
ATOM    831  CA  SER   116     -29.112 -18.103   4.101  1.00  0.00           C  
ATOM    832  HA  SER   116     -29.086 -19.185   3.970  1.00  0.00           H  
ATOM    833  CB  SER   116     -30.303 -17.907   5.147  1.00  0.00           C  
ATOM    834  HB1 SER   116     -31.179 -18.309   4.640  1.00  0.00           H  
ATOM    835  HB2 SER   116     -30.440 -16.844   5.314  1.00  0.00           H  
ATOM    836  OG  SER   116     -30.114 -18.589   6.449  1.00  0.00           O  
ATOM    837  HG  SER   116     -29.229 -18.336   6.729  1.00  0.00           H  
ATOM    838  C   SER   116     -29.442 -17.217   2.894  1.00  0.00           C  
ATOM    839  O   SER   116     -29.312 -15.999   2.882  1.00  0.00           O  
ATOM    840  N   ILE   117     -30.011 -17.957   1.877  1.00  0.00           N  
ATOM    841  H   ILE   117     -30.160 -18.956   1.940  1.00  0.00           H  
ATOM    842  CA  ILE   117     -30.362 -17.474   0.580  1.00  0.00           C  
ATOM    843  HA  ILE   117     -30.349 -16.390   0.627  1.00  0.00           H  
ATOM    844  CB  ILE   117     -29.344 -17.915  -0.496  1.00  0.00           C  
ATOM    845  HB  ILE   117     -29.295 -18.995  -0.471  1.00  0.00           H  
ATOM    846  CG2 ILE   117     -29.743 -17.514  -1.905  1.00  0.00           C  
ATOM    847 HG21 ILE   117     -29.678 -16.462  -2.161  1.00  0.00           H  
ATOM    848 HG22 ILE   117     -29.127 -18.073  -2.599  1.00  0.00           H  
ATOM    849 HG23 ILE   117     -30.794 -17.751  -2.071  1.00  0.00           H  
ATOM    850  CG1 ILE   117     -27.934 -17.256  -0.164  1.00  0.00           C  
ATOM    851 HG11 ILE   117     -27.581 -17.549   0.822  1.00  0.00           H  
ATOM    852 HG12 ILE   117     -28.089 -16.180  -0.109  1.00  0.00           H  
ATOM    853  CD  ILE   117     -26.751 -17.569  -1.157  1.00  0.00           C  
ATOM    854  HD1 ILE   117     -26.862 -17.119  -2.133  1.00  0.00           H  
ATOM    855  HD2 ILE   117     -25.873 -17.129  -0.685  1.00  0.00           H  
ATOM    856  HD3 ILE   117     -26.662 -18.655  -1.293  1.00  0.00           H  
ATOM    857  C   ILE   117     -31.791 -17.779   0.191  1.00  0.00           C  
ATOM    858  O   ILE   117     -32.270 -18.834   0.671  1.00  0.00           O  
ATOM    859  N   ALA   118     -32.525 -17.012  -0.634  1.00  0.00           N  
ATOM    860  H   ALA   118     -32.261 -16.052  -0.816  1.00  0.00           H  
ATOM    861  CA  ALA   118     -33.877 -17.321  -1.120  1.00  0.00           C  
ATOM    862  HA  ALA   118     -34.006 -18.404  -1.002  1.00  0.00           H  
ATOM    863  CB  ALA   118     -34.924 -16.628  -0.296  1.00  0.00           C  
ATOM    864  HB1 ALA   118     -34.703 -15.565  -0.418  1.00  0.00           H  
ATOM    865  HB2 ALA   118     -35.907 -16.813  -0.725  1.00  0.00           H  
ATOM    866  HB3 ALA   118     -34.700 -16.841   0.745  1.00  0.00           H  
ATOM    867  C   ALA   118     -33.956 -17.058  -2.720  1.00  0.00           C  
ATOM    868  O   ALA   118     -33.367 -16.133  -3.244  1.00  0.00           O  
ATOM    869  N   GLY   119     -34.806 -17.905  -3.343  1.00  0.00           N  
ATOM    870  H   GLY   119     -35.079 -18.718  -2.801  1.00  0.00           H  
ATOM    871  CA  GLY   119     -35.107 -17.913  -4.765  1.00  0.00           C  
ATOM    872  HA1 GLY   119     -34.536 -18.714  -5.224  1.00  0.00           H  
ATOM    873  HA2 GLY   119     -34.768 -16.993  -5.250  1.00  0.00           H  
ATOM    874  C   GLY   119     -36.620 -18.242  -4.960  1.00  0.00           C  
ATOM    875  O   GLY   119     -37.368 -18.915  -4.219  1.00  0.00           O  
ATOM    876  N   HIS   120     -37.164 -17.546  -5.929  1.00  0.00           N  
ATOM    877  H   HIS   120     -36.564 -16.812  -6.283  1.00  0.00           H  
ATOM    878  CA  HIS   120     -38.614 -17.659  -6.211  1.00  0.00           C  
ATOM    879  HA  HIS   120     -39.194 -17.605  -5.290  1.00  0.00           H  
ATOM    880  CB  HIS   120     -39.133 -16.637  -7.335  1.00  0.00           C  
ATOM    881  HB1 HIS   120     -38.962 -17.052  -8.324  1.00  0.00           H  
ATOM    882  HB2 HIS   120     -38.656 -15.667  -7.196  1.00  0.00           H  
ATOM    883  CG  HIS   120     -40.650 -16.362  -7.243  1.00  0.00           C  
ATOM    884  ND1 HIS   120     -41.562 -17.030  -8.016  1.00  0.00           N  
ATOM    885  CE1 HIS   120     -42.720 -16.554  -7.660  1.00  0.00           C  
ATOM    886  HE1 HIS   120     -43.676 -16.868  -8.044  1.00  0.00           H  
ATOM    887  NE2 HIS   120     -42.539 -15.585  -6.767  1.00  0.00           N  
ATOM    888  HE2 HIS   120     -43.378 -15.253  -6.291  1.00  0.00           H  
ATOM    889  CD2 HIS   120     -41.222 -15.469  -6.441  1.00  0.00           C  
ATOM    890  HD2 HIS   120     -40.752 -14.792  -5.747  1.00  0.00           H  
ATOM    891  C   HIS   120     -38.970 -19.140  -6.637  1.00  0.00           C  
ATOM    892  O   HIS   120     -38.111 -19.822  -7.235  1.00  0.00           O  
ATOM    893  N   THR   121     -40.197 -19.628  -6.481  1.00  0.00           N  
ATOM    894  H   THR   121     -40.881 -18.989  -6.112  1.00  0.00           H  
ATOM    895  CA  THR   121     -40.515 -21.048  -6.711  1.00  0.00           C  
ATOM    896  HA  THR   121     -39.998 -21.514  -7.554  1.00  0.00           H  
ATOM    897  CB  THR   121     -40.166 -21.884  -5.530  1.00  0.00           C  
ATOM    898  HB  THR   121     -40.668 -21.480  -4.654  1.00  0.00           H  
ATOM    899  CG2 THR   121     -40.582 -23.363  -5.632  1.00  0.00           C  
ATOM    900 HG21 THR   121     -40.664 -23.785  -6.631  1.00  0.00           H  
ATOM    901 HG22 THR   121     -40.034 -23.978  -4.921  1.00  0.00           H  
ATOM    902 HG23 THR   121     -41.581 -23.486  -5.224  1.00  0.00           H  
ATOM    903  OG1 THR   121     -38.747 -21.902  -5.332  1.00  0.00           O  
ATOM    904  HG1 THR   121     -38.285 -21.143  -5.706  1.00  0.00           H  
ATOM    905  C   THR   121     -41.988 -21.200  -7.039  1.00  0.00           C  
ATOM    906  O   THR   121     -42.833 -21.222  -6.139  1.00  0.00           O  
ATOM    907  N   PHE   122     -42.311 -21.187  -8.347  1.00  0.00           N  
ATOM    908  H   PHE   122     -41.584 -21.031  -9.028  1.00  0.00           H  
ATOM    909  CA  PHE   122     -43.688 -21.209  -8.864  1.00  0.00           C  
ATOM    910  HA  PHE   122     -44.226 -21.662  -8.027  1.00  0.00           H  
ATOM    911  CB  PHE   122     -44.343 -19.844  -9.044  1.00  0.00           C  
ATOM    912  HB1 PHE   122     -43.671 -19.214  -9.627  1.00  0.00           H  
ATOM    913  HB2 PHE   122     -44.265 -19.364  -8.070  1.00  0.00           H  
ATOM    914  CG  PHE   122     -45.751 -19.716  -9.519  1.00  0.00           C  
ATOM    915  CD1 PHE   122     -46.104 -18.691 -10.431  1.00  0.00           C  
ATOM    916  HD1 PHE   122     -45.345 -17.946 -10.587  1.00  0.00           H  
ATOM    917  CE1 PHE   122     -47.334 -18.741 -11.042  1.00  0.00           C  
ATOM    918  HE1 PHE   122     -47.494 -17.961 -11.772  1.00  0.00           H  
ATOM    919  CZ  PHE   122     -48.256 -19.809 -10.885  1.00  0.00           C  
ATOM    920  HZ  PHE   122     -49.250 -19.868 -11.316  1.00  0.00           H  
ATOM    921  CE2 PHE   122     -47.959 -20.754  -9.851  1.00  0.00           C  
ATOM    922  HE2 PHE   122     -48.755 -21.442  -9.615  1.00  0.00           H  
ATOM    923  CD2 PHE   122     -46.744 -20.667  -9.140  1.00  0.00           C  
ATOM    924  HD2 PHE   122     -46.663 -21.187  -8.189  1.00  0.00           H  
ATOM    925  C   PHE   122     -43.778 -21.949 -10.154  1.00  0.00           C  
ATOM    926  O   PHE   122     -43.299 -21.596 -11.260  1.00  0.00           O  
ATOM    927  N   ILE   123     -44.525 -23.090 -10.049  1.00  0.00           N  
ATOM    928  H   ILE   123     -44.811 -23.403  -9.132  1.00  0.00           H  
ATOM    929  CA  ILE   123     -44.476 -24.226 -11.053  1.00  0.00           C  
ATOM    930  HA  ILE   123     -43.421 -24.386 -11.265  1.00  0.00           H  
ATOM    931  CB  ILE   123     -44.932 -25.561 -10.421  1.00  0.00           C  
ATOM    932  HB  ILE   123     -44.925 -26.416 -11.082  1.00  0.00           H  
ATOM    933  CG2 ILE   123     -43.841 -25.850  -9.256  1.00  0.00           C  
ATOM    934 HG21 ILE   123     -44.060 -26.901  -9.035  1.00  0.00           H  
ATOM    935 HG22 ILE   123     -42.884 -25.853  -9.771  1.00  0.00           H  
ATOM    936 HG23 ILE   123     -43.980 -25.091  -8.478  1.00  0.00           H  
ATOM    937  CG1 ILE   123     -46.394 -25.561  -9.856  1.00  0.00           C  
ATOM    938 HG11 ILE   123     -47.123 -25.402 -10.658  1.00  0.00           H  
ATOM    939 HG12 ILE   123     -46.432 -24.754  -9.121  1.00  0.00           H  
ATOM    940  CD  ILE   123     -46.731 -26.922  -9.164  1.00  0.00           C  
ATOM    941  HD1 ILE   123     -46.592 -27.793  -9.806  1.00  0.00           H  
ATOM    942  HD2 ILE   123     -46.161 -27.062  -8.240  1.00  0.00           H  
ATOM    943  HD3 ILE   123     -47.781 -26.896  -8.915  1.00  0.00           H  
ATOM    944  C   ILE   123     -45.152 -23.925 -12.328  1.00  0.00           C  
ATOM    945  O   ILE   123     -45.278 -24.834 -13.144  1.00  0.00           O  
ATOM    946  N   ASP   124     -45.380 -22.647 -12.763  1.00  0.00           N  
ATOM    947  H   ASP   124     -45.167 -21.895 -12.120  1.00  0.00           H  
ATOM    948  CA  ASP   124     -45.813 -22.247 -14.066  1.00  0.00           C  
ATOM    949  HA  ASP   124     -46.303 -23.075 -14.561  1.00  0.00           H  
ATOM    950  CB  ASP   124     -46.757 -21.004 -14.064  1.00  0.00           C  
ATOM    951  HB1 ASP   124     -46.660 -20.445 -14.992  1.00  0.00           H  
ATOM    952  HB2 ASP   124     -46.481 -20.320 -13.259  1.00  0.00           H  
ATOM    953  CG  ASP   124     -48.190 -21.308 -13.929  1.00  0.00           C  
ATOM    954  OD1 ASP   124     -48.943 -20.473 -14.412  1.00  0.00           O  
ATOM    955  OD2 ASP   124     -48.617 -22.455 -13.734  1.00  0.00           O1-
ATOM    956  C   ASP   124     -44.547 -21.942 -14.923  1.00  0.00           C  
ATOM    957  O   ASP   124     -44.624 -21.831 -16.154  1.00  0.00           O  
ATOM    958  N   ARG   125     -43.427 -21.835 -14.286  1.00  0.00           N  
ATOM    959  H   ARG   125     -43.409 -21.618 -13.283  1.00  0.00           H  
ATOM    960  CA  ARG   125     -42.149 -21.560 -14.895  1.00  0.00           C  
ATOM    961  HA  ARG   125     -42.290 -21.632 -15.988  1.00  0.00           H  
ATOM    962  CB  ARG   125     -41.781 -20.158 -14.466  1.00  0.00           C  
ATOM    963  HB1 ARG   125     -40.805 -19.855 -14.853  1.00  0.00           H  
ATOM    964  HB2 ARG   125     -41.668 -20.192 -13.379  1.00  0.00           H  
ATOM    965  CG  ARG   125     -42.929 -19.103 -14.727  1.00  0.00           C  
ATOM    966  HG1 ARG   125     -43.688 -19.355 -13.990  1.00  0.00           H  
ATOM    967  HG2 ARG   125     -43.275 -19.111 -15.768  1.00  0.00           H  
ATOM    968  CD  ARG   125     -42.313 -17.707 -14.423  1.00  0.00           C  
ATOM    969  HD1 ARG   125     -41.395 -17.516 -14.979  1.00  0.00           H  
ATOM    970  HD2 ARG   125     -42.045 -17.704 -13.349  1.00  0.00           H  
ATOM    971  NE  ARG   125     -43.333 -16.670 -14.758  1.00  0.00           N  
ATOM    972  HE  ARG   125     -43.740 -16.772 -15.679  1.00  0.00           H  
ATOM    973  CZ  ARG   125     -43.719 -15.618 -14.133  1.00  0.00           C  
ATOM    974  NH1 ARG   125     -43.339 -15.332 -12.923  1.00  0.00           N1+
ATOM    975 HH11 ARG   125     -42.692 -15.972 -12.499  1.00  0.00           H  
ATOM    976 HH12 ARG   125     -43.946 -14.815 -12.294  1.00  0.00           H  
ATOM    977  NH2 ARG   125     -44.527 -14.773 -14.674  1.00  0.00           N  
ATOM    978 HH21 ARG   125     -45.130 -15.200 -15.369  1.00  0.00           H  
ATOM    979 HH22 ARG   125     -44.722 -13.902 -14.205  1.00  0.00           H  
ATOM    980  C   ARG   125     -41.083 -22.554 -14.429  1.00  0.00           C  
ATOM    981  O   ARG   125     -40.274 -22.290 -13.563  1.00  0.00           O  
ATOM    982  N   PRO   126     -41.225 -23.821 -14.879  1.00  0.00           N  
ATOM    983  CD  PRO   126     -41.964 -24.313 -16.056  1.00  0.00           C  
ATOM    984  HD1 PRO   126     -41.363 -24.230 -16.956  1.00  0.00           H  
ATOM    985  HD2 PRO   126     -42.897 -23.781 -16.255  1.00  0.00           H  
ATOM    986  CG  PRO   126     -42.130 -25.816 -15.796  1.00  0.00           C  
ATOM    987  HG1 PRO   126     -42.344 -26.394 -16.686  1.00  0.00           H  
ATOM    988  HG2 PRO   126     -42.943 -26.021 -15.107  1.00  0.00           H  
ATOM    989  CB  PRO   126     -40.743 -26.108 -15.221  1.00  0.00           C  
ATOM    990  HB1 PRO   126     -39.978 -26.070 -15.990  1.00  0.00           H  
ATOM    991  HB2 PRO   126     -40.793 -27.093 -14.742  1.00  0.00           H  
ATOM    992  CA  PRO   126     -40.577 -24.953 -14.250  1.00  0.00           C  
ATOM    993  HA  PRO   126     -41.071 -25.206 -13.318  1.00  0.00           H  
ATOM    994  C   PRO   126     -39.064 -24.774 -13.778  1.00  0.00           C  
ATOM    995  O   PRO   126     -38.608 -25.410 -12.789  1.00  0.00           O  
ATOM    996  N   ASN   127     -38.222 -23.976 -14.411  1.00  0.00           N  
ATOM    997  H   ASN   127     -38.494 -23.481 -15.251  1.00  0.00           H  
ATOM    998  CA  ASN   127     -36.773 -23.839 -14.085  1.00  0.00           C  
ATOM    999  HA  ASN   127     -36.620 -24.407 -13.161  1.00  0.00           H  
ATOM   1000  CB  ASN   127     -35.804 -24.535 -15.104  1.00  0.00           C  
ATOM   1001  HB1 ASN   127     -34.785 -24.261 -14.839  1.00  0.00           H  
ATOM   1002  HB2 ASN   127     -35.919 -24.040 -16.072  1.00  0.00           H  
ATOM   1003  CG  ASN   127     -35.881 -26.055 -15.301  1.00  0.00           C  
ATOM   1004  OD1 ASN   127     -36.937 -26.611 -15.651  1.00  0.00           O  
ATOM   1005  ND2 ASN   127     -34.905 -26.864 -15.034  1.00  0.00           N  
ATOM   1006 HD21 ASN   127     -34.019 -26.600 -14.627  1.00  0.00           H  
ATOM   1007 HD22 ASN   127     -35.160 -27.842 -14.917  1.00  0.00           H  
ATOM   1008  C   ASN   127     -36.266 -22.436 -13.664  1.00  0.00           C  
ATOM   1009  O   ASN   127     -35.089 -22.295 -13.462  1.00  0.00           O  
ATOM   1010  N   TYR   128     -37.226 -21.463 -13.447  1.00  0.00           N  
ATOM   1011  H   TYR   128     -38.164 -21.779 -13.697  1.00  0.00           H  
ATOM   1012  CA  TYR   128     -36.900 -20.140 -12.987  1.00  0.00           C  
ATOM   1013  HA  TYR   128     -36.172 -19.702 -13.676  1.00  0.00           H  
ATOM   1014  CB  TYR   128     -38.165 -19.278 -13.241  1.00  0.00           C  
ATOM   1015  HB1 TYR   128     -38.984 -19.754 -12.721  1.00  0.00           H  
ATOM   1016  HB2 TYR   128     -38.464 -19.301 -14.281  1.00  0.00           H  
ATOM   1017  CG  TYR   128     -38.146 -17.841 -12.746  1.00  0.00           C  
ATOM   1018  CD1 TYR   128     -37.775 -16.867 -13.723  1.00  0.00           C  
ATOM   1019  HD1 TYR   128     -37.608 -17.173 -14.749  1.00  0.00           H  
ATOM   1020  CE1 TYR   128     -37.715 -15.495 -13.399  1.00  0.00           C  
ATOM   1021  HE1 TYR   128     -37.440 -14.764 -14.142  1.00  0.00           H  
ATOM   1022  CZ  TYR   128     -38.054 -15.056 -12.111  1.00  0.00           C  
ATOM   1023  OH  TYR   128     -38.138 -13.724 -11.837  1.00  0.00           O  
ATOM   1024  HH  TYR   128     -38.036 -13.176 -12.617  1.00  0.00           H  
ATOM   1025  CE2 TYR   128     -38.471 -16.051 -11.158  1.00  0.00           C  
ATOM   1026  HE2 TYR   128     -38.653 -15.643 -10.170  1.00  0.00           H  
ATOM   1027  CD2 TYR   128     -38.529 -17.395 -11.510  1.00  0.00           C  
ATOM   1028  HD2 TYR   128     -38.745 -18.159 -10.779  1.00  0.00           H  
ATOM   1029  C   TYR   128     -36.427 -20.147 -11.523  1.00  0.00           C  
ATOM   1030  O   TYR   128     -37.194 -20.566 -10.708  1.00  0.00           O  
ATOM   1031  N   GLN   129     -35.247 -19.553 -11.217  1.00  0.00           N  
ATOM   1032  H   GLN   129     -34.806 -19.021 -11.955  1.00  0.00           H  
ATOM   1033  CA  GLN   129     -34.659 -19.440  -9.857  1.00  0.00           C  
ATOM   1034  HA  GLN   129     -33.653 -19.058 -10.012  1.00  0.00           H  
ATOM   1035  CB  GLN   129     -35.445 -18.329  -9.075  1.00  0.00           C  
ATOM   1036  HB1 GLN   129     -35.057 -18.218  -8.077  1.00  0.00           H  
ATOM   1037  HB2 GLN   129     -36.485 -18.624  -8.952  1.00  0.00           H  
ATOM   1038  CG  GLN   129     -35.349 -16.953  -9.797  1.00  0.00           C  
ATOM   1039  HG1 GLN   129     -35.973 -17.049 -10.684  1.00  0.00           H  
ATOM   1040  HG2 GLN   129     -34.387 -16.770 -10.275  1.00  0.00           H  
ATOM   1041  CD  GLN   129     -35.705 -15.774  -8.910  1.00  0.00           C  
ATOM   1042  OE1 GLN   129     -35.592 -15.762  -7.687  1.00  0.00           O  
ATOM   1043  NE2 GLN   129     -36.096 -14.671  -9.473  1.00  0.00           N  
ATOM   1044 HE21 GLN   129     -35.975 -14.522 -10.467  1.00  0.00           H  
ATOM   1045 HE22 GLN   129     -36.418 -13.916  -8.893  1.00  0.00           H  
ATOM   1046  C   GLN   129     -34.577 -20.764  -9.118  1.00  0.00           C  
ATOM   1047  O   GLN   129     -33.715 -21.619  -9.482  1.00  0.00           O  
ATOM   1048  N   PHE   130     -35.501 -21.052  -8.133  1.00  0.00           N  
ATOM   1049  H   PHE   130     -36.224 -20.378  -7.913  1.00  0.00           H  
ATOM   1050  CA  PHE   130     -35.465 -22.214  -7.226  1.00  0.00           C  
ATOM   1051  HA  PHE   130     -34.583 -22.838  -7.359  1.00  0.00           H  
ATOM   1052  CB  PHE   130     -35.567 -21.684  -5.783  1.00  0.00           C  
ATOM   1053  HB1 PHE   130     -35.878 -22.525  -5.159  1.00  0.00           H  
ATOM   1054  HB2 PHE   130     -36.285 -20.870  -5.706  1.00  0.00           H  
ATOM   1055  CG  PHE   130     -34.281 -21.241  -5.117  1.00  0.00           C  
ATOM   1056  CD1 PHE   130     -34.294 -20.793  -3.753  1.00  0.00           C  
ATOM   1057  HD1 PHE   130     -35.202 -20.830  -3.174  1.00  0.00           H  
ATOM   1058  CE1 PHE   130     -33.109 -20.407  -3.157  1.00  0.00           C  
ATOM   1059  HE1 PHE   130     -33.234 -19.972  -2.186  1.00  0.00           H  
ATOM   1060  CZ  PHE   130     -31.914 -20.325  -3.863  1.00  0.00           C  
ATOM   1061  HZ  PHE   130     -30.991 -19.924  -3.498  1.00  0.00           H  
ATOM   1062  CE2 PHE   130     -31.887 -20.872  -5.161  1.00  0.00           C  
ATOM   1063  HE2 PHE   130     -30.941 -20.859  -5.690  1.00  0.00           H  
ATOM   1064  CD2 PHE   130     -33.074 -21.235  -5.819  1.00  0.00           C  
ATOM   1065  HD2 PHE   130     -33.126 -21.500  -6.868  1.00  0.00           H  
ATOM   1066  C   PHE   130     -36.621 -23.098  -7.565  1.00  0.00           C  
ATOM   1067  O   PHE   130     -36.681 -24.166  -6.863  1.00  0.00           O  
ATOM   1068  N   THR   131     -37.350 -22.934  -8.692  1.00  0.00           N  
ATOM   1069  H   THR   131     -37.099 -22.293  -9.427  1.00  0.00           H  
ATOM   1070  CA  THR   131     -38.520 -23.719  -8.936  1.00  0.00           C  
ATOM   1071  HA  THR   131     -39.234 -23.499  -8.148  1.00  0.00           H  
ATOM   1072  CB  THR   131     -39.113 -23.174 -10.276  1.00  0.00           C  
ATOM   1073  HB  THR   131     -38.365 -23.221 -11.069  1.00  0.00           H  
ATOM   1074  CG2 THR   131     -40.476 -23.848 -10.607  1.00  0.00           C  
ATOM   1075 HG21 THR   131     -41.195 -23.596  -9.817  1.00  0.00           H  
ATOM   1076 HG22 THR   131     -40.841 -23.540 -11.593  1.00  0.00           H  
ATOM   1077 HG23 THR   131     -40.355 -24.924 -10.692  1.00  0.00           H  
ATOM   1078  OG1 THR   131     -39.418 -21.814 -10.065  1.00  0.00           O  
ATOM   1079  HG1 THR   131     -38.657 -21.238 -10.152  1.00  0.00           H  
ATOM   1080  C   THR   131     -38.226 -25.224  -9.012  1.00  0.00           C  
ATOM   1081  O   THR   131     -38.985 -25.999  -8.466  1.00  0.00           O  
ATOM   1082  N   ASN   132     -37.048 -25.708  -9.460  1.00  0.00           N  
ATOM   1083  H   ASN   132     -36.473 -25.037  -9.954  1.00  0.00           H  
ATOM   1084  CA  ASN   132     -36.756 -27.091  -9.502  1.00  0.00           C  
ATOM   1085  HA  ASN   132     -37.675 -27.666  -9.513  1.00  0.00           H  
ATOM   1086  CB  ASN   132     -36.017 -27.406 -10.811  1.00  0.00           C  
ATOM   1087  HB1 ASN   132     -35.038 -26.936 -10.843  1.00  0.00           H  
ATOM   1088  HB2 ASN   132     -36.637 -26.977 -11.588  1.00  0.00           H  
ATOM   1089  CG  ASN   132     -35.969 -28.948 -11.088  1.00  0.00           C  
ATOM   1090  OD1 ASN   132     -36.929 -29.712 -10.975  1.00  0.00           O  
ATOM   1091  ND2 ASN   132     -34.806 -29.433 -11.311  1.00  0.00           N  
ATOM   1092 HD21 ASN   132     -33.913 -28.997 -11.489  1.00  0.00           H  
ATOM   1093 HD22 ASN   132     -34.806 -30.448 -11.362  1.00  0.00           H  
ATOM   1094  C   ASN   132     -35.966 -27.703  -8.328  1.00  0.00           C  
ATOM   1095  O   ASN   132     -35.636 -28.865  -8.295  1.00  0.00           O  
ATOM   1096  N   LEU   133     -35.690 -26.925  -7.249  1.00  0.00           N  
ATOM   1097  H   LEU   133     -36.231 -26.071  -7.240  1.00  0.00           H  
ATOM   1098  CA  LEU   133     -34.788 -27.248  -6.128  1.00  0.00           C  
ATOM   1099  HA  LEU   133     -33.785 -27.416  -6.514  1.00  0.00           H  
ATOM   1100  CB  LEU   133     -34.692 -25.994  -5.277  1.00  0.00           C  
ATOM   1101  HB1 LEU   133     -35.714 -25.641  -5.104  1.00  0.00           H  
ATOM   1102  HB2 LEU   133     -34.226 -25.228  -5.883  1.00  0.00           H  
ATOM   1103  CG  LEU   133     -33.823 -25.903  -4.006  1.00  0.00           C  
ATOM   1104  HG  LEU   133     -33.843 -26.819  -3.409  1.00  0.00           H  
ATOM   1105  CD1 LEU   133     -32.310 -25.698  -4.404  1.00  0.00           C  
ATOM   1106 HD11 LEU   133     -32.115 -24.841  -5.046  1.00  0.00           H  
ATOM   1107 HD12 LEU   133     -31.745 -25.523  -3.488  1.00  0.00           H  
ATOM   1108 HD13 LEU   133     -32.015 -26.684  -4.767  1.00  0.00           H  
ATOM   1109  CD2 LEU   133     -34.131 -24.615  -3.168  1.00  0.00           C  
ATOM   1110 HD21 LEU   133     -33.856 -23.739  -3.771  1.00  0.00           H  
ATOM   1111 HD22 LEU   133     -35.160 -24.502  -2.844  1.00  0.00           H  
ATOM   1112 HD23 LEU   133     -33.532 -24.671  -2.254  1.00  0.00           H  
ATOM   1113  C   LEU   133     -35.219 -28.591  -5.404  1.00  0.00           C  
ATOM   1114  O   LEU   133     -34.356 -29.349  -4.907  1.00  0.00           O  
ATOM   1115  N   LYS   134     -36.566 -28.834  -5.242  1.00  0.00           N  
ATOM   1116  H   LYS   134     -37.281 -28.208  -5.541  1.00  0.00           H  
ATOM   1117  CA  LYS   134     -37.042 -30.133  -4.694  1.00  0.00           C  
ATOM   1118  HA  LYS   134     -36.673 -30.194  -3.662  1.00  0.00           H  
ATOM   1119  CB  LYS   134     -38.595 -30.250  -4.605  1.00  0.00           C  
ATOM   1120  HB1 LYS   134     -38.912 -29.331  -4.110  1.00  0.00           H  
ATOM   1121  HB2 LYS   134     -38.827 -31.059  -3.921  1.00  0.00           H  
ATOM   1122  CG  LYS   134     -39.192 -30.527  -6.008  1.00  0.00           C  
ATOM   1123  HG1 LYS   134     -38.624 -31.293  -6.550  1.00  0.00           H  
ATOM   1124  HG2 LYS   134     -39.150 -29.583  -6.553  1.00  0.00           H  
ATOM   1125  CD  LYS   134     -40.538 -31.100  -5.776  1.00  0.00           C  
ATOM   1126  HD1 LYS   134     -41.214 -30.321  -5.443  1.00  0.00           H  
ATOM   1127  HD2 LYS   134     -40.540 -31.908  -5.045  1.00  0.00           H  
ATOM   1128  CE  LYS   134     -41.081 -31.549  -7.092  1.00  0.00           C  
ATOM   1129  HE1 LYS   134     -40.361 -32.145  -7.670  1.00  0.00           H  
ATOM   1130  HE2 LYS   134     -41.321 -30.680  -7.701  1.00  0.00           H  
ATOM   1131  NZ  LYS   134     -42.296 -32.383  -6.972  1.00  0.00           N1+
ATOM   1132  HZ1 LYS   134     -42.062 -33.241  -6.511  1.00  0.00           H  
ATOM   1133  HZ2 LYS   134     -43.029 -32.016  -6.390  1.00  0.00           H  
ATOM   1134  HZ3 LYS   134     -42.622 -32.550  -7.920  1.00  0.00           H  
ATOM   1135  C   LYS   134     -36.406 -31.349  -5.380  1.00  0.00           C  
ATOM   1136  O   LYS   134     -36.401 -32.373  -4.681  1.00  0.00           O  
ATOM   1137  N   ALA   135     -35.791 -31.253  -6.577  1.00  0.00           N  
ATOM   1138  H   ALA   135     -35.800 -30.347  -7.027  1.00  0.00           H  
ATOM   1139  CA  ALA   135     -35.161 -32.364  -7.231  1.00  0.00           C  
ATOM   1140  HA  ALA   135     -35.918 -33.129  -7.414  1.00  0.00           H  
ATOM   1141  CB  ALA   135     -34.804 -32.018  -8.646  1.00  0.00           C  
ATOM   1142  HB1 ALA   135     -35.668 -31.811  -9.253  1.00  0.00           H  
ATOM   1143  HB2 ALA   135     -34.086 -31.194  -8.610  1.00  0.00           H  
ATOM   1144  HB3 ALA   135     -34.267 -32.856  -9.100  1.00  0.00           H  
ATOM   1145  C   ALA   135     -33.863 -32.733  -6.501  1.00  0.00           C  
ATOM   1146  O   ALA   135     -33.364 -33.873  -6.601  1.00  0.00           O  
ATOM   1147  N   ALA   136     -33.207 -31.780  -5.788  1.00  0.00           N  
ATOM   1148  H   ALA   136     -33.540 -30.828  -5.767  1.00  0.00           H  
ATOM   1149  CA  ALA   136     -31.897 -31.994  -5.022  1.00  0.00           C  
ATOM   1150  HA  ALA   136     -31.203 -32.548  -5.643  1.00  0.00           H  
ATOM   1151  CB  ALA   136     -31.370 -30.625  -4.545  1.00  0.00           C  
ATOM   1152  HB1 ALA   136     -30.969 -30.086  -5.405  1.00  0.00           H  
ATOM   1153  HB2 ALA   136     -32.173 -30.061  -4.064  1.00  0.00           H  
ATOM   1154  HB3 ALA   136     -30.579 -30.716  -3.795  1.00  0.00           H  
ATOM   1155  C   ALA   136     -32.169 -33.012  -3.788  1.00  0.00           C  
ATOM   1156  O   ALA   136     -33.283 -33.036  -3.225  1.00  0.00           O  
ATOM   1157  N   LYS   137     -31.245 -33.871  -3.392  1.00  0.00           N  
ATOM   1158  H   LYS   137     -30.364 -33.781  -3.884  1.00  0.00           H  
ATOM   1159  CA  LYS   137     -31.393 -34.994  -2.491  1.00  0.00           C  
ATOM   1160  HA  LYS   137     -32.428 -35.006  -2.178  1.00  0.00           H  
ATOM   1161  CB  LYS   137     -31.020 -36.385  -3.096  1.00  0.00           C  
ATOM   1162  HB1 LYS   137     -31.771 -36.707  -3.842  1.00  0.00           H  
ATOM   1163  HB2 LYS   137     -31.012 -37.163  -2.336  1.00  0.00           H  
ATOM   1164  CG  LYS   137     -29.600 -36.427  -3.664  1.00  0.00           C  
ATOM   1165  HG1 LYS   137     -28.894 -36.100  -2.913  1.00  0.00           H  
ATOM   1166  HG2 LYS   137     -29.674 -35.721  -4.487  1.00  0.00           H  
ATOM   1167  CD  LYS   137     -29.189 -37.792  -4.323  1.00  0.00           C  
ATOM   1168  HD1 LYS   137     -29.891 -38.005  -5.147  1.00  0.00           H  
ATOM   1169  HD2 LYS   137     -29.439 -38.567  -3.602  1.00  0.00           H  
ATOM   1170  CE  LYS   137     -27.767 -37.796  -4.911  1.00  0.00           C  
ATOM   1171  HE1 LYS   137     -27.399 -38.807  -5.075  1.00  0.00           H  
ATOM   1172  HE2 LYS   137     -27.143 -37.541  -4.039  1.00  0.00           H  
ATOM   1173  NZ  LYS   137     -27.551 -36.904  -6.068  1.00  0.00           N1+
ATOM   1174  HZ1 LYS   137     -26.710 -37.024  -6.613  1.00  0.00           H  
ATOM   1175  HZ2 LYS   137     -28.317 -36.956  -6.738  1.00  0.00           H  
ATOM   1176  HZ3 LYS   137     -27.418 -35.920  -5.871  1.00  0.00           H  
ATOM   1177  C   LYS   137     -30.466 -34.823  -1.249  1.00  0.00           C  
ATOM   1178  O   LYS   137     -29.555 -34.009  -1.283  1.00  0.00           O  
ATOM   1179  N   LYS   138     -30.486 -35.698  -0.218  1.00  0.00           N  
ATOM   1180  H   LYS   138     -31.270 -36.350  -0.158  1.00  0.00           H  
ATOM   1181  CA  LYS   138     -29.434 -35.840   0.781  1.00  0.00           C  
ATOM   1182  HA  LYS   138     -29.331 -34.818   1.141  1.00  0.00           H  
ATOM   1183  CB  LYS   138     -29.982 -36.795   1.865  1.00  0.00           C  
ATOM   1184  HB1 LYS   138     -30.413 -37.716   1.454  1.00  0.00           H  
ATOM   1185  HB2 LYS   138     -30.843 -36.294   2.313  1.00  0.00           H  
ATOM   1186  CG  LYS   138     -28.933 -37.208   2.909  1.00  0.00           C  
ATOM   1187  HG1 LYS   138     -28.435 -36.287   3.245  1.00  0.00           H  
ATOM   1188  HG2 LYS   138     -28.151 -37.763   2.384  1.00  0.00           H  
ATOM   1189  CD  LYS   138     -29.343 -38.175   4.005  1.00  0.00           C  
ATOM   1190  HD1 LYS   138     -30.071 -37.793   4.722  1.00  0.00           H  
ATOM   1191  HD2 LYS   138     -28.413 -38.311   4.554  1.00  0.00           H  
ATOM   1192  CE  LYS   138     -29.756 -39.482   3.251  1.00  0.00           C  
ATOM   1193  HE1 LYS   138     -29.028 -39.826   2.515  1.00  0.00           H  
ATOM   1194  HE2 LYS   138     -30.641 -39.156   2.707  1.00  0.00           H  
ATOM   1195  NZ  LYS   138     -30.091 -40.516   4.192  1.00  0.00           N1+
ATOM   1196  HZ1 LYS   138     -30.540 -41.341   3.813  1.00  0.00           H  
ATOM   1197  HZ2 LYS   138     -29.312 -40.723   4.795  1.00  0.00           H  
ATOM   1198  HZ3 LYS   138     -30.870 -40.242   4.775  1.00  0.00           H  
ATOM   1199  C   LYS   138     -28.158 -36.311   0.040  1.00  0.00           C  
ATOM   1200  O   LYS   138     -28.153 -37.276  -0.711  1.00  0.00           O  
ATOM   1201  N   GLY   139     -27.036 -35.610   0.334  1.00  0.00           N  
ATOM   1202  H   GLY   139     -27.136 -34.872   1.029  1.00  0.00           H  
ATOM   1203  CA  GLY   139     -25.758 -35.875  -0.271  1.00  0.00           C  
ATOM   1204  HA1 GLY   139     -25.602 -36.952  -0.325  1.00  0.00           H  
ATOM   1205  HA2 GLY   139     -24.982 -35.547   0.426  1.00  0.00           H  
ATOM   1206  C   GLY   139     -25.522 -35.320  -1.660  1.00  0.00           C  
ATOM   1207  O   GLY   139     -24.399 -35.586  -2.152  1.00  0.00           O  
ATOM   1208  N   SER   140     -26.384 -34.475  -2.175  1.00  0.00           N  
ATOM   1209  H   SER   140     -27.241 -34.317  -1.679  1.00  0.00           H  
ATOM   1210  CA  SER   140     -26.024 -33.568  -3.312  1.00  0.00           C  
ATOM   1211  HA  SER   140     -25.549 -34.177  -4.077  1.00  0.00           H  
ATOM   1212  CB  SER   140     -27.200 -32.798  -3.906  1.00  0.00           C  
ATOM   1213  HB1 SER   140     -26.877 -32.142  -4.715  1.00  0.00           H  
ATOM   1214  HB2 SER   140     -27.593 -32.107  -3.148  1.00  0.00           H  
ATOM   1215  OG  SER   140     -28.235 -33.632  -4.360  1.00  0.00           O  
ATOM   1216  HG  SER   140     -27.957 -33.825  -5.256  1.00  0.00           H  
ATOM   1217  C   SER   140     -24.907 -32.653  -2.851  1.00  0.00           C  
ATOM   1218  O   SER   140     -24.779 -32.275  -1.704  1.00  0.00           O  
ATOM   1219  N   MET   141     -23.978 -32.350  -3.821  1.00  0.00           N  
ATOM   1220  H   MET   141     -24.213 -32.636  -4.764  1.00  0.00           H  
ATOM   1221  CA  MET   141     -23.013 -31.280  -3.744  1.00  0.00           C  
ATOM   1222  HA  MET   141     -22.639 -31.203  -2.705  1.00  0.00           H  
ATOM   1223  CB  MET   141     -21.826 -31.630  -4.561  1.00  0.00           C  
ATOM   1224  HB1 MET   141     -21.456 -30.749  -5.075  1.00  0.00           H  
ATOM   1225  HB2 MET   141     -22.123 -32.217  -5.428  1.00  0.00           H  
ATOM   1226  CG  MET   141     -20.707 -32.430  -3.829  1.00  0.00           C  
ATOM   1227  HG1 MET   141     -19.943 -32.614  -4.593  1.00  0.00           H  
ATOM   1228  HG2 MET   141     -21.048 -33.398  -3.466  1.00  0.00           H  
ATOM   1229  SD  MET   141     -20.003 -31.526  -2.458  1.00  0.00           S  
ATOM   1230  CE  MET   141     -18.951 -30.489  -3.404  1.00  0.00           C  
ATOM   1231  HE1 MET   141     -18.299 -30.960  -4.142  1.00  0.00           H  
ATOM   1232  HE2 MET   141     -19.590 -29.840  -4.012  1.00  0.00           H  
ATOM   1233  HE3 MET   141     -18.279 -29.989  -2.704  1.00  0.00           H  
ATOM   1234  C   MET   141     -23.479 -29.874  -4.296  1.00  0.00           C  
ATOM   1235  O   MET   141     -24.291 -29.821  -5.225  1.00  0.00           O  
ATOM   1236  N   VAL   142     -22.971 -28.765  -3.781  1.00  0.00           N  
ATOM   1237  H   VAL   142     -22.259 -28.947  -3.102  1.00  0.00           H  
ATOM   1238  CA  VAL   142     -23.376 -27.335  -3.962  1.00  0.00           C  
ATOM   1239  HA  VAL   142     -23.887 -27.301  -4.929  1.00  0.00           H  
ATOM   1240  CB  VAL   142     -24.304 -26.783  -2.820  1.00  0.00           C  
ATOM   1241  HB  VAL   142     -23.899 -26.990  -1.835  1.00  0.00           H  
ATOM   1242  CG1 VAL   142     -24.497 -25.241  -2.959  1.00  0.00           C  
ATOM   1243 HG11 VAL   142     -24.779 -24.983  -3.979  1.00  0.00           H  
ATOM   1244 HG12 VAL   142     -25.269 -24.915  -2.261  1.00  0.00           H  
ATOM   1245 HG13 VAL   142     -23.602 -24.661  -2.771  1.00  0.00           H  
ATOM   1246  CG2 VAL   142     -25.706 -27.468  -2.757  1.00  0.00           C  
ATOM   1247 HG21 VAL   142     -25.561 -28.552  -2.720  1.00  0.00           H  
ATOM   1248 HG22 VAL   142     -26.301 -27.214  -1.884  1.00  0.00           H  
ATOM   1249 HG23 VAL   142     -26.270 -27.324  -3.687  1.00  0.00           H  
ATOM   1250  C   VAL   142     -22.112 -26.467  -4.015  1.00  0.00           C  
ATOM   1251  O   VAL   142     -21.313 -26.384  -3.051  1.00  0.00           O  
ATOM   1252  N   TYR   143     -21.836 -25.706  -5.083  1.00  0.00           N  
ATOM   1253  H   TYR   143     -22.364 -25.882  -5.919  1.00  0.00           H  
ATOM   1254  CA  TYR   143     -20.727 -24.788  -5.182  1.00  0.00           C  
ATOM   1255  HA  TYR   143     -19.936 -24.914  -4.455  1.00  0.00           H  
ATOM   1256  CB  TYR   143     -20.161 -25.027  -6.616  1.00  0.00           C  
ATOM   1257  HB1 TYR   143     -19.153 -24.597  -6.663  1.00  0.00           H  
ATOM   1258  HB2 TYR   143     -20.778 -24.521  -7.355  1.00  0.00           H  
ATOM   1259  CG  TYR   143     -19.916 -26.551  -6.912  1.00  0.00           C  
ATOM   1260  CD1 TYR   143     -20.889 -27.349  -7.631  1.00  0.00           C  
ATOM   1261  HD1 TYR   143     -21.755 -26.852  -8.048  1.00  0.00           H  
ATOM   1262  CE1 TYR   143     -20.819 -28.691  -7.758  1.00  0.00           C  
ATOM   1263  HE1 TYR   143     -21.608 -29.241  -8.266  1.00  0.00           H  
ATOM   1264  CZ  TYR   143     -19.745 -29.341  -7.042  1.00  0.00           C  
ATOM   1265  OH  TYR   143     -19.651 -30.718  -7.034  1.00  0.00           O  
ATOM   1266  HH  TYR   143     -20.326 -31.199  -7.528  1.00  0.00           H  
ATOM   1267  CE2 TYR   143     -18.729 -28.572  -6.407  1.00  0.00           C  
ATOM   1268  HE2 TYR   143     -17.839 -29.041  -5.996  1.00  0.00           H  
ATOM   1269  CD2 TYR   143     -18.802 -27.207  -6.344  1.00  0.00           C  
ATOM   1270  HD2 TYR   143     -18.092 -26.541  -5.876  1.00  0.00           H  
ATOM   1271  C   TYR   143     -21.101 -23.354  -4.972  1.00  0.00           C  
ATOM   1272  O   TYR   143     -22.190 -23.012  -5.468  1.00  0.00           O  
ATOM   1273  N   PHE   144     -20.341 -22.461  -4.265  1.00  0.00           N  
ATOM   1274  H   PHE   144     -19.472 -22.832  -3.928  1.00  0.00           H  
ATOM   1275  CA  PHE   144     -20.772 -21.118  -3.955  1.00  0.00           C  
ATOM   1276  HA  PHE   144     -21.545 -20.845  -4.675  1.00  0.00           H  
ATOM   1277  CB  PHE   144     -21.404 -21.230  -2.590  1.00  0.00           C  
ATOM   1278  HB1 PHE   144     -20.717 -21.662  -1.873  1.00  0.00           H  
ATOM   1279  HB2 PHE   144     -22.232 -21.936  -2.604  1.00  0.00           H  
ATOM   1280  CG  PHE   144     -21.881 -19.849  -2.010  1.00  0.00           C  
ATOM   1281  CD1 PHE   144     -22.798 -19.065  -2.735  1.00  0.00           C  
ATOM   1282  HD1 PHE   144     -23.252 -19.371  -3.666  1.00  0.00           H  
ATOM   1283  CE1 PHE   144     -23.218 -17.802  -2.258  1.00  0.00           C  
ATOM   1284  HE1 PHE   144     -23.975 -17.263  -2.803  1.00  0.00           H  
ATOM   1285  CZ  PHE   144     -22.659 -17.293  -1.024  1.00  0.00           C  
ATOM   1286  HZ  PHE   144     -22.940 -16.348  -0.569  1.00  0.00           H  
ATOM   1287  CE2 PHE   144     -21.754 -18.134  -0.302  1.00  0.00           C  
ATOM   1288  HE2 PHE   144     -21.445 -17.785   0.676  1.00  0.00           H  
ATOM   1289  CD2 PHE   144     -21.374 -19.401  -0.774  1.00  0.00           C  
ATOM   1290  HD2 PHE   144     -20.703 -19.941  -0.125  1.00  0.00           H  
ATOM   1291  C   PHE   144     -19.673 -20.048  -4.070  1.00  0.00           C  
ATOM   1292  O   PHE   144     -18.528 -20.382  -3.819  1.00  0.00           O  
ATOM   1293  N   LYS   145     -19.978 -18.776  -4.444  1.00  0.00           N  
ATOM   1294  H   LYS   145     -20.923 -18.679  -4.790  1.00  0.00           H  
ATOM   1295  CA  LYS   145     -19.038 -17.624  -4.456  1.00  0.00           C  
ATOM   1296  HA  LYS   145     -18.187 -17.804  -3.813  1.00  0.00           H  
ATOM   1297  CB  LYS   145     -18.561 -17.388  -5.836  1.00  0.00           C  
ATOM   1298  HB1 LYS   145     -19.376 -17.279  -6.551  1.00  0.00           H  
ATOM   1299  HB2 LYS   145     -18.001 -18.261  -6.170  1.00  0.00           H  
ATOM   1300  CG  LYS   145     -17.645 -16.177  -5.981  1.00  0.00           C  
ATOM   1301  HG1 LYS   145     -16.732 -16.423  -5.431  1.00  0.00           H  
ATOM   1302  HG2 LYS   145     -17.986 -15.199  -5.647  1.00  0.00           H  
ATOM   1303  CD  LYS   145     -17.239 -15.990  -7.458  1.00  0.00           C  
ATOM   1304  HD1 LYS   145     -18.021 -15.614  -8.118  1.00  0.00           H  
ATOM   1305  HD2 LYS   145     -17.036 -16.992  -7.841  1.00  0.00           H  
ATOM   1306  CE  LYS   145     -15.976 -15.174  -7.485  1.00  0.00           C  
ATOM   1307  HE1 LYS   145     -15.240 -15.679  -6.861  1.00  0.00           H  
ATOM   1308  HE2 LYS   145     -16.238 -14.190  -7.091  1.00  0.00           H  
ATOM   1309  NZ  LYS   145     -15.488 -14.993  -8.832  1.00  0.00           N1+
ATOM   1310  HZ1 LYS   145     -16.176 -14.526  -9.391  1.00  0.00           H  
ATOM   1311  HZ2 LYS   145     -14.632 -14.450  -8.824  1.00  0.00           H  
ATOM   1312  HZ3 LYS   145     -15.133 -15.850  -9.237  1.00  0.00           H  
ATOM   1313  C   LYS   145     -19.766 -16.382  -3.970  1.00  0.00           C  
ATOM   1314  O   LYS   145     -20.876 -16.131  -4.366  1.00  0.00           O  
ATOM   1315  N   VAL   146     -19.053 -15.560  -3.248  1.00  0.00           N  
ATOM   1316  H   VAL   146     -18.073 -15.741  -3.061  1.00  0.00           H  
ATOM   1317  CA  VAL   146     -19.449 -14.168  -2.920  1.00  0.00           C  
ATOM   1318  HA  VAL   146     -19.922 -13.718  -3.790  1.00  0.00           H  
ATOM   1319  CB  VAL   146     -20.451 -14.183  -1.706  1.00  0.00           C  
ATOM   1320  HB  VAL   146     -21.334 -14.716  -2.049  1.00  0.00           H  
ATOM   1321  CG1 VAL   146     -19.936 -14.855  -0.461  1.00  0.00           C  
ATOM   1322 HG11 VAL   146     -20.606 -14.716   0.389  1.00  0.00           H  
ATOM   1323 HG12 VAL   146     -19.798 -15.916  -0.672  1.00  0.00           H  
ATOM   1324 HG13 VAL   146     -18.920 -14.496  -0.291  1.00  0.00           H  
ATOM   1325  CG2 VAL   146     -20.905 -12.697  -1.398  1.00  0.00           C  
ATOM   1326 HG21 VAL   146     -21.569 -12.603  -0.542  1.00  0.00           H  
ATOM   1327 HG22 VAL   146     -20.039 -12.066  -1.187  1.00  0.00           H  
ATOM   1328 HG23 VAL   146     -21.398 -12.443  -2.342  1.00  0.00           H  
ATOM   1329  C   VAL   146     -18.281 -13.200  -2.767  1.00  0.00           C  
ATOM   1330  O   VAL   146     -17.422 -13.451  -1.985  1.00  0.00           O  
ATOM   1331  N   GLY   147     -18.195 -12.100  -3.516  1.00  0.00           N  
ATOM   1332  H   GLY   147     -18.973 -12.014  -4.153  1.00  0.00           H  
ATOM   1333  CA  GLY   147     -16.977 -11.325  -3.611  1.00  0.00           C  
ATOM   1334  HA1 GLY   147     -16.773 -10.964  -2.603  1.00  0.00           H  
ATOM   1335  HA2 GLY   147     -17.098 -10.458  -4.265  1.00  0.00           H  
ATOM   1336  C   GLY   147     -15.900 -12.173  -4.136  1.00  0.00           C  
ATOM   1337  O   GLY   147     -16.054 -12.915  -5.109  1.00  0.00           O  
ATOM   1338  N   ASN   148     -14.707 -12.052  -3.481  1.00  0.00           N  
ATOM   1339  H   ASN   148     -14.637 -11.389  -2.727  1.00  0.00           H  
ATOM   1340  CA  ASN   148     -13.578 -12.913  -3.891  1.00  0.00           C  
ATOM   1341  HA  ASN   148     -13.535 -13.124  -4.954  1.00  0.00           H  
ATOM   1342  CB  ASN   148     -12.275 -12.197  -3.468  1.00  0.00           C  
ATOM   1343  HB1 ASN   148     -11.472 -12.761  -3.935  1.00  0.00           H  
ATOM   1344  HB2 ASN   148     -12.041 -12.280  -2.406  1.00  0.00           H  
ATOM   1345  CG  ASN   148     -12.161 -10.690  -3.908  1.00  0.00           C  
ATOM   1346  OD1 ASN   148     -12.158  -9.758  -3.066  1.00  0.00           O  
ATOM   1347  ND2 ASN   148     -11.862 -10.435  -5.166  1.00  0.00           N  
ATOM   1348 HD21 ASN   148     -11.914 -11.122  -5.920  1.00  0.00           H  
ATOM   1349 HD22 ASN   148     -11.590  -9.482  -5.391  1.00  0.00           H  
ATOM   1350  C   ASN   148     -13.644 -14.339  -3.325  1.00  0.00           C  
ATOM   1351  O   ASN   148     -12.727 -15.095  -3.619  1.00  0.00           O  
ATOM   1352  N   GLU   149     -14.651 -14.828  -2.579  1.00  0.00           N  
ATOM   1353  H   GLU   149     -15.517 -14.327  -2.436  1.00  0.00           H  
ATOM   1354  CA  GLU   149     -14.506 -15.964  -1.659  1.00  0.00           C  
ATOM   1355  HA  GLU   149     -13.526 -16.413  -1.498  1.00  0.00           H  
ATOM   1356  CB  GLU   149     -15.046 -15.632  -0.265  1.00  0.00           C  
ATOM   1357  HB1 GLU   149     -14.966 -16.586   0.265  1.00  0.00           H  
ATOM   1358  HB2 GLU   149     -16.109 -15.378  -0.253  1.00  0.00           H  
ATOM   1359  CG  GLU   149     -14.290 -14.599   0.682  1.00  0.00           C  
ATOM   1360  HG1 GLU   149     -14.935 -14.345   1.525  1.00  0.00           H  
ATOM   1361  HG2 GLU   149     -13.989 -13.693   0.153  1.00  0.00           H  
ATOM   1362  CD  GLU   149     -13.039 -15.206   1.287  1.00  0.00           C  
ATOM   1363  OE1 GLU   149     -12.938 -15.374   2.516  1.00  0.00           O  
ATOM   1364  OE2 GLU   149     -12.110 -15.506   0.447  1.00  0.00           O1-
ATOM   1365  C   GLU   149     -15.433 -17.112  -2.114  1.00  0.00           C  
ATOM   1366  O   GLU   149     -16.618 -17.078  -2.224  1.00  0.00           O  
ATOM   1367  N   THR   150     -14.766 -18.253  -2.392  1.00  0.00           N  
ATOM   1368  H   THR   150     -13.779 -18.379  -2.224  1.00  0.00           H  
ATOM   1369  CA  THR   150     -15.363 -19.514  -2.713  1.00  0.00           C  
ATOM   1370  HA  THR   150     -16.265 -19.333  -3.278  1.00  0.00           H  
ATOM   1371  CB  THR   150     -14.396 -20.298  -3.671  1.00  0.00           C  
ATOM   1372  HB  THR   150     -13.495 -20.563  -3.115  1.00  0.00           H  
ATOM   1373  CG2 THR   150     -14.959 -21.654  -4.142  1.00  0.00           C  
ATOM   1374 HG21 THR   150     -14.190 -22.131  -4.748  1.00  0.00           H  
ATOM   1375 HG22 THR   150     -15.036 -22.297  -3.266  1.00  0.00           H  
ATOM   1376 HG23 THR   150     -15.860 -21.436  -4.714  1.00  0.00           H  
ATOM   1377  OG1 THR   150     -14.045 -19.531  -4.757  1.00  0.00           O  
ATOM   1378  HG1 THR   150     -13.414 -18.884  -4.448  1.00  0.00           H  
ATOM   1379  C   THR   150     -15.593 -20.442  -1.472  1.00  0.00           C  
ATOM   1380  O   THR   150     -14.803 -20.558  -0.589  1.00  0.00           O  
ATOM   1381  N   ARG   151     -16.750 -21.171  -1.501  1.00  0.00           N  
ATOM   1382  H   ARG   151     -17.408 -20.938  -2.233  1.00  0.00           H  
ATOM   1383  CA  ARG   151     -17.069 -22.315  -0.544  1.00  0.00           C  
ATOM   1384  HA  ARG   151     -16.252 -22.944  -0.198  1.00  0.00           H  
ATOM   1385  CB  ARG   151     -17.902 -21.796   0.677  1.00  0.00           C  
ATOM   1386  HB1 ARG   151     -18.291 -22.642   1.242  1.00  0.00           H  
ATOM   1387  HB2 ARG   151     -18.762 -21.282   0.248  1.00  0.00           H  
ATOM   1388  CG  ARG   151     -17.190 -20.918   1.708  1.00  0.00           C  
ATOM   1389  HG1 ARG   151     -17.945 -20.593   2.422  1.00  0.00           H  
ATOM   1390  HG2 ARG   151     -16.785 -20.061   1.166  1.00  0.00           H  
ATOM   1391  CD  ARG   151     -16.132 -21.653   2.533  1.00  0.00           C  
ATOM   1392  HD1 ARG   151     -15.693 -22.423   1.900  1.00  0.00           H  
ATOM   1393  HD2 ARG   151     -16.674 -22.158   3.332  1.00  0.00           H  
ATOM   1394  NE  ARG   151     -15.095 -20.747   3.096  1.00  0.00           N  
ATOM   1395  HE  ARG   151     -14.258 -20.772   2.533  1.00  0.00           H  
ATOM   1396  CZ  ARG   151     -15.203 -19.847   4.115  1.00  0.00           C  
ATOM   1397  NH1 ARG   151     -16.297 -19.711   4.757  1.00  0.00           N1+
ATOM   1398 HH11 ARG   151     -17.096 -20.258   4.482  1.00  0.00           H  
ATOM   1399 HH12 ARG   151     -16.228 -19.273   5.665  1.00  0.00           H  
ATOM   1400  NH2 ARG   151     -14.200 -19.085   4.521  1.00  0.00           N  
ATOM   1401 HH21 ARG   151     -13.315 -19.188   4.043  1.00  0.00           H  
ATOM   1402 HH22 ARG   151     -14.405 -18.533   5.345  1.00  0.00           H  
ATOM   1403  C   ARG   151     -17.954 -23.284  -1.280  1.00  0.00           C  
ATOM   1404  O   ARG   151     -18.538 -22.933  -2.287  1.00  0.00           O  
ATOM   1405  N   LYS   152     -18.030 -24.495  -0.777  1.00  0.00           N  
ATOM   1406  H   LYS   152     -17.692 -24.651   0.165  1.00  0.00           H  
ATOM   1407  CA  LYS   152     -18.802 -25.594  -1.329  1.00  0.00           C  
ATOM   1408  HA  LYS   152     -19.684 -25.156  -1.799  1.00  0.00           H  
ATOM   1409  CB  LYS   152     -18.001 -26.433  -2.354  1.00  0.00           C  
ATOM   1410  HB1 LYS   152     -17.576 -25.779  -3.102  1.00  0.00           H  
ATOM   1411  HB2 LYS   152     -18.599 -27.151  -2.905  1.00  0.00           H  
ATOM   1412  CG  LYS   152     -16.877 -27.253  -1.736  1.00  0.00           C  
ATOM   1413  HG1 LYS   152     -17.293 -28.009  -1.063  1.00  0.00           H  
ATOM   1414  HG2 LYS   152     -16.272 -26.603  -1.102  1.00  0.00           H  
ATOM   1415  CD  LYS   152     -15.869 -27.824  -2.712  1.00  0.00           C  
ATOM   1416  HD1 LYS   152     -15.382 -26.959  -3.157  1.00  0.00           H  
ATOM   1417  HD2 LYS   152     -16.321 -28.474  -3.459  1.00  0.00           H  
ATOM   1418  CE  LYS   152     -14.823 -28.568  -1.902  1.00  0.00           C  
ATOM   1419  HE1 LYS   152     -15.363 -29.300  -1.311  1.00  0.00           H  
ATOM   1420  HE2 LYS   152     -14.267 -27.842  -1.310  1.00  0.00           H  
ATOM   1421  NZ  LYS   152     -13.972 -29.399  -2.711  1.00  0.00           N1+
ATOM   1422  HZ1 LYS   152     -14.483 -30.043  -3.299  1.00  0.00           H  
ATOM   1423  HZ2 LYS   152     -13.415 -28.813  -3.323  1.00  0.00           H  
ATOM   1424  HZ3 LYS   152     -13.423 -29.867  -2.009  1.00  0.00           H  
ATOM   1425  C   LYS   152     -19.320 -26.493  -0.121  1.00  0.00           C  
ATOM   1426  O   LYS   152     -18.756 -26.612   0.930  1.00  0.00           O  
ATOM   1427  N   TYR   153     -20.571 -26.929  -0.375  1.00  0.00           N  
ATOM   1428  H   TYR   153     -20.932 -26.875  -1.329  1.00  0.00           H  
ATOM   1429  CA  TYR   153     -21.430 -27.429   0.696  1.00  0.00           C  
ATOM   1430  HA  TYR   153     -20.729 -27.584   1.517  1.00  0.00           H  
ATOM   1431  CB  TYR   153     -22.542 -26.383   0.987  1.00  0.00           C  
ATOM   1432  HB1 TYR   153     -23.139 -26.936   1.704  1.00  0.00           H  
ATOM   1433  HB2 TYR   153     -23.177 -26.254   0.103  1.00  0.00           H  
ATOM   1434  CG  TYR   153     -22.169 -24.965   1.552  1.00  0.00           C  
ATOM   1435  CD1 TYR   153     -21.881 -23.891   0.626  1.00  0.00           C  
ATOM   1436  HD1 TYR   153     -21.937 -24.098  -0.434  1.00  0.00           H  
ATOM   1437  CE1 TYR   153     -21.499 -22.615   1.136  1.00  0.00           C  
ATOM   1438  HE1 TYR   153     -21.158 -21.849   0.446  1.00  0.00           H  
ATOM   1439  CZ  TYR   153     -21.269 -22.398   2.465  1.00  0.00           C  
ATOM   1440  OH  TYR   153     -20.816 -21.179   2.791  1.00  0.00           O  
ATOM   1441  HH  TYR   153     -20.812 -20.958   3.722  1.00  0.00           H  
ATOM   1442  CE2 TYR   153     -21.591 -23.423   3.392  1.00  0.00           C  
ATOM   1443  HE2 TYR   153     -21.505 -23.183   4.440  1.00  0.00           H  
ATOM   1444  CD2 TYR   153     -22.067 -24.682   2.942  1.00  0.00           C  
ATOM   1445  HD2 TYR   153     -22.236 -25.485   3.645  1.00  0.00           H  
ATOM   1446  C   TYR   153     -21.928 -28.801   0.198  1.00  0.00           C  
ATOM   1447  O   TYR   153     -22.042 -28.996  -1.027  1.00  0.00           O  
ATOM   1448  N   LYS   154     -22.254 -29.753   1.065  1.00  0.00           N  
ATOM   1449  H   LYS   154     -22.159 -29.519   2.041  1.00  0.00           H  
ATOM   1450  CA  LYS   154     -22.831 -31.062   0.821  1.00  0.00           C  
ATOM   1451  HA  LYS   154     -23.142 -31.069  -0.233  1.00  0.00           H  
ATOM   1452  CB  LYS   154     -21.824 -32.116   1.000  1.00  0.00           C  
ATOM   1453  HB1 LYS   154     -21.618 -32.221   2.066  1.00  0.00           H  
ATOM   1454  HB2 LYS   154     -20.864 -31.922   0.544  1.00  0.00           H  
ATOM   1455  CG  LYS   154     -22.348 -33.468   0.431  1.00  0.00           C  
ATOM   1456  HG1 LYS   154     -22.588 -33.365  -0.636  1.00  0.00           H  
ATOM   1457  HG2 LYS   154     -23.214 -33.831   0.983  1.00  0.00           H  
ATOM   1458  CD  LYS   154     -21.331 -34.603   0.642  1.00  0.00           C  
ATOM   1459  HD1 LYS   154     -21.906 -35.520   0.523  1.00  0.00           H  
ATOM   1460  HD2 LYS   154     -21.043 -34.588   1.696  1.00  0.00           H  
ATOM   1461  CE  LYS   154     -20.086 -34.740  -0.164  1.00  0.00           C  
ATOM   1462  HE1 LYS   154     -19.423 -33.883  -0.065  1.00  0.00           H  
ATOM   1463  HE2 LYS   154     -20.303 -34.840  -1.225  1.00  0.00           H  
ATOM   1464  NZ  LYS   154     -19.401 -35.939   0.137  1.00  0.00           N1+
ATOM   1465  HZ1 LYS   154     -18.564 -36.001  -0.420  1.00  0.00           H  
ATOM   1466  HZ2 LYS   154     -19.145 -36.030   1.107  1.00  0.00           H  
ATOM   1467  HZ3 LYS   154     -19.988 -36.754   0.014  1.00  0.00           H  
ATOM   1468  C   LYS   154     -24.236 -31.121   1.548  1.00  0.00           C  
ATOM   1469  O   LYS   154     -24.329 -30.507   2.634  1.00  0.00           O  
ATOM   1470  N   MET   155     -25.267 -31.779   1.004  1.00  0.00           N  
ATOM   1471  H   MET   155     -24.975 -32.282   0.172  1.00  0.00           H  
ATOM   1472  CA  MET   155     -26.636 -31.564   1.433  1.00  0.00           C  
ATOM   1473  HA  MET   155     -26.653 -30.529   1.796  1.00  0.00           H  
ATOM   1474  CB  MET   155     -27.492 -31.622   0.164  1.00  0.00           C  
ATOM   1475  HB1 MET   155     -27.451 -32.641  -0.198  1.00  0.00           H  
ATOM   1476  HB2 MET   155     -27.000 -30.959  -0.546  1.00  0.00           H  
ATOM   1477  CG  MET   155     -28.998 -31.181   0.285  1.00  0.00           C  
ATOM   1478  HG1 MET   155     -29.507 -31.674   1.122  1.00  0.00           H  
ATOM   1479  HG2 MET   155     -29.442 -31.590  -0.629  1.00  0.00           H  
ATOM   1480  SD  MET   155     -29.421 -29.490   0.577  1.00  0.00           S  
ATOM   1481  CE  MET   155     -29.222 -28.638  -1.044  1.00  0.00           C  
ATOM   1482  HE1 MET   155     -29.820 -29.246  -1.717  1.00  0.00           H  
ATOM   1483  HE2 MET   155     -29.643 -27.628  -0.988  1.00  0.00           H  
ATOM   1484  HE3 MET   155     -28.172 -28.604  -1.297  1.00  0.00           H  
ATOM   1485  C   MET   155     -27.010 -32.555   2.516  1.00  0.00           C  
ATOM   1486  O   MET   155     -26.636 -33.758   2.457  1.00  0.00           O  
ATOM   1487  N   THR   156     -27.935 -32.266   3.398  1.00  0.00           N  
ATOM   1488  H   THR   156     -28.443 -31.398   3.295  1.00  0.00           H  
ATOM   1489  CA  THR   156     -28.357 -33.069   4.515  1.00  0.00           C  
ATOM   1490  HA  THR   156     -27.689 -33.877   4.818  1.00  0.00           H  
ATOM   1491  CB  THR   156     -28.554 -32.113   5.731  1.00  0.00           C  
ATOM   1492  HB  THR   156     -28.833 -32.703   6.608  1.00  0.00           H  
ATOM   1493  CG2 THR   156     -27.385 -31.199   6.208  1.00  0.00           C  
ATOM   1494 HG21 THR   156     -26.567 -31.851   6.510  1.00  0.00           H  
ATOM   1495 HG22 THR   156     -27.007 -30.517   5.452  1.00  0.00           H  
ATOM   1496 HG23 THR   156     -27.640 -30.671   7.120  1.00  0.00           H  
ATOM   1497  OG1 THR   156     -29.589 -31.225   5.523  1.00  0.00           O  
ATOM   1498  HG1 THR   156     -29.299 -30.510   4.964  1.00  0.00           H  
ATOM   1499  C   THR   156     -29.726 -33.774   4.294  1.00  0.00           C  
ATOM   1500  O   THR   156     -30.361 -33.582   3.286  1.00  0.00           O  
ATOM   1501  N   SER   157     -30.333 -34.402   5.299  1.00  0.00           N  
ATOM   1502  H   SER   157     -29.771 -34.617   6.119  1.00  0.00           H  
ATOM   1503  CA  SER   157     -31.688 -34.941   5.334  1.00  0.00           C  
ATOM   1504  HA  SER   157     -31.837 -35.485   4.404  1.00  0.00           H  
ATOM   1505  CB  SER   157     -31.824 -35.863   6.514  1.00  0.00           C  
ATOM   1506  HB1 SER   157     -31.195 -36.752   6.351  1.00  0.00           H  
ATOM   1507  HB2 SER   157     -32.827 -36.302   6.561  1.00  0.00           H  
ATOM   1508  OG  SER   157     -31.529 -35.171   7.704  1.00  0.00           O  
ATOM   1509  HG  SER   157     -30.596 -35.165   7.911  1.00  0.00           H  
ATOM   1510  C   SER   157     -32.774 -33.885   5.386  1.00  0.00           C  
ATOM   1511  O   SER   157     -33.941 -34.215   5.219  1.00  0.00           O  
ATOM   1512  N   ILE   158     -32.416 -32.623   5.788  1.00  0.00           N  
ATOM   1513  H   ILE   158     -31.424 -32.563   5.980  1.00  0.00           H  
ATOM   1514  CA  ILE   158     -33.337 -31.501   6.020  1.00  0.00           C  
ATOM   1515  HA  ILE   158     -34.239 -31.912   6.462  1.00  0.00           H  
ATOM   1516  CB  ILE   158     -32.647 -30.477   6.900  1.00  0.00           C  
ATOM   1517  HB  ILE   158     -31.841 -30.048   6.306  1.00  0.00           H  
ATOM   1518  CG2 ILE   158     -33.663 -29.379   7.389  1.00  0.00           C  
ATOM   1519 HG21 ILE   158     -34.336 -29.731   8.168  1.00  0.00           H  
ATOM   1520 HG22 ILE   158     -33.092 -28.516   7.767  1.00  0.00           H  
ATOM   1521 HG23 ILE   158     -34.187 -29.012   6.505  1.00  0.00           H  
ATOM   1522  CG1 ILE   158     -31.924 -31.077   8.171  1.00  0.00           C  
ATOM   1523 HG11 ILE   158     -31.462 -30.307   8.796  1.00  0.00           H  
ATOM   1524 HG12 ILE   158     -31.058 -31.661   7.868  1.00  0.00           H  
ATOM   1525  CD  ILE   158     -32.714 -31.895   9.229  1.00  0.00           C  
ATOM   1526  HD1 ILE   158     -33.344 -32.637   8.754  1.00  0.00           H  
ATOM   1527  HD2 ILE   158     -32.029 -32.291   9.969  1.00  0.00           H  
ATOM   1528  HD3 ILE   158     -33.419 -31.323   9.835  1.00  0.00           H  
ATOM   1529  C   ILE   158     -33.614 -30.843   4.621  1.00  0.00           C  
ATOM   1530  O   ILE   158     -32.974 -29.872   4.277  1.00  0.00           O  
ATOM   1531  N   ARG   159     -34.565 -31.503   3.937  1.00  0.00           N  
ATOM   1532  H   ARG   159     -35.015 -32.328   4.309  1.00  0.00           H  
ATOM   1533  CA  ARG   159     -34.939 -31.074   2.616  1.00  0.00           C  
ATOM   1534  HA  ARG   159     -34.725 -30.004   2.537  1.00  0.00           H  
ATOM   1535  CB  ARG   159     -34.063 -31.812   1.636  1.00  0.00           C  
ATOM   1536  HB1 ARG   159     -33.035 -31.469   1.804  1.00  0.00           H  
ATOM   1537  HB2 ARG   159     -34.310 -31.518   0.611  1.00  0.00           H  
ATOM   1538  CG  ARG   159     -34.034 -33.347   1.690  1.00  0.00           C  
ATOM   1539  HG1 ARG   159     -34.979 -33.809   2.000  1.00  0.00           H  
ATOM   1540  HG2 ARG   159     -33.428 -33.690   2.528  1.00  0.00           H  
ATOM   1541  CD  ARG   159     -33.438 -34.008   0.445  1.00  0.00           C  
ATOM   1542  HD1 ARG   159     -33.201 -35.055   0.664  1.00  0.00           H  
ATOM   1543  HD2 ARG   159     -32.466 -33.517   0.314  1.00  0.00           H  
ATOM   1544  NE  ARG   159     -34.250 -33.926  -0.766  1.00  0.00           N  
ATOM   1545  HE  ARG   159     -34.016 -33.297  -1.523  1.00  0.00           H  
ATOM   1546  CZ  ARG   159     -35.496 -34.398  -0.993  1.00  0.00           C  
ATOM   1547  NH1 ARG   159     -36.085 -35.242  -0.175  1.00  0.00           N1+
ATOM   1548 HH11 ARG   159     -35.581 -35.608   0.616  1.00  0.00           H  
ATOM   1549 HH12 ARG   159     -37.075 -35.462  -0.167  1.00  0.00           H  
ATOM   1550  NH2 ARG   159     -36.152 -34.011  -2.072  1.00  0.00           N  
ATOM   1551 HH21 ARG   159     -35.616 -33.670  -2.865  1.00  0.00           H  
ATOM   1552 HH22 ARG   159     -37.110 -34.293  -2.242  1.00  0.00           H  
ATOM   1553  C   ARG   159     -36.415 -31.142   2.250  1.00  0.00           C  
ATOM   1554  O   ARG   159     -37.148 -32.082   2.633  1.00  0.00           O  
ATOM   1555  N   ASP   160     -36.856 -30.264   1.329  1.00  0.00           N  
ATOM   1556  H   ASP   160     -36.236 -29.576   0.916  1.00  0.00           H  
ATOM   1557  CA  ASP   160     -38.261 -30.134   0.810  1.00  0.00           C  
ATOM   1558  HA  ASP   160     -38.409 -29.143   0.381  1.00  0.00           H  
ATOM   1559  CB  ASP   160     -38.538 -31.219  -0.275  1.00  0.00           C  
ATOM   1560  HB1 ASP   160     -38.567 -32.189   0.234  1.00  0.00           H  
ATOM   1561  HB2 ASP   160     -37.614 -31.268  -0.849  1.00  0.00           H  
ATOM   1562  CG  ASP   160     -39.870 -31.081  -1.066  1.00  0.00           C  
ATOM   1563  OD1 ASP   160     -40.445 -32.079  -1.508  1.00  0.00           O  
ATOM   1564  OD2 ASP   160     -40.370 -29.927  -1.199  1.00  0.00           O1-
ATOM   1565  C   ASP   160     -39.362 -30.143   1.878  1.00  0.00           C  
ATOM   1566  O   ASP   160     -40.353 -30.843   1.914  1.00  0.00           O  
ATOM   1567  N   VAL   161     -39.047 -29.289   2.891  1.00  0.00           N  
ATOM   1568  H   VAL   161     -38.162 -28.845   2.741  1.00  0.00           H  
ATOM   1569  CA  VAL   161     -39.730 -29.154   4.223  1.00  0.00           C  
ATOM   1570  HA  VAL   161     -40.753 -29.556   4.185  1.00  0.00           H  
ATOM   1571  CB  VAL   161     -39.010 -29.983   5.236  1.00  0.00           C  
ATOM   1572  HB  VAL   161     -38.841 -30.997   4.872  1.00  0.00           H  
ATOM   1573  CG1 VAL   161     -37.655 -29.401   5.634  1.00  0.00           C  
ATOM   1574 HG11 VAL   161     -36.986 -29.149   4.815  1.00  0.00           H  
ATOM   1575 HG12 VAL   161     -37.817 -28.521   6.274  1.00  0.00           H  
ATOM   1576 HG13 VAL   161     -37.128 -30.091   6.291  1.00  0.00           H  
ATOM   1577  CG2 VAL   161     -39.791 -30.089   6.545  1.00  0.00           C  
ATOM   1578 HG21 VAL   161     -40.751 -30.492   6.248  1.00  0.00           H  
ATOM   1579 HG22 VAL   161     -39.364 -30.802   7.247  1.00  0.00           H  
ATOM   1580 HG23 VAL   161     -39.749 -29.099   7.008  1.00  0.00           H  
ATOM   1581  C   VAL   161     -40.031 -27.744   4.605  1.00  0.00           C  
ATOM   1582  O   VAL   161     -39.182 -26.873   4.372  1.00  0.00           O  
ATOM   1583  N   LYS   162     -41.206 -27.506   5.255  1.00  0.00           N  
ATOM   1584  H   LYS   162     -41.833 -28.304   5.302  1.00  0.00           H  
ATOM   1585  CA  LYS   162     -41.636 -26.141   5.716  1.00  0.00           C  
ATOM   1586  HA  LYS   162     -41.435 -25.423   4.912  1.00  0.00           H  
ATOM   1587  CB  LYS   162     -43.186 -26.235   6.032  1.00  0.00           C  
ATOM   1588  HB1 LYS   162     -43.714 -26.680   5.184  1.00  0.00           H  
ATOM   1589  HB2 LYS   162     -43.629 -25.251   6.170  1.00  0.00           H  
ATOM   1590  CG  LYS   162     -43.619 -27.133   7.257  1.00  0.00           C  
ATOM   1591  HG1 LYS   162     -43.179 -26.653   8.125  1.00  0.00           H  
ATOM   1592  HG2 LYS   162     -43.116 -28.085   7.045  1.00  0.00           H  
ATOM   1593  CD  LYS   162     -45.031 -27.470   7.420  1.00  0.00           C  
ATOM   1594  HD1 LYS   162     -45.476 -27.917   6.526  1.00  0.00           H  
ATOM   1595  HD2 LYS   162     -45.611 -26.574   7.677  1.00  0.00           H  
ATOM   1596  CE  LYS   162     -45.055 -28.582   8.547  1.00  0.00           C  
ATOM   1597  HE1 LYS   162     -44.245 -29.293   8.336  1.00  0.00           H  
ATOM   1598  HE2 LYS   162     -46.009 -29.107   8.521  1.00  0.00           H  
ATOM   1599  NZ  LYS   162     -44.835 -27.981   9.849  1.00  0.00           N1+
ATOM   1600  HZ1 LYS   162     -45.628 -27.367   9.951  1.00  0.00           H  
ATOM   1601  HZ2 LYS   162     -44.970 -28.615  10.617  1.00  0.00           H  
ATOM   1602  HZ3 LYS   162     -43.989 -27.446   9.843  1.00  0.00           H  
ATOM   1603  C   LYS   162     -40.806 -25.707   6.936  1.00  0.00           C  
ATOM   1604  O   LYS   162     -40.580 -26.493   7.874  1.00  0.00           O  
ATOM   1605  N   PRO   163     -40.222 -24.487   6.871  1.00  0.00           N  
ATOM   1606  CD  PRO   163     -40.335 -23.511   5.832  1.00  0.00           C  
ATOM   1607  HD1 PRO   163     -41.408 -23.432   5.645  1.00  0.00           H  
ATOM   1608  HD2 PRO   163     -39.550 -23.730   5.110  1.00  0.00           H  
ATOM   1609  CG  PRO   163     -39.936 -22.188   6.508  1.00  0.00           C  
ATOM   1610  HG1 PRO   163     -40.790 -21.820   7.085  1.00  0.00           H  
ATOM   1611  HG2 PRO   163     -39.589 -21.430   5.804  1.00  0.00           H  
ATOM   1612  CB  PRO   163     -38.802 -22.590   7.457  1.00  0.00           C  
ATOM   1613  HB1 PRO   163     -38.590 -21.877   8.255  1.00  0.00           H  
ATOM   1614  HB2 PRO   163     -37.902 -22.777   6.876  1.00  0.00           H  
ATOM   1615  CA  PRO   163     -39.410 -23.931   7.962  1.00  0.00           C  
ATOM   1616  HA  PRO   163     -38.519 -24.565   8.055  1.00  0.00           H  
ATOM   1617  C   PRO   163     -40.195 -23.721   9.250  1.00  0.00           C  
ATOM   1618  O   PRO   163     -39.534 -23.540  10.227  1.00  0.00           O  
ATOM   1619  N   THR   164     -41.535 -23.492   9.263  1.00  0.00           N  
ATOM   1620  H   THR   164     -41.914 -23.341   8.341  1.00  0.00           H  
ATOM   1621  CA  THR   164     -42.244 -23.240  10.528  1.00  0.00           C  
ATOM   1622  HA  THR   164     -41.482 -22.798  11.166  1.00  0.00           H  
ATOM   1623  CB  THR   164     -43.408 -22.152  10.529  1.00  0.00           C  
ATOM   1624  HB  THR   164     -44.178 -22.427   9.827  1.00  0.00           H  
ATOM   1625  CG2 THR   164     -43.974 -21.875  11.984  1.00  0.00           C  
ATOM   1626 HG21 THR   164     -43.146 -21.693  12.662  1.00  0.00           H  
ATOM   1627 HG22 THR   164     -44.646 -21.016  11.966  1.00  0.00           H  
ATOM   1628 HG23 THR   164     -44.660 -22.693  12.190  1.00  0.00           H  
ATOM   1629  OG1 THR   164     -42.751 -20.997  10.067  1.00  0.00           O  
ATOM   1630  HG1 THR   164     -43.490 -20.437   9.793  1.00  0.00           H  
ATOM   1631  C   THR   164     -42.626 -24.547  11.199  1.00  0.00           C  
ATOM   1632  O   THR   164     -42.862 -25.609  10.541  1.00  0.00           O  
ATOM   1633  N   ASP   165     -42.501 -24.590  12.549  1.00  0.00           N  
ATOM   1634  H   ASP   165     -42.074 -23.769  12.920  1.00  0.00           H  
ATOM   1635  CA  ASP   165     -42.575 -25.816  13.314  1.00  0.00           C  
ATOM   1636  HA  ASP   165     -42.160 -25.466  14.252  1.00  0.00           H  
ATOM   1637  CB  ASP   165     -43.993 -26.222  13.650  1.00  0.00           C  
ATOM   1638  HB1 ASP   165     -44.500 -26.419  12.715  1.00  0.00           H  
ATOM   1639  HB2 ASP   165     -44.402 -25.306  14.106  1.00  0.00           H  
ATOM   1640  CG  ASP   165     -44.220 -27.364  14.619  1.00  0.00           C  
ATOM   1641  OD1 ASP   165     -43.244 -27.785  15.185  1.00  0.00           O  
ATOM   1642  OD2 ASP   165     -45.410 -27.841  14.891  1.00  0.00           O1-
ATOM   1643  C   ASP   165     -41.587 -26.863  12.833  1.00  0.00           C  
ATOM   1644  O   ASP   165     -41.943 -28.054  12.689  1.00  0.00           O  
ATOM   1645  N   VAL   166     -40.445 -26.477  12.294  1.00  0.00           N  
ATOM   1646  H   VAL   166     -40.232 -25.484  12.402  1.00  0.00           H  
ATOM   1647  CA  VAL   166     -39.366 -27.350  11.873  1.00  0.00           C  
ATOM   1648  HA  VAL   166     -39.797 -28.084  11.180  1.00  0.00           H  
ATOM   1649  CB  VAL   166     -38.305 -26.493  11.118  1.00  0.00           C  
ATOM   1650  HB  VAL   166     -38.808 -25.990  10.284  1.00  0.00           H  
ATOM   1651  CG1 VAL   166     -37.433 -25.474  11.920  1.00  0.00           C  
ATOM   1652 HG11 VAL   166     -36.879 -24.840  11.232  1.00  0.00           H  
ATOM   1653 HG12 VAL   166     -38.058 -24.747  12.429  1.00  0.00           H  
ATOM   1654 HG13 VAL   166     -36.762 -26.026  12.575  1.00  0.00           H  
ATOM   1655  CG2 VAL   166     -37.372 -27.389  10.401  1.00  0.00           C  
ATOM   1656 HG21 VAL   166     -36.800 -28.012  11.083  1.00  0.00           H  
ATOM   1657 HG22 VAL   166     -37.854 -28.074   9.693  1.00  0.00           H  
ATOM   1658 HG23 VAL   166     -36.697 -26.698   9.891  1.00  0.00           H  
ATOM   1659  C   VAL   166     -38.829 -28.178  13.127  1.00  0.00           C  
ATOM   1660  O   VAL   166     -38.225 -29.255  12.984  1.00  0.00           O  
ATOM   1661  N   GLY   167     -38.893 -27.641  14.310  1.00  0.00           N  
ATOM   1662  H   GLY   167     -39.258 -26.701  14.414  1.00  0.00           H  
ATOM   1663  CA  GLY   167     -38.458 -28.210  15.564  1.00  0.00           C  
ATOM   1664  HA1 GLY   167     -38.764 -29.247  15.626  1.00  0.00           H  
ATOM   1665  HA2 GLY   167     -38.819 -27.596  16.390  1.00  0.00           H  
ATOM   1666  C   GLY   167     -36.946 -28.234  15.722  1.00  0.00           C  
ATOM   1667  O   GLY   167     -36.146 -27.562  14.997  1.00  0.00           O  
ATOM   1668  N   VAL   168     -36.456 -28.982  16.729  1.00  0.00           N  
ATOM   1669  H   VAL   168     -37.091 -29.560  17.259  1.00  0.00           H  
ATOM   1670  CA  VAL   168     -35.029 -29.070  17.037  1.00  0.00           C  
ATOM   1671  HA  VAL   168     -34.629 -28.063  16.906  1.00  0.00           H  
ATOM   1672  CB  VAL   168     -34.641 -29.539  18.406  1.00  0.00           C  
ATOM   1673  HB  VAL   168     -33.565 -29.431  18.539  1.00  0.00           H  
ATOM   1674  CG1 VAL   168     -35.303 -28.627  19.440  1.00  0.00           C  
ATOM   1675 HG11 VAL   168     -35.132 -27.560  19.246  1.00  0.00           H  
ATOM   1676 HG12 VAL   168     -36.343 -28.922  19.577  1.00  0.00           H  
ATOM   1677 HG13 VAL   168     -34.834 -28.776  20.415  1.00  0.00           H  
ATOM   1678  CG2 VAL   168     -34.982 -31.008  18.768  1.00  0.00           C  
ATOM   1679 HG21 VAL   168     -35.939 -31.372  18.410  1.00  0.00           H  
ATOM   1680 HG22 VAL   168     -34.311 -31.703  18.276  1.00  0.00           H  
ATOM   1681 HG23 VAL   168     -34.822 -31.206  19.822  1.00  0.00           H  
ATOM   1682  C   VAL   168     -34.371 -29.936  15.985  1.00  0.00           C  
ATOM   1683  O   VAL   168     -34.904 -30.979  15.642  1.00  0.00           O  
ATOM   1684  N   LEU   169     -33.107 -29.686  15.586  1.00  0.00           N  
ATOM   1685  H   LEU   169     -32.655 -28.847  15.917  1.00  0.00           H  
ATOM   1686  CA  LEU   169     -32.388 -30.338  14.474  1.00  0.00           C  
ATOM   1687  HA  LEU   169     -32.760 -31.318  14.183  1.00  0.00           H  
ATOM   1688  CB  LEU   169     -32.442 -29.390  13.274  1.00  0.00           C  
ATOM   1689  HB1 LEU   169     -31.754 -29.800  12.533  1.00  0.00           H  
ATOM   1690  HB2 LEU   169     -32.089 -28.425  13.627  1.00  0.00           H  
ATOM   1691  CG  LEU   169     -33.676 -29.013  12.518  1.00  0.00           C  
ATOM   1692  HG  LEU   169     -34.326 -28.330  13.067  1.00  0.00           H  
ATOM   1693  CD1 LEU   169     -33.366 -28.407  11.155  1.00  0.00           C  
ATOM   1694 HD11 LEU   169     -34.237 -28.143  10.564  1.00  0.00           H  
ATOM   1695 HD12 LEU   169     -32.772 -27.499  11.238  1.00  0.00           H  
ATOM   1696 HD13 LEU   169     -32.725 -29.159  10.687  1.00  0.00           H  
ATOM   1697  CD2 LEU   169     -34.599 -30.260  12.256  1.00  0.00           C  
ATOM   1698 HD21 LEU   169     -33.993 -31.100  11.940  1.00  0.00           H  
ATOM   1699 HD22 LEU   169     -34.978 -30.676  13.187  1.00  0.00           H  
ATOM   1700 HD23 LEU   169     -35.408 -30.134  11.543  1.00  0.00           H  
ATOM   1701  C   LEU   169     -30.912 -30.452  14.826  1.00  0.00           C  
ATOM   1702  O   LEU   169     -30.356 -29.494  15.315  1.00  0.00           O  
ATOM   1703  N   ASP   170     -30.293 -31.577  14.469  1.00  0.00           N  
ATOM   1704  H   ASP   170     -30.865 -32.343  14.136  1.00  0.00           H  
ATOM   1705  CA  ASP   170     -28.851 -31.762  14.652  1.00  0.00           C  
ATOM   1706  HA  ASP   170     -28.595 -31.351  15.638  1.00  0.00           H  
ATOM   1707  CB  ASP   170     -28.580 -33.247  14.706  1.00  0.00           C  
ATOM   1708  HB1 ASP   170     -27.498 -33.356  14.821  1.00  0.00           H  
ATOM   1709  HB2 ASP   170     -28.729 -33.792  13.776  1.00  0.00           H  
ATOM   1710  CG  ASP   170     -29.270 -33.998  15.899  1.00  0.00           C  
ATOM   1711  OD1 ASP   170     -29.775 -35.146  15.723  1.00  0.00           O  
ATOM   1712  OD2 ASP   170     -29.244 -33.421  16.994  1.00  0.00           O1-
ATOM   1713  C   ASP   170     -28.001 -31.002  13.686  1.00  0.00           C  
ATOM   1714  O   ASP   170     -26.829 -30.755  14.012  1.00  0.00           O  
ATOM   1715  N   GLU   171     -28.439 -30.753  12.489  1.00  0.00           N  
ATOM   1716  H   GLU   171     -29.350 -31.147  12.286  1.00  0.00           H  
ATOM   1717  CA  GLU   171     -27.780 -29.883  11.555  1.00  0.00           C  
ATOM   1718  HA  GLU   171     -26.767 -30.241  11.324  1.00  0.00           H  
ATOM   1719  CB  GLU   171     -28.460 -29.900  10.188  1.00  0.00           C  
ATOM   1720  HB1 GLU   171     -27.905 -29.242   9.516  1.00  0.00           H  
ATOM   1721  HB2 GLU   171     -29.441 -29.432  10.311  1.00  0.00           H  
ATOM   1722  CG  GLU   171     -28.706 -31.290   9.621  1.00  0.00           C  
ATOM   1723  HG1 GLU   171     -29.140 -31.189   8.631  1.00  0.00           H  
ATOM   1724  HG2 GLU   171     -29.453 -31.837  10.191  1.00  0.00           H  
ATOM   1725  CD  GLU   171     -27.486 -32.215   9.538  1.00  0.00           C  
ATOM   1726  OE1 GLU   171     -26.449 -31.661   9.207  1.00  0.00           O  
ATOM   1727  OE2 GLU   171     -27.623 -33.476   9.698  1.00  0.00           O1-
ATOM   1728  C   GLU   171     -27.623 -28.446  12.041  1.00  0.00           C  
ATOM   1729  O   GLU   171     -26.806 -27.714  11.447  1.00  0.00           O  
ATOM   1730  N   GLN   172     -28.350 -28.019  13.058  1.00  0.00           N  
ATOM   1731  H   GLN   172     -29.084 -28.675  13.298  1.00  0.00           H  
ATOM   1732  CA  GLN   172     -28.262 -26.744  13.810  1.00  0.00           C  
ATOM   1733  HA  GLN   172     -27.817 -26.016  13.131  1.00  0.00           H  
ATOM   1734  CB  GLN   172     -29.677 -26.228  13.989  1.00  0.00           C  
ATOM   1735  HB1 GLN   172     -29.686 -25.301  14.546  1.00  0.00           H  
ATOM   1736  HB2 GLN   172     -30.220 -26.890  14.669  1.00  0.00           H  
ATOM   1737  CG  GLN   172     -30.524 -25.936  12.658  1.00  0.00           C  
ATOM   1738  HG1 GLN   172     -30.881 -26.892  12.261  1.00  0.00           H  
ATOM   1739  HG2 GLN   172     -29.840 -25.359  12.052  1.00  0.00           H  
ATOM   1740  CD  GLN   172     -31.751 -25.180  13.031  1.00  0.00           C  
ATOM   1741  OE1 GLN   172     -32.420 -25.434  13.999  1.00  0.00           O  
ATOM   1742  NE2 GLN   172     -32.137 -24.204  12.208  1.00  0.00           N  
ATOM   1743 HE21 GLN   172     -31.629 -24.064  11.349  1.00  0.00           H  
ATOM   1744 HE22 GLN   172     -33.051 -23.811  12.401  1.00  0.00           H  
ATOM   1745  C   GLN   172     -27.420 -26.893  15.156  1.00  0.00           C  
ATOM   1746  O   GLN   172     -27.339 -25.956  15.950  1.00  0.00           O  
ATOM   1747  N   LYS   173     -26.908 -28.116  15.435  1.00  0.00           N  
ATOM   1748  H   LYS   173     -27.091 -28.847  14.772  1.00  0.00           H  
ATOM   1749  CA  LYS   173     -26.013 -28.419  16.562  1.00  0.00           C  
ATOM   1750  HA  LYS   173     -25.588 -27.514  17.001  1.00  0.00           H  
ATOM   1751  CB  LYS   173     -26.853 -29.138  17.596  1.00  0.00           C  
ATOM   1752  HB1 LYS   173     -26.137 -29.538  18.315  1.00  0.00           H  
ATOM   1753  HB2 LYS   173     -27.314 -30.044  17.211  1.00  0.00           H  
ATOM   1754  CG  LYS   173     -27.920 -28.310  18.325  1.00  0.00           C  
ATOM   1755  HG1 LYS   173     -28.770 -27.886  17.786  1.00  0.00           H  
ATOM   1756  HG2 LYS   173     -27.379 -27.446  18.725  1.00  0.00           H  
ATOM   1757  CD  LYS   173     -28.479 -29.078  19.551  1.00  0.00           C  
ATOM   1758  HD1 LYS   173     -28.936 -28.321  20.190  1.00  0.00           H  
ATOM   1759  HD2 LYS   173     -27.643 -29.452  20.129  1.00  0.00           H  
ATOM   1760  CE  LYS   173     -29.472 -30.201  19.159  1.00  0.00           C  
ATOM   1761  HE1 LYS   173     -29.912 -30.696  20.026  1.00  0.00           H  
ATOM   1762  HE2 LYS   173     -29.027 -31.066  18.664  1.00  0.00           H  
ATOM   1763  NZ  LYS   173     -30.656 -29.544  18.453  1.00  0.00           N1+
ATOM   1764  HZ1 LYS   173     -30.491 -29.132  17.550  1.00  0.00           H  
ATOM   1765  HZ2 LYS   173     -31.277 -30.335  18.344  1.00  0.00           H  
ATOM   1766  HZ3 LYS   173     -31.113 -28.910  19.100  1.00  0.00           H  
ATOM   1767  C   LYS   173     -24.699 -29.178  16.327  1.00  0.00           C  
ATOM   1768  O   LYS   173     -24.038 -29.669  17.267  1.00  0.00           O  
ATOM   1769  N   GLY   174     -24.327 -29.374  15.094  1.00  0.00           N  
ATOM   1770  H   GLY   174     -24.971 -28.889  14.479  1.00  0.00           H  
ATOM   1771  CA  GLY   174     -23.165 -30.125  14.604  1.00  0.00           C  
ATOM   1772  HA1 GLY   174     -23.504 -30.756  13.791  1.00  0.00           H  
ATOM   1773  HA2 GLY   174     -22.853 -30.762  15.433  1.00  0.00           H  
ATOM   1774  C   GLY   174     -21.974 -29.340  14.190  1.00  0.00           C  
ATOM   1775  O   GLY   174     -22.012 -28.120  14.207  1.00  0.00           O  
ATOM   1776  N   LYS   175     -20.878 -30.043  13.779  1.00  0.00           N  
ATOM   1777  H   LYS   175     -20.901 -31.049  13.699  1.00  0.00           H  
ATOM   1778  CA  LYS   175     -19.665 -29.436  13.252  1.00  0.00           C  
ATOM   1779  HA  LYS   175     -19.339 -28.566  13.820  1.00  0.00           H  
ATOM   1780  CB  LYS   175     -18.626 -30.516  13.352  1.00  0.00           C  
ATOM   1781  HB1 LYS   175     -18.530 -30.758  14.408  1.00  0.00           H  
ATOM   1782  HB2 LYS   175     -17.701 -30.138  12.911  1.00  0.00           H  
ATOM   1783  CG  LYS   175     -18.821 -31.742  12.505  1.00  0.00           C  
ATOM   1784  HG1 LYS   175     -18.969 -31.487  11.455  1.00  0.00           H  
ATOM   1785  HG2 LYS   175     -19.685 -32.319  12.828  1.00  0.00           H  
ATOM   1786  CD  LYS   175     -17.655 -32.805  12.598  1.00  0.00           C  
ATOM   1787  HD1 LYS   175     -17.226 -32.898  13.588  1.00  0.00           H  
ATOM   1788  HD2 LYS   175     -16.902 -32.495  11.862  1.00  0.00           H  
ATOM   1789  CE  LYS   175     -18.037 -34.244  12.236  1.00  0.00           C  
ATOM   1790  HE1 LYS   175     -18.709 -34.608  13.009  1.00  0.00           H  
ATOM   1791  HE2 LYS   175     -17.155 -34.872  12.386  1.00  0.00           H  
ATOM   1792  NZ  LYS   175     -18.754 -34.436  10.946  1.00  0.00           N1+
ATOM   1793  HZ1 LYS   175     -19.682 -34.038  10.919  1.00  0.00           H  
ATOM   1794  HZ2 LYS   175     -18.204 -33.989  10.236  1.00  0.00           H  
ATOM   1795  HZ3 LYS   175     -18.941 -35.383  10.649  1.00  0.00           H  
ATOM   1796  C   LYS   175     -19.809 -28.867  11.826  1.00  0.00           C  
ATOM   1797  O   LYS   175     -20.820 -29.192  11.218  1.00  0.00           O  
ATOM   1798  N   ASP   176     -18.810 -28.191  11.272  1.00  0.00           N  
ATOM   1799  H   ASP   176     -17.976 -28.175  11.844  1.00  0.00           H  
ATOM   1800  CA  ASP   176     -18.842 -27.496   9.983  1.00  0.00           C  
ATOM   1801  HA  ASP   176     -17.848 -27.063   9.864  1.00  0.00           H  
ATOM   1802  CB  ASP   176     -19.059 -28.537   8.832  1.00  0.00           C  
ATOM   1803  HB1 ASP   176     -19.070 -28.089   7.837  1.00  0.00           H  
ATOM   1804  HB2 ASP   176     -20.109 -28.825   8.890  1.00  0.00           H  
ATOM   1805  CG  ASP   176     -18.112 -29.730   8.896  1.00  0.00           C  
ATOM   1806  OD1 ASP   176     -16.854 -29.567   8.974  1.00  0.00           O  
ATOM   1807  OD2 ASP   176     -18.559 -30.899   8.727  1.00  0.00           O1-
ATOM   1808  C   ASP   176     -19.807 -26.278   9.891  1.00  0.00           C  
ATOM   1809  O   ASP   176     -20.827 -26.102  10.552  1.00  0.00           O  
ATOM   1810  N   LYS   177     -19.398 -25.257   9.145  1.00  0.00           N  
ATOM   1811  H   LYS   177     -18.592 -25.512   8.599  1.00  0.00           H  
ATOM   1812  CA  LYS   177     -20.317 -24.148   8.752  1.00  0.00           C  
ATOM   1813  HA  LYS   177     -20.727 -23.742   9.667  1.00  0.00           H  
ATOM   1814  CB  LYS   177     -19.611 -23.039   7.943  1.00  0.00           C  
ATOM   1815  HB1 LYS   177     -20.342 -22.384   7.468  1.00  0.00           H  
ATOM   1816  HB2 LYS   177     -18.984 -23.430   7.144  1.00  0.00           H  
ATOM   1817  CG  LYS   177     -18.775 -22.171   8.928  1.00  0.00           C  
ATOM   1818  HG1 LYS   177     -17.921 -22.713   9.336  1.00  0.00           H  
ATOM   1819  HG2 LYS   177     -19.353 -21.919   9.816  1.00  0.00           H  
ATOM   1820  CD  LYS   177     -18.199 -20.994   8.167  1.00  0.00           C  
ATOM   1821  HD1 LYS   177     -18.971 -20.369   7.724  1.00  0.00           H  
ATOM   1822  HD2 LYS   177     -17.655 -21.529   7.394  1.00  0.00           H  
ATOM   1823  CE  LYS   177     -17.287 -20.020   8.975  1.00  0.00           C  
ATOM   1824  HE1 LYS   177     -16.942 -19.193   8.345  1.00  0.00           H  
ATOM   1825  HE2 LYS   177     -16.425 -20.568   9.340  1.00  0.00           H  
ATOM   1826  NZ  LYS   177     -18.018 -19.464  10.090  1.00  0.00           N1+
ATOM   1827  HZ1 LYS   177     -17.540 -18.756  10.614  1.00  0.00           H  
ATOM   1828  HZ2 LYS   177     -18.804 -18.960   9.690  1.00  0.00           H  
ATOM   1829  HZ3 LYS   177     -18.452 -20.172  10.671  1.00  0.00           H  
ATOM   1830  C   LYS   177     -21.539 -24.632   7.952  1.00  0.00           C  
ATOM   1831  O   LYS   177     -21.545 -25.790   7.456  1.00  0.00           O  
ATOM   1832  N   GLN   178     -22.531 -23.783   7.653  1.00  0.00           N  
ATOM   1833  H   GLN   178     -22.550 -22.811   7.914  1.00  0.00           H  
ATOM   1834  CA  GLN   178     -23.874 -24.135   7.116  1.00  0.00           C  
ATOM   1835  HA  GLN   178     -23.862 -25.161   6.739  1.00  0.00           H  
ATOM   1836  CB  GLN   178     -24.845 -24.226   8.278  1.00  0.00           C  
ATOM   1837  HB1 GLN   178     -24.944 -23.213   8.671  1.00  0.00           H  
ATOM   1838  HB2 GLN   178     -24.534 -24.839   9.120  1.00  0.00           H  
ATOM   1839  CG  GLN   178     -26.330 -24.755   7.961  1.00  0.00           C  
ATOM   1840  HG1 GLN   178     -26.269 -25.835   7.817  1.00  0.00           H  
ATOM   1841  HG2 GLN   178     -26.759 -24.419   7.009  1.00  0.00           H  
ATOM   1842  CD  GLN   178     -27.393 -24.321   9.007  1.00  0.00           C  
ATOM   1843  OE1 GLN   178     -27.139 -24.001  10.186  1.00  0.00           O  
ATOM   1844  NE2 GLN   178     -28.659 -24.288   8.568  1.00  0.00           N  
ATOM   1845 HE21 GLN   178     -28.775 -24.381   7.575  1.00  0.00           H  
ATOM   1846 HE22 GLN   178     -29.399 -23.976   9.182  1.00  0.00           H  
ATOM   1847  C   GLN   178     -24.256 -23.104   6.048  1.00  0.00           C  
ATOM   1848  O   GLN   178     -23.894 -21.943   6.042  1.00  0.00           O  
ATOM   1849  N   LEU   179     -24.992 -23.631   5.046  1.00  0.00           N  
ATOM   1850  H   LEU   179     -25.039 -24.643   5.014  1.00  0.00           H  
ATOM   1851  CA  LEU   179     -25.792 -22.920   4.018  1.00  0.00           C  
ATOM   1852  HA  LEU   179     -25.774 -21.846   4.214  1.00  0.00           H  
ATOM   1853  CB  LEU   179     -25.131 -23.069   2.657  1.00  0.00           C  
ATOM   1854  HB1 LEU   179     -24.710 -24.069   2.608  1.00  0.00           H  
ATOM   1855  HB2 LEU   179     -24.338 -22.337   2.522  1.00  0.00           H  
ATOM   1856  CG  LEU   179     -26.054 -22.673   1.447  1.00  0.00           C  
ATOM   1857  HG  LEU   179     -27.049 -23.095   1.480  1.00  0.00           H  
ATOM   1858  CD1 LEU   179     -26.229 -21.165   1.180  1.00  0.00           C  
ATOM   1859 HD11 LEU   179     -25.240 -20.735   1.026  1.00  0.00           H  
ATOM   1860 HD12 LEU   179     -26.954 -20.968   0.394  1.00  0.00           H  
ATOM   1861 HD13 LEU   179     -26.618 -20.731   2.104  1.00  0.00           H  
ATOM   1862  CD2 LEU   179     -25.517 -23.267   0.146  1.00  0.00           C  
ATOM   1863 HD21 LEU   179     -25.378 -24.344   0.197  1.00  0.00           H  
ATOM   1864 HD22 LEU   179     -26.262 -23.022  -0.595  1.00  0.00           H  
ATOM   1865 HD23 LEU   179     -24.606 -22.707  -0.055  1.00  0.00           H  
ATOM   1866  C   LEU   179     -27.242 -23.366   3.968  1.00  0.00           C  
ATOM   1867  O   LEU   179     -27.591 -24.530   3.968  1.00  0.00           O  
ATOM   1868  N   THR   180     -28.134 -22.367   3.934  1.00  0.00           N  
ATOM   1869  H   THR   180     -27.777 -21.429   3.869  1.00  0.00           H  
ATOM   1870  CA  THR   180     -29.571 -22.621   3.886  1.00  0.00           C  
ATOM   1871  HA  THR   180     -29.764 -23.699   3.875  1.00  0.00           H  
ATOM   1872  CB  THR   180     -30.297 -22.088   5.155  1.00  0.00           C  
ATOM   1873  HB  THR   180     -30.178 -21.001   5.151  1.00  0.00           H  
ATOM   1874  CG2 THR   180     -31.789 -22.468   5.186  1.00  0.00           C  
ATOM   1875 HG21 THR   180     -32.314 -21.824   4.485  1.00  0.00           H  
ATOM   1876 HG22 THR   180     -31.994 -23.527   5.025  1.00  0.00           H  
ATOM   1877 HG23 THR   180     -32.169 -22.188   6.167  1.00  0.00           H  
ATOM   1878  OG1 THR   180     -29.718 -22.614   6.268  1.00  0.00           O  
ATOM   1879  HG1 THR   180     -28.773 -22.426   6.335  1.00  0.00           H  
ATOM   1880  C   THR   180     -30.278 -22.035   2.651  1.00  0.00           C  
ATOM   1881  O   THR   180     -30.118 -20.843   2.362  1.00  0.00           O  
ATOM   1882  N   LEU   181     -30.942 -22.774   1.877  1.00  0.00           N  
ATOM   1883  H   LEU   181     -31.034 -23.748   2.114  1.00  0.00           H  
ATOM   1884  CA  LEU   181     -31.702 -22.350   0.696  1.00  0.00           C  
ATOM   1885  HA  LEU   181     -31.468 -21.324   0.410  1.00  0.00           H  
ATOM   1886  CB  LEU   181     -31.300 -23.259  -0.467  1.00  0.00           C  
ATOM   1887  HB1 LEU   181     -31.822 -23.222  -1.429  1.00  0.00           H  
ATOM   1888  HB2 LEU   181     -31.302 -24.318  -0.187  1.00  0.00           H  
ATOM   1889  CG  LEU   181     -29.848 -23.061  -0.911  1.00  0.00           C  
ATOM   1890  HG  LEU   181     -29.105 -23.381  -0.158  1.00  0.00           H  
ATOM   1891  CD1 LEU   181     -29.546 -23.919  -2.161  1.00  0.00           C  
ATOM   1892 HD11 LEU   181     -30.146 -23.740  -3.056  1.00  0.00           H  
ATOM   1893 HD12 LEU   181     -28.492 -23.760  -2.360  1.00  0.00           H  
ATOM   1894 HD13 LEU   181     -29.755 -24.985  -2.075  1.00  0.00           H  
ATOM   1895  CD2 LEU   181     -29.434 -21.590  -1.219  1.00  0.00           C  
ATOM   1896 HD21 LEU   181     -28.531 -21.507  -1.817  1.00  0.00           H  
ATOM   1897 HD22 LEU   181     -30.253 -21.144  -1.793  1.00  0.00           H  
ATOM   1898 HD23 LEU   181     -29.327 -21.100  -0.259  1.00  0.00           H  
ATOM   1899  C   LEU   181     -33.237 -22.384   0.931  1.00  0.00           C  
ATOM   1900  O   LEU   181     -33.815 -23.453   1.010  1.00  0.00           O  
ATOM   1901  N   ILE   182     -33.844 -21.209   1.000  1.00  0.00           N  
ATOM   1902  H   ILE   182     -33.339 -20.327   1.017  1.00  0.00           H  
ATOM   1903  CA  ILE   182     -35.256 -20.997   1.223  1.00  0.00           C  
ATOM   1904  HA  ILE   182     -35.621 -21.863   1.780  1.00  0.00           H  
ATOM   1905  CB  ILE   182     -35.503 -19.777   2.115  1.00  0.00           C  
ATOM   1906  HB  ILE   182     -34.743 -19.053   1.809  1.00  0.00           H  
ATOM   1907  CG2 ILE   182     -36.934 -19.146   2.114  1.00  0.00           C  
ATOM   1908 HG21 ILE   182     -37.164 -18.841   1.099  1.00  0.00           H  
ATOM   1909 HG22 ILE   182     -37.706 -19.831   2.464  1.00  0.00           H  
ATOM   1910 HG23 ILE   182     -36.926 -18.219   2.686  1.00  0.00           H  
ATOM   1911  CG1 ILE   182     -35.115 -20.100   3.519  1.00  0.00           C  
ATOM   1912 HG11 ILE   182     -34.206 -20.697   3.608  1.00  0.00           H  
ATOM   1913 HG12 ILE   182     -35.891 -20.535   4.149  1.00  0.00           H  
ATOM   1914  CD  ILE   182     -34.723 -18.868   4.219  1.00  0.00           C  
ATOM   1915  HD1 ILE   182     -34.516 -19.154   5.256  1.00  0.00           H  
ATOM   1916  HD2 ILE   182     -33.874 -18.446   3.691  1.00  0.00           H  
ATOM   1917  HD3 ILE   182     -35.514 -18.129   4.241  1.00  0.00           H  
ATOM   1918  C   ILE   182     -36.039 -20.806  -0.147  1.00  0.00           C  
ATOM   1919  O   ILE   182     -35.658 -19.998  -0.954  1.00  0.00           O  
ATOM   1920  N   THR   183     -37.118 -21.563  -0.378  1.00  0.00           N  
ATOM   1921  H   THR   183     -37.445 -22.148   0.383  1.00  0.00           H  
ATOM   1922  CA  THR   183     -38.112 -21.365  -1.529  1.00  0.00           C  
ATOM   1923  HA  THR   183     -37.567 -21.029  -2.406  1.00  0.00           H  
ATOM   1924  CB  THR   183     -38.781 -22.686  -2.074  1.00  0.00           C  
ATOM   1925  HB  THR   183     -39.421 -22.513  -2.935  1.00  0.00           H  
ATOM   1926  CG2 THR   183     -37.696 -23.689  -2.513  1.00  0.00           C  
ATOM   1927 HG21 THR   183     -37.355 -23.567  -3.535  1.00  0.00           H  
ATOM   1928 HG22 THR   183     -36.777 -23.649  -1.950  1.00  0.00           H  
ATOM   1929 HG23 THR   183     -38.132 -24.684  -2.376  1.00  0.00           H  
ATOM   1930  OG1 THR   183     -39.497 -23.256  -0.966  1.00  0.00           O  
ATOM   1931  HG1 THR   183     -40.106 -23.888  -1.365  1.00  0.00           H  
ATOM   1932  C   THR   183     -39.163 -20.313  -1.178  1.00  0.00           C  
ATOM   1933  O   THR   183     -39.407 -20.027   0.050  1.00  0.00           O  
ATOM   1934  N   ALA   184     -39.681 -19.599  -2.188  1.00  0.00           N  
ATOM   1935  H   ALA   184     -39.397 -19.910  -3.111  1.00  0.00           H  
ATOM   1936  CA  ALA   184     -40.426 -18.402  -1.974  1.00  0.00           C  
ATOM   1937  HA  ALA   184     -40.871 -18.399  -0.980  1.00  0.00           H  
ATOM   1938  CB  ALA   184     -39.472 -17.167  -1.918  1.00  0.00           C  
ATOM   1939  HB1 ALA   184     -38.807 -17.152  -1.061  1.00  0.00           H  
ATOM   1940  HB2 ALA   184     -38.937 -17.118  -2.872  1.00  0.00           H  
ATOM   1941  HB3 ALA   184     -40.173 -16.341  -1.818  1.00  0.00           H  
ATOM   1942  C   ALA   184     -41.593 -18.182  -2.982  1.00  0.00           C  
ATOM   1943  O   ALA   184     -41.423 -18.288  -4.205  1.00  0.00           O  
ATOM   1944  N   ASP   185     -42.797 -17.937  -2.474  1.00  0.00           N  
ATOM   1945  H   ASP   185     -42.952 -17.841  -1.484  1.00  0.00           H  
ATOM   1946  CA  ASP   185     -44.002 -17.441  -3.244  1.00  0.00           C  
ATOM   1947  HA  ASP   185     -43.646 -16.617  -3.867  1.00  0.00           H  
ATOM   1948  CB  ASP   185     -44.688 -18.524  -4.070  1.00  0.00           C  
ATOM   1949  HB1 ASP   185     -45.207 -19.217  -3.419  1.00  0.00           H  
ATOM   1950  HB2 ASP   185     -44.035 -19.118  -4.693  1.00  0.00           H  
ATOM   1951  CG  ASP   185     -45.701 -18.049  -5.010  1.00  0.00           C  
ATOM   1952  OD1 ASP   185     -45.809 -16.812  -5.245  1.00  0.00           O  
ATOM   1953  OD2 ASP   185     -46.493 -18.905  -5.497  1.00  0.00           O1-
ATOM   1954  C   ASP   185     -44.992 -16.821  -2.266  1.00  0.00           C  
ATOM   1955  O   ASP   185     -44.764 -16.898  -1.041  1.00  0.00           O  
ATOM   1956  N   ASP   186     -46.024 -16.085  -2.721  1.00  0.00           N  
ATOM   1957  H   ASP   186     -46.071 -15.968  -3.724  1.00  0.00           H  
ATOM   1958  CA  ASP   186     -46.925 -15.252  -1.835  1.00  0.00           C  
ATOM   1959  HA  ASP   186     -47.514 -14.642  -2.512  1.00  0.00           H  
ATOM   1960  CB  ASP   186     -47.748 -16.298  -1.092  1.00  0.00           C  
ATOM   1961  HB1 ASP   186     -47.169 -16.709  -0.279  1.00  0.00           H  
ATOM   1962  HB2 ASP   186     -48.069 -17.076  -1.776  1.00  0.00           H  
ATOM   1963  CG  ASP   186     -49.098 -15.789  -0.529  1.00  0.00           C  
ATOM   1964  OD1 ASP   186     -49.649 -14.776  -0.995  1.00  0.00           O  
ATOM   1965  OD2 ASP   186     -49.569 -16.394   0.509  1.00  0.00           O1-
ATOM   1966  C   ASP   186     -46.375 -14.219  -0.911  1.00  0.00           C  
ATOM   1967  O   ASP   186     -46.505 -14.316   0.305  1.00  0.00           O  
ATOM   1968  N   TYR   187     -45.627 -13.267  -1.484  1.00  0.00           N  
ATOM   1969  H   TYR   187     -45.743 -13.088  -2.466  1.00  0.00           H  
ATOM   1970  CA  TYR   187     -45.339 -12.121  -0.679  1.00  0.00           C  
ATOM   1971  HA  TYR   187     -44.726 -12.412   0.169  1.00  0.00           H  
ATOM   1972  CB  TYR   187     -44.355 -11.243  -1.523  1.00  0.00           C  
ATOM   1973  HB1 TYR   187     -44.859 -10.716  -2.341  1.00  0.00           H  
ATOM   1974  HB2 TYR   187     -43.573 -11.797  -2.047  1.00  0.00           H  
ATOM   1975  CG  TYR   187     -43.779 -10.152  -0.687  1.00  0.00           C  
ATOM   1976  CD1 TYR   187     -42.615 -10.359   0.102  1.00  0.00           C  
ATOM   1977  HD1 TYR   187     -42.126 -11.323   0.094  1.00  0.00           H  
ATOM   1978  CE1 TYR   187     -42.045  -9.307   0.801  1.00  0.00           C  
ATOM   1979  HE1 TYR   187     -41.113  -9.477   1.312  1.00  0.00           H  
ATOM   1980  CZ  TYR   187     -42.608  -8.012   0.657  1.00  0.00           C  
ATOM   1981  OH  TYR   187     -42.089  -6.883   1.180  1.00  0.00           O  
ATOM   1982  HH  TYR   187     -42.738  -6.193   1.284  1.00  0.00           H  
ATOM   1983  CE2 TYR   187     -43.792  -7.795  -0.082  1.00  0.00           C  
ATOM   1984  HE2 TYR   187     -44.301  -6.868  -0.281  1.00  0.00           H  
ATOM   1985  CD2 TYR   187     -44.441  -8.894  -0.673  1.00  0.00           C  
ATOM   1986  HD2 TYR   187     -45.367  -8.791  -1.209  1.00  0.00           H  
ATOM   1987  C   TYR   187     -46.586 -11.304  -0.360  1.00  0.00           C  
ATOM   1988  O   TYR   187     -47.459 -11.185  -1.198  1.00  0.00           O  
ATOM   1989  N   ASN   188     -46.749 -10.839   0.864  1.00  0.00           N  
ATOM   1990  H   ASN   188     -46.129 -11.316   1.506  1.00  0.00           H  
ATOM   1991  CA  ASN   188     -47.651  -9.818   1.375  1.00  0.00           C  
ATOM   1992  HA  ASN   188     -48.141  -9.415   0.502  1.00  0.00           H  
ATOM   1993  CB  ASN   188     -48.618 -10.344   2.405  1.00  0.00           C  
ATOM   1994  HB1 ASN   188     -48.046 -10.737   3.253  1.00  0.00           H  
ATOM   1995  HB2 ASN   188     -49.259 -11.146   2.047  1.00  0.00           H  
ATOM   1996  CG  ASN   188     -49.636  -9.320   2.933  1.00  0.00           C  
ATOM   1997  OD1 ASN   188     -49.752  -8.183   2.446  1.00  0.00           O  
ATOM   1998  ND2 ASN   188     -50.410  -9.649   3.921  1.00  0.00           N  
ATOM   1999 HD21 ASN   188     -50.354 -10.617   4.208  1.00  0.00           H  
ATOM   2000 HD22 ASN   188     -51.280  -9.213   4.168  1.00  0.00           H  
ATOM   2001  C   ASN   188     -46.805  -8.703   1.946  1.00  0.00           C  
ATOM   2002  O   ASN   188     -46.242  -8.838   3.061  1.00  0.00           O  
ATOM   2003  N   GLU   189     -46.932  -7.513   1.441  1.00  0.00           N  
ATOM   2004  H   GLU   189     -47.552  -7.424   0.648  1.00  0.00           H  
ATOM   2005  CA  GLU   189     -46.244  -6.287   1.819  1.00  0.00           C  
ATOM   2006  HA  GLU   189     -45.175  -6.512   1.788  1.00  0.00           H  
ATOM   2007  CB  GLU   189     -46.470  -5.244   0.751  1.00  0.00           C  
ATOM   2008  HB1 GLU   189     -47.550  -5.170   0.584  1.00  0.00           H  
ATOM   2009  HB2 GLU   189     -46.031  -5.666  -0.150  1.00  0.00           H  
ATOM   2010  CG  GLU   189     -45.948  -3.826   0.939  1.00  0.00           C  
ATOM   2011  HG1 GLU   189     -46.290  -3.347   1.861  1.00  0.00           H  
ATOM   2012  HG2 GLU   189     -46.230  -3.228   0.069  1.00  0.00           H  
ATOM   2013  CD  GLU   189     -44.406  -3.756   1.097  1.00  0.00           C  
ATOM   2014  OE1 GLU   189     -43.901  -2.592   1.090  1.00  0.00           O  
ATOM   2015  OE2 GLU   189     -43.633  -4.730   1.205  1.00  0.00           O1-
ATOM   2016  C   GLU   189     -46.451  -5.844   3.276  1.00  0.00           C  
ATOM   2017  O   GLU   189     -45.448  -5.465   3.927  1.00  0.00           O  
ATOM   2018  N   LYS   190     -47.734  -5.937   3.836  1.00  0.00           N  
ATOM   2019  H   LYS   190     -48.397  -6.507   3.338  1.00  0.00           H  
ATOM   2020  CA  LYS   190     -48.231  -5.586   5.178  1.00  0.00           C  
ATOM   2021  HA  LYS   190     -47.943  -4.554   5.397  1.00  0.00           H  
ATOM   2022  CB  LYS   190     -49.801  -5.591   5.143  1.00  0.00           C  
ATOM   2023  HB1 LYS   190     -50.175  -5.258   6.120  1.00  0.00           H  
ATOM   2024  HB2 LYS   190     -50.140  -6.585   4.887  1.00  0.00           H  
ATOM   2025  CG  LYS   190     -50.458  -4.598   4.281  1.00  0.00           C  
ATOM   2026  HG1 LYS   190     -49.867  -4.521   3.366  1.00  0.00           H  
ATOM   2027  HG2 LYS   190     -50.290  -3.629   4.755  1.00  0.00           H  
ATOM   2028  CD  LYS   190     -51.922  -4.843   4.035  1.00  0.00           C  
ATOM   2029  HD1 LYS   190     -52.453  -4.447   4.909  1.00  0.00           H  
ATOM   2030  HD2 LYS   190     -52.129  -5.906   4.079  1.00  0.00           H  
ATOM   2031  CE  LYS   190     -52.351  -4.182   2.665  1.00  0.00           C  
ATOM   2032  HE1 LYS   190     -51.997  -4.801   1.845  1.00  0.00           H  
ATOM   2033  HE2 LYS   190     -51.942  -3.182   2.598  1.00  0.00           H  
ATOM   2034  NZ  LYS   190     -53.817  -4.090   2.639  1.00  0.00           N1+
ATOM   2035  HZ1 LYS   190     -54.174  -3.458   3.346  1.00  0.00           H  
ATOM   2036  HZ2 LYS   190     -54.168  -3.797   1.745  1.00  0.00           H  
ATOM   2037  HZ3 LYS   190     -54.170  -5.004   2.889  1.00  0.00           H  
ATOM   2038  C   LYS   190     -47.570  -6.531   6.211  1.00  0.00           C  
ATOM   2039  O   LYS   190     -47.475  -6.186   7.321  1.00  0.00           O  
ATOM   2040  N   THR   191     -47.092  -7.682   5.904  1.00  0.00           N  
ATOM   2041  H   THR   191     -47.377  -8.127   5.037  1.00  0.00           H  
ATOM   2042  CA  THR   191     -46.213  -8.518   6.696  1.00  0.00           C  
ATOM   2043  HA  THR   191     -46.235  -8.108   7.698  1.00  0.00           H  
ATOM   2044  CB  THR   191     -46.668  -9.916   6.716  1.00  0.00           C  
ATOM   2045  HB  THR   191     -45.946 -10.517   7.251  1.00  0.00           H  
ATOM   2046  CG2 THR   191     -48.073 -10.145   7.302  1.00  0.00           C  
ATOM   2047 HG21 THR   191     -48.475 -11.122   7.030  1.00  0.00           H  
ATOM   2048 HG22 THR   191     -48.001 -10.160   8.395  1.00  0.00           H  
ATOM   2049 HG23 THR   191     -48.844  -9.459   6.961  1.00  0.00           H  
ATOM   2050  OG1 THR   191     -46.726 -10.389   5.376  1.00  0.00           O  
ATOM   2051  HG1 THR   191     -47.115 -11.261   5.230  1.00  0.00           H  
ATOM   2052  C   THR   191     -44.775  -8.513   6.266  1.00  0.00           C  
ATOM   2053  O   THR   191     -43.911  -8.870   7.042  1.00  0.00           O  
ATOM   2054  N   GLY   192     -44.418  -8.206   5.018  1.00  0.00           N  
ATOM   2055  H   GLY   192     -45.179  -7.925   4.419  1.00  0.00           H  
ATOM   2056  CA  GLY   192     -43.004  -8.192   4.480  1.00  0.00           C  
ATOM   2057  HA1 GLY   192     -42.370  -7.780   5.252  1.00  0.00           H  
ATOM   2058  HA2 GLY   192     -42.962  -7.525   3.618  1.00  0.00           H  
ATOM   2059  C   GLY   192     -42.446  -9.577   4.031  1.00  0.00           C  
ATOM   2060  O   GLY   192     -41.266  -9.707   3.697  1.00  0.00           O  
ATOM   2061  N   VAL   193     -43.316 -10.620   4.043  1.00  0.00           N  
ATOM   2062  H   VAL   193     -44.294 -10.419   4.246  1.00  0.00           H  
ATOM   2063  CA  VAL   193     -42.998 -12.106   3.927  1.00  0.00           C  
ATOM   2064  HA  VAL   193     -41.912 -12.160   3.812  1.00  0.00           H  
ATOM   2065  CB  VAL   193     -43.255 -12.774   5.283  1.00  0.00           C  
ATOM   2066  HB  VAL   193     -44.283 -12.548   5.550  1.00  0.00           H  
ATOM   2067  CG1 VAL   193     -43.083 -14.269   5.345  1.00  0.00           C  
ATOM   2068 HG11 VAL   193     -43.756 -14.794   4.672  1.00  0.00           H  
ATOM   2069 HG12 VAL   193     -42.073 -14.669   5.220  1.00  0.00           H  
ATOM   2070 HG13 VAL   193     -43.503 -14.531   6.324  1.00  0.00           H  
ATOM   2071  CG2 VAL   193     -42.220 -12.256   6.310  1.00  0.00           C  
ATOM   2072 HG21 VAL   193     -42.331 -11.172   6.396  1.00  0.00           H  
ATOM   2073 HG22 VAL   193     -42.311 -12.847   7.223  1.00  0.00           H  
ATOM   2074 HG23 VAL   193     -41.179 -12.301   5.996  1.00  0.00           H  
ATOM   2075  C   VAL   193     -43.598 -12.855   2.723  1.00  0.00           C  
ATOM   2076  O   VAL   193     -44.840 -12.906   2.537  1.00  0.00           O  
ATOM   2077  N   TRP   194     -42.721 -13.558   1.977  1.00  0.00           N  
ATOM   2078  H   TRP   194     -41.798 -13.174   1.868  1.00  0.00           H  
ATOM   2079  CA  TRP   194     -42.956 -14.800   1.127  1.00  0.00           C  
ATOM   2080  HA  TRP   194     -43.706 -14.583   0.377  1.00  0.00           H  
ATOM   2081  CB  TRP   194     -41.694 -15.258   0.456  1.00  0.00           C  
ATOM   2082  HB1 TRP   194     -42.007 -15.981  -0.303  1.00  0.00           H  
ATOM   2083  HB2 TRP   194     -41.070 -15.832   1.143  1.00  0.00           H  
ATOM   2084  CG  TRP   194     -40.859 -14.206  -0.151  1.00  0.00           C  
ATOM   2085  CD1 TRP   194     -39.763 -13.663   0.391  1.00  0.00           C  
ATOM   2086  HD1 TRP   194     -39.311 -13.824   1.357  1.00  0.00           H  
ATOM   2087  NE1 TRP   194     -39.203 -12.839  -0.543  1.00  0.00           N  
ATOM   2088  HE1 TRP   194     -38.372 -12.290  -0.372  1.00  0.00           H  
ATOM   2089  CE2 TRP   194     -40.002 -12.808  -1.686  1.00  0.00           C  
ATOM   2090  CZ2 TRP   194     -39.846 -11.996  -2.784  1.00  0.00           C  
ATOM   2091  HZ2 TRP   194     -39.020 -11.303  -2.870  1.00  0.00           H  
ATOM   2092  CH2 TRP   194     -40.805 -12.228  -3.825  1.00  0.00           C  
ATOM   2093  HH2 TRP   194     -40.774 -11.569  -4.687  1.00  0.00           H  
ATOM   2094  CZ3 TRP   194     -41.842 -13.195  -3.674  1.00  0.00           C  
ATOM   2095  HZ3 TRP   194     -42.520 -13.305  -4.500  1.00  0.00           H  
ATOM   2096  CE3 TRP   194     -41.913 -13.984  -2.515  1.00  0.00           C  
ATOM   2097  HE3 TRP   194     -42.668 -14.751  -2.458  1.00  0.00           H  
ATOM   2098  CD2 TRP   194     -41.036 -13.687  -1.460  1.00  0.00           C  
ATOM   2099  C   TRP   194     -43.482 -15.847   2.080  1.00  0.00           C  
ATOM   2100  O   TRP   194     -42.719 -16.434   2.886  1.00  0.00           O  
ATOM   2101  N   GLU   195     -44.828 -16.085   2.052  1.00  0.00           N  
ATOM   2102  H   GLU   195     -45.345 -15.716   1.268  1.00  0.00           H  
ATOM   2103  CA  GLU   195     -45.592 -16.931   2.905  1.00  0.00           C  
ATOM   2104  HA  GLU   195     -45.228 -16.825   3.937  1.00  0.00           H  
ATOM   2105  CB  GLU   195     -47.079 -16.573   2.974  1.00  0.00           C  
ATOM   2106  HB1 GLU   195     -47.455 -16.639   1.958  1.00  0.00           H  
ATOM   2107  HB2 GLU   195     -47.123 -15.570   3.413  1.00  0.00           H  
ATOM   2108  CG  GLU   195     -48.023 -17.411   3.835  1.00  0.00           C  
ATOM   2109  HG1 GLU   195     -48.226 -18.379   3.360  1.00  0.00           H  
ATOM   2110  HG2 GLU   195     -49.030 -16.995   3.777  1.00  0.00           H  
ATOM   2111  CD  GLU   195     -47.616 -17.465   5.358  1.00  0.00           C  
ATOM   2112  OE1 GLU   195     -46.673 -16.807   5.807  1.00  0.00           O  
ATOM   2113  OE2 GLU   195     -48.180 -18.327   6.113  1.00  0.00           O1-
ATOM   2114  C   GLU   195     -45.463 -18.389   2.620  1.00  0.00           C  
ATOM   2115  O   GLU   195     -45.572 -19.166   3.546  1.00  0.00           O  
ATOM   2116  N   LYS   196     -45.269 -18.783   1.350  1.00  0.00           N  
ATOM   2117  H   LYS   196     -45.061 -18.064   0.674  1.00  0.00           H  
ATOM   2118  CA  LYS   196     -45.184 -20.136   0.869  1.00  0.00           C  
ATOM   2119  HA  LYS   196     -45.699 -20.816   1.563  1.00  0.00           H  
ATOM   2120  CB  LYS   196     -45.944 -20.358  -0.496  1.00  0.00           C  
ATOM   2121  HB1 LYS   196     -45.557 -21.239  -1.007  1.00  0.00           H  
ATOM   2122  HB2 LYS   196     -45.790 -19.493  -1.138  1.00  0.00           H  
ATOM   2123  CG  LYS   196     -47.459 -20.560  -0.352  1.00  0.00           C  
ATOM   2124  HG1 LYS   196     -47.767 -21.598  -0.233  1.00  0.00           H  
ATOM   2125  HG2 LYS   196     -47.853 -20.283  -1.340  1.00  0.00           H  
ATOM   2126  CD  LYS   196     -48.130 -19.713   0.586  1.00  0.00           C  
ATOM   2127  HD1 LYS   196     -47.884 -18.703   0.271  1.00  0.00           H  
ATOM   2128  HD2 LYS   196     -47.847 -20.019   1.589  1.00  0.00           H  
ATOM   2129  CE  LYS   196     -49.587 -19.965   0.311  1.00  0.00           C  
ATOM   2130  HE1 LYS   196     -49.882 -21.019   0.388  1.00  0.00           H  
ATOM   2131  HE2 LYS   196     -49.690 -19.557  -0.702  1.00  0.00           H  
ATOM   2132  NZ  LYS   196     -50.529 -19.212   1.227  1.00  0.00           N1+
ATOM   2133  HZ1 LYS   196     -50.425 -19.385   2.215  1.00  0.00           H  
ATOM   2134  HZ2 LYS   196     -50.368 -18.215   1.143  1.00  0.00           H  
ATOM   2135  HZ3 LYS   196     -51.483 -19.390   0.948  1.00  0.00           H  
ATOM   2136  C   LYS   196     -43.747 -20.492   0.756  1.00  0.00           C  
ATOM   2137  O   LYS   196     -43.086 -19.987  -0.160  1.00  0.00           O  
ATOM   2138  N   ARG   197     -43.278 -21.313   1.680  1.00  0.00           N  
ATOM   2139  H   ARG   197     -43.908 -21.585   2.416  1.00  0.00           H  
ATOM   2140  CA  ARG   197     -41.830 -21.629   1.874  1.00  0.00           C  
ATOM   2141  HA  ARG   197     -41.251 -21.415   0.978  1.00  0.00           H  
ATOM   2142  CB  ARG   197     -41.099 -20.787   2.988  1.00  0.00           C  
ATOM   2143  HB1 ARG   197     -40.019 -20.893   2.864  1.00  0.00           H  
ATOM   2144  HB2 ARG   197     -41.490 -21.151   3.941  1.00  0.00           H  
ATOM   2145  CG  ARG   197     -41.458 -19.324   2.811  1.00  0.00           C  
ATOM   2146  HG1 ARG   197     -42.455 -19.129   3.204  1.00  0.00           H  
ATOM   2147  HG2 ARG   197     -41.402 -19.171   1.729  1.00  0.00           H  
ATOM   2148  CD  ARG   197     -40.343 -18.537   3.470  1.00  0.00           C  
ATOM   2149  HD1 ARG   197     -40.511 -17.489   3.240  1.00  0.00           H  
ATOM   2150  HD2 ARG   197     -39.347 -18.820   3.108  1.00  0.00           H  
ATOM   2151  NE  ARG   197     -40.471 -18.697   4.904  1.00  0.00           N  
ATOM   2152  HE  ARG   197     -39.769 -19.226   5.390  1.00  0.00           H  
ATOM   2153  CZ  ARG   197     -41.436 -18.227   5.672  1.00  0.00           C  
ATOM   2154  NH1 ARG   197     -42.463 -17.515   5.385  1.00  0.00           N1+
ATOM   2155 HH11 ARG   197     -42.604 -17.172   4.445  1.00  0.00           H  
ATOM   2156 HH12 ARG   197     -43.205 -17.315   6.044  1.00  0.00           H  
ATOM   2157  NH2 ARG   197     -41.358 -18.619   6.869  1.00  0.00           N  
ATOM   2158 HH21 ARG   197     -40.606 -19.255   7.105  1.00  0.00           H  
ATOM   2159 HH22 ARG   197     -42.156 -18.604   7.475  1.00  0.00           H  
ATOM   2160  C   ARG   197     -41.524 -23.021   2.215  1.00  0.00           C  
ATOM   2161  O   ARG   197     -42.229 -23.569   3.077  1.00  0.00           O  
ATOM   2162  N   LYS   198     -40.373 -23.549   1.728  1.00  0.00           N  
ATOM   2163  H   LYS   198     -40.041 -22.972   0.966  1.00  0.00           H  
ATOM   2164  CA  LYS   198     -39.591 -24.632   2.193  1.00  0.00           C  
ATOM   2165  HA  LYS   198     -39.939 -24.844   3.212  1.00  0.00           H  
ATOM   2166  CB  LYS   198     -39.796 -25.901   1.308  1.00  0.00           C  
ATOM   2167  HB1 LYS   198     -39.199 -26.757   1.622  1.00  0.00           H  
ATOM   2168  HB2 LYS   198     -39.530 -25.600   0.306  1.00  0.00           H  
ATOM   2169  CG  LYS   198     -41.271 -26.378   1.307  1.00  0.00           C  
ATOM   2170  HG1 LYS   198     -42.002 -25.640   0.991  1.00  0.00           H  
ATOM   2171  HG2 LYS   198     -41.514 -26.676   2.333  1.00  0.00           H  
ATOM   2172  CD  LYS   198     -41.537 -27.691   0.517  1.00  0.00           C  
ATOM   2173  HD1 LYS   198     -40.900 -28.507   0.861  1.00  0.00           H  
ATOM   2174  HD2 LYS   198     -41.281 -27.446  -0.518  1.00  0.00           H  
ATOM   2175  CE  LYS   198     -43.023 -28.094   0.673  1.00  0.00           C  
ATOM   2176  HE1 LYS   198     -43.672 -27.239   0.479  1.00  0.00           H  
ATOM   2177  HE2 LYS   198     -43.152 -28.456   1.686  1.00  0.00           H  
ATOM   2178  NZ  LYS   198     -43.309 -29.099  -0.352  1.00  0.00           N1+
ATOM   2179  HZ1 LYS   198     -44.292 -29.340  -0.338  1.00  0.00           H  
ATOM   2180  HZ2 LYS   198     -43.184 -28.678  -1.271  1.00  0.00           H  
ATOM   2181  HZ3 LYS   198     -42.846 -29.985  -0.273  1.00  0.00           H  
ATOM   2182  C   LYS   198     -38.132 -24.376   2.398  1.00  0.00           C  
ATOM   2183  O   LYS   198     -37.577 -23.390   1.896  1.00  0.00           O  
ATOM   2184  N   ILE   199     -37.329 -25.217   3.101  1.00  0.00           N  
ATOM   2185  H   ILE   199     -37.786 -26.034   3.487  1.00  0.00           H  
ATOM   2186  CA  ILE   199     -35.857 -25.184   3.275  1.00  0.00           C  
ATOM   2187  HA  ILE   199     -35.394 -24.504   2.566  1.00  0.00           H  
ATOM   2188  CB  ILE   199     -35.473 -24.789   4.682  1.00  0.00           C  
ATOM   2189  HB  ILE   199     -34.403 -24.977   4.767  1.00  0.00           H  
ATOM   2190  CG2 ILE   199     -35.874 -23.299   4.830  1.00  0.00           C  
ATOM   2191 HG21 ILE   199     -35.548 -22.937   5.801  1.00  0.00           H  
ATOM   2192 HG22 ILE   199     -35.337 -22.641   4.144  1.00  0.00           H  
ATOM   2193 HG23 ILE   199     -36.951 -23.140   4.766  1.00  0.00           H  
ATOM   2194  CG1 ILE   199     -36.195 -25.596   5.780  1.00  0.00           C  
ATOM   2195 HG11 ILE   199     -36.306 -26.636   5.447  1.00  0.00           H  
ATOM   2196 HG12 ILE   199     -37.195 -25.214   5.962  1.00  0.00           H  
ATOM   2197  CD  ILE   199     -35.374 -25.502   7.071  1.00  0.00           C  
ATOM   2198  HD1 ILE   199     -35.486 -24.574   7.623  1.00  0.00           H  
ATOM   2199  HD2 ILE   199     -35.730 -26.325   7.694  1.00  0.00           H  
ATOM   2200  HD3 ILE   199     -34.328 -25.777   6.909  1.00  0.00           H  
ATOM   2201  C   ILE   199     -35.097 -26.455   2.968  1.00  0.00           C  
ATOM   2202  O   ILE   199     -35.662 -27.539   3.018  1.00  0.00           O  
ATOM   2203  N   PHE   200     -33.823 -26.311   2.642  1.00  0.00           N  
ATOM   2204  H   PHE   200     -33.580 -25.341   2.524  1.00  0.00           H  
ATOM   2205  CA  PHE   200     -32.876 -27.338   2.288  1.00  0.00           C  
ATOM   2206  HA  PHE   200     -33.230 -28.338   2.542  1.00  0.00           H  
ATOM   2207  CB  PHE   200     -32.643 -27.334   0.775  1.00  0.00           C  
ATOM   2208  HB1 PHE   200     -31.788 -28.001   0.603  1.00  0.00           H  
ATOM   2209  HB2 PHE   200     -32.196 -26.378   0.502  1.00  0.00           H  
ATOM   2210  CG  PHE   200     -33.947 -27.642   0.001  1.00  0.00           C  
ATOM   2211  CD1 PHE   200     -34.908 -26.687  -0.336  1.00  0.00           C  
ATOM   2212  HD1 PHE   200     -34.736 -25.652  -0.071  1.00  0.00           H  
ATOM   2213  CE1 PHE   200     -36.013 -27.050  -1.175  1.00  0.00           C  
ATOM   2214  HE1 PHE   200     -36.699 -26.281  -1.474  1.00  0.00           H  
ATOM   2215  CZ  PHE   200     -36.057 -28.358  -1.638  1.00  0.00           C  
ATOM   2216  HZ  PHE   200     -36.843 -28.622  -2.332  1.00  0.00           H  
ATOM   2217  CE2 PHE   200     -35.139 -29.369  -1.228  1.00  0.00           C  
ATOM   2218  HE2 PHE   200     -35.229 -30.369  -1.621  1.00  0.00           H  
ATOM   2219  CD2 PHE   200     -34.043 -28.988  -0.430  1.00  0.00           C  
ATOM   2220  HD2 PHE   200     -33.236 -29.694  -0.293  1.00  0.00           H  
ATOM   2221  C   PHE   200     -31.532 -26.976   2.953  1.00  0.00           C  
ATOM   2222  O   PHE   200     -31.008 -25.845   2.775  1.00  0.00           O  
ATOM   2223  N   VAL   201     -30.964 -27.800   3.846  1.00  0.00           N  
ATOM   2224  H   VAL   201     -31.379 -28.719   3.932  1.00  0.00           H  
ATOM   2225  CA  VAL   201     -29.746 -27.406   4.628  1.00  0.00           C  
ATOM   2226  HA  VAL   201     -29.510 -26.356   4.449  1.00  0.00           H  
ATOM   2227  CB  VAL   201     -29.830 -27.550   6.155  1.00  0.00           C  
ATOM   2228  HB  VAL   201     -30.230 -28.522   6.430  1.00  0.00           H  
ATOM   2229  CG1 VAL   201     -28.466 -27.284   6.866  1.00  0.00           C  
ATOM   2230 HG11 VAL   201     -28.600 -27.237   7.947  1.00  0.00           H  
ATOM   2231 HG12 VAL   201     -27.765 -28.097   6.653  1.00  0.00           H  
ATOM   2232 HG13 VAL   201     -28.083 -26.347   6.461  1.00  0.00           H  
ATOM   2233  CG2 VAL   201     -30.815 -26.491   6.721  1.00  0.00           C  
ATOM   2234 HG21 VAL   201     -30.794 -26.407   7.802  1.00  0.00           H  
ATOM   2235 HG22 VAL   201     -30.561 -25.499   6.357  1.00  0.00           H  
ATOM   2236 HG23 VAL   201     -31.843 -26.660   6.410  1.00  0.00           H  
ATOM   2237  C   VAL   201     -28.600 -28.243   4.113  1.00  0.00           C  
ATOM   2238  O   VAL   201     -28.716 -29.459   3.885  1.00  0.00           O  
ATOM   2239  N   ALA   202     -27.465 -27.573   3.918  1.00  0.00           N  
ATOM   2240  H   ALA   202     -27.381 -26.664   4.350  1.00  0.00           H  
ATOM   2241  CA  ALA   202     -26.167 -28.131   3.500  1.00  0.00           C  
ATOM   2242  HA  ALA   202     -26.207 -29.215   3.593  1.00  0.00           H  
ATOM   2243  CB  ALA   202     -26.051 -27.845   2.065  1.00  0.00           C  
ATOM   2244  HB1 ALA   202     -26.769 -28.292   1.372  1.00  0.00           H  
ATOM   2245  HB2 ALA   202     -25.963 -26.765   1.952  1.00  0.00           H  
ATOM   2246  HB3 ALA   202     -25.126 -28.325   1.733  1.00  0.00           H  
ATOM   2247  C   ALA   202     -24.990 -27.488   4.347  1.00  0.00           C  
ATOM   2248  O   ALA   202     -25.107 -26.341   4.860  1.00  0.00           O  
ATOM   2249  N   THR   203     -23.923 -28.280   4.603  1.00  0.00           N  
ATOM   2250  H   THR   203     -23.811 -29.198   4.192  1.00  0.00           H  
ATOM   2251  CA  THR   203     -22.865 -27.963   5.488  1.00  0.00           C  
ATOM   2252  HA  THR   203     -23.073 -26.954   5.857  1.00  0.00           H  
ATOM   2253  CB  THR   203     -22.686 -29.042   6.596  1.00  0.00           C  
ATOM   2254  HB  THR   203     -21.960 -28.823   7.386  1.00  0.00           H  
ATOM   2255  CG2 THR   203     -24.023 -29.189   7.371  1.00  0.00           C  
ATOM   2256 HG21 THR   203     -23.987 -29.753   8.298  1.00  0.00           H  
ATOM   2257 HG22 THR   203     -24.318 -28.190   7.715  1.00  0.00           H  
ATOM   2258 HG23 THR   203     -24.827 -29.612   6.769  1.00  0.00           H  
ATOM   2259  OG1 THR   203     -22.262 -30.239   6.029  1.00  0.00           O  
ATOM   2260  HG1 THR   203     -21.305 -30.336   6.070  1.00  0.00           H  
ATOM   2261  C   THR   203     -21.597 -27.915   4.705  1.00  0.00           C  
ATOM   2262  O   THR   203     -21.506 -28.580   3.674  1.00  0.00           O  
ATOM   2263  N   GLU   204     -20.602 -27.158   5.160  1.00  0.00           N  
ATOM   2264  H   GLU   204     -20.741 -26.681   6.040  1.00  0.00           H  
ATOM   2265  CA  GLU   204     -19.250 -27.050   4.433  1.00  0.00           C  
ATOM   2266  HA  GLU   204     -19.514 -26.878   3.389  1.00  0.00           H  
ATOM   2267  CB  GLU   204     -18.502 -25.773   5.035  1.00  0.00           C  
ATOM   2268  HB1 GLU   204     -18.191 -26.022   6.043  1.00  0.00           H  
ATOM   2269  HB2 GLU   204     -19.111 -24.871   5.163  1.00  0.00           H  
ATOM   2270  CG  GLU   204     -17.373 -25.282   4.146  1.00  0.00           C  
ATOM   2271  HG1 GLU   204     -17.776 -24.758   3.281  1.00  0.00           H  
ATOM   2272  HG2 GLU   204     -16.884 -26.154   3.702  1.00  0.00           H  
ATOM   2273  CD  GLU   204     -16.329 -24.460   4.960  1.00  0.00           C  
ATOM   2274  OE1 GLU   204     -16.762 -23.603   5.730  1.00  0.00           O  
ATOM   2275  OE2 GLU   204     -15.120 -24.745   4.897  1.00  0.00           O1-
ATOM   2276  C   GLU   204     -18.406 -28.349   4.212  1.00  0.00           C  
ATOM   2277  O   GLU   204     -18.347 -29.153   5.121  1.00  0.00           O  
ATOM   2278  N   VAL   205     -17.760 -28.524   3.061  1.00  0.00           N  
ATOM   2279  H   VAL   205     -18.010 -27.797   2.410  1.00  0.00           H  
ATOM   2280  CA  VAL   205     -16.899 -29.649   2.700  1.00  0.00           C  
ATOM   2281  HA  VAL   205     -16.504 -30.058   3.633  1.00  0.00           H  
ATOM   2282  CB  VAL   205     -17.642 -30.774   2.005  1.00  0.00           C  
ATOM   2283  HB  VAL   205     -16.865 -31.536   2.031  1.00  0.00           H  
ATOM   2284  CG1 VAL   205     -18.739 -31.328   2.822  1.00  0.00           C  
ATOM   2285 HG11 VAL   205     -19.164 -32.233   2.383  1.00  0.00           H  
ATOM   2286 HG12 VAL   205     -18.400 -31.557   3.839  1.00  0.00           H  
ATOM   2287 HG13 VAL   205     -19.519 -30.581   2.845  1.00  0.00           H  
ATOM   2288  CG2 VAL   205     -18.099 -30.462   0.576  1.00  0.00           C  
ATOM   2289 HG21 VAL   205     -17.175 -30.304   0.018  1.00  0.00           H  
ATOM   2290 HG22 VAL   205     -18.568 -31.337   0.115  1.00  0.00           H  
ATOM   2291 HG23 VAL   205     -18.741 -29.596   0.667  1.00  0.00           H  
ATOM   2292  C   VAL   205     -15.650 -29.295   1.964  1.00  0.00           C  
ATOM   2293  O   VAL   205     -15.552 -28.406   1.165  1.00  0.00           O  
ATOM   2294  N   LYS   206     -14.546 -29.977   2.220  1.00  0.00           N  
ATOM   2295  H   LYS   206     -14.627 -30.718   2.907  1.00  0.00           H  
ATOM   2296  CA  LYS   206     -13.228 -29.809   1.621  1.00  0.00           C  
ATOM   2297  HA  LYS   206     -13.233 -28.862   1.082  1.00  0.00           H  
ATOM   2298  CB  LYS   206     -12.100 -29.776   2.610  1.00  0.00           C  
ATOM   2299  HB1 LYS   206     -11.248 -29.911   1.945  1.00  0.00           H  
ATOM   2300  HB2 LYS   206     -12.177 -30.696   3.198  1.00  0.00           H  
ATOM   2301  CG  LYS   206     -12.042 -28.439   3.435  1.00  0.00           C  
ATOM   2302  HG1 LYS   206     -12.939 -28.284   4.044  1.00  0.00           H  
ATOM   2303  HG2 LYS   206     -12.010 -27.658   2.670  1.00  0.00           H  
ATOM   2304  CD  LYS   206     -10.793 -28.476   4.263  1.00  0.00           C  
ATOM   2305  HD1 LYS   206      -9.879 -28.422   3.672  1.00  0.00           H  
ATOM   2306  HD2 LYS   206     -10.762 -29.369   4.891  1.00  0.00           H  
ATOM   2307  CE  LYS   206     -10.820 -27.260   5.158  1.00  0.00           C  
ATOM   2308  HE1 LYS   206     -11.788 -27.326   5.661  1.00  0.00           H  
ATOM   2309  HE2 LYS   206     -10.737 -26.336   4.578  1.00  0.00           H  
ATOM   2310  NZ  LYS   206      -9.703 -27.221   6.125  1.00  0.00           N1+
ATOM   2311  HZ1 LYS   206      -9.936 -26.948   7.070  1.00  0.00           H  
ATOM   2312  HZ2 LYS   206      -9.306 -28.154   6.129  1.00  0.00           H  
ATOM   2313  HZ3 LYS   206      -8.932 -26.648   5.806  1.00  0.00           H  
ATOM   2314  C   LYS   206     -12.897 -30.795   0.508  1.00  0.00           C  
ATOM   2315  OC1 LYS   206     -12.909 -32.054   0.722  1.00  0.00           O  
ATOM   2316  OC2 LYS   206     -12.484 -30.292  -0.545  1.00  0.00           O  
TER   
END
