# Supplementary material for: Ensemble Docking as a Tool for the Rational Design of Peptidomimetic Staphylococcus aureus Sortase A Inhibitors
Source: Int J Mol Sci. 2024 Oct 20;25(20):11279. doi: 10.3390/ijms252011279 (PMC11508331; doi:10.3390/ijms252011279)
Supplement: Supplementary file 1 [file ijms-25-11279-s001.zip › supporting_info/all_protein_targets/cluster_06_aligned.pdb]

ATOM      1  N   LYS    62     -12.423  -9.391   4.003  1.00  0.00           N  
ATOM      2  H1  LYS    62     -11.889  -9.143   4.806  1.00  0.00           H  
ATOM      3  H2  LYS    62     -12.498 -10.390   3.873  1.00  0.00           H  
ATOM      4  H3  LYS    62     -11.907  -9.125   3.162  1.00  0.00           H  
ATOM      5  CA  LYS    62     -13.778  -8.743   3.942  1.00  0.00           C  
ATOM      6  HA  LYS    62     -14.404  -9.290   4.641  1.00  0.00           H  
ATOM      7  CB  LYS    62     -13.796  -7.251   4.346  1.00  0.00           C  
ATOM      8  HB1 LYS    62     -14.595  -6.707   3.840  1.00  0.00           H  
ATOM      9  HB2 LYS    62     -12.797  -6.862   4.153  1.00  0.00           H  
ATOM     10  CG  LYS    62     -14.064  -7.054   5.859  1.00  0.00           C  
ATOM     11  HG1 LYS    62     -13.392  -7.654   6.499  1.00  0.00           H  
ATOM     12  HG2 LYS    62     -15.016  -7.567   6.000  1.00  0.00           H  
ATOM     13  CD  LYS    62     -14.224  -5.595   6.354  1.00  0.00           C  
ATOM     14  HD1 LYS    62     -13.231  -5.149   6.270  1.00  0.00           H  
ATOM     15  HD2 LYS    62     -14.308  -5.502   7.436  1.00  0.00           H  
ATOM     16  CE  LYS    62     -15.324  -4.799   5.698  1.00  0.00           C  
ATOM     17  HE1 LYS    62     -16.318  -5.036   6.055  1.00  0.00           H  
ATOM     18  HE2 LYS    62     -15.383  -5.085   4.643  1.00  0.00           H  
ATOM     19  NZ  LYS    62     -15.001  -3.357   5.817  1.00  0.00           N1+
ATOM     20  HZ1 LYS    62     -14.092  -3.228   5.387  1.00  0.00           H  
ATOM     21  HZ2 LYS    62     -15.685  -2.757   5.381  1.00  0.00           H  
ATOM     22  HZ3 LYS    62     -14.938  -3.035   6.784  1.00  0.00           H  
ATOM     23  C   LYS    62     -14.311  -8.868   2.544  1.00  0.00           C  
ATOM     24  O   LYS    62     -13.647  -8.291   1.663  1.00  0.00           O  
ATOM     25  N   PRO    63     -15.438  -9.537   2.327  1.00  0.00           N  
ATOM     26  CD  PRO    63     -16.373 -10.125   3.355  1.00  0.00           C  
ATOM     27  HD1 PRO    63     -16.792  -9.370   4.028  1.00  0.00           H  
ATOM     28  HD2 PRO    63     -15.839 -10.918   3.895  1.00  0.00           H  
ATOM     29  CG  PRO    63     -17.562 -10.715   2.558  1.00  0.00           C  
ATOM     30  HG1 PRO    63     -18.190  -9.876   2.233  1.00  0.00           H  
ATOM     31  HG2 PRO    63     -18.029 -11.531   3.098  1.00  0.00           H  
ATOM     32  CB  PRO    63     -16.777 -11.263   1.351  1.00  0.00           C  
ATOM     33  HB1 PRO    63     -17.381 -11.386   0.448  1.00  0.00           H  
ATOM     34  HB2 PRO    63     -16.139 -12.127   1.551  1.00  0.00           H  
ATOM     35  CA  PRO    63     -15.809 -10.086   0.984  1.00  0.00           C  
ATOM     36  HA  PRO    63     -14.857 -10.413   0.577  1.00  0.00           H  
ATOM     37  C   PRO    63     -16.499  -9.031   0.094  1.00  0.00           C  
ATOM     38  O   PRO    63     -17.093  -8.072   0.543  1.00  0.00           O  
ATOM     39  N   GLN    64     -16.355  -9.308  -1.219  1.00  0.00           N  
ATOM     40  H   GLN    64     -15.795 -10.129  -1.414  1.00  0.00           H  
ATOM     41  CA  GLN    64     -16.639  -8.428  -2.358  1.00  0.00           C  
ATOM     42  HA  GLN    64     -16.228  -7.448  -2.143  1.00  0.00           H  
ATOM     43  CB  GLN    64     -15.986  -9.046  -3.582  1.00  0.00           C  
ATOM     44  HB1 GLN    64     -16.058  -8.399  -4.459  1.00  0.00           H  
ATOM     45  HB2 GLN    64     -16.383 -10.012  -3.902  1.00  0.00           H  
ATOM     46  CG  GLN    64     -14.439  -8.978  -3.397  1.00  0.00           C  
ATOM     47  HG1 GLN    64     -14.184  -9.690  -2.610  1.00  0.00           H  
ATOM     48  HG2 GLN    64     -14.208  -7.938  -3.187  1.00  0.00           H  
ATOM     49  CD  GLN    64     -13.646  -9.557  -4.623  1.00  0.00           C  
ATOM     50  OE1 GLN    64     -14.090  -9.804  -5.734  1.00  0.00           O  
ATOM     51  NE2 GLN    64     -12.358  -9.829  -4.451  1.00  0.00           N  
ATOM     52 HE21 GLN    64     -11.857  -9.643  -3.592  1.00  0.00           H  
ATOM     53 HE22 GLN    64     -11.836  -9.828  -5.317  1.00  0.00           H  
ATOM     54  C   GLN    64     -18.159  -8.279  -2.611  1.00  0.00           C  
ATOM     55  O   GLN    64     -18.539  -8.208  -3.762  1.00  0.00           O  
ATOM     56  N   ILE    65     -18.974  -8.376  -1.625  1.00  0.00           N  
ATOM     57  H   ILE    65     -18.530  -8.561  -0.730  1.00  0.00           H  
ATOM     58  CA  ILE    65     -20.490  -8.284  -1.746  1.00  0.00           C  
ATOM     59  HA  ILE    65     -20.915  -8.877  -2.558  1.00  0.00           H  
ATOM     60  CB  ILE    65     -21.149  -8.709  -0.457  1.00  0.00           C  
ATOM     61  HB  ILE    65     -20.703  -8.218   0.409  1.00  0.00           H  
ATOM     62  CG2 ILE    65     -22.658  -8.631  -0.509  1.00  0.00           C  
ATOM     63 HG21 ILE    65     -23.029  -9.485  -1.093  1.00  0.00           H  
ATOM     64 HG22 ILE    65     -23.054  -8.721   0.495  1.00  0.00           H  
ATOM     65 HG23 ILE    65     -22.931  -7.704  -1.024  1.00  0.00           H  
ATOM     66  CG1 ILE    65     -20.825 -10.274  -0.297  1.00  0.00           C  
ATOM     67 HG11 ILE    65     -19.758 -10.324  -0.057  1.00  0.00           H  
ATOM     68 HG12 ILE    65     -21.136 -10.756  -1.224  1.00  0.00           H  
ATOM     69  CD  ILE    65     -21.625 -10.961   0.801  1.00  0.00           C  
ATOM     70  HD1 ILE    65     -22.656 -10.979   0.461  1.00  0.00           H  
ATOM     71  HD2 ILE    65     -21.301 -12.004   0.850  1.00  0.00           H  
ATOM     72  HD3 ILE    65     -21.499 -10.434   1.753  1.00  0.00           H  
ATOM     73  C   ILE    65     -20.846  -6.731  -1.965  1.00  0.00           C  
ATOM     74  O   ILE    65     -20.463  -6.020  -1.007  1.00  0.00           O  
ATOM     75  N   PRO    66     -21.492  -6.353  -3.091  1.00  0.00           N  
ATOM     76  CD  PRO    66     -21.706  -7.129  -4.286  1.00  0.00           C  
ATOM     77  HD1 PRO    66     -22.605  -7.751  -4.228  1.00  0.00           H  
ATOM     78  HD2 PRO    66     -20.929  -7.874  -4.471  1.00  0.00           H  
ATOM     79  CG  PRO    66     -21.938  -6.115  -5.370  1.00  0.00           C  
ATOM     80  HG1 PRO    66     -22.555  -6.495  -6.188  1.00  0.00           H  
ATOM     81  HG2 PRO    66     -21.080  -5.774  -5.945  1.00  0.00           H  
ATOM     82  CB  PRO    66     -22.590  -4.958  -4.729  1.00  0.00           C  
ATOM     83  HB1 PRO    66     -23.652  -5.214  -4.751  1.00  0.00           H  
ATOM     84  HB2 PRO    66     -22.440  -4.001  -5.231  1.00  0.00           H  
ATOM     85  CA  PRO    66     -21.849  -4.951  -3.358  1.00  0.00           C  
ATOM     86  HA  PRO    66     -20.913  -4.395  -3.410  1.00  0.00           H  
ATOM     87  C   PRO    66     -22.675  -4.263  -2.265  1.00  0.00           C  
ATOM     88  O   PRO    66     -23.719  -4.707  -1.852  1.00  0.00           O  
ATOM     89  N   LYS    67     -22.029  -3.198  -1.821  1.00  0.00           N  
ATOM     90  H   LYS    67     -21.130  -2.974  -2.223  1.00  0.00           H  
ATOM     91  CA  LYS    67     -22.802  -2.189  -1.082  1.00  0.00           C  
ATOM     92  HA  LYS    67     -23.261  -2.717  -0.248  1.00  0.00           H  
ATOM     93  CB  LYS    67     -21.893  -1.104  -0.505  1.00  0.00           C  
ATOM     94  HB1 LYS    67     -22.564  -0.406  -0.008  1.00  0.00           H  
ATOM     95  HB2 LYS    67     -21.282  -0.598  -1.254  1.00  0.00           H  
ATOM     96  CG  LYS    67     -21.021  -1.739   0.565  1.00  0.00           C  
ATOM     97  HG1 LYS    67     -20.383  -2.474   0.097  1.00  0.00           H  
ATOM     98  HG2 LYS    67     -21.664  -2.184   1.326  1.00  0.00           H  
ATOM     99  CD  LYS    67     -20.063  -0.672   1.210  1.00  0.00           C  
ATOM    100  HD1 LYS    67     -20.438   0.341   1.060  1.00  0.00           H  
ATOM    101  HD2 LYS    67     -19.073  -0.651   0.755  1.00  0.00           H  
ATOM    102  CE  LYS    67     -19.839  -0.992   2.674  1.00  0.00           C  
ATOM    103  HE1 LYS    67     -19.706  -2.061   2.858  1.00  0.00           H  
ATOM    104  HE2 LYS    67     -20.769  -0.758   3.201  1.00  0.00           H  
ATOM    105  NZ  LYS    67     -18.729  -0.276   3.385  1.00  0.00           N1+
ATOM    106  HZ1 LYS    67     -18.723  -0.474   4.382  1.00  0.00           H  
ATOM    107  HZ2 LYS    67     -17.816  -0.416   2.961  1.00  0.00           H  
ATOM    108  HZ3 LYS    67     -19.042   0.678   3.279  1.00  0.00           H  
ATOM    109  C   LYS    67     -23.981  -1.553  -1.888  1.00  0.00           C  
ATOM    110  O   LYS    67     -25.132  -1.552  -1.378  1.00  0.00           O  
ATOM    111  N   ASP    68     -23.794  -1.290  -3.126  1.00  0.00           N  
ATOM    112  H   ASP    68     -22.860  -1.402  -3.506  1.00  0.00           H  
ATOM    113  CA  ASP    68     -24.904  -1.012  -4.092  1.00  0.00           C  
ATOM    114  HA  ASP    68     -25.559  -0.266  -3.650  1.00  0.00           H  
ATOM    115  CB  ASP    68     -24.428  -0.533  -5.461  1.00  0.00           C  
ATOM    116  HB1 ASP    68     -23.973  -1.398  -5.950  1.00  0.00           H  
ATOM    117  HB2 ASP    68     -23.744   0.307  -5.391  1.00  0.00           H  
ATOM    118  CG  ASP    68     -25.568   0.066  -6.317  1.00  0.00           C  
ATOM    119  OD1 ASP    68     -26.737  -0.308  -6.195  1.00  0.00           O  
ATOM    120  OD2 ASP    68     -25.242   0.980  -7.085  1.00  0.00           O1-
ATOM    121  C   ASP    68     -25.770  -2.287  -4.325  1.00  0.00           C  
ATOM    122  O   ASP    68     -25.488  -3.234  -5.058  1.00  0.00           O  
ATOM    123  N   LYS    69     -26.950  -2.244  -3.702  1.00  0.00           N  
ATOM    124  H   LYS    69     -27.093  -1.432  -3.133  1.00  0.00           H  
ATOM    125  CA  LYS    69     -27.899  -3.403  -3.716  1.00  0.00           C  
ATOM    126  HA  LYS    69     -27.293  -4.274  -3.469  1.00  0.00           H  
ATOM    127  CB  LYS    69     -29.087  -3.147  -2.710  1.00  0.00           C  
ATOM    128  HB1 LYS    69     -29.856  -3.905  -2.845  1.00  0.00           H  
ATOM    129  HB2 LYS    69     -29.569  -2.185  -2.847  1.00  0.00           H  
ATOM    130  CG  LYS    69     -28.557  -3.251  -1.221  1.00  0.00           C  
ATOM    131  HG1 LYS    69     -28.027  -2.322  -0.996  1.00  0.00           H  
ATOM    132  HG2 LYS    69     -27.915  -4.107  -1.010  1.00  0.00           H  
ATOM    133  CD  LYS    69     -29.713  -3.276  -0.251  1.00  0.00           C  
ATOM    134  HD1 LYS    69     -30.173  -4.264  -0.264  1.00  0.00           H  
ATOM    135  HD2 LYS    69     -30.401  -2.532  -0.649  1.00  0.00           H  
ATOM    136  CE  LYS    69     -29.255  -2.841   1.159  1.00  0.00           C  
ATOM    137  HE1 LYS    69     -30.147  -2.595   1.731  1.00  0.00           H  
ATOM    138  HE2 LYS    69     -28.732  -1.882   1.160  1.00  0.00           H  
ATOM    139  NZ  LYS    69     -28.342  -3.781   1.760  1.00  0.00           N1+
ATOM    140  HZ1 LYS    69     -28.572  -4.747   1.559  1.00  0.00           H  
ATOM    141  HZ2 LYS    69     -27.481  -3.726   1.239  1.00  0.00           H  
ATOM    142  HZ3 LYS    69     -28.269  -3.560   2.742  1.00  0.00           H  
ATOM    143  C   LYS    69     -28.345  -3.761  -5.152  1.00  0.00           C  
ATOM    144  O   LYS    69     -28.922  -4.857  -5.313  1.00  0.00           O  
ATOM    145  N   SER    70     -28.051  -2.924  -6.164  1.00  0.00           N  
ATOM    146  H   SER    70     -27.320  -2.259  -5.969  1.00  0.00           H  
ATOM    147  CA  SER    70     -28.383  -3.311  -7.528  1.00  0.00           C  
ATOM    148  HA  SER    70     -29.345  -3.811  -7.499  1.00  0.00           H  
ATOM    149  CB  SER    70     -28.679  -1.988  -8.255  1.00  0.00           C  
ATOM    150  HB1 SER    70     -29.346  -1.319  -7.712  1.00  0.00           H  
ATOM    151  HB2 SER    70     -29.254  -2.207  -9.147  1.00  0.00           H  
ATOM    152  OG  SER    70     -27.462  -1.298  -8.499  1.00  0.00           O  
ATOM    153  HG  SER    70     -27.157  -1.061  -7.621  1.00  0.00           H  
ATOM    154  C   SER    70     -27.379  -4.232  -8.290  1.00  0.00           C  
ATOM    155  O   SER    70     -27.690  -4.604  -9.421  1.00  0.00           O  
ATOM    156  N   LYS    71     -26.268  -4.584  -7.639  1.00  0.00           N  
ATOM    157  H   LYS    71     -26.247  -4.301  -6.672  1.00  0.00           H  
ATOM    158  CA  LYS    71     -25.075  -5.257  -8.224  1.00  0.00           C  
ATOM    159  HA  LYS    71     -25.206  -5.389  -9.296  1.00  0.00           H  
ATOM    160  CB  LYS    71     -23.800  -4.397  -8.152  1.00  0.00           C  
ATOM    161  HB1 LYS    71     -23.006  -5.056  -8.499  1.00  0.00           H  
ATOM    162  HB2 LYS    71     -23.580  -4.071  -7.137  1.00  0.00           H  
ATOM    163  CG  LYS    71     -23.680  -3.198  -9.073  1.00  0.00           C  
ATOM    164  HG1 LYS    71     -24.487  -2.470  -8.970  1.00  0.00           H  
ATOM    165  HG2 LYS    71     -23.764  -3.410 -10.134  1.00  0.00           H  
ATOM    166  CD  LYS    71     -22.393  -2.441  -8.798  1.00  0.00           C  
ATOM    167  HD1 LYS    71     -21.559  -3.044  -9.173  1.00  0.00           H  
ATOM    168  HD2 LYS    71     -22.217  -2.333  -7.732  1.00  0.00           H  
ATOM    169  CE  LYS    71     -22.496  -1.061  -9.482  1.00  0.00           C  
ATOM    170  HE1 LYS    71     -21.796  -0.426  -8.937  1.00  0.00           H  
ATOM    171  HE2 LYS    71     -23.439  -0.545  -9.315  1.00  0.00           H  
ATOM    172  NZ  LYS    71     -22.113  -1.268 -10.960  1.00  0.00           N1+
ATOM    173  HZ1 LYS    71     -22.261  -0.357 -11.372  1.00  0.00           H  
ATOM    174  HZ2 LYS    71     -21.185  -1.646 -11.089  1.00  0.00           H  
ATOM    175  HZ3 LYS    71     -22.779  -1.954 -11.283  1.00  0.00           H  
ATOM    176  C   LYS    71     -24.776  -6.693  -7.770  1.00  0.00           C  
ATOM    177  O   LYS    71     -25.137  -7.059  -6.655  1.00  0.00           O  
ATOM    178  N   VAL    72     -24.255  -7.505  -8.621  1.00  0.00           N  
ATOM    179  H   VAL    72     -23.931  -7.136  -9.506  1.00  0.00           H  
ATOM    180  CA  VAL    72     -24.061  -8.942  -8.397  1.00  0.00           C  
ATOM    181  HA  VAL    72     -25.071  -9.338  -8.267  1.00  0.00           H  
ATOM    182  CB  VAL    72     -23.642  -9.662  -9.762  1.00  0.00           C  
ATOM    183  HB  VAL    72     -22.786  -9.084 -10.095  1.00  0.00           H  
ATOM    184  CG1 VAL    72     -23.199 -11.153  -9.633  1.00  0.00           C  
ATOM    185 HG11 VAL    72     -22.855 -11.686 -10.529  1.00  0.00           H  
ATOM    186 HG12 VAL    72     -22.383 -11.195  -8.918  1.00  0.00           H  
ATOM    187 HG13 VAL    72     -24.045 -11.729  -9.269  1.00  0.00           H  
ATOM    188  CG2 VAL    72     -24.685  -9.666 -10.890  1.00  0.00           C  
ATOM    189 HG21 VAL    72     -24.380 -10.065 -11.858  1.00  0.00           H  
ATOM    190 HG22 VAL    72     -25.579 -10.231 -10.617  1.00  0.00           H  
ATOM    191 HG23 VAL    72     -24.866  -8.639 -11.231  1.00  0.00           H  
ATOM    192  C   VAL    72     -23.096  -9.340  -7.269  1.00  0.00           C  
ATOM    193  O   VAL    72     -21.975  -8.876  -7.208  1.00  0.00           O  
ATOM    194  N   ALA    73     -23.505 -10.240  -6.361  1.00  0.00           N  
ATOM    195  H   ALA    73     -24.371 -10.754  -6.432  1.00  0.00           H  
ATOM    196  CA  ALA    73     -22.644 -10.539  -5.171  1.00  0.00           C  
ATOM    197  HA  ALA    73     -21.846  -9.800  -5.101  1.00  0.00           H  
ATOM    198  CB  ALA    73     -23.487 -10.476  -3.894  1.00  0.00           C  
ATOM    199  HB1 ALA    73     -22.744 -10.233  -3.141  1.00  0.00           H  
ATOM    200  HB2 ALA    73     -24.180  -9.628  -3.840  1.00  0.00           H  
ATOM    201  HB3 ALA    73     -23.933 -11.445  -3.673  1.00  0.00           H  
ATOM    202  C   ALA    73     -21.838 -11.877  -5.260  1.00  0.00           C  
ATOM    203  O   ALA    73     -20.594 -11.896  -5.351  1.00  0.00           O  
ATOM    204  N   GLY    74     -22.640 -12.887  -5.420  1.00  0.00           N  
ATOM    205  H   GLY    74     -23.622 -12.727  -5.588  1.00  0.00           H  
ATOM    206  CA  GLY    74     -22.288 -14.282  -5.425  1.00  0.00           C  
ATOM    207  HA1 GLY    74     -22.667 -14.676  -4.480  1.00  0.00           H  
ATOM    208  HA2 GLY    74     -21.215 -14.470  -5.391  1.00  0.00           H  
ATOM    209  C   GLY    74     -22.860 -15.092  -6.552  1.00  0.00           C  
ATOM    210  O   GLY    74     -23.547 -14.516  -7.396  1.00  0.00           O  
ATOM    211  N   TYR    75     -22.491 -16.417  -6.565  1.00  0.00           N  
ATOM    212  H   TYR    75     -21.849 -16.827  -5.912  1.00  0.00           H  
ATOM    213  CA  TYR    75     -23.181 -17.325  -7.393  1.00  0.00           C  
ATOM    214  HA  TYR    75     -24.204 -16.995  -7.604  1.00  0.00           H  
ATOM    215  CB  TYR    75     -22.430 -17.695  -8.695  1.00  0.00           C  
ATOM    216  HB1 TYR    75     -22.360 -18.779  -8.733  1.00  0.00           H  
ATOM    217  HB2 TYR    75     -21.406 -17.322  -8.729  1.00  0.00           H  
ATOM    218  CG  TYR    75     -23.061 -17.137  -9.969  1.00  0.00           C  
ATOM    219  CD1 TYR    75     -22.867 -15.769 -10.346  1.00  0.00           C  
ATOM    220  HD1 TYR    75     -22.292 -15.053  -9.783  1.00  0.00           H  
ATOM    221  CE1 TYR    75     -23.496 -15.314 -11.520  1.00  0.00           C  
ATOM    222  HE1 TYR    75     -23.274 -14.278 -11.755  1.00  0.00           H  
ATOM    223  CZ  TYR    75     -24.302 -16.192 -12.365  1.00  0.00           C  
ATOM    224  OH  TYR    75     -24.912 -15.749 -13.505  1.00  0.00           O  
ATOM    225  HH  TYR    75     -25.750 -16.235 -13.544  1.00  0.00           H  
ATOM    226  CE2 TYR    75     -24.448 -17.530 -12.003  1.00  0.00           C  
ATOM    227  HE2 TYR    75     -25.025 -18.231 -12.583  1.00  0.00           H  
ATOM    228  CD2 TYR    75     -23.771 -18.031 -10.842  1.00  0.00           C  
ATOM    229  HD2 TYR    75     -23.772 -19.068 -10.522  1.00  0.00           H  
ATOM    230  C   TYR    75     -23.470 -18.631  -6.649  1.00  0.00           C  
ATOM    231  O   TYR    75     -22.769 -18.946  -5.679  1.00  0.00           O  
ATOM    232  N   ILE    76     -24.474 -19.384  -7.162  1.00  0.00           N  
ATOM    233  H   ILE    76     -25.033 -18.910  -7.849  1.00  0.00           H  
ATOM    234  CA  ILE    76     -25.020 -20.766  -6.725  1.00  0.00           C  
ATOM    235  HA  ILE    76     -24.281 -21.287  -6.113  1.00  0.00           H  
ATOM    236  CB  ILE    76     -26.334 -20.597  -6.017  1.00  0.00           C  
ATOM    237  HB  ILE    76     -26.794 -19.835  -6.634  1.00  0.00           H  
ATOM    238  CG2 ILE    76     -27.300 -21.809  -5.997  1.00  0.00           C  
ATOM    239 HG21 ILE    76     -27.836 -21.947  -6.943  1.00  0.00           H  
ATOM    240 HG22 ILE    76     -26.747 -22.699  -5.732  1.00  0.00           H  
ATOM    241 HG23 ILE    76     -27.964 -21.718  -5.148  1.00  0.00           H  
ATOM    242  CG1 ILE    76     -26.088 -20.165  -4.557  1.00  0.00           C  
ATOM    243 HG11 ILE    76     -25.343 -19.361  -4.573  1.00  0.00           H  
ATOM    244 HG12 ILE    76     -25.735 -21.023  -3.980  1.00  0.00           H  
ATOM    245  CD  ILE    76     -27.289 -19.612  -3.821  1.00  0.00           C  
ATOM    246  HD1 ILE    76     -27.021 -19.400  -2.793  1.00  0.00           H  
ATOM    247  HD2 ILE    76     -27.602 -18.656  -4.244  1.00  0.00           H  
ATOM    248  HD3 ILE    76     -28.157 -20.281  -3.793  1.00  0.00           H  
ATOM    249  C   ILE    76     -25.225 -21.662  -7.920  1.00  0.00           C  
ATOM    250  O   ILE    76     -25.827 -21.311  -8.915  1.00  0.00           O  
ATOM    251  N   GLU    77     -24.709 -22.898  -7.924  1.00  0.00           N  
ATOM    252  H   GLU    77     -24.368 -23.239  -7.044  1.00  0.00           H  
ATOM    253  CA  GLU    77     -24.784 -23.960  -8.970  1.00  0.00           C  
ATOM    254  HA  GLU    77     -25.549 -23.677  -9.700  1.00  0.00           H  
ATOM    255  CB  GLU    77     -23.516 -24.068  -9.811  1.00  0.00           C  
ATOM    256  HB1 GLU    77     -23.747 -24.771 -10.601  1.00  0.00           H  
ATOM    257  HB2 GLU    77     -22.617 -24.460  -9.321  1.00  0.00           H  
ATOM    258  CG  GLU    77     -23.101 -22.744 -10.411  1.00  0.00           C  
ATOM    259  HG1 GLU    77     -22.593 -22.148  -9.650  1.00  0.00           H  
ATOM    260  HG2 GLU    77     -23.971 -22.337 -10.925  1.00  0.00           H  
ATOM    261  CD  GLU    77     -22.111 -22.902 -11.547  1.00  0.00           C  
ATOM    262  OE1 GLU    77     -21.965 -23.980 -12.184  1.00  0.00           O  
ATOM    263  OE2 GLU    77     -21.415 -21.845 -11.880  1.00  0.00           O1-
ATOM    264  C   GLU    77     -25.204 -25.293  -8.308  1.00  0.00           C  
ATOM    265  O   GLU    77     -24.711 -25.623  -7.229  1.00  0.00           O  
ATOM    266  N   ILE    78     -26.180 -25.984  -8.928  1.00  0.00           N  
ATOM    267  H   ILE    78     -26.588 -25.606  -9.772  1.00  0.00           H  
ATOM    268  CA  ILE    78     -26.708 -27.243  -8.433  1.00  0.00           C  
ATOM    269  HA  ILE    78     -25.958 -27.772  -7.847  1.00  0.00           H  
ATOM    270  CB  ILE    78     -27.938 -27.073  -7.522  1.00  0.00           C  
ATOM    271  HB  ILE    78     -28.766 -26.854  -8.190  1.00  0.00           H  
ATOM    272  CG2 ILE    78     -28.273 -28.414  -6.787  1.00  0.00           C  
ATOM    273 HG21 ILE    78     -27.562 -28.407  -5.970  1.00  0.00           H  
ATOM    274 HG22 ILE    78     -29.346 -28.413  -6.551  1.00  0.00           H  
ATOM    275 HG23 ILE    78     -28.164 -29.258  -7.473  1.00  0.00           H  
ATOM    276  CG1 ILE    78     -28.013 -25.858  -6.464  1.00  0.00           C  
ATOM    277 HG11 ILE    78     -27.712 -24.962  -7.018  1.00  0.00           H  
ATOM    278 HG12 ILE    78     -27.260 -26.036  -5.695  1.00  0.00           H  
ATOM    279  CD  ILE    78     -29.335 -25.599  -5.826  1.00  0.00           C  
ATOM    280  HD1 ILE    78     -29.608 -26.333  -5.079  1.00  0.00           H  
ATOM    281  HD2 ILE    78     -29.366 -24.580  -5.433  1.00  0.00           H  
ATOM    282  HD3 ILE    78     -30.081 -25.653  -6.615  1.00  0.00           H  
ATOM    283  C   ILE    78     -27.026 -28.180  -9.611  1.00  0.00           C  
ATOM    284  O   ILE    78     -28.196 -28.216 -10.071  1.00  0.00           O  
ATOM    285  N   PRO    79     -25.998 -28.939 -10.125  1.00  0.00           N  
ATOM    286  CD  PRO    79     -24.651 -29.061  -9.579  1.00  0.00           C  
ATOM    287  HD1 PRO    79     -24.734 -29.385  -8.551  1.00  0.00           H  
ATOM    288  HD2 PRO    79     -24.057 -28.144  -9.595  1.00  0.00           H  
ATOM    289  CG  PRO    79     -24.037 -30.157 -10.439  1.00  0.00           C  
ATOM    290  HG1 PRO    79     -24.083 -31.085  -9.870  1.00  0.00           H  
ATOM    291  HG2 PRO    79     -22.976 -30.001 -10.644  1.00  0.00           H  
ATOM    292  CB  PRO    79     -24.697 -30.100 -11.782  1.00  0.00           C  
ATOM    293  HB1 PRO    79     -24.704 -31.132 -12.149  1.00  0.00           H  
ATOM    294  HB2 PRO    79     -24.220 -29.329 -12.389  1.00  0.00           H  
ATOM    295  CA  PRO    79     -26.068 -29.602 -11.443  1.00  0.00           C  
ATOM    296  HA  PRO    79     -26.286 -28.808 -12.152  1.00  0.00           H  
ATOM    297  C   PRO    79     -27.095 -30.743 -11.476  1.00  0.00           C  
ATOM    298  O   PRO    79     -27.775 -30.878 -12.470  1.00  0.00           O  
ATOM    299  N   ASP    80     -27.392 -31.464 -10.401  1.00  0.00           N  
ATOM    300  H   ASP    80     -26.858 -31.339  -9.554  1.00  0.00           H  
ATOM    301  CA  ASP    80     -28.459 -32.462 -10.377  1.00  0.00           C  
ATOM    302  HA  ASP    80     -28.295 -33.278 -11.080  1.00  0.00           H  
ATOM    303  CB  ASP    80     -28.538 -33.108  -8.976  1.00  0.00           C  
ATOM    304  HB1 ASP    80     -29.479 -33.637  -8.821  1.00  0.00           H  
ATOM    305  HB2 ASP    80     -28.558 -32.287  -8.264  1.00  0.00           H  
ATOM    306  CG  ASP    80     -27.423 -34.084  -8.602  1.00  0.00           C  
ATOM    307  OD1 ASP    80     -26.350 -34.161  -9.260  1.00  0.00           O  
ATOM    308  OD2 ASP    80     -27.611 -34.821  -7.579  1.00  0.00           O1-
ATOM    309  C   ASP    80     -29.885 -31.835 -10.607  1.00  0.00           C  
ATOM    310  O   ASP    80     -30.793 -32.401 -11.221  1.00  0.00           O  
ATOM    311  N   ALA    81     -30.129 -30.570 -10.248  1.00  0.00           N  
ATOM    312  H   ALA    81     -29.268 -30.139  -9.942  1.00  0.00           H  
ATOM    313  CA  ALA    81     -31.366 -29.792 -10.420  1.00  0.00           C  
ATOM    314  HA  ALA    81     -32.194 -30.497 -10.444  1.00  0.00           H  
ATOM    315  CB  ALA    81     -31.601 -28.866  -9.239  1.00  0.00           C  
ATOM    316  HB1 ALA    81     -31.570 -29.528  -8.376  1.00  0.00           H  
ATOM    317  HB2 ALA    81     -30.786 -28.150  -9.125  1.00  0.00           H  
ATOM    318  HB3 ALA    81     -32.566 -28.361  -9.271  1.00  0.00           H  
ATOM    319  C   ALA    81     -31.278 -28.879 -11.713  1.00  0.00           C  
ATOM    320  O   ALA    81     -32.202 -28.140 -12.067  1.00  0.00           O  
ATOM    321  N   ASP    82     -30.073 -28.824 -12.275  1.00  0.00           N  
ATOM    322  H   ASP    82     -29.383 -29.381 -11.788  1.00  0.00           H  
ATOM    323  CA  ASP    82     -29.585 -27.805 -13.277  1.00  0.00           C  
ATOM    324  HA  ASP    82     -28.509 -27.880 -13.162  1.00  0.00           H  
ATOM    325  CB  ASP    82     -29.891 -28.323 -14.680  1.00  0.00           C  
ATOM    326  HB1 ASP    82     -30.944 -28.072 -14.809  1.00  0.00           H  
ATOM    327  HB2 ASP    82     -29.585 -29.363 -14.797  1.00  0.00           H  
ATOM    328  CG  ASP    82     -28.967 -27.669 -15.701  1.00  0.00           C  
ATOM    329  OD1 ASP    82     -29.392 -27.592 -16.861  1.00  0.00           O  
ATOM    330  OD2 ASP    82     -27.799 -27.387 -15.358  1.00  0.00           O1-
ATOM    331  C   ASP    82     -29.863 -26.263 -13.094  1.00  0.00           C  
ATOM    332  O   ASP    82     -30.076 -25.524 -14.052  1.00  0.00           O  
ATOM    333  N   ILE    83     -29.907 -25.928 -11.822  1.00  0.00           N  
ATOM    334  H   ILE    83     -29.841 -26.692 -11.175  1.00  0.00           H  
ATOM    335  CA  ILE    83     -30.007 -24.547 -11.235  1.00  0.00           C  
ATOM    336  HA  ILE    83     -30.669 -23.933 -11.853  1.00  0.00           H  
ATOM    337  CB  ILE    83     -30.589 -24.556  -9.785  1.00  0.00           C  
ATOM    338  HB  ILE    83     -30.029 -25.265  -9.167  1.00  0.00           H  
ATOM    339  CG2 ILE    83     -30.471 -23.175  -9.123  1.00  0.00           C  
ATOM    340 HG21 ILE    83     -30.929 -23.197  -8.138  1.00  0.00           H  
ATOM    341 HG22 ILE    83     -29.444 -22.820  -9.056  1.00  0.00           H  
ATOM    342 HG23 ILE    83     -31.009 -22.408  -9.688  1.00  0.00           H  
ATOM    343  CG1 ILE    83     -32.056 -25.040  -9.693  1.00  0.00           C  
ATOM    344 HG11 ILE    83     -32.080 -25.997 -10.216  1.00  0.00           H  
ATOM    345 HG12 ILE    83     -32.651 -24.277 -10.192  1.00  0.00           H  
ATOM    346  CD  ILE    83     -32.602 -25.199  -8.310  1.00  0.00           C  
ATOM    347  HD1 ILE    83     -33.601 -25.610  -8.482  1.00  0.00           H  
ATOM    348  HD2 ILE    83     -31.966 -25.827  -7.689  1.00  0.00           H  
ATOM    349  HD3 ILE    83     -32.786 -24.274  -7.765  1.00  0.00           H  
ATOM    350  C   ILE    83     -28.697 -23.786 -11.451  1.00  0.00           C  
ATOM    351  O   ILE    83     -27.690 -24.308 -11.094  1.00  0.00           O  
ATOM    352  N   LYS    84     -28.705 -22.529 -12.030  1.00  0.00           N  
ATOM    353  H   LYS    84     -29.574 -22.153 -12.372  1.00  0.00           H  
ATOM    354  CA  LYS    84     -27.456 -21.775 -12.160  1.00  0.00           C  
ATOM    355  HA  LYS    84     -26.826 -21.952 -11.296  1.00  0.00           H  
ATOM    356  CB  LYS    84     -26.619 -22.232 -13.314  1.00  0.00           C  
ATOM    357  HB1 LYS    84     -27.235 -22.376 -14.198  1.00  0.00           H  
ATOM    358  HB2 LYS    84     -26.254 -23.210 -12.982  1.00  0.00           H  
ATOM    359  CG  LYS    84     -25.391 -21.319 -13.757  1.00  0.00           C  
ATOM    360  HG1 LYS    84     -24.987 -21.014 -12.792  1.00  0.00           H  
ATOM    361  HG2 LYS    84     -25.772 -20.456 -14.316  1.00  0.00           H  
ATOM    362  CD  LYS    84     -24.363 -22.047 -14.581  1.00  0.00           C  
ATOM    363  HD1 LYS    84     -24.391 -23.043 -14.139  1.00  0.00           H  
ATOM    364  HD2 LYS    84     -23.403 -21.551 -14.399  1.00  0.00           H  
ATOM    365  CE  LYS    84     -24.649 -22.279 -16.065  1.00  0.00           C  
ATOM    366  HE1 LYS    84     -25.636 -22.706 -16.223  1.00  0.00           H  
ATOM    367  HE2 LYS    84     -23.898 -22.989 -16.405  1.00  0.00           H  
ATOM    368  NZ  LYS    84     -24.481 -21.047 -16.894  1.00  0.00           N1+
ATOM    369  HZ1 LYS    84     -23.512 -20.804 -17.055  1.00  0.00           H  
ATOM    370  HZ2 LYS    84     -24.758 -21.072 -17.873  1.00  0.00           H  
ATOM    371  HZ3 LYS    84     -25.066 -20.289 -16.592  1.00  0.00           H  
ATOM    372  C   LYS    84     -27.746 -20.280 -12.112  1.00  0.00           C  
ATOM    373  O   LYS    84     -28.369 -19.684 -13.009  1.00  0.00           O  
ATOM    374  N   GLU    85     -27.317 -19.657 -10.998  1.00  0.00           N  
ATOM    375  H   GLU    85     -26.847 -20.250 -10.318  1.00  0.00           H  
ATOM    376  CA  GLU    85     -27.847 -18.369 -10.532  1.00  0.00           C  
ATOM    377  HA  GLU    85     -28.282 -17.919 -11.426  1.00  0.00           H  
ATOM    378  CB  GLU    85     -29.027 -18.551  -9.533  1.00  0.00           C  
ATOM    379  HB1 GLU    85     -29.340 -17.612  -9.070  1.00  0.00           H  
ATOM    380  HB2 GLU    85     -28.697 -19.140  -8.681  1.00  0.00           H  
ATOM    381  CG  GLU    85     -30.286 -19.166 -10.117  1.00  0.00           C  
ATOM    382  HG1 GLU    85     -30.910 -19.244  -9.236  1.00  0.00           H  
ATOM    383  HG2 GLU    85     -30.132 -20.159 -10.524  1.00  0.00           H  
ATOM    384  CD  GLU    85     -31.083 -18.279 -11.067  1.00  0.00           C  
ATOM    385  OE1 GLU    85     -31.993 -18.773 -11.716  1.00  0.00           O  
ATOM    386  OE2 GLU    85     -30.755 -17.076 -11.179  1.00  0.00           O1-
ATOM    387  C   GLU    85     -26.870 -17.451  -9.866  1.00  0.00           C  
ATOM    388  O   GLU    85     -26.097 -17.869  -8.992  1.00  0.00           O  
ATOM    389  N   PRO    86     -26.875 -16.123 -10.184  1.00  0.00           N  
ATOM    390  CD  PRO    86     -27.460 -15.476 -11.320  1.00  0.00           C  
ATOM    391  HD1 PRO    86     -28.491 -15.853 -11.380  1.00  0.00           H  
ATOM    392  HD2 PRO    86     -26.829 -15.852 -12.128  1.00  0.00           H  
ATOM    393  CG  PRO    86     -27.290 -13.971 -11.158  1.00  0.00           C  
ATOM    394  HG1 PRO    86     -28.176 -13.511 -10.722  1.00  0.00           H  
ATOM    395  HG2 PRO    86     -26.961 -13.451 -12.058  1.00  0.00           H  
ATOM    396  CB  PRO    86     -26.214 -13.823 -10.118  1.00  0.00           C  
ATOM    397  HB1 PRO    86     -26.347 -12.968  -9.455  1.00  0.00           H  
ATOM    398  HB2 PRO    86     -25.270 -13.688 -10.649  1.00  0.00           H  
ATOM    399  CA  PRO    86     -26.309 -15.098  -9.370  1.00  0.00           C  
ATOM    400  HA  PRO    86     -25.272 -15.360  -9.145  1.00  0.00           H  
ATOM    401  C   PRO    86     -27.051 -15.019  -8.060  1.00  0.00           C  
ATOM    402  O   PRO    86     -28.253 -15.105  -8.059  1.00  0.00           O  
ATOM    403  N   VAL    87     -26.380 -14.617  -6.985  1.00  0.00           N  
ATOM    404  H   VAL    87     -25.382 -14.613  -7.118  1.00  0.00           H  
ATOM    405  CA  VAL    87     -26.832 -14.335  -5.619  1.00  0.00           C  
ATOM    406  HA  VAL    87     -27.851 -14.698  -5.477  1.00  0.00           H  
ATOM    407  CB  VAL    87     -25.830 -14.901  -4.573  1.00  0.00           C  
ATOM    408  HB  VAL    87     -24.871 -14.387  -4.619  1.00  0.00           H  
ATOM    409  CG1 VAL    87     -26.447 -14.491  -3.261  1.00  0.00           C  
ATOM    410 HG11 VAL    87     -25.839 -15.002  -2.520  1.00  0.00           H  
ATOM    411 HG12 VAL    87     -26.403 -13.415  -3.093  1.00  0.00           H  
ATOM    412 HG13 VAL    87     -27.472 -14.855  -3.098  1.00  0.00           H  
ATOM    413  CG2 VAL    87     -25.644 -16.411  -4.768  1.00  0.00           C  
ATOM    414 HG21 VAL    87     -24.892 -16.671  -4.030  1.00  0.00           H  
ATOM    415 HG22 VAL    87     -26.606 -16.913  -4.666  1.00  0.00           H  
ATOM    416 HG23 VAL    87     -25.203 -16.676  -5.726  1.00  0.00           H  
ATOM    417  C   VAL    87     -26.788 -12.759  -5.684  1.00  0.00           C  
ATOM    418  O   VAL    87     -25.719 -12.258  -6.099  1.00  0.00           O  
ATOM    419  N   TYR    88     -27.740 -12.055  -5.118  1.00  0.00           N  
ATOM    420  H   TYR    88     -28.451 -12.607  -4.653  1.00  0.00           H  
ATOM    421  CA  TYR    88     -27.851 -10.608  -5.009  1.00  0.00           C  
ATOM    422  HA  TYR    88     -26.962 -10.170  -5.461  1.00  0.00           H  
ATOM    423  CB  TYR    88     -29.000 -10.159  -5.901  1.00  0.00           C  
ATOM    424  HB1 TYR    88     -29.523  -9.269  -5.549  1.00  0.00           H  
ATOM    425  HB2 TYR    88     -29.805 -10.877  -5.838  1.00  0.00           H  
ATOM    426  CG  TYR    88     -28.608  -9.796  -7.301  1.00  0.00           C  
ATOM    427  CD1 TYR    88     -28.542 -10.783  -8.310  1.00  0.00           C  
ATOM    428  HD1 TYR    88     -28.737 -11.826  -8.083  1.00  0.00           H  
ATOM    429  CE1 TYR    88     -28.441 -10.382  -9.630  1.00  0.00           C  
ATOM    430  HE1 TYR    88     -28.498 -11.110 -10.427  1.00  0.00           H  
ATOM    431  CZ  TYR    88     -28.450  -9.035 -10.048  1.00  0.00           C  
ATOM    432  OH  TYR    88     -28.345  -8.743 -11.366  1.00  0.00           O  
ATOM    433  HH  TYR    88     -28.286  -7.829 -11.635  1.00  0.00           H  
ATOM    434  CE2 TYR    88     -28.443  -8.064  -9.030  1.00  0.00           C  
ATOM    435  HE2 TYR    88     -28.359  -7.015  -9.270  1.00  0.00           H  
ATOM    436  CD2 TYR    88     -28.588  -8.455  -7.685  1.00  0.00           C  
ATOM    437  HD2 TYR    88     -28.628  -7.702  -6.912  1.00  0.00           H  
ATOM    438  C   TYR    88     -27.807 -10.033  -3.560  1.00  0.00           C  
ATOM    439  O   TYR    88     -28.054 -10.847  -2.658  1.00  0.00           O  
ATOM    440  N   PRO    89     -27.604  -8.757  -3.368  1.00  0.00           N  
ATOM    441  CD  PRO    89     -26.919  -7.834  -4.316  1.00  0.00           C  
ATOM    442  HD1 PRO    89     -27.557  -7.273  -4.984  1.00  0.00           H  
ATOM    443  HD2 PRO    89     -26.193  -8.434  -4.865  1.00  0.00           H  
ATOM    444  CG  PRO    89     -26.110  -6.855  -3.445  1.00  0.00           C  
ATOM    445  HG1 PRO    89     -25.915  -5.926  -3.987  1.00  0.00           H  
ATOM    446  HG2 PRO    89     -25.079  -7.197  -3.303  1.00  0.00           H  
ATOM    447  CB  PRO    89     -26.933  -6.719  -2.132  1.00  0.00           C  
ATOM    448  HB1 PRO    89     -27.762  -6.059  -2.391  1.00  0.00           H  
ATOM    449  HB2 PRO    89     -26.428  -6.369  -1.233  1.00  0.00           H  
ATOM    450  CA  PRO    89     -27.413  -8.197  -1.990  1.00  0.00           C  
ATOM    451  HA  PRO    89     -26.626  -8.785  -1.514  1.00  0.00           H  
ATOM    452  C   PRO    89     -28.654  -8.308  -1.042  1.00  0.00           C  
ATOM    453  O   PRO    89     -29.725  -8.252  -1.545  1.00  0.00           O  
ATOM    454  N   GLY    90     -28.450  -8.382   0.277  1.00  0.00           N  
ATOM    455  H   GLY    90     -27.497  -8.346   0.598  1.00  0.00           H  
ATOM    456  CA  GLY    90     -29.657  -8.559   1.115  1.00  0.00           C  
ATOM    457  HA1 GLY    90     -29.367  -9.178   1.968  1.00  0.00           H  
ATOM    458  HA2 GLY    90     -30.542  -9.003   0.674  1.00  0.00           H  
ATOM    459  C   GLY    90     -30.062  -7.283   1.716  1.00  0.00           C  
ATOM    460  O   GLY    90     -29.514  -6.264   1.326  1.00  0.00           O  
ATOM    461  N   PRO    91     -30.969  -7.238   2.730  1.00  0.00           N  
ATOM    462  CD  PRO    91     -31.307  -5.977   3.354  1.00  0.00           C  
ATOM    463  HD1 PRO    91     -31.488  -5.201   2.610  1.00  0.00           H  
ATOM    464  HD2 PRO    91     -30.554  -5.589   4.046  1.00  0.00           H  
ATOM    465  CG  PRO    91     -32.615  -6.329   4.161  1.00  0.00           C  
ATOM    466  HG1 PRO    91     -33.517  -6.155   3.574  1.00  0.00           H  
ATOM    467  HG2 PRO    91     -32.687  -5.823   5.122  1.00  0.00           H  
ATOM    468  CB  PRO    91     -32.527  -7.812   4.357  1.00  0.00           C  
ATOM    469  HB1 PRO    91     -33.523  -8.222   4.544  1.00  0.00           H  
ATOM    470  HB2 PRO    91     -31.745  -8.055   5.070  1.00  0.00           H  
ATOM    471  CA  PRO    91     -31.897  -8.359   3.070  1.00  0.00           C  
ATOM    472  HA  PRO    91     -31.420  -9.271   3.423  1.00  0.00           H  
ATOM    473  C   PRO    91     -32.942  -8.627   1.992  1.00  0.00           C  
ATOM    474  O   PRO    91     -33.367  -7.716   1.245  1.00  0.00           O  
ATOM    475  N   ALA    92     -33.278  -9.870   1.799  1.00  0.00           N  
ATOM    476  H   ALA    92     -32.816 -10.588   2.353  1.00  0.00           H  
ATOM    477  CA  ALA    92     -34.108 -10.352   0.626  1.00  0.00           C  
ATOM    478  HA  ALA    92     -33.762  -9.733  -0.200  1.00  0.00           H  
ATOM    479  CB  ALA    92     -33.691 -11.819   0.301  1.00  0.00           C  
ATOM    480  HB1 ALA    92     -34.227 -12.207  -0.559  1.00  0.00           H  
ATOM    481  HB2 ALA    92     -32.610 -11.761   0.141  1.00  0.00           H  
ATOM    482  HB3 ALA    92     -33.801 -12.441   1.196  1.00  0.00           H  
ATOM    483  C   ALA    92     -35.668 -10.093   0.673  1.00  0.00           C  
ATOM    484  O   ALA    92     -36.460 -11.012   0.641  1.00  0.00           O  
ATOM    485  N   THR    93     -35.993  -8.814   0.622  1.00  0.00           N  
ATOM    486  H   THR    93     -35.223  -8.173   0.758  1.00  0.00           H  
ATOM    487  CA  THR    93     -37.354  -8.291   0.308  1.00  0.00           C  
ATOM    488  HA  THR    93     -38.005  -8.856   0.977  1.00  0.00           H  
ATOM    489  CB  THR    93     -37.430  -6.776   0.573  1.00  0.00           C  
ATOM    490  HB  THR    93     -38.400  -6.323   0.360  1.00  0.00           H  
ATOM    491  CG2 THR    93     -37.135  -6.497   2.015  1.00  0.00           C  
ATOM    492 HG21 THR    93     -37.242  -5.431   2.226  1.00  0.00           H  
ATOM    493 HG22 THR    93     -37.777  -7.045   2.696  1.00  0.00           H  
ATOM    494 HG23 THR    93     -36.105  -6.686   2.323  1.00  0.00           H  
ATOM    495  OG1 THR    93     -36.433  -6.052  -0.308  1.00  0.00           O  
ATOM    496  HG1 THR    93     -36.803  -5.213  -0.567  1.00  0.00           H  
ATOM    497  C   THR    93     -37.816  -8.617  -1.105  1.00  0.00           C  
ATOM    498  O   THR    93     -36.969  -8.899  -1.931  1.00  0.00           O  
ATOM    499  N   PRO    94     -39.081  -8.353  -1.582  1.00  0.00           N  
ATOM    500  CD  PRO    94     -40.292  -8.254  -0.790  1.00  0.00           C  
ATOM    501  HD1 PRO    94     -40.296  -7.250  -0.364  1.00  0.00           H  
ATOM    502  HD2 PRO    94     -40.115  -8.901   0.074  1.00  0.00           H  
ATOM    503  CG  PRO    94     -41.506  -8.596  -1.612  1.00  0.00           C  
ATOM    504  HG1 PRO    94     -42.267  -7.882  -1.279  1.00  0.00           H  
ATOM    505  HG2 PRO    94     -41.796  -9.638  -1.522  1.00  0.00           H  
ATOM    506  CB  PRO    94     -40.989  -8.309  -3.062  1.00  0.00           C  
ATOM    507  HB1 PRO    94     -41.181  -7.257  -3.288  1.00  0.00           H  
ATOM    508  HB2 PRO    94     -41.503  -8.894  -3.818  1.00  0.00           H  
ATOM    509  CA  PRO    94     -39.508  -8.689  -2.942  1.00  0.00           C  
ATOM    510  HA  PRO    94     -39.350  -9.746  -3.174  1.00  0.00           H  
ATOM    511  C   PRO    94     -38.680  -7.886  -4.017  1.00  0.00           C  
ATOM    512  O   PRO    94     -38.353  -8.423  -5.037  1.00  0.00           O  
ATOM    513  N   GLU    95     -38.175  -6.680  -3.630  1.00  0.00           N  
ATOM    514  H   GLU    95     -38.466  -6.289  -2.751  1.00  0.00           H  
ATOM    515  CA  GLU    95     -37.322  -5.765  -4.482  1.00  0.00           C  
ATOM    516  HA  GLU    95     -37.819  -5.441  -5.392  1.00  0.00           H  
ATOM    517  CB  GLU    95     -37.159  -4.466  -3.671  1.00  0.00           C  
ATOM    518  HB1 GLU    95     -36.524  -4.605  -2.789  1.00  0.00           H  
ATOM    519  HB2 GLU    95     -38.149  -4.184  -3.309  1.00  0.00           H  
ATOM    520  CG  GLU    95     -36.658  -3.208  -4.425  1.00  0.00           C  
ATOM    521  HG1 GLU    95     -35.883  -3.581  -5.087  1.00  0.00           H  
ATOM    522  HG2 GLU    95     -36.224  -2.478  -3.739  1.00  0.00           H  
ATOM    523  CD  GLU    95     -37.673  -2.552  -5.350  1.00  0.00           C  
ATOM    524  OE1 GLU    95     -37.262  -1.501  -5.964  1.00  0.00           O  
ATOM    525  OE2 GLU    95     -38.796  -3.059  -5.590  1.00  0.00           O1-
ATOM    526  C   GLU    95     -35.958  -6.333  -4.709  1.00  0.00           C  
ATOM    527  O   GLU    95     -35.503  -6.155  -5.843  1.00  0.00           O  
ATOM    528  N   GLN    96     -35.429  -7.087  -3.768  1.00  0.00           N  
ATOM    529  H   GLN    96     -35.907  -7.256  -2.890  1.00  0.00           H  
ATOM    530  CA  GLN    96     -34.212  -7.872  -4.069  1.00  0.00           C  
ATOM    531  HA  GLN    96     -33.759  -7.312  -4.883  1.00  0.00           H  
ATOM    532  CB  GLN    96     -33.340  -7.802  -2.819  1.00  0.00           C  
ATOM    533  HB1 GLN    96     -32.484  -8.471  -2.919  1.00  0.00           H  
ATOM    534  HB2 GLN    96     -34.048  -8.161  -2.063  1.00  0.00           H  
ATOM    535  CG  GLN    96     -32.931  -6.438  -2.358  1.00  0.00           C  
ATOM    536  HG1 GLN    96     -32.561  -6.439  -1.336  1.00  0.00           H  
ATOM    537  HG2 GLN    96     -33.853  -5.859  -2.351  1.00  0.00           H  
ATOM    538  CD  GLN    96     -31.968  -5.927  -3.297  1.00  0.00           C  
ATOM    539  OE1 GLN    96     -32.259  -5.007  -4.106  1.00  0.00           O  
ATOM    540  NE2 GLN    96     -30.728  -6.324  -3.240  1.00  0.00           N  
ATOM    541 HE21 GLN    96     -30.392  -6.964  -2.530  1.00  0.00           H  
ATOM    542 HE22 GLN    96     -30.077  -5.949  -3.915  1.00  0.00           H  
ATOM    543  C   GLN    96     -34.334  -9.346  -4.626  1.00  0.00           C  
ATOM    544  O   GLN    96     -33.474  -9.765  -5.426  1.00  0.00           O  
ATOM    545  N   LEU    97     -35.361 -10.059  -4.168  1.00  0.00           N  
ATOM    546  H   LEU    97     -35.993  -9.625  -3.515  1.00  0.00           H  
ATOM    547  CA  LEU    97     -35.829 -11.293  -4.899  1.00  0.00           C  
ATOM    548  HA  LEU    97     -34.985 -11.969  -4.756  1.00  0.00           H  
ATOM    549  CB  LEU    97     -37.039 -11.810  -4.190  1.00  0.00           C  
ATOM    550  HB1 LEU    97     -37.544 -12.483  -4.876  1.00  0.00           H  
ATOM    551  HB2 LEU    97     -37.834 -11.083  -4.047  1.00  0.00           H  
ATOM    552  CG  LEU    97     -36.710 -12.552  -2.890  1.00  0.00           C  
ATOM    553  HG  LEU    97     -36.277 -11.819  -2.214  1.00  0.00           H  
ATOM    554  CD1 LEU    97     -38.118 -12.883  -2.255  1.00  0.00           C  
ATOM    555 HD11 LEU    97     -38.605 -11.974  -1.906  1.00  0.00           H  
ATOM    556 HD12 LEU    97     -38.819 -13.416  -2.889  1.00  0.00           H  
ATOM    557 HD13 LEU    97     -38.022 -13.432  -1.316  1.00  0.00           H  
ATOM    558  CD2 LEU    97     -35.801 -13.832  -2.946  1.00  0.00           C  
ATOM    559 HD21 LEU    97     -35.898 -14.448  -2.052  1.00  0.00           H  
ATOM    560 HD22 LEU    97     -36.138 -14.389  -3.823  1.00  0.00           H  
ATOM    561 HD23 LEU    97     -34.718 -13.742  -3.056  1.00  0.00           H  
ATOM    562  C   LEU    97     -36.118 -11.158  -6.407  1.00  0.00           C  
ATOM    563  O   LEU    97     -36.059 -12.114  -7.151  1.00  0.00           O  
ATOM    564  N   ASN    98     -36.479  -9.953  -6.819  1.00  0.00           N  
ATOM    565  H   ASN    98     -36.605  -9.234  -6.118  1.00  0.00           H  
ATOM    566  CA  ASN    98     -36.722  -9.640  -8.269  1.00  0.00           C  
ATOM    567  HA  ASN    98     -37.063 -10.537  -8.787  1.00  0.00           H  
ATOM    568  CB  ASN    98     -37.730  -8.508  -8.333  1.00  0.00           C  
ATOM    569  HB1 ASN    98     -37.405  -7.591  -7.849  1.00  0.00           H  
ATOM    570  HB2 ASN    98     -38.585  -8.695  -7.677  1.00  0.00           H  
ATOM    571  CG  ASN    98     -38.301  -8.294  -9.699  1.00  0.00           C  
ATOM    572  OD1 ASN    98     -37.860  -7.470 -10.475  1.00  0.00           O  
ATOM    573  ND2 ASN    98     -39.297  -8.971 -10.120  1.00  0.00           N  
ATOM    574 HD21 ASN    98     -39.734  -9.604  -9.466  1.00  0.00           H  
ATOM    575 HD22 ASN    98     -39.594  -8.690 -11.046  1.00  0.00           H  
ATOM    576  C   ASN    98     -35.411  -9.269  -9.009  1.00  0.00           C  
ATOM    577  O   ASN    98     -35.341  -9.308 -10.254  1.00  0.00           O  
ATOM    578  N   ARG    99     -34.356  -8.938  -8.310  1.00  0.00           N  
ATOM    579  H   ARG    99     -34.405  -8.918  -7.297  1.00  0.00           H  
ATOM    580  CA  ARG    99     -32.935  -8.922  -8.869  1.00  0.00           C  
ATOM    581  HA  ARG    99     -32.927  -8.484  -9.862  1.00  0.00           H  
ATOM    582  CB  ARG    99     -32.092  -8.019  -7.994  1.00  0.00           C  
ATOM    583  HB1 ARG    99     -31.136  -7.931  -8.518  1.00  0.00           H  
ATOM    584  HB2 ARG    99     -31.956  -8.420  -6.995  1.00  0.00           H  
ATOM    585  CG  ARG    99     -32.651  -6.565  -7.872  1.00  0.00           C  
ATOM    586  HG1 ARG    99     -33.435  -6.525  -7.122  1.00  0.00           H  
ATOM    587  HG2 ARG    99     -33.122  -6.308  -8.816  1.00  0.00           H  
ATOM    588  CD  ARG    99     -31.594  -5.392  -7.594  1.00  0.00           C  
ATOM    589  HD1 ARG    99     -31.131  -5.074  -8.514  1.00  0.00           H  
ATOM    590  HD2 ARG    99     -30.858  -5.788  -6.897  1.00  0.00           H  
ATOM    591  NE  ARG    99     -32.352  -4.312  -6.979  1.00  0.00           N  
ATOM    592  HE  ARG    99     -32.360  -4.381  -5.967  1.00  0.00           H  
ATOM    593  CZ  ARG    99     -32.971  -3.325  -7.617  1.00  0.00           C  
ATOM    594  NH1 ARG    99     -32.894  -3.150  -8.884  1.00  0.00           N1+
ATOM    595 HH11 ARG    99     -32.550  -3.741  -9.625  1.00  0.00           H  
ATOM    596 HH12 ARG    99     -33.331  -2.288  -9.206  1.00  0.00           H  
ATOM    597  NH2 ARG    99     -33.611  -2.428  -6.843  1.00  0.00           N  
ATOM    598 HH21 ARG    99     -33.645  -2.602  -5.852  1.00  0.00           H  
ATOM    599 HH22 ARG    99     -34.053  -1.640  -7.289  1.00  0.00           H  
ATOM    600  C   ARG    99     -32.359 -10.333  -9.080  1.00  0.00           C  
ATOM    601  O   ARG    99     -31.528 -10.535 -10.030  1.00  0.00           O  
ATOM    602  N   GLY   100     -32.644 -11.247  -8.142  1.00  0.00           N  
ATOM    603  H   GLY   100     -33.313 -10.877  -7.484  1.00  0.00           H  
ATOM    604  CA  GLY   100     -32.121 -12.630  -7.994  1.00  0.00           C  
ATOM    605  HA1 GLY   100     -31.039 -12.544  -8.136  1.00  0.00           H  
ATOM    606  HA2 GLY   100     -32.547 -13.310  -8.732  1.00  0.00           H  
ATOM    607  C   GLY   100     -32.295 -13.248  -6.573  1.00  0.00           C  
ATOM    608  O   GLY   100     -32.801 -12.562  -5.706  1.00  0.00           O  
ATOM    609  N   VAL   101     -31.802 -14.504  -6.419  1.00  0.00           N  
ATOM    610  H   VAL   101     -31.413 -15.034  -7.176  1.00  0.00           H  
ATOM    611  CA  VAL   101     -31.821 -15.119  -5.065  1.00  0.00           C  
ATOM    612  HA  VAL   101     -32.830 -15.030  -4.663  1.00  0.00           H  
ATOM    613  CB  VAL   101     -31.373 -16.580  -5.121  1.00  0.00           C  
ATOM    614  HB  VAL   101     -31.333 -16.984  -4.110  1.00  0.00           H  
ATOM    615  CG1 VAL   101     -32.447 -17.380  -5.850  1.00  0.00           C  
ATOM    616 HG11 VAL   101     -33.344 -17.179  -5.256  1.00  0.00           H  
ATOM    617 HG12 VAL   101     -32.630 -17.026  -6.861  1.00  0.00           H  
ATOM    618 HG13 VAL   101     -32.230 -18.443  -5.855  1.00  0.00           H  
ATOM    619  CG2 VAL   101     -29.988 -16.850  -5.755  1.00  0.00           C  
ATOM    620 HG21 VAL   101     -29.152 -16.724  -5.055  1.00  0.00           H  
ATOM    621 HG22 VAL   101     -29.970 -17.937  -5.855  1.00  0.00           H  
ATOM    622 HG23 VAL   101     -29.754 -16.307  -6.669  1.00  0.00           H  
ATOM    623  C   VAL   101     -30.954 -14.285  -4.087  1.00  0.00           C  
ATOM    624  O   VAL   101     -29.879 -13.832  -4.547  1.00  0.00           O  
ATOM    625  N   SER   102     -31.347 -14.089  -2.767  1.00  0.00           N  
ATOM    626  H   SER   102     -32.222 -14.487  -2.446  1.00  0.00           H  
ATOM    627  CA  SER   102     -30.598 -13.080  -2.012  1.00  0.00           C  
ATOM    628  HA  SER   102     -29.562 -13.180  -2.350  1.00  0.00           H  
ATOM    629  CB  SER   102     -31.133 -11.644  -2.388  1.00  0.00           C  
ATOM    630  HB1 SER   102     -30.652 -11.280  -3.289  1.00  0.00           H  
ATOM    631  HB2 SER   102     -30.981 -10.977  -1.545  1.00  0.00           H  
ATOM    632  OG  SER   102     -32.601 -11.637  -2.595  1.00  0.00           O  
ATOM    633  HG  SER   102     -32.666 -11.704  -3.550  1.00  0.00           H  
ATOM    634  C   SER   102     -30.597 -13.349  -0.545  1.00  0.00           C  
ATOM    635  O   SER   102     -31.270 -14.227  -0.055  1.00  0.00           O  
ATOM    636  N   PHE   103     -29.529 -12.810   0.046  1.00  0.00           N  
ATOM    637  H   PHE   103     -28.821 -12.394  -0.549  1.00  0.00           H  
ATOM    638  CA  PHE   103     -29.337 -12.969   1.506  1.00  0.00           C  
ATOM    639  HA  PHE   103     -29.165 -14.031   1.639  1.00  0.00           H  
ATOM    640  CB  PHE   103     -28.116 -12.113   2.003  1.00  0.00           C  
ATOM    641  HB1 PHE   103     -28.024 -12.278   3.072  1.00  0.00           H  
ATOM    642  HB2 PHE   103     -28.260 -11.047   1.853  1.00  0.00           H  
ATOM    643  CG  PHE   103     -26.793 -12.398   1.390  1.00  0.00           C  
ATOM    644  CD1 PHE   103     -26.245 -11.722   0.286  1.00  0.00           C  
ATOM    645  HD1 PHE   103     -26.788 -10.870  -0.087  1.00  0.00           H  
ATOM    646  CE1 PHE   103     -25.017 -12.172  -0.240  1.00  0.00           C  
ATOM    647  HE1 PHE   103     -24.626 -11.736  -1.144  1.00  0.00           H  
ATOM    648  CZ  PHE   103     -24.362 -13.362   0.202  1.00  0.00           C  
ATOM    649  HZ  PHE   103     -23.555 -13.855  -0.319  1.00  0.00           H  
ATOM    650  CE2 PHE   103     -25.001 -14.035   1.286  1.00  0.00           C  
ATOM    651  HE2 PHE   103     -24.696 -15.035   1.551  1.00  0.00           H  
ATOM    652  CD2 PHE   103     -26.156 -13.546   1.878  1.00  0.00           C  
ATOM    653  HD2 PHE   103     -26.503 -14.000   2.800  1.00  0.00           H  
ATOM    654  C   PHE   103     -30.537 -12.614   2.456  1.00  0.00           C  
ATOM    655  O   PHE   103     -31.038 -11.502   2.403  1.00  0.00           O  
ATOM    656  N   ALA   104     -30.949 -13.554   3.354  1.00  0.00           N  
ATOM    657  H   ALA   104     -30.279 -14.264   3.596  1.00  0.00           H  
ATOM    658  CA  ALA   104     -32.050 -13.446   4.314  1.00  0.00           C  
ATOM    659  HA  ALA   104     -32.939 -13.094   3.790  1.00  0.00           H  
ATOM    660  CB  ALA   104     -32.312 -14.823   4.863  1.00  0.00           C  
ATOM    661  HB1 ALA   104     -32.228 -15.541   4.056  1.00  0.00           H  
ATOM    662  HB2 ALA   104     -31.769 -15.005   5.799  1.00  0.00           H  
ATOM    663  HB3 ALA   104     -33.328 -14.779   5.245  1.00  0.00           H  
ATOM    664  C   ALA   104     -31.781 -12.454   5.391  1.00  0.00           C  
ATOM    665  O   ALA   104     -32.800 -11.930   5.896  1.00  0.00           O  
ATOM    666  N   GLU   105     -30.459 -12.130   5.633  1.00  0.00           N  
ATOM    667  H   GLU   105     -29.739 -12.731   5.276  1.00  0.00           H  
ATOM    668  CA  GLU   105     -30.136 -10.841   6.444  1.00  0.00           C  
ATOM    669  HA  GLU   105     -30.824 -10.022   6.224  1.00  0.00           H  
ATOM    670  CB  GLU   105     -30.176 -11.107   7.912  1.00  0.00           C  
ATOM    671  HB1 GLU   105     -29.495 -11.903   8.193  1.00  0.00           H  
ATOM    672  HB2 GLU   105     -31.225 -11.222   8.155  1.00  0.00           H  
ATOM    673  CG  GLU   105     -29.710  -9.992   8.952  1.00  0.00           C  
ATOM    674  HG1 GLU   105     -28.632  -9.963   9.019  1.00  0.00           H  
ATOM    675  HG2 GLU   105     -30.162 -10.297   9.895  1.00  0.00           H  
ATOM    676  CD  GLU   105     -30.238  -8.581   8.654  1.00  0.00           C  
ATOM    677  OE1 GLU   105     -29.512  -7.612   8.398  1.00  0.00           O  
ATOM    678  OE2 GLU   105     -31.528  -8.416   8.783  1.00  0.00           O1-
ATOM    679  C   GLU   105     -28.702 -10.337   6.049  1.00  0.00           C  
ATOM    680  O   GLU   105     -27.748 -11.109   5.867  1.00  0.00           O  
ATOM    681  N   GLU   106     -28.541  -9.002   6.052  1.00  0.00           N  
ATOM    682  H   GLU   106     -29.348  -8.485   6.377  1.00  0.00           H  
ATOM    683  CA  GLU   106     -27.425  -8.355   5.378  1.00  0.00           C  
ATOM    684  HA  GLU   106     -27.057  -8.923   4.519  1.00  0.00           H  
ATOM    685  CB  GLU   106     -27.938  -6.999   4.934  1.00  0.00           C  
ATOM    686  HB1 GLU   106     -28.085  -6.545   5.911  1.00  0.00           H  
ATOM    687  HB2 GLU   106     -28.952  -7.086   4.530  1.00  0.00           H  
ATOM    688  CG  GLU   106     -26.936  -6.243   4.039  1.00  0.00           C  
ATOM    689  HG1 GLU   106     -27.464  -6.074   3.095  1.00  0.00           H  
ATOM    690  HG2 GLU   106     -26.042  -6.846   3.862  1.00  0.00           H  
ATOM    691  CD  GLU   106     -26.421  -4.901   4.553  1.00  0.00           C  
ATOM    692  OE1 GLU   106     -25.196  -4.776   4.831  1.00  0.00           O  
ATOM    693  OE2 GLU   106     -27.248  -3.923   4.544  1.00  0.00           O1-
ATOM    694  C   GLU   106     -26.279  -8.081   6.358  1.00  0.00           C  
ATOM    695  O   GLU   106     -25.110  -7.952   5.931  1.00  0.00           O  
ATOM    696  N   ASN   107     -26.562  -8.069   7.668  1.00  0.00           N  
ATOM    697  H   ASN   107     -27.535  -8.218   7.907  1.00  0.00           H  
ATOM    698  CA  ASN   107     -25.652  -7.784   8.783  1.00  0.00           C  
ATOM    699  HA  ASN   107     -24.708  -7.388   8.404  1.00  0.00           H  
ATOM    700  CB  ASN   107     -26.371  -6.863   9.804  1.00  0.00           C  
ATOM    701  HB1 ASN   107     -25.824  -6.803  10.748  1.00  0.00           H  
ATOM    702  HB2 ASN   107     -27.247  -7.426  10.094  1.00  0.00           H  
ATOM    703  CG  ASN   107     -26.572  -5.471   9.179  1.00  0.00           C  
ATOM    704  OD1 ASN   107     -25.646  -4.630   9.223  1.00  0.00           O  
ATOM    705  ND2 ASN   107     -27.691  -5.193   8.534  1.00  0.00           N  
ATOM    706 HD21 ASN   107     -28.392  -5.885   8.314  1.00  0.00           H  
ATOM    707 HD22 ASN   107     -27.745  -4.256   8.160  1.00  0.00           H  
ATOM    708  C   ASN   107     -25.078  -8.977   9.455  1.00  0.00           C  
ATOM    709  O   ASN   107     -24.293  -8.769  10.336  1.00  0.00           O  
ATOM    710  N   GLU   108     -25.427 -10.217   9.149  1.00  0.00           N  
ATOM    711  H   GLU   108     -26.164 -10.300   8.447  1.00  0.00           H  
ATOM    712  CA  GLU   108     -24.665 -11.417   9.456  1.00  0.00           C  
ATOM    713  HA  GLU   108     -24.420 -11.406  10.512  1.00  0.00           H  
ATOM    714  CB  GLU   108     -25.509 -12.670   9.234  1.00  0.00           C  
ATOM    715  HB1 GLU   108     -24.830 -13.475   9.449  1.00  0.00           H  
ATOM    716  HB2 GLU   108     -25.821 -12.617   8.178  1.00  0.00           H  
ATOM    717  CG  GLU   108     -26.703 -12.906  10.201  1.00  0.00           C  
ATOM    718  HG1 GLU   108     -27.110 -13.905  10.087  1.00  0.00           H  
ATOM    719  HG2 GLU   108     -27.531 -12.226  10.001  1.00  0.00           H  
ATOM    720  CD  GLU   108     -26.487 -12.682  11.679  1.00  0.00           C  
ATOM    721  OE1 GLU   108     -25.402 -12.931  12.224  1.00  0.00           O  
ATOM    722  OE2 GLU   108     -27.498 -12.313  12.386  1.00  0.00           O1-
ATOM    723  C   GLU   108     -23.350 -11.440   8.584  1.00  0.00           C  
ATOM    724  O   GLU   108     -23.150 -10.623   7.631  1.00  0.00           O  
ATOM    725  N   SER   109     -22.464 -12.426   8.894  1.00  0.00           N  
ATOM    726  H   SER   109     -22.660 -13.013   9.691  1.00  0.00           H  
ATOM    727  CA  SER   109     -21.201 -12.655   8.140  1.00  0.00           C  
ATOM    728  HA  SER   109     -20.980 -11.775   7.517  1.00  0.00           H  
ATOM    729  CB  SER   109     -20.029 -12.787   9.075  1.00  0.00           C  
ATOM    730  HB1 SER   109     -19.940 -11.889   9.684  1.00  0.00           H  
ATOM    731  HB2 SER   109     -19.096 -12.739   8.513  1.00  0.00           H  
ATOM    732  OG  SER   109     -20.097 -14.000   9.789  1.00  0.00           O  
ATOM    733  HG  SER   109     -20.921 -13.977  10.289  1.00  0.00           H  
ATOM    734  C   SER   109     -21.228 -13.883   7.220  1.00  0.00           C  
ATOM    735  O   SER   109     -22.041 -14.749   7.353  1.00  0.00           O  
ATOM    736  N   LEU   110     -20.291 -13.964   6.297  1.00  0.00           N  
ATOM    737  H   LEU   110     -19.641 -13.191   6.210  1.00  0.00           H  
ATOM    738  CA  LEU   110     -20.021 -15.266   5.667  1.00  0.00           C  
ATOM    739  HA  LEU   110     -20.943 -15.738   5.344  1.00  0.00           H  
ATOM    740  CB  LEU   110     -19.234 -15.059   4.356  1.00  0.00           C  
ATOM    741  HB1 LEU   110     -19.120 -15.992   3.804  1.00  0.00           H  
ATOM    742  HB2 LEU   110     -18.252 -14.661   4.623  1.00  0.00           H  
ATOM    743  CG  LEU   110     -19.876 -14.137   3.282  1.00  0.00           C  
ATOM    744  HG  LEU   110     -20.046 -13.134   3.663  1.00  0.00           H  
ATOM    745  CD1 LEU   110     -18.873 -13.918   2.101  1.00  0.00           C  
ATOM    746 HD11 LEU   110     -17.826 -13.895   2.386  1.00  0.00           H  
ATOM    747 HD12 LEU   110     -19.042 -14.782   1.445  1.00  0.00           H  
ATOM    748 HD13 LEU   110     -19.160 -13.015   1.562  1.00  0.00           H  
ATOM    749  CD2 LEU   110     -21.206 -14.619   2.737  1.00  0.00           C  
ATOM    750 HD21 LEU   110     -21.990 -14.505   3.494  1.00  0.00           H  
ATOM    751 HD22 LEU   110     -21.495 -13.880   1.988  1.00  0.00           H  
ATOM    752 HD23 LEU   110     -21.156 -15.617   2.312  1.00  0.00           H  
ATOM    753  C   LEU   110     -19.165 -16.152   6.561  1.00  0.00           C  
ATOM    754  O   LEU   110     -18.966 -17.386   6.231  1.00  0.00           O  
ATOM    755  N   ASP   111     -18.603 -15.592   7.670  1.00  0.00           N  
ATOM    756  H   ASP   111     -18.805 -14.621   7.870  1.00  0.00           H  
ATOM    757  CA  ASP   111     -17.709 -16.370   8.486  1.00  0.00           C  
ATOM    758  HA  ASP   111     -17.032 -16.954   7.869  1.00  0.00           H  
ATOM    759  CB  ASP   111     -16.855 -15.352   9.293  1.00  0.00           C  
ATOM    760  HB1 ASP   111     -16.209 -15.873  10.022  1.00  0.00           H  
ATOM    761  HB2 ASP   111     -17.547 -14.721   9.852  1.00  0.00           H  
ATOM    762  CG  ASP   111     -15.985 -14.374   8.474  1.00  0.00           C  
ATOM    763  OD1 ASP   111     -15.918 -14.490   7.189  1.00  0.00           O  
ATOM    764  OD2 ASP   111     -15.323 -13.488   9.059  1.00  0.00           O1-
ATOM    765  C   ASP   111     -18.377 -17.395   9.435  1.00  0.00           C  
ATOM    766  O   ASP   111     -17.681 -18.214  10.067  1.00  0.00           O  
ATOM    767  N   ASP   112     -19.663 -17.243   9.761  1.00  0.00           N  
ATOM    768  H   ASP   112     -20.117 -16.419   9.380  1.00  0.00           H  
ATOM    769  CA  ASP   112     -20.384 -18.090  10.767  1.00  0.00           C  
ATOM    770  HA  ASP   112     -19.742 -18.168  11.653  1.00  0.00           H  
ATOM    771  CB  ASP   112     -21.819 -17.467  11.175  1.00  0.00           C  
ATOM    772  HB1 ASP   112     -22.247 -17.989  12.035  1.00  0.00           H  
ATOM    773  HB2 ASP   112     -22.592 -17.612  10.412  1.00  0.00           H  
ATOM    774  CG  ASP   112     -21.743 -16.039  11.658  1.00  0.00           C  
ATOM    775  OD1 ASP   112     -22.265 -15.070  11.002  1.00  0.00           O  
ATOM    776  OD2 ASP   112     -21.080 -15.813  12.657  1.00  0.00           O1-
ATOM    777  C   ASP   112     -20.664 -19.532  10.266  1.00  0.00           C  
ATOM    778  O   ASP   112     -20.562 -19.869   9.077  1.00  0.00           O  
ATOM    779  N   GLN   113     -21.125 -20.365  11.193  1.00  0.00           N  
ATOM    780  H   GLN   113     -21.278 -19.985  12.111  1.00  0.00           H  
ATOM    781  CA  GLN   113     -21.645 -21.715  10.922  1.00  0.00           C  
ATOM    782  HA  GLN   113     -20.697 -22.137  10.577  1.00  0.00           H  
ATOM    783  CB  GLN   113     -22.037 -22.351  12.242  1.00  0.00           C  
ATOM    784  HB1 GLN   113     -22.769 -21.769  12.788  1.00  0.00           H  
ATOM    785  HB2 GLN   113     -21.114 -22.232  12.814  1.00  0.00           H  
ATOM    786  CG  GLN   113     -22.275 -23.882  12.164  1.00  0.00           C  
ATOM    787  HG1 GLN   113     -22.088 -24.338  13.137  1.00  0.00           H  
ATOM    788  HG2 GLN   113     -21.591 -24.321  11.444  1.00  0.00           H  
ATOM    789  CD  GLN   113     -23.629 -24.428  11.736  1.00  0.00           C  
ATOM    790  OE1 GLN   113     -24.491 -23.644  11.368  1.00  0.00           O  
ATOM    791  NE2 GLN   113     -23.824 -25.705  11.712  1.00  0.00           N  
ATOM    792 HE21 GLN   113     -23.101 -26.367  11.942  1.00  0.00           H  
ATOM    793 HE22 GLN   113     -24.739 -26.050  11.441  1.00  0.00           H  
ATOM    794  C   GLN   113     -22.720 -21.817   9.808  1.00  0.00           C  
ATOM    795  O   GLN   113     -22.620 -22.729   8.980  1.00  0.00           O  
ATOM    796  N   ASN   114     -23.619 -20.888   9.720  1.00  0.00           N  
ATOM    797  H   ASN   114     -23.663 -20.180  10.451  1.00  0.00           H  
ATOM    798  CA  ASN   114     -24.738 -20.905   8.808  1.00  0.00           C  
ATOM    799  HA  ASN   114     -24.718 -21.763   8.131  1.00  0.00           H  
ATOM    800  CB  ASN   114     -25.977 -21.100   9.628  1.00  0.00           C  
ATOM    801  HB1 ASN   114     -25.797 -20.693  10.621  1.00  0.00           H  
ATOM    802  HB2 ASN   114     -26.177 -22.171   9.721  1.00  0.00           H  
ATOM    803  CG  ASN   114     -27.251 -20.460   9.037  1.00  0.00           C  
ATOM    804  OD1 ASN   114     -27.647 -19.319   9.476  1.00  0.00           O  
ATOM    805  ND2 ASN   114     -27.926 -21.072   8.133  1.00  0.00           N  
ATOM    806 HD21 ASN   114     -27.625 -21.979   7.809  1.00  0.00           H  
ATOM    807 HD22 ASN   114     -28.576 -20.450   7.684  1.00  0.00           H  
ATOM    808  C   ASN   114     -24.742 -19.693   7.867  1.00  0.00           C  
ATOM    809  O   ASN   114     -24.652 -18.551   8.369  1.00  0.00           O  
ATOM    810  N   ILE   115     -24.953 -19.878   6.579  1.00  0.00           N  
ATOM    811  H   ILE   115     -25.254 -20.765   6.182  1.00  0.00           H  
ATOM    812  CA  ILE   115     -25.560 -18.780   5.775  1.00  0.00           C  
ATOM    813  HA  ILE   115     -25.581 -17.817   6.290  1.00  0.00           H  
ATOM    814  CB  ILE   115     -24.746 -18.613   4.520  1.00  0.00           C  
ATOM    815  HB  ILE   115     -24.535 -19.605   4.122  1.00  0.00           H  
ATOM    816  CG2 ILE   115     -25.290 -17.725   3.340  1.00  0.00           C  
ATOM    817 HG21 ILE   115     -24.545 -17.630   2.550  1.00  0.00           H  
ATOM    818 HG22 ILE   115     -26.125 -18.184   2.831  1.00  0.00           H  
ATOM    819 HG23 ILE   115     -25.497 -16.699   3.651  1.00  0.00           H  
ATOM    820  CG1 ILE   115     -23.395 -17.870   4.872  1.00  0.00           C  
ATOM    821 HG11 ILE   115     -23.189 -17.890   5.940  1.00  0.00           H  
ATOM    822 HG12 ILE   115     -23.530 -16.783   4.768  1.00  0.00           H  
ATOM    823  CD  ILE   115     -22.248 -18.340   4.064  1.00  0.00           C  
ATOM    824  HD1 ILE   115     -21.325 -17.863   4.420  1.00  0.00           H  
ATOM    825  HD2 ILE   115     -22.128 -19.420   4.216  1.00  0.00           H  
ATOM    826  HD3 ILE   115     -22.348 -18.100   3.005  1.00  0.00           H  
ATOM    827  C   ILE   115     -27.050 -19.187   5.414  1.00  0.00           C  
ATOM    828  O   ILE   115     -27.315 -20.379   5.408  1.00  0.00           O  
ATOM    829  N   SER   116     -27.941 -18.251   5.273  1.00  0.00           N  
ATOM    830  H   SER   116     -27.638 -17.323   5.500  1.00  0.00           H  
ATOM    831  CA  SER   116     -29.328 -18.512   4.798  1.00  0.00           C  
ATOM    832  HA  SER   116     -29.246 -19.551   4.483  1.00  0.00           H  
ATOM    833  CB  SER   116     -30.249 -18.384   5.973  1.00  0.00           C  
ATOM    834  HB1 SER   116     -30.273 -17.346   6.306  1.00  0.00           H  
ATOM    835  HB2 SER   116     -29.941 -19.061   6.766  1.00  0.00           H  
ATOM    836  OG  SER   116     -31.545 -18.719   5.511  1.00  0.00           O  
ATOM    837  HG  SER   116     -32.017 -18.850   6.342  1.00  0.00           H  
ATOM    838  C   SER   116     -29.658 -17.619   3.611  1.00  0.00           C  
ATOM    839  O   SER   116     -29.448 -16.409   3.741  1.00  0.00           O  
ATOM    840  N   ILE   117     -30.272 -18.143   2.576  1.00  0.00           N  
ATOM    841  H   ILE   117     -30.638 -19.065   2.736  1.00  0.00           H  
ATOM    842  CA  ILE   117     -30.531 -17.462   1.244  1.00  0.00           C  
ATOM    843  HA  ILE   117     -30.440 -16.385   1.389  1.00  0.00           H  
ATOM    844  CB  ILE   117     -29.423 -17.834   0.258  1.00  0.00           C  
ATOM    845  HB  ILE   117     -29.396 -18.902   0.033  1.00  0.00           H  
ATOM    846  CG2 ILE   117     -29.775 -17.143  -1.071  1.00  0.00           C  
ATOM    847 HG21 ILE   117     -30.034 -16.092  -0.985  1.00  0.00           H  
ATOM    848 HG22 ILE   117     -28.918 -17.157  -1.747  1.00  0.00           H  
ATOM    849 HG23 ILE   117     -30.569 -17.741  -1.531  1.00  0.00           H  
ATOM    850  CG1 ILE   117     -28.038 -17.417   0.762  1.00  0.00           C  
ATOM    851 HG11 ILE   117     -27.781 -18.173   1.493  1.00  0.00           H  
ATOM    852 HG12 ILE   117     -28.000 -16.456   1.294  1.00  0.00           H  
ATOM    853  CD  ILE   117     -26.949 -17.399  -0.278  1.00  0.00           C  
ATOM    854  HD1 ILE   117     -25.944 -17.440   0.138  1.00  0.00           H  
ATOM    855  HD2 ILE   117     -27.167 -18.223  -0.954  1.00  0.00           H  
ATOM    856  HD3 ILE   117     -27.001 -16.430  -0.782  1.00  0.00           H  
ATOM    857  C   ILE   117     -31.871 -17.874   0.814  1.00  0.00           C  
ATOM    858  O   ILE   117     -32.133 -19.069   0.816  1.00  0.00           O  
ATOM    859  N   ALA   118     -32.738 -16.918   0.449  1.00  0.00           N  
ATOM    860  H   ALA   118     -32.371 -15.970   0.444  1.00  0.00           H  
ATOM    861  CA  ALA   118     -34.085 -17.042  -0.085  1.00  0.00           C  
ATOM    862  HA  ALA   118     -34.487 -18.041   0.096  1.00  0.00           H  
ATOM    863  CB  ALA   118     -34.983 -16.016   0.614  1.00  0.00           C  
ATOM    864  HB1 ALA   118     -34.864 -16.127   1.690  1.00  0.00           H  
ATOM    865  HB2 ALA   118     -34.804 -14.959   0.395  1.00  0.00           H  
ATOM    866  HB3 ALA   118     -36.037 -16.175   0.391  1.00  0.00           H  
ATOM    867  C   ALA   118     -34.118 -16.837  -1.561  1.00  0.00           C  
ATOM    868  O   ALA   118     -33.358 -16.093  -2.179  1.00  0.00           O  
ATOM    869  N   GLY   119     -35.093 -17.549  -2.123  1.00  0.00           N  
ATOM    870  H   GLY   119     -35.594 -18.266  -1.602  1.00  0.00           H  
ATOM    871  CA  GLY   119     -35.314 -17.517  -3.598  1.00  0.00           C  
ATOM    872  HA1 GLY   119     -34.768 -18.345  -4.035  1.00  0.00           H  
ATOM    873  HA2 GLY   119     -35.054 -16.556  -4.030  1.00  0.00           H  
ATOM    874  C   GLY   119     -36.771 -17.751  -3.975  1.00  0.00           C  
ATOM    875  O   GLY   119     -37.499 -18.562  -3.402  1.00  0.00           O  
ATOM    876  N   HIS   120     -37.264 -17.108  -5.016  1.00  0.00           N  
ATOM    877  H   HIS   120     -36.643 -16.541  -5.573  1.00  0.00           H  
ATOM    878  CA  HIS   120     -38.598 -17.183  -5.552  1.00  0.00           C  
ATOM    879  HA  HIS   120     -39.342 -17.176  -4.747  1.00  0.00           H  
ATOM    880  CB  HIS   120     -38.810 -15.984  -6.458  1.00  0.00           C  
ATOM    881  HB1 HIS   120     -38.262 -16.042  -7.398  1.00  0.00           H  
ATOM    882  HB2 HIS   120     -38.396 -15.210  -5.810  1.00  0.00           H  
ATOM    883  CG  HIS   120     -40.202 -15.637  -6.862  1.00  0.00           C  
ATOM    884  ND1 HIS   120     -40.438 -14.987  -8.059  1.00  0.00           N  
ATOM    885  CE1 HIS   120     -41.762 -14.669  -7.999  1.00  0.00           C  
ATOM    886  HE1 HIS   120     -42.217 -14.123  -8.801  1.00  0.00           H  
ATOM    887  NE2 HIS   120     -42.323 -15.111  -6.802  1.00  0.00           N  
ATOM    888  HE2 HIS   120     -43.262 -14.889  -6.499  1.00  0.00           H  
ATOM    889  CD2 HIS   120     -41.310 -15.771  -6.090  1.00  0.00           C  
ATOM    890  HD2 HIS   120     -41.300 -16.104  -5.065  1.00  0.00           H  
ATOM    891  C   HIS   120     -38.932 -18.537  -6.272  1.00  0.00           C  
ATOM    892  O   HIS   120     -38.097 -19.140  -6.955  1.00  0.00           O  
ATOM    893  N   THR   121     -40.242 -18.963  -6.140  1.00  0.00           N  
ATOM    894  H   THR   121     -40.821 -18.409  -5.532  1.00  0.00           H  
ATOM    895  CA  THR   121     -40.804 -20.123  -6.926  1.00  0.00           C  
ATOM    896  HA  THR   121     -40.023 -20.659  -7.462  1.00  0.00           H  
ATOM    897  CB  THR   121     -41.585 -21.009  -6.010  1.00  0.00           C  
ATOM    898  HB  THR   121     -42.403 -20.423  -5.570  1.00  0.00           H  
ATOM    899  CG2 THR   121     -42.183 -22.167  -6.743  1.00  0.00           C  
ATOM    900 HG21 THR   121     -42.759 -22.743  -6.032  1.00  0.00           H  
ATOM    901 HG22 THR   121     -42.914 -21.830  -7.478  1.00  0.00           H  
ATOM    902 HG23 THR   121     -41.464 -22.902  -7.125  1.00  0.00           H  
ATOM    903  OG1 THR   121     -40.898 -21.517  -4.948  1.00  0.00           O  
ATOM    904  HG1 THR   121     -40.497 -20.716  -4.608  1.00  0.00           H  
ATOM    905  C   THR   121     -41.830 -19.640  -7.945  1.00  0.00           C  
ATOM    906  O   THR   121     -42.824 -19.039  -7.563  1.00  0.00           O  
ATOM    907  N   PHE   122     -41.705 -20.057  -9.267  1.00  0.00           N  
ATOM    908  H   PHE   122     -40.927 -20.654  -9.511  1.00  0.00           H  
ATOM    909  CA  PHE   122     -42.543 -19.476 -10.285  1.00  0.00           C  
ATOM    910  HA  PHE   122     -43.510 -19.153  -9.886  1.00  0.00           H  
ATOM    911  CB  PHE   122     -41.777 -18.184 -10.808  1.00  0.00           C  
ATOM    912  HB1 PHE   122     -40.855 -18.585 -11.216  1.00  0.00           H  
ATOM    913  HB2 PHE   122     -41.418 -17.559  -9.993  1.00  0.00           H  
ATOM    914  CG  PHE   122     -42.537 -17.229 -11.664  1.00  0.00           C  
ATOM    915  CD1 PHE   122     -42.243 -17.133 -13.066  1.00  0.00           C  
ATOM    916  HD1 PHE   122     -41.386 -17.614 -13.511  1.00  0.00           H  
ATOM    917  CE1 PHE   122     -42.975 -16.202 -13.776  1.00  0.00           C  
ATOM    918  HE1 PHE   122     -42.815 -16.111 -14.841  1.00  0.00           H  
ATOM    919  CZ  PHE   122     -43.954 -15.349 -13.219  1.00  0.00           C  
ATOM    920  HZ  PHE   122     -44.502 -14.699 -13.887  1.00  0.00           H  
ATOM    921  CE2 PHE   122     -44.222 -15.426 -11.850  1.00  0.00           C  
ATOM    922  HE2 PHE   122     -45.008 -14.789 -11.457  1.00  0.00           H  
ATOM    923  CD2 PHE   122     -43.518 -16.406 -11.050  1.00  0.00           C  
ATOM    924  HD2 PHE   122     -43.652 -16.517  -9.987  1.00  0.00           H  
ATOM    925  C   PHE   122     -42.769 -20.489 -11.378  1.00  0.00           C  
ATOM    926  O   PHE   122     -41.957 -20.712 -12.296  1.00  0.00           O  
ATOM    927  N   ILE   123     -43.921 -21.101 -11.268  1.00  0.00           N  
ATOM    928  H   ILE   123     -44.571 -20.936 -10.508  1.00  0.00           H  
ATOM    929  CA  ILE   123     -44.284 -22.326 -12.127  1.00  0.00           C  
ATOM    930  HA  ILE   123     -43.366 -22.906 -12.178  1.00  0.00           H  
ATOM    931  CB  ILE   123     -45.426 -23.249 -11.538  1.00  0.00           C  
ATOM    932  HB  ILE   123     -45.641 -24.127 -12.154  1.00  0.00           H  
ATOM    933  CG2 ILE   123     -45.017 -23.757 -10.080  1.00  0.00           C  
ATOM    934 HG21 ILE   123     -45.754 -24.514  -9.800  1.00  0.00           H  
ATOM    935 HG22 ILE   123     -44.062 -24.268 -10.110  1.00  0.00           H  
ATOM    936 HG23 ILE   123     -44.999 -22.883  -9.438  1.00  0.00           H  
ATOM    937  CG1 ILE   123     -46.793 -22.502 -11.475  1.00  0.00           C  
ATOM    938 HG11 ILE   123     -47.052 -22.106 -12.456  1.00  0.00           H  
ATOM    939 HG12 ILE   123     -46.792 -21.580 -10.891  1.00  0.00           H  
ATOM    940  CD  ILE   123     -47.935 -23.331 -10.935  1.00  0.00           C  
ATOM    941  HD1 ILE   123     -48.896 -22.834 -10.811  1.00  0.00           H  
ATOM    942  HD2 ILE   123     -48.023 -24.230 -11.545  1.00  0.00           H  
ATOM    943  HD3 ILE   123     -47.654 -23.704  -9.942  1.00  0.00           H  
ATOM    944  C   ILE   123     -44.473 -22.062 -13.636  1.00  0.00           C  
ATOM    945  O   ILE   123     -44.628 -23.008 -14.347  1.00  0.00           O  
ATOM    946  N   ASP   124     -44.453 -20.818 -14.076  1.00  0.00           N  
ATOM    947  H   ASP   124     -44.292 -20.070 -13.416  1.00  0.00           H  
ATOM    948  CA  ASP   124     -44.357 -20.421 -15.481  1.00  0.00           C  
ATOM    949  HA  ASP   124     -44.852 -21.233 -16.014  1.00  0.00           H  
ATOM    950  CB  ASP   124     -45.105 -19.106 -15.741  1.00  0.00           C  
ATOM    951  HB1 ASP   124     -45.050 -18.853 -16.802  1.00  0.00           H  
ATOM    952  HB2 ASP   124     -44.606 -18.267 -15.256  1.00  0.00           H  
ATOM    953  CG  ASP   124     -46.578 -19.278 -15.346  1.00  0.00           C  
ATOM    954  OD1 ASP   124     -47.308 -20.177 -15.792  1.00  0.00           O  
ATOM    955  OD2 ASP   124     -47.080 -18.408 -14.560  1.00  0.00           O1-
ATOM    956  C   ASP   124     -42.918 -20.393 -16.031  1.00  0.00           C  
ATOM    957  O   ASP   124     -42.767 -20.547 -17.262  1.00  0.00           O  
ATOM    958  N   ARG   125     -41.874 -20.271 -15.213  1.00  0.00           N  
ATOM    959  H   ARG   125     -42.037 -20.296 -14.217  1.00  0.00           H  
ATOM    960  CA  ARG   125     -40.483 -20.358 -15.675  1.00  0.00           C  
ATOM    961  HA  ARG   125     -40.410 -20.591 -16.737  1.00  0.00           H  
ATOM    962  CB  ARG   125     -39.803 -18.990 -15.565  1.00  0.00           C  
ATOM    963  HB1 ARG   125     -38.814 -19.084 -16.027  1.00  0.00           H  
ATOM    964  HB2 ARG   125     -39.781 -18.667 -14.524  1.00  0.00           H  
ATOM    965  CG  ARG   125     -40.502 -17.854 -16.348  1.00  0.00           C  
ATOM    966  HG1 ARG   125     -41.589 -17.822 -16.322  1.00  0.00           H  
ATOM    967  HG2 ARG   125     -40.186 -18.024 -17.378  1.00  0.00           H  
ATOM    968  CD  ARG   125     -39.917 -16.520 -15.990  1.00  0.00           C  
ATOM    969  HD1 ARG   125     -40.030 -16.317 -14.926  1.00  0.00           H  
ATOM    970  HD2 ARG   125     -40.469 -15.693 -16.441  1.00  0.00           H  
ATOM    971  NE  ARG   125     -38.502 -16.290 -16.483  1.00  0.00           N  
ATOM    972  HE  ARG   125     -38.219 -17.005 -17.135  1.00  0.00           H  
ATOM    973  CZ  ARG   125     -37.650 -15.339 -16.075  1.00  0.00           C  
ATOM    974  NH1 ARG   125     -37.977 -14.334 -15.296  1.00  0.00           N1+
ATOM    975 HH11 ARG   125     -38.958 -14.159 -15.121  1.00  0.00           H  
ATOM    976 HH12 ARG   125     -37.267 -13.638 -15.119  1.00  0.00           H  
ATOM    977  NH2 ARG   125     -36.383 -15.484 -16.468  1.00  0.00           N  
ATOM    978 HH21 ARG   125     -36.293 -16.327 -17.001  1.00  0.00           H  
ATOM    979 HH22 ARG   125     -35.614 -15.081 -15.946  1.00  0.00           H  
ATOM    980  C   ARG   125     -39.787 -21.477 -14.920  1.00  0.00           C  
ATOM    981  O   ARG   125     -39.263 -21.170 -13.886  1.00  0.00           O  
ATOM    982  N   PRO   126     -39.803 -22.738 -15.426  1.00  0.00           N  
ATOM    983  CD  PRO   126     -40.302 -23.224 -16.713  1.00  0.00           C  
ATOM    984  HD1 PRO   126     -39.462 -22.950 -17.353  1.00  0.00           H  
ATOM    985  HD2 PRO   126     -41.208 -22.789 -17.125  1.00  0.00           H  
ATOM    986  CG  PRO   126     -40.489 -24.750 -16.663  1.00  0.00           C  
ATOM    987  HG1 PRO   126     -40.258 -25.259 -17.600  1.00  0.00           H  
ATOM    988  HG2 PRO   126     -41.491 -24.991 -16.335  1.00  0.00           H  
ATOM    989  CB  PRO   126     -39.552 -25.176 -15.503  1.00  0.00           C  
ATOM    990  HB1 PRO   126     -38.557 -25.553 -15.764  1.00  0.00           H  
ATOM    991  HB2 PRO   126     -39.974 -25.977 -14.896  1.00  0.00           H  
ATOM    992  CA  PRO   126     -39.377 -23.909 -14.661  1.00  0.00           C  
ATOM    993  HA  PRO   126     -40.084 -24.086 -13.848  1.00  0.00           H  
ATOM    994  C   PRO   126     -38.006 -23.878 -13.998  1.00  0.00           C  
ATOM    995  O   PRO   126     -37.878 -24.296 -12.831  1.00  0.00           O  
ATOM    996  N   ASN   127     -37.033 -23.364 -14.736  1.00  0.00           N  
ATOM    997  H   ASN   127     -37.317 -23.014 -15.648  1.00  0.00           H  
ATOM    998  CA  ASN   127     -35.585 -23.297 -14.420  1.00  0.00           C  
ATOM    999  HA  ASN   127     -35.316 -24.120 -13.761  1.00  0.00           H  
ATOM   1000  CB  ASN   127     -34.728 -23.561 -15.678  1.00  0.00           C  
ATOM   1001  HB1 ASN   127     -34.837 -22.765 -16.423  1.00  0.00           H  
ATOM   1002  HB2 ASN   127     -35.095 -24.504 -16.063  1.00  0.00           H  
ATOM   1003  CG  ASN   127     -33.200 -23.703 -15.477  1.00  0.00           C  
ATOM   1004  OD1 ASN   127     -32.448 -22.897 -16.067  1.00  0.00           O  
ATOM   1005  ND2 ASN   127     -32.691 -24.776 -14.876  1.00  0.00           N  
ATOM   1006 HD21 ASN   127     -33.292 -25.585 -14.737  1.00  0.00           H  
ATOM   1007 HD22 ASN   127     -31.696 -24.856 -14.701  1.00  0.00           H  
ATOM   1008  C   ASN   127     -35.260 -22.066 -13.655  1.00  0.00           C  
ATOM   1009  O   ASN   127     -34.044 -21.721 -13.457  1.00  0.00           O  
ATOM   1010  N   TYR   128     -36.280 -21.167 -13.341  1.00  0.00           N  
ATOM   1011  H   TYR   128     -37.238 -21.443 -13.499  1.00  0.00           H  
ATOM   1012  CA  TYR   128     -36.082 -19.825 -12.666  1.00  0.00           C  
ATOM   1013  HA  TYR   128     -35.136 -19.395 -12.995  1.00  0.00           H  
ATOM   1014  CB  TYR   128     -37.259 -18.909 -12.945  1.00  0.00           C  
ATOM   1015  HB1 TYR   128     -38.149 -19.436 -12.590  1.00  0.00           H  
ATOM   1016  HB2 TYR   128     -37.314 -18.694 -14.010  1.00  0.00           H  
ATOM   1017  CG  TYR   128     -37.251 -17.523 -12.223  1.00  0.00           C  
ATOM   1018  CD1 TYR   128     -36.539 -16.378 -12.718  1.00  0.00           C  
ATOM   1019  HD1 TYR   128     -35.892 -16.396 -13.587  1.00  0.00           H  
ATOM   1020  CE1 TYR   128     -36.630 -15.151 -12.002  1.00  0.00           C  
ATOM   1021  HE1 TYR   128     -36.121 -14.251 -12.309  1.00  0.00           H  
ATOM   1022  CZ  TYR   128     -37.398 -15.007 -10.839  1.00  0.00           C  
ATOM   1023  OH  TYR   128     -37.667 -13.856 -10.206  1.00  0.00           O  
ATOM   1024  HH  TYR   128     -36.963 -13.219 -10.351  1.00  0.00           H  
ATOM   1025  CE2 TYR   128     -38.089 -16.132 -10.429  1.00  0.00           C  
ATOM   1026  HE2 TYR   128     -38.759 -16.147  -9.574  1.00  0.00           H  
ATOM   1027  CD2 TYR   128     -38.028 -17.327 -11.097  1.00  0.00           C  
ATOM   1028  HD2 TYR   128     -38.549 -18.198 -10.749  1.00  0.00           H  
ATOM   1029  C   TYR   128     -35.744 -19.909 -11.116  1.00  0.00           C  
ATOM   1030  O   TYR   128     -36.639 -20.276 -10.326  1.00  0.00           O  
ATOM   1031  N   GLN   129     -34.556 -19.411 -10.586  1.00  0.00           N  
ATOM   1032  H   GLN   129     -33.842 -19.146 -11.240  1.00  0.00           H  
ATOM   1033  CA  GLN   129     -34.222 -19.407  -9.161  1.00  0.00           C  
ATOM   1034  HA  GLN   129     -33.165 -19.168  -9.036  1.00  0.00           H  
ATOM   1035  CB  GLN   129     -35.001 -18.348  -8.386  1.00  0.00           C  
ATOM   1036  HB1 GLN   129     -34.813 -18.364  -7.312  1.00  0.00           H  
ATOM   1037  HB2 GLN   129     -36.068 -18.533  -8.558  1.00  0.00           H  
ATOM   1038  CG  GLN   129     -34.626 -16.950  -8.904  1.00  0.00           C  
ATOM   1039  HG1 GLN   129     -35.155 -16.855  -9.856  1.00  0.00           H  
ATOM   1040  HG2 GLN   129     -33.577 -16.812  -9.164  1.00  0.00           H  
ATOM   1041  CD  GLN   129     -35.105 -15.829  -8.017  1.00  0.00           C  
ATOM   1042  OE1 GLN   129     -35.549 -16.046  -6.917  1.00  0.00           O  
ATOM   1043  NE2 GLN   129     -35.090 -14.589  -8.542  1.00  0.00           N  
ATOM   1044 HE21 GLN   129     -34.812 -14.457  -9.508  1.00  0.00           H  
ATOM   1045 HE22 GLN   129     -35.530 -13.897  -7.954  1.00  0.00           H  
ATOM   1046  C   GLN   129     -34.502 -20.731  -8.508  1.00  0.00           C  
ATOM   1047  O   GLN   129     -33.965 -21.741  -8.989  1.00  0.00           O  
ATOM   1048  N   PHE   130     -35.296 -20.900  -7.396  1.00  0.00           N  
ATOM   1049  H   PHE   130     -35.836 -20.114  -7.036  1.00  0.00           H  
ATOM   1050  CA  PHE   130     -35.414 -22.086  -6.621  1.00  0.00           C  
ATOM   1051  HA  PHE   130     -34.582 -22.708  -6.947  1.00  0.00           H  
ATOM   1052  CB  PHE   130     -35.216 -21.696  -5.139  1.00  0.00           C  
ATOM   1053  HB1 PHE   130     -35.448 -22.559  -4.530  1.00  0.00           H  
ATOM   1054  HB2 PHE   130     -35.978 -20.941  -4.913  1.00  0.00           H  
ATOM   1055  CG  PHE   130     -33.812 -21.274  -4.755  1.00  0.00           C  
ATOM   1056  CD1 PHE   130     -33.701 -20.643  -3.519  1.00  0.00           C  
ATOM   1057  HD1 PHE   130     -34.537 -20.495  -2.857  1.00  0.00           H  
ATOM   1058  CE1 PHE   130     -32.517 -20.133  -3.048  1.00  0.00           C  
ATOM   1059  HE1 PHE   130     -32.500 -19.748  -2.043  1.00  0.00           H  
ATOM   1060  CZ  PHE   130     -31.368 -20.166  -3.851  1.00  0.00           C  
ATOM   1061  HZ  PHE   130     -30.471 -19.732  -3.437  1.00  0.00           H  
ATOM   1062  CE2 PHE   130     -31.395 -20.899  -5.038  1.00  0.00           C  
ATOM   1063  HE2 PHE   130     -30.532 -21.104  -5.668  1.00  0.00           H  
ATOM   1064  CD2 PHE   130     -32.650 -21.418  -5.451  1.00  0.00           C  
ATOM   1065  HD2 PHE   130     -32.748 -21.922  -6.404  1.00  0.00           H  
ATOM   1066  C   PHE   130     -36.782 -22.735  -6.934  1.00  0.00           C  
ATOM   1067  O   PHE   130     -37.392 -23.380  -6.062  1.00  0.00           O  
ATOM   1068  N   THR   131     -37.177 -22.689  -8.215  1.00  0.00           N  
ATOM   1069  H   THR   131     -36.627 -22.092  -8.821  1.00  0.00           H  
ATOM   1070  CA  THR   131     -38.506 -23.230  -8.606  1.00  0.00           C  
ATOM   1071  HA  THR   131     -39.206 -22.900  -7.836  1.00  0.00           H  
ATOM   1072  CB  THR   131     -39.018 -22.604  -9.935  1.00  0.00           C  
ATOM   1073  HB  THR   131     -38.307 -22.814 -10.741  1.00  0.00           H  
ATOM   1074  CG2 THR   131     -40.371 -23.154 -10.290  1.00  0.00           C  
ATOM   1075 HG21 THR   131     -41.119 -23.070  -9.495  1.00  0.00           H  
ATOM   1076 HG22 THR   131     -40.771 -22.682 -11.197  1.00  0.00           H  
ATOM   1077 HG23 THR   131     -40.323 -24.226 -10.478  1.00  0.00           H  
ATOM   1078  OG1 THR   131     -39.128 -21.226  -9.801  1.00  0.00           O  
ATOM   1079  HG1 THR   131     -38.218 -20.937  -9.808  1.00  0.00           H  
ATOM   1080  C   THR   131     -38.443 -24.683  -8.652  1.00  0.00           C  
ATOM   1081  O   THR   131     -39.287 -25.299  -8.002  1.00  0.00           O  
ATOM   1082  N   ASN   132     -37.451 -25.317  -9.327  1.00  0.00           N  
ATOM   1083  H   ASN   132     -36.789 -24.832  -9.923  1.00  0.00           H  
ATOM   1084  CA  ASN   132     -37.256 -26.733  -9.224  1.00  0.00           C  
ATOM   1085  HA  ASN   132     -38.081 -27.199  -8.679  1.00  0.00           H  
ATOM   1086  CB  ASN   132     -37.344 -27.408 -10.625  1.00  0.00           C  
ATOM   1087  HB1 ASN   132     -36.798 -28.338 -10.728  1.00  0.00           H  
ATOM   1088  HB2 ASN   132     -36.731 -26.717 -11.211  1.00  0.00           H  
ATOM   1089  CG  ASN   132     -38.747 -27.542 -11.192  1.00  0.00           C  
ATOM   1090  OD1 ASN   132     -39.365 -28.564 -10.954  1.00  0.00           O  
ATOM   1091  ND2 ASN   132     -39.314 -26.540 -11.881  1.00  0.00           N  
ATOM   1092 HD21 ASN   132     -38.848 -25.682 -12.114  1.00  0.00           H  
ATOM   1093 HD22 ASN   132     -40.280 -26.690 -12.143  1.00  0.00           H  
ATOM   1094  C   ASN   132     -36.077 -27.180  -8.339  1.00  0.00           C  
ATOM   1095  O   ASN   132     -35.327 -28.099  -8.637  1.00  0.00           O  
ATOM   1096  N   LEU   133     -36.029 -26.660  -7.075  1.00  0.00           N  
ATOM   1097  H   LEU   133     -36.817 -26.105  -6.755  1.00  0.00           H  
ATOM   1098  CA  LEU   133     -34.963 -27.027  -6.068  1.00  0.00           C  
ATOM   1099  HA  LEU   133     -33.963 -27.033  -6.501  1.00  0.00           H  
ATOM   1100  CB  LEU   133     -34.998 -26.019  -4.871  1.00  0.00           C  
ATOM   1101  HB1 LEU   133     -35.961 -26.093  -4.352  1.00  0.00           H  
ATOM   1102  HB2 LEU   133     -34.898 -25.012  -5.264  1.00  0.00           H  
ATOM   1103  CG  LEU   133     -33.806 -25.999  -3.870  1.00  0.00           C  
ATOM   1104  HG  LEU   133     -33.951 -26.848  -3.204  1.00  0.00           H  
ATOM   1105  CD1 LEU   133     -32.439 -25.971  -4.583  1.00  0.00           C  
ATOM   1106 HD11 LEU   133     -31.625 -25.949  -3.862  1.00  0.00           H  
ATOM   1107 HD12 LEU   133     -32.223 -26.882  -5.142  1.00  0.00           H  
ATOM   1108 HD13 LEU   133     -32.309 -25.128  -5.258  1.00  0.00           H  
ATOM   1109  CD2 LEU   133     -33.820 -24.811  -3.014  1.00  0.00           C  
ATOM   1110 HD21 LEU   133     -33.162 -25.075  -2.191  1.00  0.00           H  
ATOM   1111 HD22 LEU   133     -33.483 -23.956  -3.587  1.00  0.00           H  
ATOM   1112 HD23 LEU   133     -34.782 -24.602  -2.529  1.00  0.00           H  
ATOM   1113  C   LEU   133     -35.220 -28.476  -5.475  1.00  0.00           C  
ATOM   1114  O   LEU   133     -34.334 -29.153  -4.917  1.00  0.00           O  
ATOM   1115  N   LYS   134     -36.401 -29.020  -5.699  1.00  0.00           N  
ATOM   1116  H   LYS   134     -37.098 -28.480  -6.190  1.00  0.00           H  
ATOM   1117  CA  LYS   134     -36.841 -30.353  -5.308  1.00  0.00           C  
ATOM   1118  HA  LYS   134     -36.626 -30.449  -4.250  1.00  0.00           H  
ATOM   1119  CB  LYS   134     -38.274 -30.499  -5.616  1.00  0.00           C  
ATOM   1120  HB1 LYS   134     -38.888 -29.967  -4.888  1.00  0.00           H  
ATOM   1121  HB2 LYS   134     -38.648 -31.501  -5.411  1.00  0.00           H  
ATOM   1122  CG  LYS   134     -38.750 -30.116  -7.036  1.00  0.00           C  
ATOM   1123  HG1 LYS   134     -38.321 -30.801  -7.769  1.00  0.00           H  
ATOM   1124  HG2 LYS   134     -38.349 -29.145  -7.298  1.00  0.00           H  
ATOM   1125  CD  LYS   134     -40.309 -30.225  -7.081  1.00  0.00           C  
ATOM   1126  HD1 LYS   134     -40.815 -29.482  -6.474  1.00  0.00           H  
ATOM   1127  HD2 LYS   134     -40.557 -31.244  -6.772  1.00  0.00           H  
ATOM   1128  CE  LYS   134     -40.733 -30.248  -8.533  1.00  0.00           C  
ATOM   1129  HE1 LYS   134     -40.837 -31.255  -8.922  1.00  0.00           H  
ATOM   1130  HE2 LYS   134     -40.011 -29.727  -9.145  1.00  0.00           H  
ATOM   1131  NZ  LYS   134     -42.037 -29.558  -8.743  1.00  0.00           N1+
ATOM   1132  HZ1 LYS   134     -42.875 -30.004  -8.400  1.00  0.00           H  
ATOM   1133  HZ2 LYS   134     -41.842 -28.595  -8.513  1.00  0.00           H  
ATOM   1134  HZ3 LYS   134     -42.170 -29.554  -9.737  1.00  0.00           H  
ATOM   1135  C   LYS   134     -36.069 -31.497  -6.071  1.00  0.00           C  
ATOM   1136  O   LYS   134     -35.942 -32.569  -5.547  1.00  0.00           O  
ATOM   1137  N   ALA   135     -35.481 -31.234  -7.267  1.00  0.00           N  
ATOM   1138  H   ALA   135     -35.640 -30.408  -7.845  1.00  0.00           H  
ATOM   1139  CA  ALA   135     -34.557 -32.279  -7.967  1.00  0.00           C  
ATOM   1140  HA  ALA   135     -35.071 -33.245  -8.004  1.00  0.00           H  
ATOM   1141  CB  ALA   135     -34.433 -31.751  -9.504  1.00  0.00           C  
ATOM   1142  HB1 ALA   135     -35.434 -31.629  -9.911  1.00  0.00           H  
ATOM   1143  HB2 ALA   135     -34.080 -30.718  -9.486  1.00  0.00           H  
ATOM   1144  HB3 ALA   135     -33.846 -32.423 -10.124  1.00  0.00           H  
ATOM   1145  C   ALA   135     -33.227 -32.578  -7.292  1.00  0.00           C  
ATOM   1146  O   ALA   135     -32.586 -33.529  -7.698  1.00  0.00           O  
ATOM   1147  N   ALA   136     -32.787 -31.676  -6.385  1.00  0.00           N  
ATOM   1148  H   ALA   136     -33.401 -30.908  -6.148  1.00  0.00           H  
ATOM   1149  CA  ALA   136     -31.719 -31.949  -5.492  1.00  0.00           C  
ATOM   1150  HA  ALA   136     -30.959 -32.496  -6.047  1.00  0.00           H  
ATOM   1151  CB  ALA   136     -30.910 -30.675  -5.024  1.00  0.00           C  
ATOM   1152  HB1 ALA   136     -30.061 -31.017  -4.424  1.00  0.00           H  
ATOM   1153  HB2 ALA   136     -30.438 -30.170  -5.866  1.00  0.00           H  
ATOM   1154  HB3 ALA   136     -31.506 -30.027  -4.376  1.00  0.00           H  
ATOM   1155  C   ALA   136     -32.244 -32.811  -4.399  1.00  0.00           C  
ATOM   1156  O   ALA   136     -33.197 -32.419  -3.699  1.00  0.00           O  
ATOM   1157  N   LYS   137     -31.595 -33.979  -4.312  1.00  0.00           N  
ATOM   1158  H   LYS   137     -30.718 -34.028  -4.821  1.00  0.00           H  
ATOM   1159  CA  LYS   137     -31.909 -35.010  -3.259  1.00  0.00           C  
ATOM   1160  HA  LYS   137     -32.868 -34.740  -2.821  1.00  0.00           H  
ATOM   1161  CB  LYS   137     -32.022 -36.361  -3.860  1.00  0.00           C  
ATOM   1162  HB1 LYS   137     -32.229 -37.147  -3.132  1.00  0.00           H  
ATOM   1163  HB2 LYS   137     -31.086 -36.588  -4.377  1.00  0.00           H  
ATOM   1164  CG  LYS   137     -33.115 -36.277  -4.912  1.00  0.00           C  
ATOM   1165  HG1 LYS   137     -32.852 -35.695  -5.802  1.00  0.00           H  
ATOM   1166  HG2 LYS   137     -34.020 -35.880  -4.446  1.00  0.00           H  
ATOM   1167  CD  LYS   137     -33.371 -37.731  -5.326  1.00  0.00           C  
ATOM   1168  HD1 LYS   137     -33.737 -38.313  -4.486  1.00  0.00           H  
ATOM   1169  HD2 LYS   137     -32.397 -38.061  -5.697  1.00  0.00           H  
ATOM   1170  CE  LYS   137     -34.326 -37.675  -6.534  1.00  0.00           C  
ATOM   1171  HE1 LYS   137     -33.940 -36.871  -7.154  1.00  0.00           H  
ATOM   1172  HE2 LYS   137     -35.337 -37.501  -6.184  1.00  0.00           H  
ATOM   1173  NZ  LYS   137     -34.375 -38.986  -7.248  1.00  0.00           N1+
ATOM   1174  HZ1 LYS   137     -35.192 -39.026  -7.856  1.00  0.00           H  
ATOM   1175  HZ2 LYS   137     -33.574 -39.046  -7.857  1.00  0.00           H  
ATOM   1176  HZ3 LYS   137     -34.455 -39.694  -6.529  1.00  0.00           H  
ATOM   1177  C   LYS   137     -30.907 -34.949  -2.138  1.00  0.00           C  
ATOM   1178  O   LYS   137     -29.894 -34.280  -2.253  1.00  0.00           O  
ATOM   1179  N   LYS   138     -31.128 -35.746  -1.133  1.00  0.00           N  
ATOM   1180  H   LYS   138     -32.024 -36.217  -1.090  1.00  0.00           H  
ATOM   1181  CA  LYS   138     -30.097 -35.957  -0.099  1.00  0.00           C  
ATOM   1182  HA  LYS   138     -29.767 -35.004   0.297  1.00  0.00           H  
ATOM   1183  CB  LYS   138     -30.660 -36.686   1.037  1.00  0.00           C  
ATOM   1184  HB1 LYS   138     -30.850 -37.713   0.737  1.00  0.00           H  
ATOM   1185  HB2 LYS   138     -31.504 -36.097   1.389  1.00  0.00           H  
ATOM   1186  CG  LYS   138     -29.773 -36.950   2.283  1.00  0.00           C  
ATOM   1187  HG1 LYS   138     -30.524 -37.158   3.045  1.00  0.00           H  
ATOM   1188  HG2 LYS   138     -29.275 -36.010   2.498  1.00  0.00           H  
ATOM   1189  CD  LYS   138     -28.712 -38.096   2.320  1.00  0.00           C  
ATOM   1190  HD1 LYS   138     -27.749 -37.665   2.080  1.00  0.00           H  
ATOM   1191  HD2 LYS   138     -28.991 -38.937   1.675  1.00  0.00           H  
ATOM   1192  CE  LYS   138     -28.499 -38.484   3.769  1.00  0.00           C  
ATOM   1193  HE1 LYS   138     -27.980 -39.438   3.740  1.00  0.00           H  
ATOM   1194  HE2 LYS   138     -29.477 -38.524   4.248  1.00  0.00           H  
ATOM   1195  NZ  LYS   138     -27.563 -37.641   4.510  1.00  0.00           N1+
ATOM   1196  HZ1 LYS   138     -26.807 -37.386   3.896  1.00  0.00           H  
ATOM   1197  HZ2 LYS   138     -28.017 -36.804   4.854  1.00  0.00           H  
ATOM   1198  HZ3 LYS   138     -27.108 -38.185   5.238  1.00  0.00           H  
ATOM   1199  C   LYS   138     -28.849 -36.639  -0.742  1.00  0.00           C  
ATOM   1200  O   LYS   138     -28.923 -37.766  -1.170  1.00  0.00           O  
ATOM   1201  N   GLY   139     -27.780 -35.892  -0.851  1.00  0.00           N  
ATOM   1202  H   GLY   139     -27.747 -34.934  -0.541  1.00  0.00           H  
ATOM   1203  CA  GLY   139     -26.614 -36.339  -1.583  1.00  0.00           C  
ATOM   1204  HA1 GLY   139     -26.799 -37.337  -1.994  1.00  0.00           H  
ATOM   1205  HA2 GLY   139     -25.732 -36.409  -0.944  1.00  0.00           H  
ATOM   1206  C   GLY   139     -26.223 -35.450  -2.818  1.00  0.00           C  
ATOM   1207  O   GLY   139     -25.083 -35.635  -3.234  1.00  0.00           O  
ATOM   1208  N   SER   140     -27.085 -34.647  -3.413  1.00  0.00           N  
ATOM   1209  H   SER   140     -27.985 -34.613  -2.955  1.00  0.00           H  
ATOM   1210  CA  SER   140     -26.826 -33.711  -4.487  1.00  0.00           C  
ATOM   1211  HA  SER   140     -26.367 -34.168  -5.360  1.00  0.00           H  
ATOM   1212  CB  SER   140     -28.062 -32.923  -5.018  1.00  0.00           C  
ATOM   1213  HB1 SER   140     -27.750 -32.166  -5.727  1.00  0.00           H  
ATOM   1214  HB2 SER   140     -28.566 -32.398  -4.212  1.00  0.00           H  
ATOM   1215  OG  SER   140     -28.986 -33.837  -5.621  1.00  0.00           O  
ATOM   1216  HG  SER   140     -28.590 -34.156  -6.433  1.00  0.00           H  
ATOM   1217  C   SER   140     -25.808 -32.712  -3.937  1.00  0.00           C  
ATOM   1218  O   SER   140     -25.795 -32.323  -2.771  1.00  0.00           O  
ATOM   1219  N   MET   141     -24.837 -32.243  -4.781  1.00  0.00           N  
ATOM   1220  H   MET   141     -24.713 -32.764  -5.632  1.00  0.00           H  
ATOM   1221  CA  MET   141     -23.735 -31.356  -4.419  1.00  0.00           C  
ATOM   1222  HA  MET   141     -23.553 -31.347  -3.348  1.00  0.00           H  
ATOM   1223  CB  MET   141     -22.441 -31.675  -5.202  1.00  0.00           C  
ATOM   1224  HB1 MET   141     -21.755 -30.830  -5.162  1.00  0.00           H  
ATOM   1225  HB2 MET   141     -22.609 -31.740  -6.280  1.00  0.00           H  
ATOM   1226  CG  MET   141     -21.785 -32.977  -4.726  1.00  0.00           C  
ATOM   1227  HG1 MET   141     -21.014 -33.322  -5.423  1.00  0.00           H  
ATOM   1228  HG2 MET   141     -22.563 -33.738  -4.712  1.00  0.00           H  
ATOM   1229  SD  MET   141     -21.032 -32.925  -2.966  1.00  0.00           S  
ATOM   1230  CE  MET   141     -19.676 -31.678  -3.186  1.00  0.00           C  
ATOM   1231  HE1 MET   141     -20.100 -30.715  -2.893  1.00  0.00           H  
ATOM   1232  HE2 MET   141     -18.810 -31.992  -2.595  1.00  0.00           H  
ATOM   1233  HE3 MET   141     -19.299 -31.676  -4.208  1.00  0.00           H  
ATOM   1234  C   MET   141     -24.311 -29.913  -4.686  1.00  0.00           C  
ATOM   1235  O   MET   141     -25.040 -29.700  -5.697  1.00  0.00           O  
ATOM   1236  N   VAL   142     -24.046 -29.012  -3.758  1.00  0.00           N  
ATOM   1237  H   VAL   142     -23.397 -29.337  -3.054  1.00  0.00           H  
ATOM   1238  CA  VAL   142     -24.405 -27.614  -3.814  1.00  0.00           C  
ATOM   1239  HA  VAL   142     -24.929 -27.344  -4.732  1.00  0.00           H  
ATOM   1240  CB  VAL   142     -25.307 -27.139  -2.640  1.00  0.00           C  
ATOM   1241  HB  VAL   142     -24.726 -27.400  -1.755  1.00  0.00           H  
ATOM   1242  CG1 VAL   142     -25.495 -25.657  -2.706  1.00  0.00           C  
ATOM   1243 HG11 VAL   142     -24.493 -25.227  -2.720  1.00  0.00           H  
ATOM   1244 HG12 VAL   142     -25.991 -25.415  -3.648  1.00  0.00           H  
ATOM   1245 HG13 VAL   142     -26.017 -25.277  -1.827  1.00  0.00           H  
ATOM   1246  CG2 VAL   142     -26.673 -27.844  -2.513  1.00  0.00           C  
ATOM   1247 HG21 VAL   142     -27.246 -27.576  -1.629  1.00  0.00           H  
ATOM   1248 HG22 VAL   142     -27.285 -27.457  -3.327  1.00  0.00           H  
ATOM   1249 HG23 VAL   142     -26.501 -28.920  -2.541  1.00  0.00           H  
ATOM   1250  C   VAL   142     -23.111 -26.707  -3.863  1.00  0.00           C  
ATOM   1251  O   VAL   142     -22.270 -26.839  -2.985  1.00  0.00           O  
ATOM   1252  N   TYR   143     -22.850 -25.927  -4.966  1.00  0.00           N  
ATOM   1253  H   TYR   143     -23.575 -25.720  -5.641  1.00  0.00           H  
ATOM   1254  CA  TYR   143     -21.653 -25.058  -4.980  1.00  0.00           C  
ATOM   1255  HA  TYR   143     -20.967 -25.428  -4.222  1.00  0.00           H  
ATOM   1256  CB  TYR   143     -20.869 -25.185  -6.217  1.00  0.00           C  
ATOM   1257  HB1 TYR   143     -19.910 -24.658  -6.207  1.00  0.00           H  
ATOM   1258  HB2 TYR   143     -21.497 -24.825  -7.024  1.00  0.00           H  
ATOM   1259  CG  TYR   143     -20.483 -26.684  -6.543  1.00  0.00           C  
ATOM   1260  CD1 TYR   143     -21.063 -27.462  -7.586  1.00  0.00           C  
ATOM   1261  HD1 TYR   143     -21.791 -27.012  -8.240  1.00  0.00           H  
ATOM   1262  CE1 TYR   143     -20.636 -28.798  -7.891  1.00  0.00           C  
ATOM   1263  HE1 TYR   143     -21.043 -29.302  -8.759  1.00  0.00           H  
ATOM   1264  CZ  TYR   143     -19.609 -29.374  -7.140  1.00  0.00           C  
ATOM   1265  OH  TYR   143     -19.152 -30.601  -7.445  1.00  0.00           O  
ATOM   1266  HH  TYR   143     -19.878 -31.162  -7.753  1.00  0.00           H  
ATOM   1267  CE2 TYR   143     -19.015 -28.588  -6.162  1.00  0.00           C  
ATOM   1268  HE2 TYR   143     -18.240 -29.098  -5.619  1.00  0.00           H  
ATOM   1269  CD2 TYR   143     -19.391 -27.240  -5.844  1.00  0.00           C  
ATOM   1270  HD2 TYR   143     -18.942 -26.536  -5.159  1.00  0.00           H  
ATOM   1271  C   TYR   143     -22.095 -23.584  -4.711  1.00  0.00           C  
ATOM   1272  O   TYR   143     -23.066 -23.145  -5.331  1.00  0.00           O  
ATOM   1273  N   PHE   144     -21.237 -22.864  -3.971  1.00  0.00           N  
ATOM   1274  H   PHE   144     -20.353 -23.308  -3.767  1.00  0.00           H  
ATOM   1275  CA  PHE   144     -21.464 -21.439  -3.766  1.00  0.00           C  
ATOM   1276  HA  PHE   144     -22.248 -21.066  -4.426  1.00  0.00           H  
ATOM   1277  CB  PHE   144     -21.897 -21.386  -2.345  1.00  0.00           C  
ATOM   1278  HB1 PHE   144     -21.234 -21.952  -1.696  1.00  0.00           H  
ATOM   1279  HB2 PHE   144     -22.932 -21.712  -2.254  1.00  0.00           H  
ATOM   1280  CG  PHE   144     -21.974 -19.958  -1.763  1.00  0.00           C  
ATOM   1281  CD1 PHE   144     -22.879 -18.998  -2.319  1.00  0.00           C  
ATOM   1282  HD1 PHE   144     -23.551 -19.164  -3.153  1.00  0.00           H  
ATOM   1283  CE1 PHE   144     -22.884 -17.680  -1.792  1.00  0.00           C  
ATOM   1284  HE1 PHE   144     -23.447 -16.922  -2.321  1.00  0.00           H  
ATOM   1285  CZ  PHE   144     -22.088 -17.332  -0.644  1.00  0.00           C  
ATOM   1286  HZ  PHE   144     -22.172 -16.409  -0.092  1.00  0.00           H  
ATOM   1287  CE2 PHE   144     -21.238 -18.364  -0.061  1.00  0.00           C  
ATOM   1288  HE2 PHE   144     -20.789 -18.167   0.898  1.00  0.00           H  
ATOM   1289  CD2 PHE   144     -21.150 -19.584  -0.690  1.00  0.00           C  
ATOM   1290  HD2 PHE   144     -20.501 -20.294  -0.168  1.00  0.00           H  
ATOM   1291  C   PHE   144     -20.196 -20.698  -4.030  1.00  0.00           C  
ATOM   1292  O   PHE   144     -19.111 -21.236  -3.792  1.00  0.00           O  
ATOM   1293  N   LYS   145     -20.292 -19.361  -4.302  1.00  0.00           N  
ATOM   1294  H   LYS   145     -21.188 -18.907  -4.417  1.00  0.00           H  
ATOM   1295  CA  LYS   145     -19.044 -18.551  -4.620  1.00  0.00           C  
ATOM   1296  HA  LYS   145     -18.161 -18.837  -4.035  1.00  0.00           H  
ATOM   1297  CB  LYS   145     -18.737 -18.586  -6.152  1.00  0.00           C  
ATOM   1298  HB1 LYS   145     -18.173 -17.685  -6.387  1.00  0.00           H  
ATOM   1299  HB2 LYS   145     -19.647 -18.664  -6.749  1.00  0.00           H  
ATOM   1300  CG  LYS   145     -17.896 -19.814  -6.508  1.00  0.00           C  
ATOM   1301  HG1 LYS   145     -18.378 -20.762  -6.284  1.00  0.00           H  
ATOM   1302  HG2 LYS   145     -17.005 -19.658  -5.899  1.00  0.00           H  
ATOM   1303  CD  LYS   145     -17.532 -19.700  -8.018  1.00  0.00           C  
ATOM   1304  HD1 LYS   145     -16.944 -18.821  -8.296  1.00  0.00           H  
ATOM   1305  HD2 LYS   145     -18.514 -19.564  -8.479  1.00  0.00           H  
ATOM   1306  CE  LYS   145     -16.865 -21.046  -8.414  1.00  0.00           C  
ATOM   1307  HE1 LYS   145     -17.573 -21.802  -8.734  1.00  0.00           H  
ATOM   1308  HE2 LYS   145     -16.325 -21.287  -7.503  1.00  0.00           H  
ATOM   1309  NZ  LYS   145     -15.889 -20.698  -9.482  1.00  0.00           N1+
ATOM   1310  HZ1 LYS   145     -15.244 -21.435  -9.718  1.00  0.00           H  
ATOM   1311  HZ2 LYS   145     -16.415 -20.517 -10.326  1.00  0.00           H  
ATOM   1312  HZ3 LYS   145     -15.324 -19.910  -9.194  1.00  0.00           H  
ATOM   1313  C   LYS   145     -19.336 -17.162  -4.207  1.00  0.00           C  
ATOM   1314  O   LYS   145     -20.449 -16.682  -4.315  1.00  0.00           O  
ATOM   1315  N   VAL   146     -18.269 -16.372  -3.838  1.00  0.00           N  
ATOM   1316  H   VAL   146     -17.375 -16.844  -3.855  1.00  0.00           H  
ATOM   1317  CA  VAL   146     -18.361 -14.915  -3.573  1.00  0.00           C  
ATOM   1318  HA  VAL   146     -19.076 -14.416  -4.227  1.00  0.00           H  
ATOM   1319  CB  VAL   146     -18.568 -14.641  -2.076  1.00  0.00           C  
ATOM   1320  HB  VAL   146     -17.743 -15.111  -1.546  1.00  0.00           H  
ATOM   1321  CG1 VAL   146     -18.755 -13.173  -1.880  1.00  0.00           C  
ATOM   1322 HG11 VAL   146     -18.190 -12.507  -2.535  1.00  0.00           H  
ATOM   1323 HG12 VAL   146     -19.793 -12.842  -1.822  1.00  0.00           H  
ATOM   1324 HG13 VAL   146     -18.247 -12.884  -0.954  1.00  0.00           H  
ATOM   1325  CG2 VAL   146     -19.940 -15.175  -1.628  1.00  0.00           C  
ATOM   1326 HG21 VAL   146     -20.741 -14.908  -2.322  1.00  0.00           H  
ATOM   1327 HG22 VAL   146     -19.924 -16.251  -1.429  1.00  0.00           H  
ATOM   1328 HG23 VAL   146     -20.129 -14.845  -0.609  1.00  0.00           H  
ATOM   1329  C   VAL   146     -16.994 -14.444  -4.014  1.00  0.00           C  
ATOM   1330  O   VAL   146     -16.013 -14.764  -3.356  1.00  0.00           O  
ATOM   1331  N   GLY   147     -16.935 -13.627  -5.071  1.00  0.00           N  
ATOM   1332  H   GLY   147     -17.788 -13.125  -5.300  1.00  0.00           H  
ATOM   1333  CA  GLY   147     -15.716 -13.130  -5.628  1.00  0.00           C  
ATOM   1334  HA1 GLY   147     -15.253 -12.434  -4.927  1.00  0.00           H  
ATOM   1335  HA2 GLY   147     -15.835 -12.662  -6.604  1.00  0.00           H  
ATOM   1336  C   GLY   147     -14.733 -14.279  -5.839  1.00  0.00           C  
ATOM   1337  O   GLY   147     -15.127 -15.317  -6.368  1.00  0.00           O  
ATOM   1338  N   ASN   148     -13.520 -14.135  -5.405  1.00  0.00           N  
ATOM   1339  H   ASN   148     -13.377 -13.311  -4.837  1.00  0.00           H  
ATOM   1340  CA  ASN   148     -12.402 -15.180  -5.621  1.00  0.00           C  
ATOM   1341  HA  ASN   148     -12.457 -15.582  -6.632  1.00  0.00           H  
ATOM   1342  CB  ASN   148     -11.038 -14.558  -5.334  1.00  0.00           C  
ATOM   1343  HB1 ASN   148     -10.273 -15.270  -5.625  1.00  0.00           H  
ATOM   1344  HB2 ASN   148     -10.716 -14.384  -4.308  1.00  0.00           H  
ATOM   1345  CG  ASN   148     -10.831 -13.283  -6.109  1.00  0.00           C  
ATOM   1346  OD1 ASN   148     -11.089 -13.217  -7.280  1.00  0.00           O  
ATOM   1347  ND2 ASN   148     -10.554 -12.145  -5.452  1.00  0.00           N  
ATOM   1348 HD21 ASN   148     -10.343 -12.260  -4.461  1.00  0.00           H  
ATOM   1349 HD22 ASN   148     -10.538 -11.266  -5.931  1.00  0.00           H  
ATOM   1350  C   ASN   148     -12.602 -16.419  -4.754  1.00  0.00           C  
ATOM   1351  O   ASN   148     -11.827 -17.362  -4.841  1.00  0.00           O  
ATOM   1352  N   GLU   149     -13.638 -16.403  -3.813  1.00  0.00           N  
ATOM   1353  H   GLU   149     -14.065 -15.509  -3.610  1.00  0.00           H  
ATOM   1354  CA  GLU   149     -13.878 -17.542  -2.954  1.00  0.00           C  
ATOM   1355  HA  GLU   149     -12.913 -18.025  -2.800  1.00  0.00           H  
ATOM   1356  CB  GLU   149     -14.292 -17.055  -1.608  1.00  0.00           C  
ATOM   1357  HB1 GLU   149     -15.247 -16.545  -1.514  1.00  0.00           H  
ATOM   1358  HB2 GLU   149     -13.546 -16.289  -1.349  1.00  0.00           H  
ATOM   1359  CG  GLU   149     -14.288 -18.149  -0.489  1.00  0.00           C  
ATOM   1360  HG1 GLU   149     -13.361 -18.707  -0.567  1.00  0.00           H  
ATOM   1361  HG2 GLU   149     -15.186 -18.729  -0.674  1.00  0.00           H  
ATOM   1362  CD  GLU   149     -14.574 -17.581   0.880  1.00  0.00           C  
ATOM   1363  OE1 GLU   149     -15.450 -16.666   1.015  1.00  0.00           O  
ATOM   1364  OE2 GLU   149     -13.828 -17.854   1.892  1.00  0.00           O1-
ATOM   1365  C   GLU   149     -14.806 -18.533  -3.534  1.00  0.00           C  
ATOM   1366  O   GLU   149     -15.903 -18.258  -3.964  1.00  0.00           O  
ATOM   1367  N   THR   150     -14.451 -19.827  -3.514  1.00  0.00           N  
ATOM   1368  H   THR   150     -13.497 -20.074  -3.287  1.00  0.00           H  
ATOM   1369  CA  THR   150     -15.318 -21.014  -3.830  1.00  0.00           C  
ATOM   1370  HA  THR   150     -16.330 -20.657  -4.026  1.00  0.00           H  
ATOM   1371  CB  THR   150     -14.785 -21.881  -5.047  1.00  0.00           C  
ATOM   1372  HB  THR   150     -13.903 -22.450  -4.736  1.00  0.00           H  
ATOM   1373  CG2 THR   150     -15.728 -22.936  -5.481  1.00  0.00           C  
ATOM   1374 HG21 THR   150     -15.183 -23.458  -6.263  1.00  0.00           H  
ATOM   1375 HG22 THR   150     -15.963 -23.610  -4.664  1.00  0.00           H  
ATOM   1376 HG23 THR   150     -16.643 -22.501  -5.882  1.00  0.00           H  
ATOM   1377  OG1 THR   150     -14.375 -21.005  -6.067  1.00  0.00           O  
ATOM   1378  HG1 THR   150     -13.425 -20.865  -6.027  1.00  0.00           H  
ATOM   1379  C   THR   150     -15.527 -21.877  -2.590  1.00  0.00           C  
ATOM   1380  O   THR   150     -14.559 -22.218  -1.850  1.00  0.00           O  
ATOM   1381  N   ARG   151     -16.762 -22.409  -2.472  1.00  0.00           N  
ATOM   1382  H   ARG   151     -17.440 -22.130  -3.160  1.00  0.00           H  
ATOM   1383  CA  ARG   151     -17.292 -23.208  -1.308  1.00  0.00           C  
ATOM   1384  HA  ARG   151     -16.412 -23.692  -0.869  1.00  0.00           H  
ATOM   1385  CB  ARG   151     -17.964 -22.295  -0.268  1.00  0.00           C  
ATOM   1386  HB1 ARG   151     -18.665 -22.885   0.333  1.00  0.00           H  
ATOM   1387  HB2 ARG   151     -18.538 -21.586  -0.862  1.00  0.00           H  
ATOM   1388  CG  ARG   151     -16.903 -21.537   0.602  1.00  0.00           C  
ATOM   1389  HG1 ARG   151     -16.055 -21.148   0.020  1.00  0.00           H  
ATOM   1390  HG2 ARG   151     -16.455 -22.305   1.221  1.00  0.00           H  
ATOM   1391  CD  ARG   151     -17.435 -20.494   1.556  1.00  0.00           C  
ATOM   1392  HD1 ARG   151     -18.027 -19.722   1.058  1.00  0.00           H  
ATOM   1393  HD2 ARG   151     -16.539 -19.941   1.832  1.00  0.00           H  
ATOM   1394  NE  ARG   151     -18.089 -21.015   2.704  1.00  0.00           N  
ATOM   1395  HE  ARG   151     -18.564 -21.899   2.615  1.00  0.00           H  
ATOM   1396  CZ  ARG   151     -18.166 -20.348   3.856  1.00  0.00           C  
ATOM   1397  NH1 ARG   151     -18.062 -19.063   3.998  1.00  0.00           N1+
ATOM   1398 HH11 ARG   151     -17.868 -18.553   3.160  1.00  0.00           H  
ATOM   1399 HH12 ARG   151     -18.261 -18.633   4.897  1.00  0.00           H  
ATOM   1400  NH2 ARG   151     -18.409 -21.027   4.896  1.00  0.00           N  
ATOM   1401 HH21 ARG   151     -18.476 -22.033   4.975  1.00  0.00           H  
ATOM   1402 HH22 ARG   151     -18.436 -20.593   5.818  1.00  0.00           H  
ATOM   1403  C   ARG   151     -18.233 -24.239  -1.758  1.00  0.00           C  
ATOM   1404  O   ARG   151     -19.133 -24.005  -2.563  1.00  0.00           O  
ATOM   1405  N   LYS   152     -18.205 -25.400  -1.095  1.00  0.00           N  
ATOM   1406  H   LYS   152     -17.519 -25.467  -0.356  1.00  0.00           H  
ATOM   1407  CA  LYS   152     -18.878 -26.664  -1.447  1.00  0.00           C  
ATOM   1408  HA  LYS   152     -19.742 -26.431  -2.070  1.00  0.00           H  
ATOM   1409  CB  LYS   152     -17.831 -27.595  -2.241  1.00  0.00           C  
ATOM   1410  HB1 LYS   152     -17.605 -27.087  -3.184  1.00  0.00           H  
ATOM   1411  HB2 LYS   152     -18.344 -28.506  -2.530  1.00  0.00           H  
ATOM   1412  CG  LYS   152     -16.508 -28.091  -1.584  1.00  0.00           C  
ATOM   1413  HG1 LYS   152     -16.654 -28.576  -0.612  1.00  0.00           H  
ATOM   1414  HG2 LYS   152     -15.825 -27.250  -1.448  1.00  0.00           H  
ATOM   1415  CD  LYS   152     -15.882 -29.053  -2.624  1.00  0.00           C  
ATOM   1416  HD1 LYS   152     -15.700 -28.590  -3.599  1.00  0.00           H  
ATOM   1417  HD2 LYS   152     -16.515 -29.932  -2.632  1.00  0.00           H  
ATOM   1418  CE  LYS   152     -14.450 -29.472  -2.068  1.00  0.00           C  
ATOM   1419  HE1 LYS   152     -14.563 -29.799  -1.023  1.00  0.00           H  
ATOM   1420  HE2 LYS   152     -13.859 -28.554  -2.018  1.00  0.00           H  
ATOM   1421  NZ  LYS   152     -13.865 -30.546  -3.001  1.00  0.00           N1+
ATOM   1422  HZ1 LYS   152     -12.885 -30.727  -2.890  1.00  0.00           H  
ATOM   1423  HZ2 LYS   152     -14.284 -31.453  -2.887  1.00  0.00           H  
ATOM   1424  HZ3 LYS   152     -13.877 -30.306  -3.985  1.00  0.00           H  
ATOM   1425  C   LYS   152     -19.462 -27.375  -0.258  1.00  0.00           C  
ATOM   1426  O   LYS   152     -19.000 -27.397   0.833  1.00  0.00           O  
ATOM   1427  N   TYR   153     -20.658 -27.916  -0.532  1.00  0.00           N  
ATOM   1428  H   TYR   153     -20.908 -27.788  -1.520  1.00  0.00           H  
ATOM   1429  CA  TYR   153     -21.656 -28.507   0.330  1.00  0.00           C  
ATOM   1430  HA  TYR   153     -21.058 -28.679   1.224  1.00  0.00           H  
ATOM   1431  CB  TYR   153     -22.716 -27.468   0.775  1.00  0.00           C  
ATOM   1432  HB1 TYR   153     -23.210 -27.966   1.614  1.00  0.00           H  
ATOM   1433  HB2 TYR   153     -23.499 -27.317   0.038  1.00  0.00           H  
ATOM   1434  CG  TYR   153     -22.232 -26.127   1.222  1.00  0.00           C  
ATOM   1435  CD1 TYR   153     -21.937 -25.112   0.297  1.00  0.00           C  
ATOM   1436  HD1 TYR   153     -22.012 -25.285  -0.767  1.00  0.00           H  
ATOM   1437  CE1 TYR   153     -21.460 -23.900   0.767  1.00  0.00           C  
ATOM   1438  HE1 TYR   153     -21.067 -23.073   0.184  1.00  0.00           H  
ATOM   1439  CZ  TYR   153     -21.459 -23.629   2.138  1.00  0.00           C  
ATOM   1440  OH  TYR   153     -21.165 -22.378   2.609  1.00  0.00           O  
ATOM   1441  HH  TYR   153     -21.587 -22.370   3.474  1.00  0.00           H  
ATOM   1442  CE2 TYR   153     -21.702 -24.619   3.068  1.00  0.00           C  
ATOM   1443  HE2 TYR   153     -21.615 -24.439   4.131  1.00  0.00           H  
ATOM   1444  CD2 TYR   153     -22.101 -25.924   2.619  1.00  0.00           C  
ATOM   1445  HD2 TYR   153     -22.421 -26.652   3.348  1.00  0.00           H  
ATOM   1446  C   TYR   153     -22.316 -29.796  -0.273  1.00  0.00           C  
ATOM   1447  O   TYR   153     -22.371 -30.007  -1.521  1.00  0.00           O  
ATOM   1448  N   LYS   154     -22.848 -30.659   0.589  1.00  0.00           N  
ATOM   1449  H   LYS   154     -22.606 -30.470   1.553  1.00  0.00           H  
ATOM   1450  CA  LYS   154     -23.727 -31.742   0.142  1.00  0.00           C  
ATOM   1451  HA  LYS   154     -23.786 -31.682  -0.940  1.00  0.00           H  
ATOM   1452  CB  LYS   154     -23.017 -33.050   0.307  1.00  0.00           C  
ATOM   1453  HB1 LYS   154     -23.059 -33.469   1.312  1.00  0.00           H  
ATOM   1454  HB2 LYS   154     -21.988 -32.994  -0.053  1.00  0.00           H  
ATOM   1455  CG  LYS   154     -23.685 -34.188  -0.595  1.00  0.00           C  
ATOM   1456  HG1 LYS   154     -23.468 -33.990  -1.645  1.00  0.00           H  
ATOM   1457  HG2 LYS   154     -24.734 -34.248  -0.295  1.00  0.00           H  
ATOM   1458  CD  LYS   154     -22.933 -35.555  -0.350  1.00  0.00           C  
ATOM   1459  HD1 LYS   154     -23.640 -36.353  -0.563  1.00  0.00           H  
ATOM   1460  HD2 LYS   154     -22.791 -35.725   0.717  1.00  0.00           H  
ATOM   1461  CE  LYS   154     -21.551 -35.671  -1.060  1.00  0.00           C  
ATOM   1462  HE1 LYS   154     -20.887 -34.887  -0.693  1.00  0.00           H  
ATOM   1463  HE2 LYS   154     -21.743 -35.455  -2.114  1.00  0.00           H  
ATOM   1464  NZ  LYS   154     -20.896 -37.025  -0.958  1.00  0.00           N1+
ATOM   1465  HZ1 LYS   154     -21.275 -37.746  -1.548  1.00  0.00           H  
ATOM   1466  HZ2 LYS   154     -19.924 -36.991  -1.205  1.00  0.00           H  
ATOM   1467  HZ3 LYS   154     -20.901 -37.311   0.009  1.00  0.00           H  
ATOM   1468  C   LYS   154     -25.093 -31.664   0.797  1.00  0.00           C  
ATOM   1469  O   LYS   154     -25.227 -31.467   2.045  1.00  0.00           O  
ATOM   1470  N   MET   155     -26.125 -31.805   0.003  1.00  0.00           N  
ATOM   1471  H   MET   155     -26.074 -31.870  -1.001  1.00  0.00           H  
ATOM   1472  CA  MET   155     -27.551 -31.733   0.437  1.00  0.00           C  
ATOM   1473  HA  MET   155     -27.634 -30.753   0.908  1.00  0.00           H  
ATOM   1474  CB  MET   155     -28.455 -31.865  -0.830  1.00  0.00           C  
ATOM   1475  HB1 MET   155     -28.115 -32.833  -1.179  1.00  0.00           H  
ATOM   1476  HB2 MET   155     -28.164 -31.135  -1.583  1.00  0.00           H  
ATOM   1477  CG  MET   155     -29.981 -31.650  -0.600  1.00  0.00           C  
ATOM   1478  HG1 MET   155     -30.337 -32.300   0.189  1.00  0.00           H  
ATOM   1479  HG2 MET   155     -30.455 -31.716  -1.583  1.00  0.00           H  
ATOM   1480  SD  MET   155     -30.315 -30.011  -0.124  1.00  0.00           S  
ATOM   1481  CE  MET   155     -30.212 -29.059  -1.612  1.00  0.00           C  
ATOM   1482  HE1 MET   155     -30.763 -29.513  -2.433  1.00  0.00           H  
ATOM   1483  HE2 MET   155     -30.538 -28.039  -1.402  1.00  0.00           H  
ATOM   1484  HE3 MET   155     -29.188 -29.140  -1.974  1.00  0.00           H  
ATOM   1485  C   MET   155     -28.008 -32.807   1.450  1.00  0.00           C  
ATOM   1486  O   MET   155     -27.661 -33.973   1.367  1.00  0.00           O  
ATOM   1487  N   THR   156     -28.830 -32.341   2.401  1.00  0.00           N  
ATOM   1488  H   THR   156     -29.179 -31.398   2.429  1.00  0.00           H  
ATOM   1489  CA  THR   156     -29.244 -33.175   3.549  1.00  0.00           C  
ATOM   1490  HA  THR   156     -28.559 -34.024   3.646  1.00  0.00           H  
ATOM   1491  CB  THR   156     -29.159 -32.480   4.850  1.00  0.00           C  
ATOM   1492  HB  THR   156     -29.308 -33.284   5.571  1.00  0.00           H  
ATOM   1493  CG2 THR   156     -27.832 -31.716   5.245  1.00  0.00           C  
ATOM   1494 HG21 THR   156     -26.957 -32.364   5.114  1.00  0.00           H  
ATOM   1495 HG22 THR   156     -27.677 -30.752   4.753  1.00  0.00           H  
ATOM   1496 HG23 THR   156     -27.766 -31.429   6.287  1.00  0.00           H  
ATOM   1497  OG1 THR   156     -30.223 -31.640   4.969  1.00  0.00           O  
ATOM   1498  HG1 THR   156     -30.062 -30.908   4.386  1.00  0.00           H  
ATOM   1499  C   THR   156     -30.661 -33.810   3.378  1.00  0.00           C  
ATOM   1500  O   THR   156     -31.397 -33.457   2.438  1.00  0.00           O  
ATOM   1501  N   SER   157     -31.063 -34.679   4.282  1.00  0.00           N  
ATOM   1502  H   SER   157     -30.398 -35.046   4.940  1.00  0.00           H  
ATOM   1503  CA  SER   157     -32.417 -35.094   4.437  1.00  0.00           C  
ATOM   1504  HA  SER   157     -32.936 -35.361   3.520  1.00  0.00           H  
ATOM   1505  CB  SER   157     -32.427 -36.377   5.258  1.00  0.00           C  
ATOM   1506  HB1 SER   157     -31.933 -37.197   4.751  1.00  0.00           H  
ATOM   1507  HB2 SER   157     -33.434 -36.711   5.521  1.00  0.00           H  
ATOM   1508  OG  SER   157     -31.768 -36.203   6.500  1.00  0.00           O  
ATOM   1509  HG  SER   157     -32.435 -36.093   7.185  1.00  0.00           H  
ATOM   1510  C   SER   157     -33.359 -34.022   5.021  1.00  0.00           C  
ATOM   1511  O   SER   157     -34.605 -34.259   4.984  1.00  0.00           O  
ATOM   1512  N   ILE   158     -32.904 -32.890   5.560  1.00  0.00           N  
ATOM   1513  H   ILE   158     -31.904 -32.746   5.483  1.00  0.00           H  
ATOM   1514  CA  ILE   158     -33.734 -31.719   6.035  1.00  0.00           C  
ATOM   1515  HA  ILE   158     -34.706 -32.071   6.392  1.00  0.00           H  
ATOM   1516  CB  ILE   158     -33.027 -30.851   7.062  1.00  0.00           C  
ATOM   1517  HB  ILE   158     -32.193 -30.384   6.545  1.00  0.00           H  
ATOM   1518  CG2 ILE   158     -34.070 -29.799   7.516  1.00  0.00           C  
ATOM   1519 HG21 ILE   158     -33.532 -28.984   8.007  1.00  0.00           H  
ATOM   1520 HG22 ILE   158     -34.669 -29.485   6.669  1.00  0.00           H  
ATOM   1521 HG23 ILE   158     -34.668 -30.214   8.327  1.00  0.00           H  
ATOM   1522  CG1 ILE   158     -32.520 -31.485   8.388  1.00  0.00           C  
ATOM   1523 HG11 ILE   158     -33.257 -32.247   8.637  1.00  0.00           H  
ATOM   1524 HG12 ILE   158     -32.468 -30.798   9.239  1.00  0.00           H  
ATOM   1525  CD  ILE   158     -31.101 -32.093   8.403  1.00  0.00           C  
ATOM   1526  HD1 ILE   158     -30.950 -32.915   7.701  1.00  0.00           H  
ATOM   1527  HD2 ILE   158     -30.347 -31.312   8.261  1.00  0.00           H  
ATOM   1528  HD3 ILE   158     -31.023 -32.605   9.355  1.00  0.00           H  
ATOM   1529  C   ILE   158     -33.987 -30.901   4.705  1.00  0.00           C  
ATOM   1530  O   ILE   158     -33.381 -29.867   4.419  1.00  0.00           O  
ATOM   1531  N   ARG   159     -34.859 -31.439   3.866  1.00  0.00           N  
ATOM   1532  H   ARG   159     -35.418 -32.178   4.257  1.00  0.00           H  
ATOM   1533  CA  ARG   159     -35.206 -30.890   2.542  1.00  0.00           C  
ATOM   1534  HA  ARG   159     -35.072 -29.803   2.607  1.00  0.00           H  
ATOM   1535  CB  ARG   159     -34.210 -31.493   1.504  1.00  0.00           C  
ATOM   1536  HB1 ARG   159     -33.188 -31.226   1.772  1.00  0.00           H  
ATOM   1537  HB2 ARG   159     -34.481 -31.015   0.557  1.00  0.00           H  
ATOM   1538  CG  ARG   159     -34.407 -32.992   1.286  1.00  0.00           C  
ATOM   1539  HG1 ARG   159     -35.457 -33.187   1.075  1.00  0.00           H  
ATOM   1540  HG2 ARG   159     -34.013 -33.549   2.141  1.00  0.00           H  
ATOM   1541  CD  ARG   159     -33.599 -33.618   0.118  1.00  0.00           C  
ATOM   1542  HD1 ARG   159     -33.497 -34.688   0.308  1.00  0.00           H  
ATOM   1543  HD2 ARG   159     -32.556 -33.302   0.202  1.00  0.00           H  
ATOM   1544  NE  ARG   159     -34.140 -33.353  -1.168  1.00  0.00           N  
ATOM   1545  HE  ARG   159     -33.535 -32.977  -1.885  1.00  0.00           H  
ATOM   1546  CZ  ARG   159     -35.360 -33.714  -1.571  1.00  0.00           C  
ATOM   1547  NH1 ARG   159     -36.294 -34.363  -0.866  1.00  0.00           N1+
ATOM   1548 HH11 ARG   159     -36.034 -34.776   0.026  1.00  0.00           H  
ATOM   1549 HH12 ARG   159     -37.240 -34.362  -1.232  1.00  0.00           H  
ATOM   1550  NH2 ARG   159     -35.704 -33.398  -2.786  1.00  0.00           N  
ATOM   1551 HH21 ARG   159     -35.117 -32.873  -3.418  1.00  0.00           H  
ATOM   1552 HH22 ARG   159     -36.635 -33.685  -3.059  1.00  0.00           H  
ATOM   1553  C   ARG   159     -36.648 -31.155   2.069  1.00  0.00           C  
ATOM   1554  O   ARG   159     -37.202 -32.184   2.343  1.00  0.00           O  
ATOM   1555  N   ASP   160     -37.344 -30.183   1.477  1.00  0.00           N  
ATOM   1556  H   ASP   160     -36.837 -29.305   1.429  1.00  0.00           H  
ATOM   1557  CA  ASP   160     -38.695 -30.237   0.971  1.00  0.00           C  
ATOM   1558  HA  ASP   160     -38.821 -29.301   0.435  1.00  0.00           H  
ATOM   1559  CB  ASP   160     -38.731 -31.260  -0.128  1.00  0.00           C  
ATOM   1560  HB1 ASP   160     -38.989 -32.200   0.363  1.00  0.00           H  
ATOM   1561  HB2 ASP   160     -37.758 -31.214  -0.625  1.00  0.00           H  
ATOM   1562  CG  ASP   160     -39.723 -31.028  -1.229  1.00  0.00           C  
ATOM   1563  OD1 ASP   160     -39.949 -29.897  -1.597  1.00  0.00           O  
ATOM   1564  OD2 ASP   160     -40.408 -31.937  -1.762  1.00  0.00           O1-
ATOM   1565  C   ASP   160     -39.781 -30.103   2.061  1.00  0.00           C  
ATOM   1566  O   ASP   160     -40.911 -30.579   1.840  1.00  0.00           O  
ATOM   1567  N   VAL   161     -39.461 -29.456   3.186  1.00  0.00           N  
ATOM   1568  H   VAL   161     -38.520 -29.153   3.408  1.00  0.00           H  
ATOM   1569  CA  VAL   161     -40.386 -29.372   4.320  1.00  0.00           C  
ATOM   1570  HA  VAL   161     -41.382 -29.594   3.920  1.00  0.00           H  
ATOM   1571  CB  VAL   161     -39.959 -30.430   5.410  1.00  0.00           C  
ATOM   1572  HB  VAL   161     -40.629 -30.327   6.265  1.00  0.00           H  
ATOM   1573  CG1 VAL   161     -39.891 -31.893   5.107  1.00  0.00           C  
ATOM   1574 HG11 VAL   161     -39.057 -32.069   4.427  1.00  0.00           H  
ATOM   1575 HG12 VAL   161     -39.773 -32.498   6.027  1.00  0.00           H  
ATOM   1576 HG13 VAL   161     -40.761 -32.293   4.578  1.00  0.00           H  
ATOM   1577  CG2 VAL   161     -38.581 -30.173   5.929  1.00  0.00           C  
ATOM   1578 HG21 VAL   161     -38.447 -29.201   6.409  1.00  0.00           H  
ATOM   1579 HG22 VAL   161     -38.413 -30.921   6.715  1.00  0.00           H  
ATOM   1580 HG23 VAL   161     -37.733 -30.357   5.266  1.00  0.00           H  
ATOM   1581  C   VAL   161     -40.270 -27.963   4.947  1.00  0.00           C  
ATOM   1582  O   VAL   161     -39.418 -27.108   4.568  1.00  0.00           O  
ATOM   1583  N   LYS   162     -41.110 -27.704   5.956  1.00  0.00           N  
ATOM   1584  H   LYS   162     -41.746 -28.439   6.229  1.00  0.00           H  
ATOM   1585  CA  LYS   162     -41.029 -26.456   6.720  1.00  0.00           C  
ATOM   1586  HA  LYS   162     -41.074 -25.622   6.010  1.00  0.00           H  
ATOM   1587  CB  LYS   162     -42.195 -26.417   7.709  1.00  0.00           C  
ATOM   1588  HB1 LYS   162     -41.971 -25.662   8.462  1.00  0.00           H  
ATOM   1589  HB2 LYS   162     -42.471 -27.376   8.156  1.00  0.00           H  
ATOM   1590  CG  LYS   162     -43.429 -25.906   6.800  1.00  0.00           C  
ATOM   1591  HG1 LYS   162     -43.556 -26.495   5.897  1.00  0.00           H  
ATOM   1592  HG2 LYS   162     -43.249 -24.839   6.647  1.00  0.00           H  
ATOM   1593  CD  LYS   162     -44.849 -25.869   7.425  1.00  0.00           C  
ATOM   1594  HD1 LYS   162     -45.194 -26.900   7.501  1.00  0.00           H  
ATOM   1595  HD2 LYS   162     -45.542 -25.354   6.759  1.00  0.00           H  
ATOM   1596  CE  LYS   162     -44.740 -25.169   8.764  1.00  0.00           C  
ATOM   1597  HE1 LYS   162     -44.442 -24.119   8.726  1.00  0.00           H  
ATOM   1598  HE2 LYS   162     -43.986 -25.685   9.384  1.00  0.00           H  
ATOM   1599  NZ  LYS   162     -46.012 -25.449   9.517  1.00  0.00           N1+
ATOM   1600  HZ1 LYS   162     -45.865 -26.215  10.146  1.00  0.00           H  
ATOM   1601  HZ2 LYS   162     -46.364 -24.653  10.016  1.00  0.00           H  
ATOM   1602  HZ3 LYS   162     -46.758 -25.642   8.853  1.00  0.00           H  
ATOM   1603  C   LYS   162     -39.716 -26.399   7.521  1.00  0.00           C  
ATOM   1604  O   LYS   162     -39.368 -27.452   8.071  1.00  0.00           O  
ATOM   1605  N   PRO   163     -39.115 -25.264   7.655  1.00  0.00           N  
ATOM   1606  CD  PRO   163     -39.598 -23.934   7.187  1.00  0.00           C  
ATOM   1607  HD1 PRO   163     -40.674 -23.758   7.225  1.00  0.00           H  
ATOM   1608  HD2 PRO   163     -39.407 -23.884   6.116  1.00  0.00           H  
ATOM   1609  CG  PRO   163     -38.894 -22.866   7.989  1.00  0.00           C  
ATOM   1610  HG1 PRO   163     -39.476 -22.516   8.843  1.00  0.00           H  
ATOM   1611  HG2 PRO   163     -38.596 -22.004   7.385  1.00  0.00           H  
ATOM   1612  CB  PRO   163     -37.633 -23.548   8.297  1.00  0.00           C  
ATOM   1613  HB1 PRO   163     -37.092 -23.102   9.128  1.00  0.00           H  
ATOM   1614  HB2 PRO   163     -36.978 -23.505   7.441  1.00  0.00           H  
ATOM   1615  CA  PRO   163     -38.072 -24.970   8.592  1.00  0.00           C  
ATOM   1616  HA  PRO   163     -37.254 -25.589   8.216  1.00  0.00           H  
ATOM   1617  C   PRO   163     -38.454 -25.154  10.109  1.00  0.00           C  
ATOM   1618  O   PRO   163     -37.575 -25.128  10.932  1.00  0.00           O  
ATOM   1619  N   THR   164     -39.720 -25.250  10.473  1.00  0.00           N  
ATOM   1620  H   THR   164     -40.463 -25.248   9.784  1.00  0.00           H  
ATOM   1621  CA  THR   164     -40.119 -25.500  11.851  1.00  0.00           C  
ATOM   1622  HA  THR   164     -39.827 -24.633  12.446  1.00  0.00           H  
ATOM   1623  CB  THR   164     -41.651 -25.600  11.886  1.00  0.00           C  
ATOM   1624  HB  THR   164     -41.863 -26.053  12.860  1.00  0.00           H  
ATOM   1625  CG2 THR   164     -42.458 -24.293  11.723  1.00  0.00           C  
ATOM   1626 HG21 THR   164     -43.021 -24.172  10.808  1.00  0.00           H  
ATOM   1627 HG22 THR   164     -43.134 -24.110  12.557  1.00  0.00           H  
ATOM   1628 HG23 THR   164     -41.826 -23.409  11.828  1.00  0.00           H  
ATOM   1629  OG1 THR   164     -42.174 -26.452  10.916  1.00  0.00           O  
ATOM   1630  HG1 THR   164     -42.373 -27.270  11.381  1.00  0.00           H  
ATOM   1631  C   THR   164     -39.456 -26.780  12.436  1.00  0.00           C  
ATOM   1632  O   THR   164     -39.409 -27.882  11.816  1.00  0.00           O  
ATOM   1633  N   ASP   165     -38.899 -26.482  13.586  1.00  0.00           N  
ATOM   1634  H   ASP   165     -39.119 -25.587  14.004  1.00  0.00           H  
ATOM   1635  CA  ASP   165     -38.101 -27.412  14.471  1.00  0.00           C  
ATOM   1636  HA  ASP   165     -37.826 -26.776  15.319  1.00  0.00           H  
ATOM   1637  CB  ASP   165     -39.039 -28.520  15.008  1.00  0.00           C  
ATOM   1638  HB1 ASP   165     -38.490 -29.189  15.660  1.00  0.00           H  
ATOM   1639  HB2 ASP   165     -39.643 -29.044  14.257  1.00  0.00           H  
ATOM   1640  CG  ASP   165     -40.114 -28.019  15.986  1.00  0.00           C  
ATOM   1641  OD1 ASP   165     -40.879 -28.882  16.375  1.00  0.00           O  
ATOM   1642  OD2 ASP   165     -40.205 -26.902  16.483  1.00  0.00           O1-
ATOM   1643  C   ASP   165     -36.715 -27.843  13.912  1.00  0.00           C  
ATOM   1644  O   ASP   165     -36.059 -28.616  14.650  1.00  0.00           O  
ATOM   1645  N   VAL   166     -36.289 -27.390  12.718  1.00  0.00           N  
ATOM   1646  H   VAL   166     -36.879 -26.808  12.150  1.00  0.00           H  
ATOM   1647  CA  VAL   166     -35.060 -27.860  12.071  1.00  0.00           C  
ATOM   1648  HA  VAL   166     -34.419 -28.517  12.661  1.00  0.00           H  
ATOM   1649  CB  VAL   166     -35.492 -28.690  10.851  1.00  0.00           C  
ATOM   1650  HB  VAL   166     -34.598 -28.759  10.237  1.00  0.00           H  
ATOM   1651  CG1 VAL   166     -35.875 -30.104  11.356  1.00  0.00           C  
ATOM   1652 HG11 VAL   166     -35.108 -30.656  11.911  1.00  0.00           H  
ATOM   1653 HG12 VAL   166     -36.710 -30.027  12.054  1.00  0.00           H  
ATOM   1654 HG13 VAL   166     -36.264 -30.757  10.574  1.00  0.00           H  
ATOM   1655  CG2 VAL   166     -36.544 -28.128   9.858  1.00  0.00           C  
ATOM   1656 HG21 VAL   166     -36.769 -28.869   9.088  1.00  0.00           H  
ATOM   1657 HG22 VAL   166     -37.461 -27.968  10.427  1.00  0.00           H  
ATOM   1658 HG23 VAL   166     -36.332 -27.174   9.382  1.00  0.00           H  
ATOM   1659  C   VAL   166     -34.194 -26.661  11.638  1.00  0.00           C  
ATOM   1660  O   VAL   166     -32.958 -26.772  11.779  1.00  0.00           O  
ATOM   1661  N   GLY   167     -34.812 -25.539  11.203  1.00  0.00           N  
ATOM   1662  H   GLY   167     -35.830 -25.576  11.130  1.00  0.00           H  
ATOM   1663  CA  GLY   167     -34.133 -24.309  10.770  1.00  0.00           C  
ATOM   1664  HA1 GLY   167     -34.706 -23.728  10.049  1.00  0.00           H  
ATOM   1665  HA2 GLY   167     -33.148 -24.588  10.388  1.00  0.00           H  
ATOM   1666  C   GLY   167     -33.879 -23.392  12.002  1.00  0.00           C  
ATOM   1667  O   GLY   167     -34.487 -22.320  11.954  1.00  0.00           O  
ATOM   1668  N   VAL   168     -33.123 -23.772  12.994  1.00  0.00           N  
ATOM   1669  H   VAL   168     -32.813 -24.723  12.848  1.00  0.00           H  
ATOM   1670  CA  VAL   168     -33.153 -23.126  14.353  1.00  0.00           C  
ATOM   1671  HA  VAL   168     -33.666 -22.173  14.262  1.00  0.00           H  
ATOM   1672  CB  VAL   168     -33.955 -23.999  15.298  1.00  0.00           C  
ATOM   1673  HB  VAL   168     -34.000 -23.456  16.241  1.00  0.00           H  
ATOM   1674  CG1 VAL   168     -35.413 -24.056  14.764  1.00  0.00           C  
ATOM   1675 HG11 VAL   168     -35.795 -23.092  14.423  1.00  0.00           H  
ATOM   1676 HG12 VAL   168     -35.515 -24.764  13.942  1.00  0.00           H  
ATOM   1677 HG13 VAL   168     -36.032 -24.549  15.508  1.00  0.00           H  
ATOM   1678  CG2 VAL   168     -33.372 -25.424  15.399  1.00  0.00           C  
ATOM   1679 HG21 VAL   168     -33.442 -25.926  14.430  1.00  0.00           H  
ATOM   1680 HG22 VAL   168     -32.347 -25.348  15.776  1.00  0.00           H  
ATOM   1681 HG23 VAL   168     -33.921 -25.919  16.200  1.00  0.00           H  
ATOM   1682  C   VAL   168     -31.780 -22.779  14.916  1.00  0.00           C  
ATOM   1683  O   VAL   168     -30.765 -23.280  14.408  1.00  0.00           O  
ATOM   1684  N   LEU   169     -31.704 -21.845  15.835  1.00  0.00           N  
ATOM   1685  H   LEU   169     -32.519 -21.466  16.296  1.00  0.00           H  
ATOM   1686  CA  LEU   169     -30.365 -21.309  16.296  1.00  0.00           C  
ATOM   1687  HA  LEU   169     -29.861 -20.913  15.407  1.00  0.00           H  
ATOM   1688  CB  LEU   169     -30.711 -20.237  17.340  1.00  0.00           C  
ATOM   1689  HB1 LEU   169     -29.772 -19.957  17.821  1.00  0.00           H  
ATOM   1690  HB2 LEU   169     -31.466 -20.612  18.030  1.00  0.00           H  
ATOM   1691  CG  LEU   169     -31.065 -18.938  16.622  1.00  0.00           C  
ATOM   1692  HG  LEU   169     -30.415 -18.755  15.760  1.00  0.00           H  
ATOM   1693  CD1 LEU   169     -32.439 -18.917  15.972  1.00  0.00           C  
ATOM   1694 HD11 LEU   169     -33.074 -19.534  16.602  1.00  0.00           H  
ATOM   1695 HD12 LEU   169     -32.778 -17.890  15.858  1.00  0.00           H  
ATOM   1696 HD13 LEU   169     -32.469 -19.362  14.976  1.00  0.00           H  
ATOM   1697  CD2 LEU   169     -30.847 -17.712  17.496  1.00  0.00           C  
ATOM   1698 HD21 LEU   169     -29.878 -17.615  17.988  1.00  0.00           H  
ATOM   1699 HD22 LEU   169     -31.071 -16.812  16.921  1.00  0.00           H  
ATOM   1700 HD23 LEU   169     -31.594 -17.615  18.282  1.00  0.00           H  
ATOM   1701  C   LEU   169     -29.500 -22.443  16.881  1.00  0.00           C  
ATOM   1702  O   LEU   169     -28.356 -22.587  16.474  1.00  0.00           O  
ATOM   1703  N   ASP   170     -30.036 -23.293  17.683  1.00  0.00           N  
ATOM   1704  H   ASP   170     -31.003 -23.171  17.946  1.00  0.00           H  
ATOM   1705  CA  ASP   170     -29.319 -24.434  18.280  1.00  0.00           C  
ATOM   1706  HA  ASP   170     -28.418 -24.057  18.763  1.00  0.00           H  
ATOM   1707  CB  ASP   170     -30.100 -24.959  19.510  1.00  0.00           C  
ATOM   1708  HB1 ASP   170     -30.868 -25.606  19.105  1.00  0.00           H  
ATOM   1709  HB2 ASP   170     -30.413 -24.123  20.136  1.00  0.00           H  
ATOM   1710  CG  ASP   170     -29.356 -25.873  20.413  1.00  0.00           C  
ATOM   1711  OD1 ASP   170     -28.259 -25.498  20.901  1.00  0.00           O  
ATOM   1712  OD2 ASP   170     -29.919 -26.947  20.772  1.00  0.00           O1-
ATOM   1713  C   ASP   170     -28.883 -25.526  17.304  1.00  0.00           C  
ATOM   1714  O   ASP   170     -28.134 -26.347  17.721  1.00  0.00           O  
ATOM   1715  N   GLU   171     -29.403 -25.547  16.026  1.00  0.00           N  
ATOM   1716  H   GLU   171     -29.942 -24.745  15.744  1.00  0.00           H  
ATOM   1717  CA  GLU   171     -28.997 -26.453  14.956  1.00  0.00           C  
ATOM   1718  HA  GLU   171     -28.378 -27.250  15.358  1.00  0.00           H  
ATOM   1719  CB  GLU   171     -30.271 -26.971  14.272  1.00  0.00           C  
ATOM   1720  HB1 GLU   171     -30.089 -27.495  13.332  1.00  0.00           H  
ATOM   1721  HB2 GLU   171     -30.921 -26.171  13.911  1.00  0.00           H  
ATOM   1722  CG  GLU   171     -31.077 -27.943  15.119  1.00  0.00           C  
ATOM   1723  HG1 GLU   171     -32.059 -27.998  14.652  1.00  0.00           H  
ATOM   1724  HG2 GLU   171     -31.156 -27.574  16.143  1.00  0.00           H  
ATOM   1725  CD  GLU   171     -30.504 -29.383  15.134  1.00  0.00           C  
ATOM   1726  OE1 GLU   171     -31.141 -30.277  14.668  1.00  0.00           O  
ATOM   1727  OE2 GLU   171     -29.379 -29.508  15.627  1.00  0.00           O1-
ATOM   1728  C   GLU   171     -28.057 -25.748  13.978  1.00  0.00           C  
ATOM   1729  O   GLU   171     -27.422 -26.391  13.174  1.00  0.00           O  
ATOM   1730  N   GLN   172     -27.967 -24.402  13.991  1.00  0.00           N  
ATOM   1731  H   GLN   172     -28.557 -23.897  14.643  1.00  0.00           H  
ATOM   1732  CA  GLN   172     -27.100 -23.497  13.229  1.00  0.00           C  
ATOM   1733  HA  GLN   172     -26.673 -24.022  12.378  1.00  0.00           H  
ATOM   1734  CB  GLN   172     -27.777 -22.202  12.831  1.00  0.00           C  
ATOM   1735  HB1 GLN   172     -27.034 -21.438  12.561  1.00  0.00           H  
ATOM   1736  HB2 GLN   172     -28.270 -21.719  13.676  1.00  0.00           H  
ATOM   1737  CG  GLN   172     -28.885 -22.436  11.798  1.00  0.00           C  
ATOM   1738  HG1 GLN   172     -29.488 -23.342  11.946  1.00  0.00           H  
ATOM   1739  HG2 GLN   172     -28.408 -22.605  10.836  1.00  0.00           H  
ATOM   1740  CD  GLN   172     -29.901 -21.285  11.519  1.00  0.00           C  
ATOM   1741  OE1 GLN   172     -29.708 -20.117  11.981  1.00  0.00           O  
ATOM   1742  NE2 GLN   172     -30.871 -21.514  10.687  1.00  0.00           N  
ATOM   1743 HE21 GLN   172     -31.012 -22.405  10.251  1.00  0.00           H  
ATOM   1744 HE22 GLN   172     -31.503 -20.747  10.483  1.00  0.00           H  
ATOM   1745  C   GLN   172     -25.878 -23.292  14.090  1.00  0.00           C  
ATOM   1746  O   GLN   172     -25.319 -22.209  14.167  1.00  0.00           O  
ATOM   1747  N   LYS   173     -25.409 -24.413  14.678  1.00  0.00           N  
ATOM   1748  H   LYS   173     -25.813 -25.260  14.294  1.00  0.00           H  
ATOM   1749  CA  LYS   173     -24.486 -24.537  15.844  1.00  0.00           C  
ATOM   1750  HA  LYS   173     -23.564 -23.989  15.678  1.00  0.00           H  
ATOM   1751  CB  LYS   173     -25.227 -24.039  17.134  1.00  0.00           C  
ATOM   1752  HB1 LYS   173     -26.060 -24.687  17.391  1.00  0.00           H  
ATOM   1753  HB2 LYS   173     -25.551 -23.013  16.995  1.00  0.00           H  
ATOM   1754  CG  LYS   173     -24.302 -24.260  18.359  1.00  0.00           C  
ATOM   1755  HG1 LYS   173     -23.408 -23.652  18.331  1.00  0.00           H  
ATOM   1756  HG2 LYS   173     -23.907 -25.272  18.400  1.00  0.00           H  
ATOM   1757  CD  LYS   173     -25.045 -24.043  19.610  1.00  0.00           C  
ATOM   1758  HD1 LYS   173     -25.874 -24.759  19.701  1.00  0.00           H  
ATOM   1759  HD2 LYS   173     -25.472 -23.038  19.544  1.00  0.00           H  
ATOM   1760  CE  LYS   173     -24.163 -24.180  20.868  1.00  0.00           C  
ATOM   1761  HE1 LYS   173     -24.645 -23.702  21.720  1.00  0.00           H  
ATOM   1762  HE2 LYS   173     -23.213 -23.667  20.791  1.00  0.00           H  
ATOM   1763  NZ  LYS   173     -23.820 -25.618  21.119  1.00  0.00           N1+
ATOM   1764  HZ1 LYS   173     -24.703 -26.107  21.249  1.00  0.00           H  
ATOM   1765  HZ2 LYS   173     -23.196 -25.987  20.420  1.00  0.00           H  
ATOM   1766  HZ3 LYS   173     -23.216 -25.638  21.933  1.00  0.00           H  
ATOM   1767  C   LYS   173     -23.996 -25.998  15.959  1.00  0.00           C  
ATOM   1768  O   LYS   173     -24.803 -26.840  16.055  1.00  0.00           O  
ATOM   1769  N   GLY   174     -22.716 -26.188  16.101  1.00  0.00           N  
ATOM   1770  H   GLY   174     -22.136 -25.367  15.990  1.00  0.00           H  
ATOM   1771  CA  GLY   174     -22.078 -27.480  16.128  1.00  0.00           C  
ATOM   1772  HA1 GLY   174     -22.591 -28.074  16.884  1.00  0.00           H  
ATOM   1773  HA2 GLY   174     -21.023 -27.291  16.358  1.00  0.00           H  
ATOM   1774  C   GLY   174     -22.025 -28.130  14.742  1.00  0.00           C  
ATOM   1775  O   GLY   174     -22.697 -27.687  13.787  1.00  0.00           O  
ATOM   1776  N   LYS   175     -21.219 -29.201  14.658  1.00  0.00           N  
ATOM   1777  H   LYS   175     -20.567 -29.334  15.410  1.00  0.00           H  
ATOM   1778  CA  LYS   175     -21.284 -30.280  13.689  1.00  0.00           C  
ATOM   1779  HA  LYS   175     -20.429 -30.934  13.816  1.00  0.00           H  
ATOM   1780  CB  LYS   175     -22.607 -31.056  13.841  1.00  0.00           C  
ATOM   1781  HB1 LYS   175     -22.677 -31.866  13.112  1.00  0.00           H  
ATOM   1782  HB2 LYS   175     -23.537 -30.525  13.585  1.00  0.00           H  
ATOM   1783  CG  LYS   175     -22.566 -31.858  15.174  1.00  0.00           C  
ATOM   1784  HG1 LYS   175     -22.692 -31.163  16.006  1.00  0.00           H  
ATOM   1785  HG2 LYS   175     -21.768 -32.600  15.228  1.00  0.00           H  
ATOM   1786  CD  LYS   175     -23.816 -32.733  15.198  1.00  0.00           C  
ATOM   1787  HD1 LYS   175     -23.741 -33.550  14.486  1.00  0.00           H  
ATOM   1788  HD2 LYS   175     -24.758 -32.204  15.041  1.00  0.00           H  
ATOM   1789  CE  LYS   175     -23.932 -33.308  16.627  1.00  0.00           C  
ATOM   1790  HE1 LYS   175     -24.082 -32.536  17.378  1.00  0.00           H  
ATOM   1791  HE2 LYS   175     -23.001 -33.793  16.916  1.00  0.00           H  
ATOM   1792  NZ  LYS   175     -24.931 -34.385  16.731  1.00  0.00           N1+
ATOM   1793  HZ1 LYS   175     -25.874 -34.046  16.810  1.00  0.00           H  
ATOM   1794  HZ2 LYS   175     -24.835 -34.941  15.888  1.00  0.00           H  
ATOM   1795  HZ3 LYS   175     -24.758 -35.032  17.478  1.00  0.00           H  
ATOM   1796  C   LYS   175     -21.115 -29.720  12.308  1.00  0.00           C  
ATOM   1797  O   LYS   175     -21.920 -29.992  11.415  1.00  0.00           O  
ATOM   1798  N   ASP   176     -19.940 -29.096  12.090  1.00  0.00           N  
ATOM   1799  H   ASP   176     -19.325 -28.954  12.867  1.00  0.00           H  
ATOM   1800  CA  ASP   176     -19.497 -28.555  10.733  1.00  0.00           C  
ATOM   1801  HA  ASP   176     -18.473 -28.244  10.937  1.00  0.00           H  
ATOM   1802  CB  ASP   176     -19.439 -29.638   9.680  1.00  0.00           C  
ATOM   1803  HB1 ASP   176     -18.916 -29.340   8.763  1.00  0.00           H  
ATOM   1804  HB2 ASP   176     -20.482 -29.819   9.441  1.00  0.00           H  
ATOM   1805  CG  ASP   176     -18.799 -30.945  10.212  1.00  0.00           C  
ATOM   1806  OD1 ASP   176     -19.385 -32.039  10.127  1.00  0.00           O  
ATOM   1807  OD2 ASP   176     -17.704 -30.883  10.791  1.00  0.00           O1-
ATOM   1808  C   ASP   176     -20.273 -27.307  10.304  1.00  0.00           C  
ATOM   1809  O   ASP   176     -21.186 -26.946  10.985  1.00  0.00           O  
ATOM   1810  N   LYS   177     -19.927 -26.687   9.160  1.00  0.00           N  
ATOM   1811  H   LYS   177     -19.160 -27.118   8.665  1.00  0.00           H  
ATOM   1812  CA  LYS   177     -20.604 -25.462   8.618  1.00  0.00           C  
ATOM   1813  HA  LYS   177     -21.144 -24.933   9.411  1.00  0.00           H  
ATOM   1814  CB  LYS   177     -19.575 -24.529   8.004  1.00  0.00           C  
ATOM   1815  HB1 LYS   177     -20.032 -23.635   7.589  1.00  0.00           H  
ATOM   1816  HB2 LYS   177     -19.051 -25.213   7.333  1.00  0.00           H  
ATOM   1817  CG  LYS   177     -18.621 -24.003   9.116  1.00  0.00           C  
ATOM   1818  HG1 LYS   177     -18.366 -24.807   9.814  1.00  0.00           H  
ATOM   1819  HG2 LYS   177     -19.137 -23.258   9.726  1.00  0.00           H  
ATOM   1820  CD  LYS   177     -17.432 -23.290   8.483  1.00  0.00           C  
ATOM   1821  HD1 LYS   177     -16.990 -22.725   9.304  1.00  0.00           H  
ATOM   1822  HD2 LYS   177     -17.726 -22.559   7.722  1.00  0.00           H  
ATOM   1823  CE  LYS   177     -16.403 -24.302   7.947  1.00  0.00           C  
ATOM   1824  HE1 LYS   177     -16.743 -24.720   7.011  1.00  0.00           H  
ATOM   1825  HE2 LYS   177     -16.475 -25.182   8.598  1.00  0.00           H  
ATOM   1826  NZ  LYS   177     -15.065 -23.783   7.895  1.00  0.00           N1+
ATOM   1827  HZ1 LYS   177     -14.870 -23.145   7.121  1.00  0.00           H  
ATOM   1828  HZ2 LYS   177     -14.908 -23.270   8.751  1.00  0.00           H  
ATOM   1829  HZ3 LYS   177     -14.392 -24.503   7.698  1.00  0.00           H  
ATOM   1830  C   LYS   177     -21.768 -25.911   7.702  1.00  0.00           C  
ATOM   1831  O   LYS   177     -21.635 -26.909   7.056  1.00  0.00           O  
ATOM   1832  N   GLN   178     -22.844 -25.193   7.507  1.00  0.00           N  
ATOM   1833  H   GLN   178     -22.906 -24.320   7.999  1.00  0.00           H  
ATOM   1834  CA  GLN   178     -24.014 -25.515   6.668  1.00  0.00           C  
ATOM   1835  HA  GLN   178     -23.623 -26.270   5.979  1.00  0.00           H  
ATOM   1836  CB  GLN   178     -25.222 -25.940   7.581  1.00  0.00           C  
ATOM   1837  HB1 GLN   178     -24.820 -26.818   8.120  1.00  0.00           H  
ATOM   1838  HB2 GLN   178     -26.016 -26.449   7.038  1.00  0.00           H  
ATOM   1839  CG  GLN   178     -25.796 -24.984   8.618  1.00  0.00           C  
ATOM   1840  HG1 GLN   178     -25.143 -24.129   8.785  1.00  0.00           H  
ATOM   1841  HG2 GLN   178     -26.022 -25.510   9.545  1.00  0.00           H  
ATOM   1842  CD  GLN   178     -27.159 -24.420   8.262  1.00  0.00           C  
ATOM   1843  OE1 GLN   178     -27.306 -23.713   7.302  1.00  0.00           O  
ATOM   1844  NE2 GLN   178     -28.157 -24.715   9.073  1.00  0.00           N  
ATOM   1845 HE21 GLN   178     -28.016 -25.290   9.900  1.00  0.00           H  
ATOM   1846 HE22 GLN   178     -29.017 -24.220   8.898  1.00  0.00           H  
ATOM   1847  C   GLN   178     -24.425 -24.277   5.852  1.00  0.00           C  
ATOM   1848  O   GLN   178     -24.330 -23.189   6.350  1.00  0.00           O  
ATOM   1849  N   LEU   179     -25.052 -24.515   4.735  1.00  0.00           N  
ATOM   1850  H   LEU   179     -24.997 -25.473   4.436  1.00  0.00           H  
ATOM   1851  CA  LEU   179     -25.661 -23.574   3.859  1.00  0.00           C  
ATOM   1852  HA  LEU   179     -25.574 -22.544   4.207  1.00  0.00           H  
ATOM   1853  CB  LEU   179     -25.076 -23.668   2.445  1.00  0.00           C  
ATOM   1854  HB1 LEU   179     -25.229 -24.712   2.174  1.00  0.00           H  
ATOM   1855  HB2 LEU   179     -24.004 -23.509   2.514  1.00  0.00           H  
ATOM   1856  CG  LEU   179     -25.674 -22.710   1.445  1.00  0.00           C  
ATOM   1857  HG  LEU   179     -26.736 -22.982   1.334  1.00  0.00           H  
ATOM   1858  CD1 LEU   179     -25.621 -21.185   1.841  1.00  0.00           C  
ATOM   1859 HD11 LEU   179     -24.751 -21.072   2.487  1.00  0.00           H  
ATOM   1860 HD12 LEU   179     -25.680 -20.496   1.003  1.00  0.00           H  
ATOM   1861 HD13 LEU   179     -26.446 -20.981   2.525  1.00  0.00           H  
ATOM   1862  CD2 LEU   179     -24.875 -22.897   0.104  1.00  0.00           C  
ATOM   1863 HD21 LEU   179     -23.845 -22.562   0.163  1.00  0.00           H  
ATOM   1864 HD22 LEU   179     -24.926 -23.966  -0.092  1.00  0.00           H  
ATOM   1865 HD23 LEU   179     -25.419 -22.396  -0.698  1.00  0.00           H  
ATOM   1866  C   LEU   179     -27.139 -23.867   3.854  1.00  0.00           C  
ATOM   1867  O   LEU   179     -27.608 -24.901   3.323  1.00  0.00           O  
ATOM   1868  N   THR   180     -27.973 -23.024   4.501  1.00  0.00           N  
ATOM   1869  H   THR   180     -27.509 -22.236   4.919  1.00  0.00           H  
ATOM   1870  CA  THR   180     -29.429 -22.994   4.318  1.00  0.00           C  
ATOM   1871  HA  THR   180     -29.679 -24.034   4.082  1.00  0.00           H  
ATOM   1872  CB  THR   180     -30.107 -22.427   5.578  1.00  0.00           C  
ATOM   1873  HB  THR   180     -29.587 -21.487   5.757  1.00  0.00           H  
ATOM   1874  CG2 THR   180     -31.567 -22.136   5.495  1.00  0.00           C  
ATOM   1875 HG21 THR   180     -32.074 -23.080   5.323  1.00  0.00           H  
ATOM   1876 HG22 THR   180     -31.947 -21.668   6.404  1.00  0.00           H  
ATOM   1877 HG23 THR   180     -31.736 -21.488   4.619  1.00  0.00           H  
ATOM   1878  OG1 THR   180     -29.836 -23.328   6.619  1.00  0.00           O  
ATOM   1879  HG1 THR   180     -28.887 -23.419   6.761  1.00  0.00           H  
ATOM   1880  C   THR   180     -29.859 -22.329   2.970  1.00  0.00           C  
ATOM   1881  O   THR   180     -29.499 -21.244   2.683  1.00  0.00           O  
ATOM   1882  N   LEU   181     -30.704 -23.029   2.221  1.00  0.00           N  
ATOM   1883  H   LEU   181     -31.026 -23.940   2.480  1.00  0.00           H  
ATOM   1884  CA  LEU   181     -31.473 -22.491   1.080  1.00  0.00           C  
ATOM   1885  HA  LEU   181     -31.229 -21.430   0.963  1.00  0.00           H  
ATOM   1886  CB  LEU   181     -31.167 -23.204  -0.233  1.00  0.00           C  
ATOM   1887  HB1 LEU   181     -31.883 -22.898  -1.001  1.00  0.00           H  
ATOM   1888  HB2 LEU   181     -31.328 -24.269  -0.126  1.00  0.00           H  
ATOM   1889  CG  LEU   181     -29.775 -23.082  -0.738  1.00  0.00           C  
ATOM   1890  HG  LEU   181     -29.116 -23.224   0.116  1.00  0.00           H  
ATOM   1891  CD1 LEU   181     -29.330 -24.168  -1.767  1.00  0.00           C  
ATOM   1892 HD11 LEU   181     -28.305 -23.984  -2.115  1.00  0.00           H  
ATOM   1893 HD12 LEU   181     -29.510 -25.161  -1.362  1.00  0.00           H  
ATOM   1894 HD13 LEU   181     -29.983 -24.068  -2.634  1.00  0.00           H  
ATOM   1895  CD2 LEU   181     -29.392 -21.743  -1.421  1.00  0.00           C  
ATOM   1896 HD21 LEU   181     -29.624 -21.920  -2.470  1.00  0.00           H  
ATOM   1897 HD22 LEU   181     -29.831 -20.888  -0.908  1.00  0.00           H  
ATOM   1898 HD23 LEU   181     -28.306 -21.664  -1.408  1.00  0.00           H  
ATOM   1899  C   LEU   181     -32.977 -22.620   1.408  1.00  0.00           C  
ATOM   1900  O   LEU   181     -33.336 -23.561   2.093  1.00  0.00           O  
ATOM   1901  N   ILE   182     -33.759 -21.669   1.043  1.00  0.00           N  
ATOM   1902  H   ILE   182     -33.305 -20.945   0.505  1.00  0.00           H  
ATOM   1903  CA  ILE   182     -35.202 -21.567   1.395  1.00  0.00           C  
ATOM   1904  HA  ILE   182     -35.465 -22.627   1.485  1.00  0.00           H  
ATOM   1905  CB  ILE   182     -35.347 -20.948   2.826  1.00  0.00           C  
ATOM   1906  HB  ILE   182     -34.604 -21.460   3.440  1.00  0.00           H  
ATOM   1907  CG2 ILE   182     -35.024 -19.403   2.782  1.00  0.00           C  
ATOM   1908 HG21 ILE   182     -34.153 -19.288   2.136  1.00  0.00           H  
ATOM   1909 HG22 ILE   182     -35.878 -18.835   2.421  1.00  0.00           H  
ATOM   1910 HG23 ILE   182     -34.670 -19.106   3.768  1.00  0.00           H  
ATOM   1911  CG1 ILE   182     -36.713 -21.240   3.461  1.00  0.00           C  
ATOM   1912 HG11 ILE   182     -36.714 -22.268   3.846  1.00  0.00           H  
ATOM   1913 HG12 ILE   182     -37.521 -21.306   2.727  1.00  0.00           H  
ATOM   1914  CD  ILE   182     -37.103 -20.309   4.660  1.00  0.00           C  
ATOM   1915  HD1 ILE   182     -37.624 -19.446   4.242  1.00  0.00           H  
ATOM   1916  HD2 ILE   182     -37.723 -20.934   5.307  1.00  0.00           H  
ATOM   1917  HD3 ILE   182     -36.228 -20.095   5.268  1.00  0.00           H  
ATOM   1918  C   ILE   182     -36.092 -20.988   0.315  1.00  0.00           C  
ATOM   1919  O   ILE   182     -35.705 -20.025  -0.370  1.00  0.00           O  
ATOM   1920  N   THR   183     -37.257 -21.518   0.099  1.00  0.00           N  
ATOM   1921  H   THR   183     -37.542 -22.328   0.629  1.00  0.00           H  
ATOM   1922  CA  THR   183     -38.188 -21.165  -1.017  1.00  0.00           C  
ATOM   1923  HA  THR   183     -37.662 -20.596  -1.783  1.00  0.00           H  
ATOM   1924  CB  THR   183     -38.759 -22.338  -1.719  1.00  0.00           C  
ATOM   1925  HB  THR   183     -39.172 -21.854  -2.609  1.00  0.00           H  
ATOM   1926  CG2 THR   183     -37.629 -23.192  -2.313  1.00  0.00           C  
ATOM   1927 HG21 THR   183     -37.051 -23.669  -1.525  1.00  0.00           H  
ATOM   1928 HG22 THR   183     -38.070 -23.985  -2.928  1.00  0.00           H  
ATOM   1929 HG23 THR   183     -36.900 -22.635  -2.897  1.00  0.00           H  
ATOM   1930  OG1 THR   183     -39.666 -23.141  -1.038  1.00  0.00           O  
ATOM   1931  HG1 THR   183     -40.112 -23.757  -1.617  1.00  0.00           H  
ATOM   1932  C   THR   183     -39.150 -20.139  -0.631  1.00  0.00           C  
ATOM   1933  O   THR   183     -39.723 -20.276   0.435  1.00  0.00           O  
ATOM   1934  N   ALA   184     -39.358 -19.123  -1.468  1.00  0.00           N  
ATOM   1935  H   ALA   184     -38.906 -19.134  -2.373  1.00  0.00           H  
ATOM   1936  CA  ALA   184     -40.465 -18.119  -1.286  1.00  0.00           C  
ATOM   1937  HA  ALA   184     -40.926 -18.195  -0.294  1.00  0.00           H  
ATOM   1938  CB  ALA   184     -39.820 -16.720  -1.350  1.00  0.00           C  
ATOM   1939  HB1 ALA   184     -39.117 -16.669  -0.520  1.00  0.00           H  
ATOM   1940  HB2 ALA   184     -39.485 -16.511  -2.372  1.00  0.00           H  
ATOM   1941  HB3 ALA   184     -40.551 -15.976  -1.048  1.00  0.00           H  
ATOM   1942  C   ALA   184     -41.615 -18.383  -2.316  1.00  0.00           C  
ATOM   1943  O   ALA   184     -41.353 -18.321  -3.517  1.00  0.00           O  
ATOM   1944  N   ASP   185     -42.854 -18.644  -1.789  1.00  0.00           N  
ATOM   1945  H   ASP   185     -42.859 -18.734  -0.783  1.00  0.00           H  
ATOM   1946  CA  ASP   185     -44.084 -18.856  -2.533  1.00  0.00           C  
ATOM   1947  HA  ASP   185     -43.948 -18.350  -3.486  1.00  0.00           H  
ATOM   1948  CB  ASP   185     -44.252 -20.372  -2.888  1.00  0.00           C  
ATOM   1949  HB1 ASP   185     -44.576 -20.950  -2.024  1.00  0.00           H  
ATOM   1950  HB2 ASP   185     -43.243 -20.650  -3.190  1.00  0.00           H  
ATOM   1951  CG  ASP   185     -45.249 -20.574  -4.003  1.00  0.00           C  
ATOM   1952  OD1 ASP   185     -45.606 -19.703  -4.777  1.00  0.00           O  
ATOM   1953  OD2 ASP   185     -45.779 -21.684  -4.105  1.00  0.00           O1-
ATOM   1954  C   ASP   185     -45.308 -18.256  -1.843  1.00  0.00           C  
ATOM   1955  O   ASP   185     -45.215 -17.876  -0.656  1.00  0.00           O  
ATOM   1956  N   ASP   186     -46.446 -18.335  -2.480  1.00  0.00           N  
ATOM   1957  H   ASP   186     -46.402 -18.617  -3.451  1.00  0.00           H  
ATOM   1958  CA  ASP   186     -47.779 -18.169  -1.969  1.00  0.00           C  
ATOM   1959  HA  ASP   186     -48.505 -18.205  -2.778  1.00  0.00           H  
ATOM   1960  CB  ASP   186     -48.208 -19.417  -1.166  1.00  0.00           C  
ATOM   1961  HB1 ASP   186     -47.621 -19.449  -0.256  1.00  0.00           H  
ATOM   1962  HB2 ASP   186     -48.056 -20.278  -1.834  1.00  0.00           H  
ATOM   1963  CG  ASP   186     -49.681 -19.380  -0.994  1.00  0.00           C  
ATOM   1964  OD1 ASP   186     -50.274 -18.399  -1.397  1.00  0.00           O  
ATOM   1965  OD2 ASP   186     -50.345 -20.345  -0.571  1.00  0.00           O1-
ATOM   1966  C   ASP   186     -47.901 -16.743  -1.354  1.00  0.00           C  
ATOM   1967  O   ASP   186     -48.290 -16.589  -0.162  1.00  0.00           O  
ATOM   1968  N   TYR   187     -47.565 -15.674  -2.053  1.00  0.00           N  
ATOM   1969  H   TYR   187     -47.492 -15.821  -3.051  1.00  0.00           H  
ATOM   1970  CA  TYR   187     -47.420 -14.314  -1.498  1.00  0.00           C  
ATOM   1971  HA  TYR   187     -46.916 -14.498  -0.544  1.00  0.00           H  
ATOM   1972  CB  TYR   187     -46.560 -13.388  -2.370  1.00  0.00           C  
ATOM   1973  HB1 TYR   187     -47.016 -13.207  -3.337  1.00  0.00           H  
ATOM   1974  HB2 TYR   187     -45.575 -13.812  -2.587  1.00  0.00           H  
ATOM   1975  CG  TYR   187     -46.253 -12.066  -1.779  1.00  0.00           C  
ATOM   1976  CD1 TYR   187     -45.332 -11.888  -0.747  1.00  0.00           C  
ATOM   1977  HD1 TYR   187     -45.007 -12.801  -0.284  1.00  0.00           H  
ATOM   1978  CE1 TYR   187     -44.864 -10.591  -0.381  1.00  0.00           C  
ATOM   1979  HE1 TYR   187     -44.127 -10.534   0.410  1.00  0.00           H  
ATOM   1980  CZ  TYR   187     -45.439  -9.438  -0.882  1.00  0.00           C  
ATOM   1981  OH  TYR   187     -45.063  -8.208  -0.511  1.00  0.00           O  
ATOM   1982  HH  TYR   187     -45.705  -7.618  -0.907  1.00  0.00           H  
ATOM   1983  CE2 TYR   187     -46.420  -9.592  -1.819  1.00  0.00           C  
ATOM   1984  HE2 TYR   187     -46.814  -8.724  -2.320  1.00  0.00           H  
ATOM   1985  CD2 TYR   187     -46.886 -10.858  -2.305  1.00  0.00           C  
ATOM   1986  HD2 TYR   187     -47.488 -10.899  -3.199  1.00  0.00           H  
ATOM   1987  C   TYR   187     -48.746 -13.636  -1.241  1.00  0.00           C  
ATOM   1988  O   TYR   187     -49.394 -13.308  -2.263  1.00  0.00           O  
ATOM   1989  N   ASN   188     -49.144 -13.440   0.027  1.00  0.00           N  
ATOM   1990  H   ASN   188     -48.497 -13.666   0.779  1.00  0.00           H  
ATOM   1991  CA  ASN   188     -50.201 -12.437   0.303  1.00  0.00           C  
ATOM   1992  HA  ASN   188     -50.941 -12.602  -0.472  1.00  0.00           H  
ATOM   1993  CB  ASN   188     -50.821 -12.767   1.703  1.00  0.00           C  
ATOM   1994  HB1 ASN   188     -49.994 -12.639   2.406  1.00  0.00           H  
ATOM   1995  HB2 ASN   188     -51.139 -13.805   1.770  1.00  0.00           H  
ATOM   1996  CG  ASN   188     -52.048 -11.927   1.957  1.00  0.00           C  
ATOM   1997  OD1 ASN   188     -52.331 -10.944   1.257  1.00  0.00           O  
ATOM   1998  ND2 ASN   188     -52.688 -12.090   3.043  1.00  0.00           N  
ATOM   1999 HD21 ASN   188     -52.199 -12.676   3.709  1.00  0.00           H  
ATOM   2000 HD22 ASN   188     -53.543 -11.623   3.325  1.00  0.00           H  
ATOM   2001  C   ASN   188     -49.642 -11.004   0.279  1.00  0.00           C  
ATOM   2002  O   ASN   188     -48.972 -10.519   1.248  1.00  0.00           O  
ATOM   2003  N   GLU   189     -49.995 -10.295  -0.791  1.00  0.00           N  
ATOM   2004  H   GLU   189     -50.658 -10.761  -1.396  1.00  0.00           H  
ATOM   2005  CA  GLU   189     -49.568  -8.889  -0.970  1.00  0.00           C  
ATOM   2006  HA  GLU   189     -48.538  -8.797  -0.622  1.00  0.00           H  
ATOM   2007  CB  GLU   189     -49.655  -8.477  -2.487  1.00  0.00           C  
ATOM   2008  HB1 GLU   189     -48.991  -9.041  -3.128  1.00  0.00           H  
ATOM   2009  HB2 GLU   189     -49.163  -7.498  -2.536  1.00  0.00           H  
ATOM   2010  CG  GLU   189     -51.043  -8.251  -3.187  1.00  0.00           C  
ATOM   2011  HG1 GLU   189     -50.895  -7.986  -4.236  1.00  0.00           H  
ATOM   2012  HG2 GLU   189     -51.485  -7.349  -2.756  1.00  0.00           H  
ATOM   2013  CD  GLU   189     -52.026  -9.408  -3.203  1.00  0.00           C  
ATOM   2014  OE1 GLU   189     -53.222  -9.194  -3.518  1.00  0.00           O  
ATOM   2015  OE2 GLU   189     -51.544 -10.605  -2.998  1.00  0.00           O1-
ATOM   2016  C   GLU   189     -50.336  -7.879  -0.116  1.00  0.00           C  
ATOM   2017  O   GLU   189     -49.859  -6.762   0.159  1.00  0.00           O  
ATOM   2018  N   LYS   190     -51.491  -8.211   0.468  1.00  0.00           N  
ATOM   2019  H   LYS   190     -51.798  -9.155   0.345  1.00  0.00           H  
ATOM   2020  CA  LYS   190     -52.187  -7.260   1.397  1.00  0.00           C  
ATOM   2021  HA  LYS   190     -52.265  -6.343   0.822  1.00  0.00           H  
ATOM   2022  CB  LYS   190     -53.693  -7.679   1.621  1.00  0.00           C  
ATOM   2023  HB1 LYS   190     -54.154  -6.810   2.089  1.00  0.00           H  
ATOM   2024  HB2 LYS   190     -53.756  -8.550   2.261  1.00  0.00           H  
ATOM   2025  CG  LYS   190     -54.355  -7.768   0.263  1.00  0.00           C  
ATOM   2026  HG1 LYS   190     -53.693  -8.216  -0.487  1.00  0.00           H  
ATOM   2027  HG2 LYS   190     -54.505  -6.730  -0.020  1.00  0.00           H  
ATOM   2028  CD  LYS   190     -55.719  -8.527   0.270  1.00  0.00           C  
ATOM   2029  HD1 LYS   190     -56.524  -7.997   0.767  1.00  0.00           H  
ATOM   2030  HD2 LYS   190     -55.540  -9.433   0.844  1.00  0.00           H  
ATOM   2031  CE  LYS   190     -56.153  -8.821  -1.258  1.00  0.00           C  
ATOM   2032  HE1 LYS   190     -55.607  -9.660  -1.688  1.00  0.00           H  
ATOM   2033  HE2 LYS   190     -56.056  -7.899  -1.830  1.00  0.00           H  
ATOM   2034  NZ  LYS   190     -57.646  -9.061  -1.289  1.00  0.00           N1+
ATOM   2035  HZ1 LYS   190     -58.012  -9.226  -2.218  1.00  0.00           H  
ATOM   2036  HZ2 LYS   190     -57.778  -9.876  -0.712  1.00  0.00           H  
ATOM   2037  HZ3 LYS   190     -58.161  -8.273  -0.923  1.00  0.00           H  
ATOM   2038  C   LYS   190     -51.440  -6.967   2.711  1.00  0.00           C  
ATOM   2039  O   LYS   190     -51.101  -5.846   2.989  1.00  0.00           O  
ATOM   2040  N   THR   191     -50.945  -8.016   3.386  1.00  0.00           N  
ATOM   2041  H   THR   191     -51.195  -8.950   3.092  1.00  0.00           H  
ATOM   2042  CA  THR   191     -50.045  -8.040   4.636  1.00  0.00           C  
ATOM   2043  HA  THR   191     -50.192  -7.166   5.275  1.00  0.00           H  
ATOM   2044  CB  THR   191     -50.342  -9.275   5.538  1.00  0.00           C  
ATOM   2045  HB  THR   191     -49.573  -9.311   6.307  1.00  0.00           H  
ATOM   2046  CG2 THR   191     -51.729  -9.184   6.221  1.00  0.00           C  
ATOM   2047 HG21 THR   191     -51.901  -9.990   6.937  1.00  0.00           H  
ATOM   2048 HG22 THR   191     -51.774  -8.224   6.730  1.00  0.00           H  
ATOM   2049 HG23 THR   191     -52.547  -9.129   5.489  1.00  0.00           H  
ATOM   2050  OG1 THR   191     -50.487 -10.487   4.745  1.00  0.00           O  
ATOM   2051  HG1 THR   191     -51.025 -11.129   5.219  1.00  0.00           H  
ATOM   2052  C   THR   191     -48.552  -8.172   4.297  1.00  0.00           C  
ATOM   2053  O   THR   191     -47.736  -7.754   5.129  1.00  0.00           O  
ATOM   2054  N   GLY   192     -48.194  -8.686   3.148  1.00  0.00           N  
ATOM   2055  H   GLY   192     -48.915  -9.033   2.524  1.00  0.00           H  
ATOM   2056  CA  GLY   192     -46.779  -8.715   2.674  1.00  0.00           C  
ATOM   2057  HA1 GLY   192     -46.234  -7.889   3.146  1.00  0.00           H  
ATOM   2058  HA2 GLY   192     -46.832  -8.594   1.594  1.00  0.00           H  
ATOM   2059  C   GLY   192     -45.991 -10.036   2.827  1.00  0.00           C  
ATOM   2060  O   GLY   192     -44.792 -10.043   2.929  1.00  0.00           O  
ATOM   2061  N   VAL   193     -46.726 -11.121   3.088  1.00  0.00           N  
ATOM   2062  H   VAL   193     -47.733 -11.083   3.053  1.00  0.00           H  
ATOM   2063  CA  VAL   193     -46.113 -12.387   3.499  1.00  0.00           C  
ATOM   2064  HA  VAL   193     -45.089 -12.151   3.767  1.00  0.00           H  
ATOM   2065  CB  VAL   193     -46.771 -12.827   4.805  1.00  0.00           C  
ATOM   2066  HB  VAL   193     -46.647 -11.968   5.459  1.00  0.00           H  
ATOM   2067  CG1 VAL   193     -48.277 -13.058   4.620  1.00  0.00           C  
ATOM   2068 HG11 VAL   193     -48.531 -13.777   3.842  1.00  0.00           H  
ATOM   2069 HG12 VAL   193     -48.659 -13.320   5.610  1.00  0.00           H  
ATOM   2070 HG13 VAL   193     -48.774 -12.122   4.352  1.00  0.00           H  
ATOM   2071  CG2 VAL   193     -46.169 -14.116   5.371  1.00  0.00           C  
ATOM   2072 HG21 VAL   193     -46.717 -14.176   6.313  1.00  0.00           H  
ATOM   2073 HG22 VAL   193     -46.437 -14.962   4.733  1.00  0.00           H  
ATOM   2074 HG23 VAL   193     -45.088 -14.063   5.358  1.00  0.00           H  
ATOM   2075  C   VAL   193     -45.965 -13.469   2.456  1.00  0.00           C  
ATOM   2076  O   VAL   193     -46.904 -13.725   1.780  1.00  0.00           O  
ATOM   2077  N   TRP   194     -44.869 -14.261   2.363  1.00  0.00           N  
ATOM   2078  H   TRP   194     -44.057 -14.029   2.926  1.00  0.00           H  
ATOM   2079  CA  TRP   194     -44.891 -15.479   1.624  1.00  0.00           C  
ATOM   2080  HA  TRP   194     -45.382 -15.468   0.654  1.00  0.00           H  
ATOM   2081  CB  TRP   194     -43.426 -15.772   1.335  1.00  0.00           C  
ATOM   2082  HB1 TRP   194     -43.322 -16.655   0.705  1.00  0.00           H  
ATOM   2083  HB2 TRP   194     -42.898 -15.970   2.271  1.00  0.00           H  
ATOM   2084  CG  TRP   194     -42.663 -14.749   0.587  1.00  0.00           C  
ATOM   2085  CD1 TRP   194     -41.812 -13.819   1.116  1.00  0.00           C  
ATOM   2086  HD1 TRP   194     -41.533 -13.654   2.150  1.00  0.00           H  
ATOM   2087  NE1 TRP   194     -41.428 -13.002   0.056  1.00  0.00           N  
ATOM   2088  HE1 TRP   194     -40.860 -12.187   0.191  1.00  0.00           H  
ATOM   2089  CE2 TRP   194     -41.890 -13.382  -1.169  1.00  0.00           C  
ATOM   2090  CZ2 TRP   194     -41.604 -12.881  -2.435  1.00  0.00           C  
ATOM   2091  HZ2 TRP   194     -40.953 -12.032  -2.586  1.00  0.00           H  
ATOM   2092  CH2 TRP   194     -42.297 -13.433  -3.521  1.00  0.00           C  
ATOM   2093  HH2 TRP   194     -42.171 -13.081  -4.542  1.00  0.00           H  
ATOM   2094  CZ3 TRP   194     -43.119 -14.651  -3.316  1.00  0.00           C  
ATOM   2095  HZ3 TRP   194     -43.524 -15.157  -4.173  1.00  0.00           H  
ATOM   2096  CE3 TRP   194     -43.342 -15.092  -1.966  1.00  0.00           C  
ATOM   2097  HE3 TRP   194     -44.017 -15.899  -1.754  1.00  0.00           H  
ATOM   2098  CD2 TRP   194     -42.712 -14.453  -0.884  1.00  0.00           C  
ATOM   2099  C   TRP   194     -45.495 -16.576   2.496  1.00  0.00           C  
ATOM   2100  O   TRP   194     -44.940 -16.895   3.521  1.00  0.00           O  
ATOM   2101  N   GLU   195     -46.731 -17.139   2.183  1.00  0.00           N  
ATOM   2102  H   GLU   195     -47.124 -16.896   1.291  1.00  0.00           H  
ATOM   2103  CA  GLU   195     -47.436 -18.090   3.086  1.00  0.00           C  
ATOM   2104  HA  GLU   195     -47.158 -17.938   4.128  1.00  0.00           H  
ATOM   2105  CB  GLU   195     -48.958 -17.974   2.961  1.00  0.00           C  
ATOM   2106  HB1 GLU   195     -49.491 -18.765   3.481  1.00  0.00           H  
ATOM   2107  HB2 GLU   195     -49.303 -17.946   1.928  1.00  0.00           H  
ATOM   2108  CG  GLU   195     -49.461 -16.635   3.508  1.00  0.00           C  
ATOM   2109  HG1 GLU   195     -50.415 -16.469   3.005  1.00  0.00           H  
ATOM   2110  HG2 GLU   195     -48.842 -15.767   3.304  1.00  0.00           H  
ATOM   2111  CD  GLU   195     -49.792 -16.782   5.086  1.00  0.00           C  
ATOM   2112  OE1 GLU   195     -50.435 -15.841   5.670  1.00  0.00           O  
ATOM   2113  OE2 GLU   195     -49.113 -17.587   5.788  1.00  0.00           O1-
ATOM   2114  C   GLU   195     -46.907 -19.557   2.914  1.00  0.00           C  
ATOM   2115  O   GLU   195     -47.202 -20.403   3.723  1.00  0.00           O  
ATOM   2116  N   LYS   196     -46.008 -19.781   1.963  1.00  0.00           N  
ATOM   2117  H   LYS   196     -45.978 -19.105   1.217  1.00  0.00           H  
ATOM   2118  CA  LYS   196     -45.177 -20.941   1.723  1.00  0.00           C  
ATOM   2119  HA  LYS   196     -45.316 -21.638   2.554  1.00  0.00           H  
ATOM   2120  CB  LYS   196     -45.503 -21.639   0.416  1.00  0.00           C  
ATOM   2121  HB1 LYS   196     -44.696 -22.338   0.215  1.00  0.00           H  
ATOM   2122  HB2 LYS   196     -45.752 -20.956  -0.398  1.00  0.00           H  
ATOM   2123  CG  LYS   196     -46.790 -22.467   0.663  1.00  0.00           C  
ATOM   2124  HG1 LYS   196     -47.657 -21.818   0.782  1.00  0.00           H  
ATOM   2125  HG2 LYS   196     -46.617 -23.120   1.515  1.00  0.00           H  
ATOM   2126  CD  LYS   196     -47.122 -23.172  -0.591  1.00  0.00           C  
ATOM   2127  HD1 LYS   196     -46.446 -24.024  -0.588  1.00  0.00           H  
ATOM   2128  HD2 LYS   196     -46.979 -22.430  -1.379  1.00  0.00           H  
ATOM   2129  CE  LYS   196     -48.476 -23.877  -0.668  1.00  0.00           C  
ATOM   2130  HE1 LYS   196     -48.754 -24.395   0.253  1.00  0.00           H  
ATOM   2131  HE2 LYS   196     -48.293 -24.597  -1.467  1.00  0.00           H  
ATOM   2132  NZ  LYS   196     -49.610 -23.030  -1.060  1.00  0.00           N1+
ATOM   2133  HZ1 LYS   196     -49.464 -22.540  -1.934  1.00  0.00           H  
ATOM   2134  HZ2 LYS   196     -50.466 -23.538  -1.248  1.00  0.00           H  
ATOM   2135  HZ3 LYS   196     -49.741 -22.446  -0.254  1.00  0.00           H  
ATOM   2136  C   LYS   196     -43.728 -20.610   1.809  1.00  0.00           C  
ATOM   2137  O   LYS   196     -43.113 -20.158   0.813  1.00  0.00           O  
ATOM   2138  N   ARG   197     -43.054 -21.014   2.912  1.00  0.00           N  
ATOM   2139  H   ARG   197     -43.586 -21.382   3.687  1.00  0.00           H  
ATOM   2140  CA  ARG   197     -41.595 -21.294   3.051  1.00  0.00           C  
ATOM   2141  HA  ARG   197     -41.143 -20.958   2.117  1.00  0.00           H  
ATOM   2142  CB  ARG   197     -41.118 -20.398   4.288  1.00  0.00           C  
ATOM   2143  HB1 ARG   197     -40.125 -20.702   4.650  1.00  0.00           H  
ATOM   2144  HB2 ARG   197     -41.852 -20.554   5.092  1.00  0.00           H  
ATOM   2145  CG  ARG   197     -41.115 -18.875   3.996  1.00  0.00           C  
ATOM   2146  HG1 ARG   197     -41.229 -18.849   2.907  1.00  0.00           H  
ATOM   2147  HG2 ARG   197     -40.247 -18.385   4.442  1.00  0.00           H  
ATOM   2148  CD  ARG   197     -42.366 -18.276   4.565  1.00  0.00           C  
ATOM   2149  HD1 ARG   197     -43.236 -18.701   4.052  1.00  0.00           H  
ATOM   2150  HD2 ARG   197     -42.374 -17.229   4.273  1.00  0.00           H  
ATOM   2151  NE  ARG   197     -42.420 -18.249   5.973  1.00  0.00           N  
ATOM   2152  HE  ARG   197     -41.834 -18.875   6.499  1.00  0.00           H  
ATOM   2153  CZ  ARG   197     -43.221 -17.644   6.764  1.00  0.00           C  
ATOM   2154  NH1 ARG   197     -44.238 -16.965   6.375  1.00  0.00           N1+
ATOM   2155 HH11 ARG   197     -44.525 -16.882   5.407  1.00  0.00           H  
ATOM   2156 HH12 ARG   197     -44.938 -16.680   7.039  1.00  0.00           H  
ATOM   2157  NH2 ARG   197     -43.023 -17.613   8.038  1.00  0.00           N  
ATOM   2158 HH21 ARG   197     -42.221 -18.142   8.336  1.00  0.00           H  
ATOM   2159 HH22 ARG   197     -43.678 -17.106   8.620  1.00  0.00           H  
ATOM   2160  C   ARG   197     -41.178 -22.714   3.311  1.00  0.00           C  
ATOM   2161  O   ARG   197     -41.805 -23.405   4.101  1.00  0.00           O  
ATOM   2162  N   LYS   198     -40.101 -23.152   2.634  1.00  0.00           N  
ATOM   2163  H   LYS   198     -39.654 -22.572   1.954  1.00  0.00           H  
ATOM   2164  CA  LYS   198     -39.636 -24.490   2.701  1.00  0.00           C  
ATOM   2165  HA  LYS   198     -39.846 -24.854   3.707  1.00  0.00           H  
ATOM   2166  CB  LYS   198     -40.222 -25.561   1.754  1.00  0.00           C  
ATOM   2167  HB1 LYS   198     -39.756 -26.539   1.890  1.00  0.00           H  
ATOM   2168  HB2 LYS   198     -39.989 -25.380   0.706  1.00  0.00           H  
ATOM   2169  CG  LYS   198     -41.776 -25.843   1.949  1.00  0.00           C  
ATOM   2170  HG1 LYS   198     -42.302 -24.987   1.519  1.00  0.00           H  
ATOM   2171  HG2 LYS   198     -42.041 -25.779   2.993  1.00  0.00           H  
ATOM   2172  CD  LYS   198     -42.399 -27.078   1.275  1.00  0.00           C  
ATOM   2173  HD1 LYS   198     -41.874 -28.015   1.494  1.00  0.00           H  
ATOM   2174  HD2 LYS   198     -42.269 -26.932   0.202  1.00  0.00           H  
ATOM   2175  CE  LYS   198     -43.936 -27.155   1.551  1.00  0.00           C  
ATOM   2176  HE1 LYS   198     -44.324 -26.144   1.499  1.00  0.00           H  
ATOM   2177  HE2 LYS   198     -44.066 -27.497   2.586  1.00  0.00           H  
ATOM   2178  NZ  LYS   198     -44.609 -28.144   0.603  1.00  0.00           N1+
ATOM   2179  HZ1 LYS   198     -44.415 -29.117   0.796  1.00  0.00           H  
ATOM   2180  HZ2 LYS   198     -45.608 -28.043   0.678  1.00  0.00           H  
ATOM   2181  HZ3 LYS   198     -44.320 -27.803  -0.301  1.00  0.00           H  
ATOM   2182  C   LYS   198     -38.109 -24.514   2.656  1.00  0.00           C  
ATOM   2183  O   LYS   198     -37.518 -23.790   1.862  1.00  0.00           O  
ATOM   2184  N   ILE   199     -37.553 -25.306   3.509  1.00  0.00           N  
ATOM   2185  H   ILE   199     -38.225 -25.726   4.125  1.00  0.00           H  
ATOM   2186  CA  ILE   199     -36.135 -25.500   3.786  1.00  0.00           C  
ATOM   2187  HA  ILE   199     -35.636 -24.578   3.498  1.00  0.00           H  
ATOM   2188  CB  ILE   199     -35.962 -25.757   5.236  1.00  0.00           C  
ATOM   2189  HB  ILE   199     -36.723 -25.158   5.741  1.00  0.00           H  
ATOM   2190  CG2 ILE   199     -36.177 -27.218   5.626  1.00  0.00           C  
ATOM   2191 HG21 ILE   199     -36.239 -27.353   6.698  1.00  0.00           H  
ATOM   2192 HG22 ILE   199     -37.081 -27.592   5.134  1.00  0.00           H  
ATOM   2193 HG23 ILE   199     -35.351 -27.788   5.198  1.00  0.00           H  
ATOM   2194  CG1 ILE   199     -34.592 -25.196   5.739  1.00  0.00           C  
ATOM   2195 HG11 ILE   199     -34.331 -24.214   5.364  1.00  0.00           H  
ATOM   2196 HG12 ILE   199     -33.878 -25.831   5.216  1.00  0.00           H  
ATOM   2197  CD  ILE   199     -34.398 -25.243   7.281  1.00  0.00           C  
ATOM   2198  HD1 ILE   199     -34.637 -26.212   7.717  1.00  0.00           H  
ATOM   2199  HD2 ILE   199     -33.406 -24.953   7.603  1.00  0.00           H  
ATOM   2200  HD3 ILE   199     -35.079 -24.456   7.601  1.00  0.00           H  
ATOM   2201  C   ILE   199     -35.516 -26.574   2.856  1.00  0.00           C  
ATOM   2202  O   ILE   199     -36.155 -27.498   2.383  1.00  0.00           O  
ATOM   2203  N   PHE   200     -34.252 -26.280   2.522  1.00  0.00           N  
ATOM   2204  H   PHE   200     -33.915 -25.381   2.849  1.00  0.00           H  
ATOM   2205  CA  PHE   200     -33.255 -27.092   1.811  1.00  0.00           C  
ATOM   2206  HA  PHE   200     -33.496 -28.155   1.938  1.00  0.00           H  
ATOM   2207  CB  PHE   200     -33.405 -26.810   0.309  1.00  0.00           C  
ATOM   2208  HB1 PHE   200     -32.520 -27.219  -0.178  1.00  0.00           H  
ATOM   2209  HB2 PHE   200     -33.437 -25.733   0.124  1.00  0.00           H  
ATOM   2210  CG  PHE   200     -34.634 -27.422  -0.357  1.00  0.00           C  
ATOM   2211  CD1 PHE   200     -35.794 -26.607  -0.454  1.00  0.00           C  
ATOM   2212  HD1 PHE   200     -35.699 -25.643   0.012  1.00  0.00           H  
ATOM   2213  CE1 PHE   200     -36.929 -27.053  -1.143  1.00  0.00           C  
ATOM   2214  HE1 PHE   200     -37.752 -26.355  -1.202  1.00  0.00           H  
ATOM   2215  CZ  PHE   200     -36.883 -28.359  -1.688  1.00  0.00           C  
ATOM   2216  HZ  PHE   200     -37.748 -28.644  -2.272  1.00  0.00           H  
ATOM   2217  CE2 PHE   200     -35.672 -29.078  -1.684  1.00  0.00           C  
ATOM   2218  HE2 PHE   200     -35.586 -30.068  -2.104  1.00  0.00           H  
ATOM   2219  CD2 PHE   200     -34.512 -28.598  -1.056  1.00  0.00           C  
ATOM   2220  HD2 PHE   200     -33.587 -29.146  -1.005  1.00  0.00           H  
ATOM   2221  C   PHE   200     -31.833 -26.883   2.339  1.00  0.00           C  
ATOM   2222  O   PHE   200     -31.158 -25.868   1.979  1.00  0.00           O  
ATOM   2223  N   VAL   201     -31.332 -27.764   3.201  1.00  0.00           N  
ATOM   2224  H   VAL   201     -31.939 -28.526   3.450  1.00  0.00           H  
ATOM   2225  CA  VAL   201     -30.072 -27.567   3.913  1.00  0.00           C  
ATOM   2226  HA  VAL   201     -29.671 -26.577   3.667  1.00  0.00           H  
ATOM   2227  CB  VAL   201     -30.136 -27.726   5.488  1.00  0.00           C  
ATOM   2228  HB  VAL   201     -30.297 -28.793   5.669  1.00  0.00           H  
ATOM   2229  CG1 VAL   201     -28.842 -27.064   6.045  1.00  0.00           C  
ATOM   2230 HG11 VAL   201     -28.983 -26.771   7.075  1.00  0.00           H  
ATOM   2231 HG12 VAL   201     -27.985 -27.715   5.960  1.00  0.00           H  
ATOM   2232 HG13 VAL   201     -28.550 -26.168   5.493  1.00  0.00           H  
ATOM   2233  CG2 VAL   201     -31.387 -27.059   6.032  1.00  0.00           C  
ATOM   2234 HG21 VAL   201     -31.701 -27.324   7.036  1.00  0.00           H  
ATOM   2235 HG22 VAL   201     -31.282 -25.969   6.072  1.00  0.00           H  
ATOM   2236 HG23 VAL   201     -32.255 -27.247   5.388  1.00  0.00           H  
ATOM   2237  C   VAL   201     -28.932 -28.506   3.359  1.00  0.00           C  
ATOM   2238  O   VAL   201     -29.328 -29.630   2.967  1.00  0.00           O  
ATOM   2239  N   ALA   202     -27.675 -28.096   3.352  1.00  0.00           N  
ATOM   2240  H   ALA   202     -27.528 -27.151   3.652  1.00  0.00           H  
ATOM   2241  CA  ALA   202     -26.487 -28.734   2.757  1.00  0.00           C  
ATOM   2242  HA  ALA   202     -26.656 -29.801   2.770  1.00  0.00           H  
ATOM   2243  CB  ALA   202     -26.363 -28.326   1.295  1.00  0.00           C  
ATOM   2244  HB1 ALA   202     -27.308 -28.543   0.777  1.00  0.00           H  
ATOM   2245  HB2 ALA   202     -26.183 -27.247   1.197  1.00  0.00           H  
ATOM   2246  HB3 ALA   202     -25.567 -28.928   0.865  1.00  0.00           H  
ATOM   2247  C   ALA   202     -25.229 -28.333   3.594  1.00  0.00           C  
ATOM   2248  O   ALA   202     -24.876 -27.142   3.686  1.00  0.00           O  
ATOM   2249  N   THR   203     -24.625 -29.259   4.337  1.00  0.00           N  
ATOM   2250  H   THR   203     -24.849 -30.226   4.124  1.00  0.00           H  
ATOM   2251  CA  THR   203     -23.422 -29.079   5.132  1.00  0.00           C  
ATOM   2252  HA  THR   203     -23.471 -28.178   5.744  1.00  0.00           H  
ATOM   2253  CB  THR   203     -23.377 -30.276   6.088  1.00  0.00           C  
ATOM   2254  HB  THR   203     -22.455 -30.297   6.677  1.00  0.00           H  
ATOM   2255  CG2 THR   203     -24.359 -30.167   7.189  1.00  0.00           C  
ATOM   2256 HG21 THR   203     -24.473 -29.189   7.666  1.00  0.00           H  
ATOM   2257 HG22 THR   203     -25.270 -30.600   6.799  1.00  0.00           H  
ATOM   2258 HG23 THR   203     -24.017 -30.683   8.088  1.00  0.00           H  
ATOM   2259  OG1 THR   203     -23.590 -31.498   5.363  1.00  0.00           O  
ATOM   2260  HG1 THR   203     -22.736 -31.902   5.161  1.00  0.00           H  
ATOM   2261  C   THR   203     -22.136 -29.033   4.348  1.00  0.00           C  
ATOM   2262  O   THR   203     -22.093 -29.732   3.323  1.00  0.00           O  
ATOM   2263  N   GLU   204     -21.033 -28.453   4.814  1.00  0.00           N  
ATOM   2264  H   GLU   204     -21.099 -27.957   5.698  1.00  0.00           H  
ATOM   2265  CA  GLU   204     -19.708 -28.559   4.151  1.00  0.00           C  
ATOM   2266  HA  GLU   204     -19.739 -28.138   3.153  1.00  0.00           H  
ATOM   2267  CB  GLU   204     -18.629 -27.723   4.974  1.00  0.00           C  
ATOM   2268  HB1 GLU   204     -18.609 -28.011   6.029  1.00  0.00           H  
ATOM   2269  HB2 GLU   204     -19.029 -26.716   5.028  1.00  0.00           H  
ATOM   2270  CG  GLU   204     -17.328 -27.483   4.214  1.00  0.00           C  
ATOM   2271  HG1 GLU   204     -17.157 -26.422   4.104  1.00  0.00           H  
ATOM   2272  HG2 GLU   204     -17.336 -27.924   3.214  1.00  0.00           H  
ATOM   2273  CD  GLU   204     -16.043 -27.947   4.995  1.00  0.00           C  
ATOM   2274  OE1 GLU   204     -15.032 -27.251   4.918  1.00  0.00           O  
ATOM   2275  OE2 GLU   204     -16.079 -28.986   5.693  1.00  0.00           O1-
ATOM   2276  C   GLU   204     -19.281 -29.999   3.905  1.00  0.00           C  
ATOM   2277  O   GLU   204     -19.722 -31.004   4.559  1.00  0.00           O  
ATOM   2278  N   VAL   205     -18.443 -30.194   2.838  1.00  0.00           N  
ATOM   2279  H   VAL   205     -18.177 -29.396   2.288  1.00  0.00           H  
ATOM   2280  CA  VAL   205     -17.747 -31.437   2.408  1.00  0.00           C  
ATOM   2281  HA  VAL   205     -17.703 -32.007   3.333  1.00  0.00           H  
ATOM   2282  CB  VAL   205     -18.636 -32.336   1.419  1.00  0.00           C  
ATOM   2283  HB  VAL   205     -17.992 -33.136   1.060  1.00  0.00           H  
ATOM   2284  CG1 VAL   205     -19.823 -32.929   2.093  1.00  0.00           C  
ATOM   2285 HG11 VAL   205     -19.526 -33.354   3.047  1.00  0.00           H  
ATOM   2286 HG12 VAL   205     -20.588 -32.169   2.236  1.00  0.00           H  
ATOM   2287 HG13 VAL   205     -20.164 -33.781   1.503  1.00  0.00           H  
ATOM   2288  CG2 VAL   205     -19.204 -31.550   0.250  1.00  0.00           C  
ATOM   2289 HG21 VAL   205     -18.345 -31.180  -0.306  1.00  0.00           H  
ATOM   2290 HG22 VAL   205     -19.760 -32.176  -0.432  1.00  0.00           H  
ATOM   2291 HG23 VAL   205     -19.709 -30.661   0.629  1.00  0.00           H  
ATOM   2292  C   VAL   205     -16.346 -31.192   1.859  1.00  0.00           C  
ATOM   2293  O   VAL   205     -16.157 -30.151   1.167  1.00  0.00           O  
ATOM   2294  N   LYS   206     -15.414 -32.113   2.015  1.00  0.00           N  
ATOM   2295  H   LYS   206     -15.607 -33.030   2.379  1.00  0.00           H  
ATOM   2296  CA  LYS   206     -14.016 -32.061   1.417  1.00  0.00           C  
ATOM   2297  HA  LYS   206     -14.020 -31.471   0.498  1.00  0.00           H  
ATOM   2298  CB  LYS   206     -13.011 -31.318   2.361  1.00  0.00           C  
ATOM   2299  HB1 LYS   206     -13.260 -30.258   2.436  1.00  0.00           H  
ATOM   2300  HB2 LYS   206     -12.006 -31.388   1.965  1.00  0.00           H  
ATOM   2301  CG  LYS   206     -13.077 -31.893   3.809  1.00  0.00           C  
ATOM   2302  HG1 LYS   206     -12.873 -32.955   3.765  1.00  0.00           H  
ATOM   2303  HG2 LYS   206     -14.074 -31.740   4.193  1.00  0.00           H  
ATOM   2304  CD  LYS   206     -12.124 -31.095   4.716  1.00  0.00           C  
ATOM   2305  HD1 LYS   206     -12.399 -30.041   4.816  1.00  0.00           H  
ATOM   2306  HD2 LYS   206     -11.111 -31.030   4.330  1.00  0.00           H  
ATOM   2307  CE  LYS   206     -12.248 -31.625   6.147  1.00  0.00           C  
ATOM   2308  HE1 LYS   206     -13.296 -31.612   6.455  1.00  0.00           H  
ATOM   2309  HE2 LYS   206     -11.796 -30.976   6.892  1.00  0.00           H  
ATOM   2310  NZ  LYS   206     -11.643 -32.960   6.414  1.00  0.00           N1+
ATOM   2311  HZ1 LYS   206     -11.935 -33.652   5.736  1.00  0.00           H  
ATOM   2312  HZ2 LYS   206     -10.635 -32.889   6.497  1.00  0.00           H  
ATOM   2313  HZ3 LYS   206     -12.046 -33.388   7.239  1.00  0.00           H  
ATOM   2314  C   LYS   206     -13.601 -33.436   0.937  1.00  0.00           C  
ATOM   2315  OC1 LYS   206     -13.812 -34.427   1.689  1.00  0.00           O  
ATOM   2316  OC2 LYS   206     -13.208 -33.630  -0.213  1.00  0.00           O  
TER   
END
