# Supplementary material for: Ensemble Docking as a Tool for the Rational Design of Peptidomimetic Staphylococcus aureus Sortase A Inhibitors
Source: Int J Mol Sci. 2024 Oct 20;25(20):11279. doi: 10.3390/ijms252011279 (PMC11508331; doi:10.3390/ijms252011279)
Supplement: Supplementary file 1 [file ijms-25-11279-s001.zip › supporting_info/all_protein_targets/1t2w_a_addh_clean.pdb]

HELIX    1   1 PRO A   79  ALA A   81  1                                   3
HELIX    2   2 PRO A   94  ARG A   99  1                                   6
HELIX    3   3 LEU A  133  ALA A  135  1                                   3
SHEET    1   1 1 GLY A  74  ILE A  78  0
SHEET    2   2 1 ILE A  83  VAL A  87  0
SHEET    3   3 1 ASN A 114  HIS A 120  0
SHEET    4   4 1 MET A 141  VAL A 146  0
SHEET    5   5 1 GLU A 149  MET A 155  0
SHEET    6   6 1 GLN A 178  ASP A 185  0
SHEET    7   7 1 LYS A 196  GLU A 204  0
ATOM      1  N   LYS A  62     -11.711 -10.242   3.490  1.00118.19           N
ATOM      2  CA  LYS A  62     -12.755 -11.300   3.481  1.00120.54           C
ATOM      3  C   LYS A  62     -13.885 -10.939   2.520  1.00122.01           C
ATOM      4  O   LYS A  62     -14.180  -9.763   2.312  1.00125.85           O
ATOM      5  CB  LYS A  62     -13.319 -11.496   4.891  1.00 93.92           C
ATOM      6  CG  LYS A  62     -12.279 -11.894   5.926  1.00 96.62           C
ATOM      7  CD  LYS A  62     -12.906 -12.055   7.304  1.00 96.62           C
ATOM      8  CE  LYS A  62     -11.866 -12.418   8.352  1.00 96.62           C
ATOM      9  NZ  LYS A  62     -11.189 -13.709   8.047  1.00 96.62           N
ATOM     10  HA  LYS A  62     -12.302 -12.235   3.152  1.00  0.00           H
ATOM     11  HB2 LYS A  62     -13.778 -10.560   5.209  1.00  0.00           H
ATOM     12  HB3 LYS A  62     -14.089 -12.267   4.855  1.00  0.00           H
ATOM     13  HG2 LYS A  62     -11.511 -11.122   5.973  1.00  0.00           H
ATOM     14  HG3 LYS A  62     -11.821 -12.837   5.629  1.00  0.00           H
ATOM     15  HD2 LYS A  62     -13.656 -12.845   7.261  1.00  0.00           H
ATOM     16  HD3 LYS A  62     -13.388 -11.120   7.588  1.00  0.00           H
ATOM     17  HE2 LYS A  62     -12.358 -12.500   9.321  1.00  0.00           H
ATOM     18  HE3 LYS A  62     -11.118 -11.627   8.399  1.00  0.00           H
ATOM     19  HZ1 LYS A  62     -10.509 -13.911   8.766  1.00  0.00           H
ATOM     20  HZ2 LYS A  62     -11.875 -14.449   8.016  1.00  0.00           H
ATOM     21  HZ3 LYS A  62     -10.724 -13.642   7.153  1.00  0.00           H
ATOM     22  H1  LYS A  62     -11.346 -10.121   2.556  1.00  0.00           H
ATOM     23  H2  LYS A  62     -10.962 -10.513   4.111  1.00  0.00           H
ATOM     24  H3  LYS A  62     -12.115  -9.373   3.809  1.00  0.00           H
ATOM     25  N   PRO A  63     -14.533 -11.954   1.924  1.00 74.28           N
ATOM     26  CA  PRO A  63     -15.637 -11.752   0.979  1.00 73.03           C
ATOM     27  C   PRO A  63     -16.681 -10.773   1.510  1.00 70.69           C
ATOM     28  O   PRO A  63     -17.177 -10.931   2.625  1.00 70.83           O
ATOM     29  CB  PRO A  63     -16.196 -13.160   0.808  1.00 72.70           C
ATOM     30  CG  PRO A  63     -14.977 -14.012   0.942  1.00 73.30           C
ATOM     31  CD  PRO A  63     -14.284 -13.392   2.132  1.00 73.72           C
ATOM     32  HA  PRO A  63     -15.246 -11.393   0.027  1.00  0.00           H
ATOM     33  HB2 PRO A  63     -16.925 -13.391   1.585  1.00  0.00           H
ATOM     34  HB3 PRO A  63     -16.639 -13.279  -0.181  1.00  0.00           H
ATOM     35  HG2 PRO A  63     -15.241 -15.052   1.136  1.00  0.00           H
ATOM     36  HG3 PRO A  63     -14.354 -13.934   0.051  1.00  0.00           H
ATOM     37  HD2 PRO A  63     -13.217 -13.613   2.127  1.00  0.00           H
ATOM     38  HD3 PRO A  63     -14.741 -13.730   3.062  1.00  0.00           H
ATOM     39  N   GLN A  64     -17.012  -9.766   0.709  1.00 38.42           N
ATOM     40  CA  GLN A  64     -17.995  -8.768   1.118  1.00 35.84           C
ATOM     41  C   GLN A  64     -19.211  -8.675   0.202  1.00 32.84           C
ATOM     42  O   GLN A  64     -19.105  -8.799  -1.021  1.00 31.21           O
ATOM     43  CB  GLN A  64     -17.341  -7.386   1.211  1.00 59.65           C
ATOM     44  CG  GLN A  64     -16.249  -7.278   2.259  1.00 63.98           C
ATOM     45  CD  GLN A  64     -15.780  -5.849   2.456  1.00 66.85           C
ATOM     46  NE2 GLN A  64     -15.887  -5.357   3.686  1.00 68.60           N
ATOM     47  OE1 GLN A  64     -15.328  -5.194   1.516  1.00 67.84           O
ATOM     48  H   GLN A  64     -16.576  -9.690  -0.199  1.00  0.00           H
ATOM     49  HA  GLN A  64     -18.348  -9.037   2.114  1.00  0.00           H
ATOM     50  HB2 GLN A  64     -16.906  -7.149   0.240  1.00  0.00           H
ATOM     51  HB3 GLN A  64     -18.113  -6.650   1.436  1.00  0.00           H
ATOM     52  HG2 GLN A  64     -15.400  -7.885   1.945  1.00  0.00           H
ATOM     53  HG3 GLN A  64     -16.628  -7.661   3.207  1.00  0.00           H
ATOM     54 HE21 GLN A  64     -16.264  -5.929   4.428  1.00  0.00           H
ATOM     55 HE22 GLN A  64     -15.591  -4.411   3.879  1.00  0.00           H
ATOM     56  N   ILE A  65     -20.369  -8.451   0.811  1.00 29.12           N
ATOM     57  CA  ILE A  65     -21.615  -8.313   0.072  1.00 26.87           C
ATOM     58  C   ILE A  65     -21.746  -6.836  -0.276  1.00 24.40           C
ATOM     59  O   ILE A  65     -21.555  -5.975   0.579  1.00 23.17           O
ATOM     60  CB  ILE A  65     -22.815  -8.757   0.938  1.00 27.98           C
ATOM     61  CG1 ILE A  65     -22.647 -10.230   1.320  1.00 28.05           C
ATOM     62  CG2 ILE A  65     -24.123  -8.531   0.187  1.00 26.13           C
ATOM     63  CD1 ILE A  65     -23.705 -10.753   2.268  1.00 29.81           C
ATOM     64  H   ILE A  65     -20.386  -8.374   1.818  1.00  0.00           H
ATOM     65  HA  ILE A  65     -21.574  -8.908  -0.840  1.00  0.00           H
ATOM     66  HB  ILE A  65     -22.828  -8.159   1.849  1.00  0.00           H
ATOM     67 HG12 ILE A  65     -21.674 -10.350   1.795  1.00  0.00           H
ATOM     68 HG13 ILE A  65     -22.667 -10.830   0.410  1.00  0.00           H
ATOM     69 HG21 ILE A  65     -24.960  -8.848   0.810  1.00  0.00           H
ATOM     70 HG22 ILE A  65     -24.228  -7.472  -0.049  1.00  0.00           H
ATOM     71 HG23 ILE A  65     -24.117  -9.110  -0.736  1.00  0.00           H
ATOM     72 HD11 ILE A  65     -23.511 -11.803   2.486  1.00  0.00           H
ATOM     73 HD12 ILE A  65     -23.679 -10.179   3.194  1.00  0.00           H
ATOM     74 HD13 ILE A  65     -24.688 -10.653   1.807  1.00  0.00           H
ATOM     75  N   PRO A  66     -22.062  -6.523  -1.542  1.00 26.46           N
ATOM     76  CA  PRO A  66     -22.214  -5.142  -2.007  1.00 25.40           C
ATOM     77  C   PRO A  66     -23.260  -4.337  -1.254  1.00 26.56           C
ATOM     78  O   PRO A  66     -24.285  -4.866  -0.829  1.00 25.25           O
ATOM     79  CB  PRO A  66     -22.594  -5.316  -3.478  1.00 22.13           C
ATOM     80  CG  PRO A  66     -21.954  -6.600  -3.842  1.00 22.92           C
ATOM     81  CD  PRO A  66     -22.274  -7.460  -2.657  1.00 22.60           C
ATOM     82  HA  PRO A  66     -21.253  -4.633  -1.942  1.00  0.00           H
ATOM     83  HB2 PRO A  66     -23.676  -5.371  -3.598  1.00  0.00           H
ATOM     84  HB3 PRO A  66     -22.184  -4.502  -4.077  1.00  0.00           H
ATOM     85  HG2 PRO A  66     -20.877  -6.484  -3.967  1.00  0.00           H
ATOM     86  HG3 PRO A  66     -22.403  -7.010  -4.747  1.00  0.00           H
ATOM     87  HD2 PRO A  66     -21.599  -8.314  -2.592  1.00  0.00           H
ATOM     88  HD3 PRO A  66     -23.312  -7.791  -2.690  1.00  0.00           H
ATOM     89  N   LYS A  67     -22.993  -3.048  -1.094  1.00 26.01           N
ATOM     90  CA  LYS A  67     -23.923  -2.160  -0.419  1.00 27.77           C
ATOM     91  C   LYS A  67     -25.042  -1.839  -1.398  1.00 25.78           C
ATOM     92  O   LYS A  67     -26.191  -1.667  -1.013  1.00 25.61           O
ATOM     93  CB  LYS A  67     -23.212  -0.880   0.005  1.00 53.01           C
ATOM     94  CG  LYS A  67     -22.069  -1.109   0.980  1.00 57.57           C
ATOM     95  CD  LYS A  67     -21.221   0.135   1.157  1.00 61.65           C
ATOM     96  CE  LYS A  67     -20.513   0.515  -0.137  1.00 63.35           C
ATOM     97  NZ  LYS A  67     -19.666   1.721   0.030  1.00 64.07           N
ATOM     98  H   LYS A  67     -22.124  -2.676  -1.449  1.00  0.00           H
ATOM     99  HA  LYS A  67     -24.335  -2.659   0.458  1.00  0.00           H
ATOM    100  HB2 LYS A  67     -22.812  -0.398  -0.887  1.00  0.00           H
ATOM    101  HB3 LYS A  67     -23.939  -0.213   0.468  1.00  0.00           H
ATOM    102  HG2 LYS A  67     -22.483  -1.394   1.947  1.00  0.00           H
ATOM    103  HG3 LYS A  67     -21.441  -1.919   0.609  1.00  0.00           H
ATOM    104  HD2 LYS A  67     -21.863   0.960   1.465  1.00  0.00           H
ATOM    105  HD3 LYS A  67     -20.476  -0.047   1.932  1.00  0.00           H
ATOM    106  HE2 LYS A  67     -21.262   0.714  -0.903  1.00  0.00           H
ATOM    107  HE3 LYS A  67     -19.887  -0.318  -0.458  1.00  0.00           H
ATOM    108  HZ1 LYS A  67     -19.203   1.930  -0.843  1.00  0.00           H
ATOM    109  HZ2 LYS A  67     -18.974   1.551   0.746  1.00  0.00           H
ATOM    110  HZ3 LYS A  67     -20.244   2.504   0.300  1.00  0.00           H
ATOM    111  N   ASP A  68     -24.684  -1.761  -2.674  1.00 26.18           N
ATOM    112  CA  ASP A  68     -25.634  -1.505  -3.749  1.00 24.61           C
ATOM    113  C   ASP A  68     -26.447  -2.786  -3.968  1.00 23.38           C
ATOM    114  O   ASP A  68     -25.892  -3.806  -4.380  1.00 20.84           O
ATOM    115  CB  ASP A  68     -24.892  -1.154  -5.042  1.00 32.43           C
ATOM    116  CG  ASP A  68     -25.831  -0.724  -6.152  1.00 36.28           C
ATOM    117  OD1 ASP A  68     -26.920  -1.323  -6.278  1.00 36.57           O
ATOM    118  OD2 ASP A  68     -25.470   0.198  -6.905  1.00 37.19           O
ATOM    119  H   ASP A  68     -23.710  -1.885  -2.910  1.00  0.00           H
ATOM    120  HA  ASP A  68     -26.299  -0.688  -3.469  1.00  0.00           H
ATOM    121  HB2 ASP A  68     -24.336  -2.030  -5.375  1.00  0.00           H
ATOM    122  HB3 ASP A  68     -24.190  -0.345  -4.839  1.00  0.00           H
ATOM    123  N   LYS A  69     -27.753  -2.720  -3.705  1.00 21.64           N
ATOM    124  CA  LYS A  69     -28.630  -3.882  -3.854  1.00 21.57           C
ATOM    125  C   LYS A  69     -28.766  -4.406  -5.288  1.00 21.97           C
ATOM    126  O   LYS A  69     -29.238  -5.525  -5.512  1.00 18.63           O
ATOM    127  CB  LYS A  69     -30.027  -3.564  -3.317  1.00 29.80           C
ATOM    128  CG  LYS A  69     -30.069  -3.011  -1.894  1.00 32.55           C
ATOM    129  CD  LYS A  69     -29.595  -4.033  -0.869  1.00 32.71           C
ATOM    130  CE  LYS A  69     -29.827  -3.510   0.544  1.00 33.20           C
ATOM    131  NZ  LYS A  69     -29.266  -4.425   1.570  1.00 34.40           N
ATOM    132  H   LYS A  69     -28.148  -1.844  -3.394  1.00  0.00           H
ATOM    133  HA  LYS A  69     -28.218  -4.687  -3.246  1.00  0.00           H
ATOM    134  HB2 LYS A  69     -30.613  -4.483  -3.339  1.00  0.00           H
ATOM    135  HB3 LYS A  69     -30.496  -2.840  -3.983  1.00  0.00           H
ATOM    136  HG2 LYS A  69     -29.425  -2.133  -1.839  1.00  0.00           H
ATOM    137  HG3 LYS A  69     -31.092  -2.717  -1.657  1.00  0.00           H
ATOM    138  HD2 LYS A  69     -30.149  -4.962  -1.004  1.00  0.00           H
ATOM    139  HD3 LYS A  69     -28.531  -4.223  -1.014  1.00  0.00           H
ATOM    140  HE2 LYS A  69     -30.899  -3.408   0.711  1.00  0.00           H
ATOM    141  HE3 LYS A  69     -29.357  -2.532   0.644  1.00  0.00           H
ATOM    142  HZ1 LYS A  69     -29.057  -3.902   2.409  1.00  0.00           H
ATOM    143  HZ2 LYS A  69     -28.419  -4.848   1.217  1.00  0.00           H
ATOM    144  HZ3 LYS A  69     -29.940  -5.147   1.782  1.00  0.00           H
ATOM    145  N   SER A  70     -28.347  -3.618  -6.269  1.00 22.48           N
ATOM    146  CA  SER A  70     -28.470  -4.040  -7.662  1.00 23.23           C
ATOM    147  C   SER A  70     -27.231  -4.766  -8.171  1.00 22.03           C
ATOM    148  O   SER A  70     -27.198  -5.207  -9.315  1.00 22.77           O
ATOM    149  CB  SER A  70     -28.751  -2.826  -8.551  1.00 26.14           C
ATOM    150  OG  SER A  70     -27.609  -1.995  -8.631  1.00 27.20           O
ATOM    151  H   SER A  70     -27.940  -2.720  -6.051  1.00  0.00           H
ATOM    152  HA  SER A  70     -29.318  -4.721  -7.738  1.00  0.00           H
ATOM    153  HB2 SER A  70     -29.580  -2.257  -8.129  1.00  0.00           H
ATOM    154  HB3 SER A  70     -29.020  -3.166  -9.551  1.00  0.00           H
ATOM    155  HG  SER A  70     -27.628  -1.355  -7.916  1.00  0.00           H
ATOM    156  N   LYS A  71     -26.229  -4.912  -7.313  1.00 22.64           N
ATOM    157  CA  LYS A  71     -24.993  -5.577  -7.705  1.00 26.15           C
ATOM    158  C   LYS A  71     -24.901  -7.014  -7.215  1.00 24.96           C
ATOM    159  O   LYS A  71     -25.194  -7.300  -6.058  1.00 25.52           O
ATOM    160  CB  LYS A  71     -23.791  -4.784  -7.192  1.00 46.05           C
ATOM    161  CG  LYS A  71     -23.586  -3.448  -7.884  1.00 49.61           C
ATOM    162  CD  LYS A  71     -23.343  -3.633  -9.379  1.00 54.81           C
ATOM    163  CE  LYS A  71     -23.066  -2.303 -10.067  1.00 56.70           C
ATOM    164  NZ  LYS A  71     -21.860  -1.628  -9.509  1.00 58.80           N
ATOM    165  H   LYS A  71     -26.325  -4.556  -6.373  1.00  0.00           H
ATOM    166  HA  LYS A  71     -24.948  -5.589  -8.794  1.00  0.00           H
ATOM    167  HB2 LYS A  71     -23.933  -4.599  -6.127  1.00  0.00           H
ATOM    168  HB3 LYS A  71     -22.893  -5.387  -7.325  1.00  0.00           H
ATOM    169  HG2 LYS A  71     -24.475  -2.834  -7.742  1.00  0.00           H
ATOM    170  HG3 LYS A  71     -22.727  -2.943  -7.441  1.00  0.00           H
ATOM    171  HD2 LYS A  71     -24.226  -4.087  -9.828  1.00  0.00           H
ATOM    172  HD3 LYS A  71     -22.489  -4.295  -9.523  1.00  0.00           H
ATOM    173  HE2 LYS A  71     -22.908  -2.483 -11.130  1.00  0.00           H
ATOM    174  HE3 LYS A  71     -23.930  -1.650  -9.941  1.00  0.00           H
ATOM    175  HZ1 LYS A  71     -21.711  -0.753  -9.990  1.00  0.00           H
ATOM    176  HZ2 LYS A  71     -21.053  -2.223  -9.635  1.00  0.00           H
ATOM    177  HZ3 LYS A  71     -21.998  -1.452  -8.524  1.00  0.00           H
ATOM    178  N   VAL A  72     -24.482  -7.909  -8.105  1.00 27.08           N
ATOM    179  CA  VAL A  72     -24.345  -9.319  -7.765  1.00 25.88           C
ATOM    180  C   VAL A  72     -23.268  -9.530  -6.700  1.00 24.94           C
ATOM    181  O   VAL A  72     -22.180  -8.955  -6.771  1.00 25.23           O
ATOM    182  CB  VAL A  72     -23.982 -10.167  -9.007  1.00 32.32           C
ATOM    183  CG1 VAL A  72     -23.951 -11.649  -8.634  1.00 29.46           C
ATOM    184  CG2 VAL A  72     -24.990  -9.923 -10.120  1.00 33.37           C
ATOM    185  H   VAL A  72     -24.253  -7.604  -9.040  1.00  0.00           H
ATOM    186  HA  VAL A  72     -25.297  -9.674  -7.370  1.00  0.00           H
ATOM    187  HB  VAL A  72     -22.993  -9.872  -9.357  1.00  0.00           H
ATOM    188 HG11 VAL A  72     -23.225 -11.808  -7.836  1.00  0.00           H
ATOM    189 HG12 VAL A  72     -23.667 -12.237  -9.507  1.00  0.00           H
ATOM    190 HG13 VAL A  72     -24.939 -11.959  -8.293  1.00  0.00           H
ATOM    191 HG21 VAL A  72     -25.001  -8.863 -10.375  1.00  0.00           H
ATOM    192 HG22 VAL A  72     -25.982 -10.226  -9.784  1.00  0.00           H
ATOM    193 HG23 VAL A  72     -24.710 -10.505 -10.998  1.00  0.00           H
ATOM    194  N   ALA A  73     -23.578 -10.365  -5.715  1.00 18.35           N
ATOM    195  CA  ALA A  73     -22.648 -10.653  -4.632  1.00 18.92           C
ATOM    196  C   ALA A  73     -22.018 -12.034  -4.767  1.00 19.51           C
ATOM    197  O   ALA A  73     -20.979 -12.307  -4.172  1.00 19.87           O
ATOM    198  CB  ALA A  73     -23.361 -10.546  -3.298  1.00 29.30           C
ATOM    199  H   ALA A  73     -24.483 -10.813  -5.717  1.00  0.00           H
ATOM    200  HA  ALA A  73     -21.852  -9.909  -4.656  1.00  0.00           H
ATOM    201  HB1 ALA A  73     -23.908 -11.469  -3.103  1.00  0.00           H
ATOM    202  HB2 ALA A  73     -22.629 -10.383  -2.507  1.00  0.00           H
ATOM    203  HB3 ALA A  73     -24.059  -9.709  -3.325  1.00  0.00           H
ATOM    204  N   GLY A  74     -22.646 -12.904  -5.548  1.00 17.11           N
ATOM    205  CA  GLY A  74     -22.109 -14.246  -5.705  1.00 16.07           C
ATOM    206  C   GLY A  74     -22.892 -15.075  -6.695  1.00 12.32           C
ATOM    207  O   GLY A  74     -23.736 -14.560  -7.422  1.00 12.74           O
ATOM    208  H   GLY A  74     -23.492 -12.636  -6.030  1.00  0.00           H
ATOM    209  HA2 GLY A  74     -21.078 -14.171  -6.052  1.00  0.00           H
ATOM    210  HA3 GLY A  74     -22.121 -14.747  -4.737  1.00  0.00           H
ATOM    211  N   TYR A  75     -22.604 -16.371  -6.719  1.00 14.08           N
ATOM    212  CA  TYR A  75     -23.271 -17.281  -7.630  1.00 15.48           C
ATOM    213  C   TYR A  75     -23.536 -18.588  -6.890  1.00 14.98           C
ATOM    214  O   TYR A  75     -22.674 -19.079  -6.160  1.00 16.41           O
ATOM    215  CB  TYR A  75     -22.360 -17.552  -8.828  1.00 19.78           C
ATOM    216  CG  TYR A  75     -23.087 -17.838 -10.117  1.00 24.51           C
ATOM    217  CD1 TYR A  75     -23.759 -16.828 -10.798  1.00 26.99           C
ATOM    218  CD2 TYR A  75     -23.097 -19.121 -10.659  1.00 27.28           C
ATOM    219  CE1 TYR A  75     -24.425 -17.090 -12.000  1.00 28.18           C
ATOM    220  CE2 TYR A  75     -23.760 -19.395 -11.849  1.00 29.59           C
ATOM    221  CZ  TYR A  75     -24.420 -18.376 -12.514  1.00 30.26           C
ATOM    222  OH  TYR A  75     -25.072 -18.658 -13.695  1.00 32.97           O
ATOM    223  H   TYR A  75     -21.903 -16.732  -6.087  1.00  0.00           H
ATOM    224  HA  TYR A  75     -24.212 -16.847  -7.968  1.00  0.00           H
ATOM    225  HB2 TYR A  75     -21.730 -16.676  -8.981  1.00  0.00           H
ATOM    226  HB3 TYR A  75     -21.721 -18.403  -8.593  1.00  0.00           H
ATOM    227  HD1 TYR A  75     -23.767 -15.827 -10.393  1.00  0.00           H
ATOM    228  HD2 TYR A  75     -22.580 -19.918 -10.145  1.00  0.00           H
ATOM    229  HE1 TYR A  75     -24.939 -16.296 -12.522  1.00  0.00           H
ATOM    230  HE2 TYR A  75     -23.760 -20.397 -12.253  1.00  0.00           H
ATOM    231  HH  TYR A  75     -25.750 -19.319 -13.536  1.00  0.00           H
ATOM    232  N   ILE A  76     -24.725 -19.153  -7.066  1.00 15.87           N
ATOM    233  CA  ILE A  76     -25.036 -20.414  -6.410  1.00 17.19           C
ATOM    234  C   ILE A  76     -25.356 -21.455  -7.472  1.00 18.86           C
ATOM    235  O   ILE A  76     -26.054 -21.173  -8.446  1.00 17.40           O
ATOM    236  CB  ILE A  76     -26.237 -20.275  -5.429  1.00 22.81           C
ATOM    237  CG1 ILE A  76     -26.376 -21.547  -4.595  1.00 27.01           C
ATOM    238  CG2 ILE A  76     -27.530 -20.013  -6.191  1.00 22.29           C
ATOM    239  CD1 ILE A  76     -25.256 -21.752  -3.602  1.00 31.16           C
ATOM    240  H   ILE A  76     -25.414 -18.707  -7.655  1.00  0.00           H
ATOM    241  HA  ILE A  76     -24.161 -20.743  -5.849  1.00  0.00           H
ATOM    242  HB  ILE A  76     -26.048 -19.436  -4.760  1.00  0.00           H
ATOM    243 HG12 ILE A  76     -27.316 -21.497  -4.046  1.00  0.00           H
ATOM    244 HG13 ILE A  76     -26.409 -22.404  -5.267  1.00  0.00           H
ATOM    245 HD11 ILE A  76     -25.425 -22.675  -3.048  1.00  0.00           H
ATOM    246 HD12 ILE A  76     -25.228 -20.912  -2.908  1.00  0.00           H
ATOM    247 HD13 ILE A  76     -24.306 -21.816  -4.133  1.00  0.00           H
ATOM    248 HG21 ILE A  76     -27.425 -19.105  -6.784  1.00  0.00           H
ATOM    249 HG22 ILE A  76     -28.350 -19.892  -5.483  1.00  0.00           H
ATOM    250 HG23 ILE A  76     -27.740 -20.855  -6.850  1.00  0.00           H
ATOM    251  N   GLU A  77     -24.823 -22.656  -7.294  1.00 17.77           N
ATOM    252  CA  GLU A  77     -25.074 -23.725  -8.247  1.00 19.31           C
ATOM    253  C   GLU A  77     -25.393 -25.051  -7.579  1.00 18.86           C
ATOM    254  O   GLU A  77     -24.729 -25.450  -6.620  1.00 17.55           O
ATOM    255  CB  GLU A  77     -23.871 -23.897  -9.180  1.00 24.88           C
ATOM    256  CG  GLU A  77     -23.669 -22.731 -10.128  1.00 29.21           C
ATOM    257  CD  GLU A  77     -22.589 -22.993 -11.155  1.00 34.43           C
ATOM    258  OE1 GLU A  77     -22.607 -24.079 -11.773  1.00 37.85           O
ATOM    259  OE2 GLU A  77     -21.729 -22.111 -11.354  1.00 35.31           O
ATOM    260  H   GLU A  77     -24.238 -22.830  -6.489  1.00  0.00           H
ATOM    261  HA  GLU A  77     -25.933 -23.439  -8.855  1.00  0.00           H
ATOM    262  HB2 GLU A  77     -22.974 -24.005  -8.570  1.00  0.00           H
ATOM    263  HB3 GLU A  77     -24.008 -24.806  -9.766  1.00  0.00           H
ATOM    264  HG2 GLU A  77     -23.390 -21.853  -9.546  1.00  0.00           H
ATOM    265  HG3 GLU A  77     -24.607 -22.529 -10.645  1.00  0.00           H
ATOM    266  N   ILE A  78     -26.436 -25.711  -8.076  1.00 15.55           N
ATOM    267  CA  ILE A  78     -26.835 -27.021  -7.575  1.00 16.30           C
ATOM    268  C   ILE A  78     -27.101 -27.850  -8.829  1.00 17.99           C
ATOM    269  O   ILE A  78     -28.231 -27.914  -9.322  1.00 16.93           O
ATOM    270  CB  ILE A  78     -28.114 -26.976  -6.701  1.00 18.44           C
ATOM    271  CG1 ILE A  78     -27.946 -26.003  -5.529  1.00 19.02           C
ATOM    272  CG2 ILE A  78     -28.379 -28.356  -6.121  1.00 19.72           C
ATOM    273  CD1 ILE A  78     -28.456 -24.602  -5.801  1.00 21.33           C
ATOM    274  H   ILE A  78     -26.969 -25.291  -8.824  1.00  0.00           H
ATOM    275  HA  ILE A  78     -26.016 -27.464  -7.008  1.00  0.00           H
ATOM    276  HB  ILE A  78     -28.963 -26.668  -7.312  1.00  0.00           H
ATOM    277 HG12 ILE A  78     -28.489 -26.403  -4.673  1.00  0.00           H
ATOM    278 HG13 ILE A  78     -26.888 -25.945  -5.274  1.00  0.00           H
ATOM    279 HG21 ILE A  78     -28.504 -29.074  -6.932  1.00  0.00           H
ATOM    280 HG22 ILE A  78     -29.287 -28.328  -5.518  1.00  0.00           H
ATOM    281 HG23 ILE A  78     -27.537 -28.656  -5.497  1.00  0.00           H
ATOM    282 HD11 ILE A  78     -28.298 -23.980  -4.920  1.00  0.00           H
ATOM    283 HD12 ILE A  78     -29.521 -24.642  -6.031  1.00  0.00           H
ATOM    284 HD13 ILE A  78     -27.917 -24.177  -6.647  1.00  0.00           H
ATOM    285  N   PRO A  79     -26.044 -28.474  -9.375  1.00 19.56           N
ATOM    286  CA  PRO A  79     -26.066 -29.314 -10.576  1.00 22.23           C
ATOM    287  C   PRO A  79     -27.196 -30.339 -10.660  1.00 22.18           C
ATOM    288  O   PRO A  79     -27.843 -30.456 -11.699  1.00 20.29           O
ATOM    289  CB  PRO A  79     -24.686 -29.966 -10.558  1.00 24.54           C
ATOM    290  CG  PRO A  79     -23.830 -28.882  -9.993  1.00 24.58           C
ATOM    291  CD  PRO A  79     -24.675 -28.396  -8.828  1.00 23.56           C
ATOM    292  HA  PRO A  79     -26.127 -28.664 -11.449  1.00  0.00           H
ATOM    293  HB2 PRO A  79     -24.675 -30.850  -9.920  1.00  0.00           H
ATOM    294  HB3 PRO A  79     -24.368 -30.219 -11.569  1.00  0.00           H
ATOM    295  HG2 PRO A  79     -22.870 -29.271  -9.652  1.00  0.00           H
ATOM    296  HG3 PRO A  79     -23.686 -28.085 -10.723  1.00  0.00           H
ATOM    297  HD2 PRO A  79     -24.560 -29.045  -7.960  1.00  0.00           H
ATOM    298  HD3 PRO A  79     -24.422 -27.367  -8.574  1.00  0.00           H
ATOM    299  N   ASP A  80     -27.423 -31.083  -9.581  1.00 26.97           N
ATOM    300  CA  ASP A  80     -28.481 -32.094  -9.562  1.00 28.70           C
ATOM    301  C   ASP A  80     -29.863 -31.511  -9.853  1.00 28.06           C
ATOM    302  O   ASP A  80     -30.753 -32.220 -10.320  1.00 29.45           O
ATOM    303  CB  ASP A  80     -28.517 -32.805  -8.206  1.00 25.77           C
ATOM    304  CG  ASP A  80     -27.409 -33.831  -8.052  1.00 27.96           C
ATOM    305  OD1 ASP A  80     -26.560 -33.942  -8.964  1.00 29.65           O
ATOM    306  OD2 ASP A  80     -27.392 -34.529  -7.016  1.00 29.79           O
ATOM    307  H   ASP A  80     -26.854 -30.947  -8.758  1.00  0.00           H
ATOM    308  HA  ASP A  80     -28.256 -32.835 -10.329  1.00  0.00           H
ATOM    309  HB2 ASP A  80     -28.413 -32.059  -7.418  1.00  0.00           H
ATOM    310  HB3 ASP A  80     -29.479 -33.305  -8.094  1.00  0.00           H
ATOM    311  N   ALA A  81     -30.048 -30.225  -9.565  1.00 21.86           N
ATOM    312  CA  ALA A  81     -31.335 -29.577  -9.809  1.00 20.22           C
ATOM    313  C   ALA A  81     -31.251 -28.589 -10.972  1.00 21.04           C
ATOM    314  O   ALA A  81     -32.202 -27.854 -11.248  1.00 21.28           O
ATOM    315  CB  ALA A  81     -31.807 -28.865  -8.541  1.00 18.44           C
ATOM    316  H   ALA A  81     -29.288 -29.689  -9.172  1.00  0.00           H
ATOM    317  HA  ALA A  81     -32.064 -30.346 -10.063  1.00  0.00           H
ATOM    318  HB1 ALA A  81     -30.942 -28.525  -7.972  1.00  0.00           H
ATOM    319  HB2 ALA A  81     -32.423 -28.008  -8.814  1.00  0.00           H
ATOM    320  HB3 ALA A  81     -32.393 -29.555  -7.934  1.00  0.00           H
ATOM    321  N   ASP A  82     -30.107 -28.582 -11.652  1.00 19.29           N
ATOM    322  CA  ASP A  82     -29.865 -27.693 -12.788  1.00 19.26           C
ATOM    323  C   ASP A  82     -29.992 -26.215 -12.423  1.00 18.69           C
ATOM    324  O   ASP A  82     -30.401 -25.398 -13.246  1.00 20.08           O
ATOM    325  CB  ASP A  82     -30.819 -28.032 -13.942  1.00 29.63           C
ATOM    326  CG  ASP A  82     -30.469 -29.347 -14.621  1.00 33.12           C
ATOM    327  OD1 ASP A  82     -31.285 -29.836 -15.432  1.00 38.48           O
ATOM    328  OD2 ASP A  82     -29.377 -29.889 -14.352  1.00 35.99           O
ATOM    329  H   ASP A  82     -29.374 -29.218 -11.372  1.00  0.00           H
ATOM    330  HA  ASP A  82     -28.846 -27.865 -13.135  1.00  0.00           H
ATOM    331  HB2 ASP A  82     -31.833 -28.101 -13.548  1.00  0.00           H
ATOM    332  HB3 ASP A  82     -30.780 -27.231 -14.680  1.00  0.00           H
ATOM    333  N   ILE A  83     -29.626 -25.873 -11.190  1.00 15.96           N
ATOM    334  CA  ILE A  83     -29.699 -24.488 -10.731  1.00 16.07           C
ATOM    335  C   ILE A  83     -28.359 -23.767 -10.872  1.00 15.78           C
ATOM    336  O   ILE A  83     -27.322 -24.267 -10.442  1.00 17.61           O
ATOM    337  CB  ILE A  83     -30.173 -24.424  -9.248  1.00 12.79           C
ATOM    338  CG1 ILE A  83     -31.646 -24.831  -9.162  1.00 13.51           C
ATOM    339  CG2 ILE A  83     -29.963 -23.022  -8.672  1.00 12.93           C
ATOM    340  CD1 ILE A  83     -32.169 -25.002  -7.726  1.00 14.24           C
ATOM    341  H   ILE A  83     -29.291 -26.586 -10.558  1.00  0.00           H
ATOM    342  HA  ILE A  83     -30.432 -23.965 -11.345  1.00  0.00           H
ATOM    343  HB  ILE A  83     -29.583 -25.131  -8.664  1.00  0.00           H
ATOM    344 HG12 ILE A  83     -32.242 -24.062  -9.654  1.00  0.00           H
ATOM    345 HG13 ILE A  83     -31.780 -25.772  -9.696  1.00  0.00           H
ATOM    346 HD11 ILE A  83     -33.220 -25.291  -7.753  1.00  0.00           H
ATOM    347 HD12 ILE A  83     -32.065 -24.060  -7.187  1.00  0.00           H
ATOM    348 HD13 ILE A  83     -31.593 -25.776  -7.219  1.00  0.00           H
ATOM    349 HG21 ILE A  83     -28.909 -22.753  -8.743  1.00  0.00           H
ATOM    350 HG22 ILE A  83     -30.271 -23.009  -7.626  1.00  0.00           H
ATOM    351 HG23 ILE A  83     -30.560 -22.305  -9.235  1.00  0.00           H
ATOM    352  N   LYS A  84     -28.400 -22.592 -11.490  1.00 13.66           N
ATOM    353  CA  LYS A  84     -27.226 -21.743 -11.692  1.00 16.56           C
ATOM    354  C   LYS A  84     -27.770 -20.324 -11.602  1.00 15.92           C
ATOM    355  O   LYS A  84     -28.393 -19.840 -12.549  1.00 16.00           O
ATOM    356  CB  LYS A  84     -26.625 -21.970 -13.081  1.00 48.44           C
ATOM    357  CG  LYS A  84     -26.091 -23.370 -13.323  1.00 56.18           C
ATOM    358  CD  LYS A  84     -25.627 -23.544 -14.767  1.00 61.10           C
ATOM    359  CE  LYS A  84     -24.553 -22.531 -15.145  1.00 63.04           C
ATOM    360  NZ  LYS A  84     -23.349 -22.635 -14.272  1.00 66.06           N
ATOM    361  H   LYS A  84     -29.290 -22.267 -11.839  1.00  0.00           H
ATOM    362  HA  LYS A  84     -26.482 -21.921 -10.915  1.00  0.00           H
ATOM    363  HB2 LYS A  84     -27.399 -21.770 -13.822  1.00  0.00           H
ATOM    364  HB3 LYS A  84     -25.812 -21.259 -13.228  1.00  0.00           H
ATOM    365  HG2 LYS A  84     -26.880 -24.092 -13.114  1.00  0.00           H
ATOM    366  HG3 LYS A  84     -25.251 -23.554 -12.653  1.00  0.00           H
ATOM    367  HD2 LYS A  84     -26.482 -23.414 -15.430  1.00  0.00           H
ATOM    368  HD3 LYS A  84     -25.228 -24.550 -14.894  1.00  0.00           H
ATOM    369  HE2 LYS A  84     -24.253 -22.706 -16.178  1.00  0.00           H
ATOM    370  HE3 LYS A  84     -24.967 -21.526 -15.061  1.00  0.00           H
ATOM    371  HZ1 LYS A  84     -23.486 -22.076 -13.442  1.00  0.00           H
ATOM    372  HZ2 LYS A  84     -23.206 -23.599 -14.008  1.00  0.00           H
ATOM    373  HZ3 LYS A  84     -22.539 -22.300 -14.774  1.00  0.00           H
ATOM    374  N   GLU A  85     -27.544 -19.657 -10.474  1.00 16.36           N
ATOM    375  CA  GLU A  85     -28.091 -18.315 -10.284  1.00 15.76           C
ATOM    376  C   GLU A  85     -27.172 -17.302  -9.620  1.00 17.04           C
ATOM    377  O   GLU A  85     -26.409 -17.640  -8.714  1.00 16.14           O
ATOM    378  CB  GLU A  85     -29.357 -18.379  -9.416  1.00 16.67           C
ATOM    379  CG  GLU A  85     -30.509 -19.213  -9.944  1.00 19.08           C
ATOM    380  CD  GLU A  85     -31.131 -18.629 -11.198  1.00 21.69           C
ATOM    381  OE1 GLU A  85     -31.011 -17.405 -11.417  1.00 21.77           O
ATOM    382  OE2 GLU A  85     -31.755 -19.393 -11.957  1.00 21.63           O
ATOM    383  H   GLU A  85     -26.990 -20.081  -9.743  1.00  0.00           H
ATOM    384  HA  GLU A  85     -28.372 -17.924 -11.262  1.00  0.00           H
ATOM    385  HB2 GLU A  85     -29.071 -18.788  -8.447  1.00  0.00           H
ATOM    386  HB3 GLU A  85     -29.716 -17.361  -9.263  1.00  0.00           H
ATOM    387  HG2 GLU A  85     -31.276 -19.276  -9.172  1.00  0.00           H
ATOM    388  HG3 GLU A  85     -30.146 -20.217 -10.164  1.00  0.00           H
ATOM    389  N   PRO A  86     -27.241 -16.037 -10.063  1.00 16.51           N
ATOM    390  CA  PRO A  86     -26.414 -14.992  -9.459  1.00 17.08           C
ATOM    391  C   PRO A  86     -27.121 -14.723  -8.131  1.00 17.56           C
ATOM    392  O   PRO A  86     -28.346 -14.858  -8.055  1.00 16.31           O
ATOM    393  CB  PRO A  86     -26.580 -13.810 -10.416  1.00 24.89           C
ATOM    394  CG  PRO A  86     -26.998 -14.446 -11.716  1.00 27.73           C
ATOM    395  CD  PRO A  86     -27.930 -15.533 -11.263  1.00 26.26           C
ATOM    396  HA  PRO A  86     -25.374 -15.293  -9.333  1.00  0.00           H
ATOM    397  HB2 PRO A  86     -25.639 -13.272 -10.533  1.00  0.00           H
ATOM    398  HB3 PRO A  86     -27.358 -13.137 -10.056  1.00  0.00           H
ATOM    399  HG2 PRO A  86     -27.511 -13.730 -12.357  1.00  0.00           H
ATOM    400  HG3 PRO A  86     -26.135 -14.870 -12.230  1.00  0.00           H
ATOM    401  HD2 PRO A  86     -28.915 -15.135 -11.018  1.00  0.00           H
ATOM    402  HD3 PRO A  86     -28.007 -16.314 -12.019  1.00  0.00           H
ATOM    403  N   VAL A  87     -26.367 -14.362  -7.094  1.00 13.07           N
ATOM    404  CA  VAL A  87     -26.952 -14.081  -5.787  1.00 14.91           C
ATOM    405  C   VAL A  87     -26.812 -12.591  -5.498  1.00 14.31           C
ATOM    406  O   VAL A  87     -25.720 -12.039  -5.613  1.00 16.04           O
ATOM    407  CB  VAL A  87     -26.234 -14.884  -4.661  1.00 14.23           C
ATOM    408  CG1 VAL A  87     -26.856 -14.568  -3.303  1.00 12.97           C
ATOM    409  CG2 VAL A  87     -26.331 -16.368  -4.946  1.00 13.25           C
ATOM    410  H   VAL A  87     -25.368 -14.281  -7.215  1.00  0.00           H
ATOM    411  HA  VAL A  87     -28.009 -14.347  -5.801  1.00  0.00           H
ATOM    412  HB  VAL A  87     -25.182 -14.598  -4.641  1.00  0.00           H
ATOM    413 HG11 VAL A  87     -26.781 -13.498  -3.108  1.00  0.00           H
ATOM    414 HG12 VAL A  87     -27.905 -14.863  -3.307  1.00  0.00           H
ATOM    415 HG13 VAL A  87     -26.327 -15.117  -2.524  1.00  0.00           H
ATOM    416 HG21 VAL A  87     -25.884 -16.582  -5.917  1.00  0.00           H
ATOM    417 HG22 VAL A  87     -27.379 -16.668  -4.954  1.00  0.00           H
ATOM    418 HG23 VAL A  87     -25.800 -16.922  -4.172  1.00  0.00           H
ATOM    419  N   TYR A  88     -27.914 -11.947  -5.126  1.00 15.60           N
ATOM    420  CA  TYR A  88     -27.905 -10.520  -4.821  1.00 16.33           C
ATOM    421  C   TYR A  88     -28.002 -10.248  -3.323  1.00 15.15           C
ATOM    422  O   TYR A  88     -28.368 -11.126  -2.541  1.00 15.20           O
ATOM    423  CB  TYR A  88     -29.061  -9.810  -5.532  1.00 16.09           C
ATOM    424  CG  TYR A  88     -28.914  -9.759  -7.031  1.00 18.45           C
ATOM    425  CD1 TYR A  88     -29.261 -10.851  -7.827  1.00 16.69           C
ATOM    426  CD2 TYR A  88     -28.396  -8.626  -7.656  1.00 19.56           C
ATOM    427  CE1 TYR A  88     -29.094 -10.816  -9.208  1.00 19.57           C
ATOM    428  CE2 TYR A  88     -28.224  -8.581  -9.036  1.00 22.43           C
ATOM    429  CZ  TYR A  88     -28.576  -9.679  -9.805  1.00 23.21           C
ATOM    430  OH  TYR A  88     -28.405  -9.634 -11.169  1.00 26.01           O
ATOM    431  H   TYR A  88     -28.781 -12.459  -5.052  1.00  0.00           H
ATOM    432  HA  TYR A  88     -26.968 -10.098  -5.185  1.00  0.00           H
ATOM    433  HB2 TYR A  88     -29.985 -10.337  -5.295  1.00  0.00           H
ATOM    434  HB3 TYR A  88     -29.132  -8.791  -5.152  1.00  0.00           H
ATOM    435  HD1 TYR A  88     -29.666 -11.738  -7.364  1.00  0.00           H
ATOM    436  HD2 TYR A  88     -28.123  -7.768  -7.059  1.00  0.00           H
ATOM    437  HE1 TYR A  88     -29.367 -11.670  -9.810  1.00  0.00           H
ATOM    438  HE2 TYR A  88     -27.819  -7.696  -9.505  1.00  0.00           H
ATOM    439  HH  TYR A  88     -27.477  -9.492 -11.371  1.00  0.00           H
ATOM    440  N   PRO A  89     -27.678  -9.016  -2.905  1.00 15.39           N
ATOM    441  CA  PRO A  89     -27.740  -8.665  -1.486  1.00 15.10           C
ATOM    442  C   PRO A  89     -29.160  -8.795  -0.945  1.00 14.19           C
ATOM    443  O   PRO A  89     -30.134  -8.716  -1.703  1.00 14.78           O
ATOM    444  CB  PRO A  89     -27.262  -7.213  -1.467  1.00 18.88           C
ATOM    445  CG  PRO A  89     -26.366  -7.122  -2.660  1.00 20.57           C
ATOM    446  CD  PRO A  89     -27.151  -7.892  -3.699  1.00 19.61           C
ATOM    447  HA  PRO A  89     -27.059  -9.294  -0.912  1.00  0.00           H
ATOM    448  HB2 PRO A  89     -26.713  -6.996  -0.551  1.00  0.00           H
ATOM    449  HB3 PRO A  89     -28.107  -6.533  -1.574  1.00  0.00           H
ATOM    450  HG2 PRO A  89     -26.215  -6.086  -2.964  1.00  0.00           H
ATOM    451  HG3 PRO A  89     -25.411  -7.608  -2.462  1.00  0.00           H
ATOM    452  HD2 PRO A  89     -26.506  -8.243  -4.504  1.00  0.00           H
ATOM    453  HD3 PRO A  89     -27.965  -7.285  -4.095  1.00  0.00           H
ATOM    454  N   GLY A  90     -29.267  -8.995   0.363  1.00 14.35           N
ATOM    455  CA  GLY A  90     -30.569  -9.102   0.988  1.00 14.55           C
ATOM    456  C   GLY A  90     -31.022  -7.720   1.431  1.00 16.57           C
ATOM    457  O   GLY A  90     -30.351  -6.726   1.151  1.00 17.75           O
ATOM    458  H   GLY A  90     -28.433  -9.073   0.927  1.00  0.00           H
ATOM    459  HA2 GLY A  90     -31.285  -9.509   0.274  1.00  0.00           H
ATOM    460  HA3 GLY A  90     -30.504  -9.760   1.855  1.00  0.00           H
ATOM    461  N   PRO A  91     -32.168  -7.614   2.111  1.00 16.65           N
ATOM    462  CA  PRO A  91     -33.057  -8.714   2.484  1.00 16.60           C
ATOM    463  C   PRO A  91     -33.803  -9.221   1.258  1.00 14.89           C
ATOM    464  O   PRO A  91     -33.920  -8.511   0.260  1.00 15.25           O
ATOM    465  CB  PRO A  91     -33.983  -8.066   3.508  1.00 22.89           C
ATOM    466  CG  PRO A  91     -34.108  -6.665   2.984  1.00 24.57           C
ATOM    467  CD  PRO A  91     -32.687  -6.324   2.602  1.00 25.41           C
ATOM    468  HA  PRO A  91     -32.489  -9.522   2.944  1.00  0.00           H
ATOM    469  HB2 PRO A  91     -33.540  -8.077   4.504  1.00  0.00           H
ATOM    470  HB3 PRO A  91     -34.954  -8.561   3.515  1.00  0.00           H
ATOM    471  HG2 PRO A  91     -34.768  -6.627   2.117  1.00  0.00           H
ATOM    472  HG3 PRO A  91     -34.465  -5.995   3.766  1.00  0.00           H
ATOM    473  HD2 PRO A  91     -32.120  -5.975   3.465  1.00  0.00           H
ATOM    474  HD3 PRO A  91     -32.673  -5.578   1.807  1.00  0.00           H
ATOM    475  N   ALA A  92     -34.320 -10.442   1.340  1.00 19.68           N
ATOM    476  CA  ALA A  92     -35.035 -11.041   0.222  1.00 22.03           C
ATOM    477  C   ALA A  92     -36.468 -10.529   0.057  1.00 23.50           C
ATOM    478  O   ALA A  92     -37.418 -11.162   0.502  1.00 27.34           O
ATOM    479  CB  ALA A  92     -35.029 -12.562   0.365  1.00 16.29           C
ATOM    480  H   ALA A  92     -34.215 -10.966   2.197  1.00  0.00           H
ATOM    481  HA  ALA A  92     -34.490 -10.793  -0.689  1.00  0.00           H
ATOM    482  HB1 ALA A  92     -35.565 -13.008  -0.473  1.00  0.00           H
ATOM    483  HB2 ALA A  92     -34.000 -12.922   0.371  1.00  0.00           H
ATOM    484  HB3 ALA A  92     -35.517 -12.841   1.299  1.00  0.00           H
ATOM    485  N   THR A  93     -36.609  -9.370  -0.579  1.00 19.26           N
ATOM    486  CA  THR A  93     -37.918  -8.782  -0.838  1.00 18.34           C
ATOM    487  C   THR A  93     -38.276  -9.127  -2.280  1.00 15.81           C
ATOM    488  O   THR A  93     -37.457  -9.669  -3.015  1.00 16.08           O
ATOM    489  CB  THR A  93     -37.885  -7.248  -0.754  1.00 17.86           C
ATOM    490  CG2 THR A  93     -37.424  -6.779   0.626  1.00 21.30           C
ATOM    491  OG1 THR A  93     -36.991  -6.750  -1.759  1.00 19.27           O
ATOM    492  H   THR A  93     -35.783  -8.881  -0.893  1.00  0.00           H
ATOM    493  HA  THR A  93     -38.662  -9.187  -0.152  1.00  0.00           H
ATOM    494  HB  THR A  93     -38.886  -6.860  -0.945  1.00  0.00           H
ATOM    495  HG1 THR A  93     -37.322  -5.914  -2.096  1.00  0.00           H
ATOM    496 HG21 THR A  93     -37.411  -5.689   0.654  1.00  0.00           H
ATOM    497 HG22 THR A  93     -36.422  -7.159   0.823  1.00  0.00           H
ATOM    498 HG23 THR A  93     -38.110  -7.154   1.385  1.00  0.00           H
ATOM    499  N   PRO A  94     -39.514  -8.821  -2.699  1.00 16.83           N
ATOM    500  CA  PRO A  94     -39.897  -9.124  -4.077  1.00 15.90           C
ATOM    501  C   PRO A  94     -38.964  -8.442  -5.086  1.00 15.81           C
ATOM    502  O   PRO A  94     -38.634  -9.031  -6.115  1.00 16.07           O
ATOM    503  CB  PRO A  94     -41.327  -8.604  -4.159  1.00 16.66           C
ATOM    504  CG  PRO A  94     -41.844  -8.868  -2.777  1.00 17.12           C
ATOM    505  CD  PRO A  94     -40.687  -8.411  -1.904  1.00 17.31           C
ATOM    506  HA  PRO A  94     -39.887 -10.202  -4.235  1.00  0.00           H
ATOM    507  HB2 PRO A  94     -41.347  -7.539  -4.391  1.00  0.00           H
ATOM    508  HB3 PRO A  94     -41.898  -9.168  -4.896  1.00  0.00           H
ATOM    509  HG2 PRO A  94     -42.744  -8.287  -2.575  1.00  0.00           H
ATOM    510  HG3 PRO A  94     -42.034  -9.932  -2.635  1.00  0.00           H
ATOM    511  HD2 PRO A  94     -40.706  -7.331  -1.757  1.00  0.00           H
ATOM    512  HD3 PRO A  94     -40.701  -8.930  -0.945  1.00  0.00           H
ATOM    513  N   GLU A  95     -38.547  -7.205  -4.806  1.00 14.76           N
ATOM    514  CA  GLU A  95     -37.651  -6.522  -5.735  1.00 14.76           C
ATOM    515  C   GLU A  95     -36.324  -7.267  -5.877  1.00 13.68           C
ATOM    516  O   GLU A  95     -35.820  -7.449  -6.986  1.00 15.31           O
ATOM    517  CB  GLU A  95     -37.358  -5.078  -5.305  1.00 16.09           C
ATOM    518  CG  GLU A  95     -36.475  -4.380  -6.340  1.00 19.74           C
ATOM    519  CD  GLU A  95     -36.078  -2.962  -5.986  1.00 22.94           C
ATOM    520  OE1 GLU A  95     -35.542  -2.280  -6.887  1.00 25.99           O
ATOM    521  OE2 GLU A  95     -36.279  -2.527  -4.831  1.00 24.93           O
ATOM    522  H   GLU A  95     -38.849  -6.745  -3.959  1.00  0.00           H
ATOM    523  HA  GLU A  95     -38.132  -6.495  -6.713  1.00  0.00           H
ATOM    524  HB2 GLU A  95     -38.298  -4.534  -5.210  1.00  0.00           H
ATOM    525  HB3 GLU A  95     -36.847  -5.085  -4.342  1.00  0.00           H
ATOM    526  HG2 GLU A  95     -37.017  -4.354  -7.285  1.00  0.00           H
ATOM    527  HG3 GLU A  95     -35.569  -4.970  -6.477  1.00  0.00           H
ATOM    528  N   GLN A  96     -35.746  -7.690  -4.755  1.00 14.90           N
ATOM    529  CA  GLN A  96     -34.488  -8.415  -4.812  1.00 15.48           C
ATOM    530  C   GLN A  96     -34.633  -9.742  -5.553  1.00 15.78           C
ATOM    531  O   GLN A  96     -33.795 -10.075  -6.379  1.00 13.01           O
ATOM    532  CB  GLN A  96     -33.934  -8.665  -3.410  1.00 15.91           C
ATOM    533  CG  GLN A  96     -33.374  -7.412  -2.747  1.00 17.80           C
ATOM    534  CD  GLN A  96     -32.499  -6.603  -3.694  1.00 14.94           C
ATOM    535  NE2 GLN A  96     -31.220  -6.958  -3.767  1.00 17.89           N
ATOM    536  OE1 GLN A  96     -32.971  -5.680  -4.368  1.00 17.15           O
ATOM    537  H   GLN A  96     -36.182  -7.507  -3.863  1.00  0.00           H
ATOM    538  HA  GLN A  96     -33.769  -7.802  -5.355  1.00  0.00           H
ATOM    539  HB2 GLN A  96     -34.738  -9.056  -2.786  1.00  0.00           H
ATOM    540  HB3 GLN A  96     -33.143  -9.412  -3.473  1.00  0.00           H
ATOM    541  HG2 GLN A  96     -32.777  -7.708  -1.884  1.00  0.00           H
ATOM    542  HG3 GLN A  96     -34.202  -6.789  -2.409  1.00  0.00           H
ATOM    543 HE21 GLN A  96     -30.875  -7.723  -3.205  1.00  0.00           H
ATOM    544 HE22 GLN A  96     -30.593  -6.463  -4.384  1.00  0.00           H
ATOM    545  N   LEU A  97     -35.692 -10.493  -5.262  1.00 16.03           N
ATOM    546  CA  LEU A  97     -35.895 -11.770  -5.937  1.00 17.91           C
ATOM    547  C   LEU A  97     -36.265 -11.577  -7.403  1.00 19.71           C
ATOM    548  O   LEU A  97     -36.190 -12.508  -8.200  1.00 20.97           O
ATOM    549  CB  LEU A  97     -36.957 -12.601  -5.210  1.00 15.64           C
ATOM    550  CG  LEU A  97     -36.521 -13.172  -3.856  1.00 17.70           C
ATOM    551  CD1 LEU A  97     -37.519 -14.231  -3.384  1.00 20.73           C
ATOM    552  CD2 LEU A  97     -35.145 -13.796  -3.985  1.00 19.52           C
ATOM    553  H   LEU A  97     -36.358 -10.178  -4.571  1.00  0.00           H
ATOM    554  HA  LEU A  97     -34.955 -12.321  -5.899  1.00  0.00           H
ATOM    555  HB2 LEU A  97     -37.827 -11.966  -5.044  1.00  0.00           H
ATOM    556  HB3 LEU A  97     -37.251 -13.428  -5.856  1.00  0.00           H
ATOM    557  HG  LEU A  97     -36.481 -12.366  -3.124  1.00  0.00           H
ATOM    558 HD11 LEU A  97     -38.508 -13.783  -3.291  1.00  0.00           H
ATOM    559 HD12 LEU A  97     -37.555 -15.044  -4.109  1.00  0.00           H
ATOM    560 HD13 LEU A  97     -37.204 -14.621  -2.416  1.00  0.00           H
ATOM    561 HD21 LEU A  97     -35.003 -14.531  -3.193  1.00  0.00           H
ATOM    562 HD22 LEU A  97     -34.385 -13.020  -3.900  1.00  0.00           H
ATOM    563 HD23 LEU A  97     -35.057 -14.285  -4.955  1.00  0.00           H
ATOM    564  N   ASN A  98     -36.673 -10.364  -7.756  1.00 18.47           N
ATOM    565  CA  ASN A  98     -37.013 -10.060  -9.138  1.00 20.42           C
ATOM    566  C   ASN A  98     -35.665  -9.967  -9.868  1.00 20.76           C
ATOM    567  O   ASN A  98     -35.568 -10.237 -11.066  1.00 21.89           O
ATOM    568  CB  ASN A  98     -37.774  -8.728  -9.210  1.00 24.70           C
ATOM    569  CG  ASN A  98     -38.412  -8.490 -10.562  1.00 29.87           C
ATOM    570  ND2 ASN A  98     -38.201  -7.302 -11.117  1.00 31.48           N
ATOM    571  OD1 ASN A  98     -39.097  -9.355 -11.095  1.00 30.62           O
ATOM    572  H   ASN A  98     -36.749  -9.641  -7.055  1.00  0.00           H
ATOM    573  HA  ASN A  98     -37.617 -10.862  -9.563  1.00  0.00           H
ATOM    574  HB2 ASN A  98     -38.557  -8.733  -8.451  1.00  0.00           H
ATOM    575  HB3 ASN A  98     -37.081  -7.914  -8.998  1.00  0.00           H
ATOM    576 HD21 ASN A  98     -37.634  -6.615 -10.640  1.00  0.00           H
ATOM    577 HD22 ASN A  98     -38.607  -7.085 -12.016  1.00  0.00           H
ATOM    578  N   ARG A  99     -34.620  -9.596  -9.127  1.00 19.53           N
ATOM    579  CA  ARG A  99     -33.272  -9.491  -9.689  1.00 17.90           C
ATOM    580  C   ARG A  99     -32.635 -10.878  -9.809  1.00 19.04           C
ATOM    581  O   ARG A  99     -31.954 -11.184 -10.796  1.00 18.21           O
ATOM    582  CB  ARG A  99     -32.377  -8.622  -8.798  1.00 21.73           C
ATOM    583  CG  ARG A  99     -32.772  -7.158  -8.677  1.00 24.18           C
ATOM    584  CD  ARG A  99     -31.748  -6.441  -7.806  1.00 24.92           C
ATOM    585  NE  ARG A  99     -32.095  -5.060  -7.484  1.00 33.38           N
ATOM    586  CZ  ARG A  99     -32.205  -4.085  -8.376  1.00 32.23           C
ATOM    587  NH1 ARG A  99     -32.005  -4.333  -9.660  1.00 37.28           N
ATOM    588  NH2 ARG A  99     -32.489  -2.852  -7.978  1.00 35.73           N
ATOM    589  H   ARG A  99     -34.763  -9.381  -8.150  1.00  0.00           H
ATOM    590  HA  ARG A  99     -33.333  -9.040 -10.680  1.00  0.00           H
ATOM    591  HB2 ARG A  99     -32.385  -9.053  -7.797  1.00  0.00           H
ATOM    592  HB3 ARG A  99     -31.359  -8.671  -9.184  1.00  0.00           H
ATOM    593  HG2 ARG A  99     -32.794  -6.702  -9.667  1.00  0.00           H
ATOM    594  HG3 ARG A  99     -33.758  -7.083  -8.219  1.00  0.00           H
ATOM    595  HD2 ARG A  99     -31.647  -6.994  -6.872  1.00  0.00           H
ATOM    596  HD3 ARG A  99     -30.787  -6.448  -8.321  1.00  0.00           H
ATOM    597  HE  ARG A  99     -32.263  -4.831  -6.515  1.00  0.00           H
ATOM    598 HH11 ARG A  99     -31.778  -5.269  -9.964  1.00  0.00           H
ATOM    599 HH12 ARG A  99     -32.079  -3.586 -10.336  1.00  0.00           H
ATOM    600 HH21 ARG A  99     -32.632  -2.658  -6.997  1.00  0.00           H
ATOM    601 HH22 ARG A  99     -32.563  -2.107  -8.656  1.00  0.00           H
ATOM    602  N   GLY A 100     -32.851 -11.700  -8.785  1.00 19.48           N
ATOM    603  CA  GLY A 100     -32.303 -13.048  -8.749  1.00 18.32           C
ATOM    604  C   GLY A 100     -32.429 -13.579  -7.333  1.00 17.74           C
ATOM    605  O   GLY A 100     -33.035 -12.916  -6.496  1.00 19.07           O
ATOM    606  H   GLY A 100     -33.412 -11.379  -8.009  1.00  0.00           H
ATOM    607  HA2 GLY A 100     -32.858 -13.689  -9.433  1.00  0.00           H
ATOM    608  HA3 GLY A 100     -31.253 -13.025  -9.040  1.00  0.00           H
ATOM    609  N   VAL A 101     -31.894 -14.764  -7.046  1.00 16.85           N
ATOM    610  CA  VAL A 101     -31.985 -15.265  -5.681  1.00 15.05           C
ATOM    611  C   VAL A 101     -31.173 -14.270  -4.867  1.00 16.11           C
ATOM    612  O   VAL A 101     -30.260 -13.639  -5.400  1.00 17.25           O
ATOM    613  CB  VAL A 101     -31.417 -16.709  -5.522  1.00 21.46           C
ATOM    614  CG1 VAL A 101     -32.111 -17.640  -6.510  1.00 19.63           C
ATOM    615  CG2 VAL A 101     -29.911 -16.729  -5.720  1.00 23.26           C
ATOM    616  H   VAL A 101     -31.433 -15.306  -7.762  1.00  0.00           H
ATOM    617  HA  VAL A 101     -33.024 -15.243  -5.353  1.00  0.00           H
ATOM    618  HB  VAL A 101     -31.636 -17.055  -4.512  1.00  0.00           H
ATOM    619 HG11 VAL A 101     -31.714 -18.649  -6.399  1.00  0.00           H
ATOM    620 HG12 VAL A 101     -33.183 -17.647  -6.311  1.00  0.00           H
ATOM    621 HG13 VAL A 101     -31.933 -17.289  -7.526  1.00  0.00           H
ATOM    622 HG21 VAL A 101     -29.441 -16.056  -5.003  1.00  0.00           H
ATOM    623 HG22 VAL A 101     -29.674 -16.403  -6.733  1.00  0.00           H
ATOM    624 HG23 VAL A 101     -29.538 -17.742  -5.567  1.00  0.00           H
ATOM    625  N   SER A 102     -31.512 -14.114  -3.592  1.00 15.77           N
ATOM    626  CA  SER A 102     -30.813 -13.151  -2.749  1.00 17.54           C
ATOM    627  C   SER A 102     -30.638 -13.620  -1.320  1.00 15.73           C
ATOM    628  O   SER A 102     -31.323 -14.524  -0.853  1.00 15.64           O
ATOM    629  CB  SER A 102     -31.580 -11.826  -2.714  1.00 18.46           C
ATOM    630  OG  SER A 102     -31.927 -11.385  -4.017  1.00 21.80           O
ATOM    631  H   SER A 102     -32.261 -14.668  -3.203  1.00  0.00           H
ATOM    632  HA  SER A 102     -29.827 -12.969  -3.176  1.00  0.00           H
ATOM    633  HB2 SER A 102     -30.955 -11.069  -2.240  1.00  0.00           H
ATOM    634  HB3 SER A 102     -32.490 -11.956  -2.128  1.00  0.00           H
ATOM    635  HG  SER A 102     -32.386 -12.088  -4.482  1.00  0.00           H
ATOM    636  N   PHE A 103     -29.717 -12.981  -0.618  1.00 15.74           N
ATOM    637  CA  PHE A 103     -29.506 -13.328   0.771  1.00 15.84           C
ATOM    638  C   PHE A 103     -30.771 -13.017   1.550  1.00 16.77           C
ATOM    639  O   PHE A 103     -31.501 -12.060   1.259  1.00 15.61           O
ATOM    640  CB  PHE A 103     -28.316 -12.567   1.344  1.00 15.27           C
ATOM    641  CG  PHE A 103     -27.005 -13.007   0.774  1.00 14.30           C
ATOM    642  CD1 PHE A 103     -26.252 -12.153  -0.026  1.00 17.69           C
ATOM    643  CD2 PHE A 103     -26.543 -14.299   1.000  1.00 13.23           C
ATOM    644  CE1 PHE A 103     -25.055 -12.583  -0.595  1.00 16.29           C
ATOM    645  CE2 PHE A 103     -25.343 -14.738   0.432  1.00 15.84           C
ATOM    646  CZ  PHE A 103     -24.603 -13.877  -0.367  1.00 15.65           C
ATOM    647  H   PHE A 103     -29.164 -12.254  -1.049  1.00  0.00           H
ATOM    648  HA  PHE A 103     -29.305 -14.397   0.839  1.00  0.00           H
ATOM    649  HB2 PHE A 103     -28.294 -12.721   2.423  1.00  0.00           H
ATOM    650  HB3 PHE A 103     -28.448 -11.504   1.143  1.00  0.00           H
ATOM    651  HD1 PHE A 103     -26.599 -11.147  -0.208  1.00  0.00           H
ATOM    652  HD2 PHE A 103     -27.117 -14.971   1.621  1.00  0.00           H
ATOM    653  HE1 PHE A 103     -24.479 -11.911  -1.213  1.00  0.00           H
ATOM    654  HE2 PHE A 103     -24.993 -15.743   0.614  1.00  0.00           H
ATOM    655  HZ  PHE A 103     -23.677 -14.212  -0.811  1.00  0.00           H
ATOM    656  N   ALA A 104     -31.024 -13.854   2.540  1.00 15.56           N
ATOM    657  CA  ALA A 104     -32.192 -13.741   3.379  1.00 17.01           C
ATOM    658  C   ALA A 104     -32.322 -12.424   4.149  1.00 19.03           C
ATOM    659  O   ALA A 104     -33.364 -11.752   4.091  1.00 18.84           O
ATOM    660  CB  ALA A 104     -32.207 -14.915   4.368  1.00 31.38           C
ATOM    661  H   ALA A 104     -30.372 -14.605   2.717  1.00  0.00           H
ATOM    662  HA  ALA A 104     -33.069 -13.837   2.739  1.00  0.00           H
ATOM    663  HB1 ALA A 104     -31.186 -15.150   4.669  1.00  0.00           H
ATOM    664  HB2 ALA A 104     -32.791 -14.642   5.247  1.00  0.00           H
ATOM    665  HB3 ALA A 104     -32.655 -15.786   3.891  1.00  0.00           H
ATOM    666  N   GLU A 105     -31.266 -12.066   4.874  1.00 20.02           N
ATOM    667  CA  GLU A 105     -31.272 -10.858   5.696  1.00 24.35           C
ATOM    668  C   GLU A 105     -30.365  -9.767   5.136  1.00 24.78           C
ATOM    669  O   GLU A 105     -29.413 -10.040   4.410  1.00 23.51           O
ATOM    670  CB  GLU A 105     -30.825 -11.214   7.110  1.00 66.91           C
ATOM    671  CG  GLU A 105     -31.714 -12.245   7.801  1.00 72.12           C
ATOM    672  CD  GLU A 105     -31.093 -12.789   9.075  1.00 78.13           C
ATOM    673  OE1 GLU A 105     -31.760 -13.585   9.769  1.00 79.33           O
ATOM    674  OE2 GLU A 105     -29.938 -12.424   9.383  1.00 82.54           O
ATOM    675  H   GLU A 105     -30.438 -12.644   4.856  1.00  0.00           H
ATOM    676  HA  GLU A 105     -32.291 -10.473   5.740  1.00  0.00           H
ATOM    677  HB2 GLU A 105     -29.812 -11.614   7.059  1.00  0.00           H
ATOM    678  HB3 GLU A 105     -30.812 -10.305   7.711  1.00  0.00           H
ATOM    679  HG2 GLU A 105     -32.666 -11.775   8.049  1.00  0.00           H
ATOM    680  HG3 GLU A 105     -31.896 -13.072   7.115  1.00  0.00           H
ATOM    681  N   GLU A 106     -30.659  -8.519   5.485  1.00 25.58           N
ATOM    682  CA  GLU A 106     -29.876  -7.383   5.009  1.00 27.87           C
ATOM    683  C   GLU A 106     -28.512  -7.340   5.682  1.00 27.03           C
ATOM    684  O   GLU A 106     -27.535  -6.853   5.111  1.00 26.86           O
ATOM    685  CB  GLU A 106     -30.644  -6.081   5.282  1.00 49.63           C
ATOM    686  CG  GLU A 106     -29.996  -4.830   4.715  1.00 55.88           C
ATOM    687  CD  GLU A 106     -30.928  -3.631   4.758  1.00 59.80           C
ATOM    688  OE1 GLU A 106     -31.374  -3.260   5.864  1.00 63.64           O
ATOM    689  OE2 GLU A 106     -31.222  -3.062   3.685  1.00 62.34           O
ATOM    690  H   GLU A 106     -31.446  -8.352   6.096  1.00  0.00           H
ATOM    691  HA  GLU A 106     -29.732  -7.484   3.933  1.00  0.00           H
ATOM    692  HB2 GLU A 106     -30.731  -5.958   6.362  1.00  0.00           H
ATOM    693  HB3 GLU A 106     -31.645  -6.174   4.862  1.00  0.00           H
ATOM    694  HG2 GLU A 106     -29.715  -5.019   3.679  1.00  0.00           H
ATOM    695  HG3 GLU A 106     -29.099  -4.603   5.290  1.00  0.00           H
ATOM    696  N   ASN A 107     -28.456  -7.874   6.896  1.00 29.65           N
ATOM    697  CA  ASN A 107     -27.228  -7.899   7.679  1.00 30.19           C
ATOM    698  C   ASN A 107     -26.459  -9.215   7.550  1.00 29.37           C
ATOM    699  O   ASN A 107     -25.655  -9.554   8.421  1.00 27.53           O
ATOM    700  CB  ASN A 107     -27.561  -7.654   9.152  1.00 67.74           C
ATOM    701  CG  ASN A 107     -28.485  -8.717   9.724  1.00 71.90           C
ATOM    702  ND2 ASN A 107     -28.040  -9.383  10.783  1.00 74.54           N
ATOM    703  OD1 ASN A 107     -29.589  -8.933   9.217  1.00 75.51           O
ATOM    704  H   ASN A 107     -29.294  -8.277   7.290  1.00  0.00           H
ATOM    705  HA  ASN A 107     -26.584  -7.090   7.334  1.00  0.00           H
ATOM    706  HB2 ASN A 107     -28.047  -6.683   9.244  1.00  0.00           H
ATOM    707  HB3 ASN A 107     -26.635  -7.643   9.727  1.00  0.00           H
ATOM    708 HD21 ASN A 107     -27.129  -9.172  11.166  1.00  0.00           H
ATOM    709 HD22 ASN A 107     -28.612 -10.100  11.206  1.00  0.00           H
ATOM    710  N   GLU A 108     -26.707  -9.958   6.476  1.00 30.50           N
ATOM    711  CA  GLU A 108     -26.021 -11.229   6.264  1.00 29.90           C
ATOM    712  C   GLU A 108     -24.512 -11.025   6.113  1.00 30.92           C
ATOM    713  O   GLU A 108     -24.057  -9.947   5.718  1.00 30.06           O
ATOM    714  CB  GLU A 108     -26.571 -11.926   5.015  1.00 28.84           C
ATOM    715  CG  GLU A 108     -25.896 -13.252   4.707  1.00 30.26           C
ATOM    716  CD  GLU A 108     -26.103 -14.272   5.808  1.00 31.42           C
ATOM    717  OE1 GLU A 108     -27.202 -14.869   5.880  1.00 29.90           O
ATOM    718  OE2 GLU A 108     -25.166 -14.461   6.612  1.00 32.55           O
ATOM    719  H   GLU A 108     -27.381  -9.638   5.795  1.00  0.00           H
ATOM    720  HA  GLU A 108     -26.201 -11.870   7.127  1.00  0.00           H
ATOM    721  HB2 GLU A 108     -27.635 -12.108   5.164  1.00  0.00           H
ATOM    722  HB3 GLU A 108     -26.446 -11.262   4.160  1.00  0.00           H
ATOM    723  HG2 GLU A 108     -24.827 -13.081   4.585  1.00  0.00           H
ATOM    724  HG3 GLU A 108     -26.301 -13.648   3.776  1.00  0.00           H
ATOM    725  N   SER A 109     -23.742 -12.066   6.422  1.00 26.77           N
ATOM    726  CA  SER A 109     -22.285 -12.003   6.318  1.00 27.94           C
ATOM    727  C   SER A 109     -21.701 -13.302   5.769  1.00 25.88           C
ATOM    728  O   SER A 109     -22.076 -14.393   6.198  1.00 25.78           O
ATOM    729  CB  SER A 109     -21.670 -11.706   7.687  1.00 60.36           C
ATOM    730  OG  SER A 109     -22.079 -10.436   8.163  1.00 65.08           O
ATOM    731  H   SER A 109     -24.176 -12.922   6.737  1.00  0.00           H
ATOM    732  HA  SER A 109     -22.022 -11.192   5.638  1.00  0.00           H
ATOM    733  HB2 SER A 109     -21.989 -12.471   8.395  1.00  0.00           H
ATOM    734  HB3 SER A 109     -20.583 -11.725   7.604  1.00  0.00           H
ATOM    735  HG  SER A 109     -21.681 -10.272   9.021  1.00  0.00           H
ATOM    736  N   LEU A 110     -20.777 -13.181   4.824  1.00 24.86           N
ATOM    737  CA  LEU A 110     -20.154 -14.356   4.221  1.00 26.09           C
ATOM    738  C   LEU A 110     -19.250 -15.102   5.201  1.00 24.80           C
ATOM    739  O   LEU A 110     -18.711 -16.163   4.885  1.00 23.66           O
ATOM    740  CB  LEU A 110     -19.372 -13.942   2.971  1.00 31.77           C
ATOM    741  CG  LEU A 110     -20.261 -13.318   1.889  1.00 34.96           C
ATOM    742  CD1 LEU A 110     -19.417 -12.698   0.781  1.00 35.40           C
ATOM    743  CD2 LEU A 110     -21.182 -14.389   1.333  1.00 34.93           C
ATOM    744  H   LEU A 110     -20.500 -12.260   4.516  1.00  0.00           H
ATOM    745  HA  LEU A 110     -20.948 -15.036   3.911  1.00  0.00           H
ATOM    746  HB2 LEU A 110     -18.888 -14.826   2.556  1.00  0.00           H
ATOM    747  HB3 LEU A 110     -18.606 -13.221   3.257  1.00  0.00           H
ATOM    748  HG  LEU A 110     -20.869 -12.536   2.344  1.00  0.00           H
ATOM    749 HD11 LEU A 110     -20.063 -12.152   0.094  1.00  0.00           H
ATOM    750 HD12 LEU A 110     -18.894 -13.486   0.239  1.00  0.00           H
ATOM    751 HD13 LEU A 110     -18.690 -12.013   1.218  1.00  0.00           H
ATOM    752 HD21 LEU A 110     -21.819 -13.956   0.562  1.00  0.00           H
ATOM    753 HD22 LEU A 110     -21.802 -14.787   2.136  1.00  0.00           H
ATOM    754 HD23 LEU A 110     -20.586 -15.193   0.902  1.00  0.00           H
ATOM    755  N   ASP A 111     -19.086 -14.552   6.397  1.00 31.55           N
ATOM    756  CA  ASP A 111     -18.255 -15.197   7.403  1.00 32.93           C
ATOM    757  C   ASP A 111     -19.122 -15.889   8.452  1.00 31.22           C
ATOM    758  O   ASP A 111     -18.610 -16.484   9.396  1.00 31.58           O
ATOM    759  CB  ASP A 111     -17.344 -14.170   8.076  1.00 90.75           C
ATOM    760  CG  ASP A 111     -18.118 -13.031   8.705  1.00 95.83           C
ATOM    761  OD1 ASP A 111     -18.801 -12.295   7.962  1.00100.01           O
ATOM    762  OD2 ASP A 111     -18.046 -12.871   9.942  1.00 99.27           O
ATOM    763  H   ASP A 111     -19.542 -13.677   6.612  1.00  0.00           H
ATOM    764  HA  ASP A 111     -17.634 -15.947   6.914  1.00  0.00           H
ATOM    765  HB2 ASP A 111     -16.667 -13.760   7.327  1.00  0.00           H
ATOM    766  HB3 ASP A 111     -16.758 -14.669   8.848  1.00  0.00           H
ATOM    767  N   ASP A 112     -20.437 -15.813   8.281  1.00 25.59           N
ATOM    768  CA  ASP A 112     -21.370 -16.431   9.224  1.00 25.74           C
ATOM    769  C   ASP A 112     -21.375 -17.961   9.167  1.00 24.56           C
ATOM    770  O   ASP A 112     -21.043 -18.556   8.146  1.00 22.61           O
ATOM    771  CB  ASP A 112     -22.790 -15.916   8.967  1.00 33.55           C
ATOM    772  CG  ASP A 112     -22.946 -14.438   9.295  1.00 37.12           C
ATOM    773  OD1 ASP A 112     -23.974 -13.848   8.900  1.00 39.59           O
ATOM    774  OD2 ASP A 112     -22.049 -13.867   9.953  1.00 37.20           O
ATOM    775  H   ASP A 112     -20.802 -15.317   7.481  1.00  0.00           H
ATOM    776  HA  ASP A 112     -21.080 -16.132  10.231  1.00  0.00           H
ATOM    777  HB2 ASP A 112     -23.031 -16.067   7.915  1.00  0.00           H
ATOM    778  HB3 ASP A 112     -23.490 -16.489   9.576  1.00  0.00           H
ATOM    779  N   GLN A 113     -21.760 -18.584  10.278  1.00 26.88           N
ATOM    780  CA  GLN A 113     -21.832 -20.041  10.380  1.00 26.72           C
ATOM    781  C   GLN A 113     -22.978 -20.545   9.502  1.00 24.72           C
ATOM    782  O   GLN A 113     -22.909 -21.628   8.924  1.00 24.13           O
ATOM    783  CB  GLN A 113     -22.062 -20.442  11.842  1.00 40.95           C
ATOM    784  CG  GLN A 113     -22.204 -21.939  12.108  1.00 45.33           C
ATOM    785  CD  GLN A 113     -23.559 -22.494  11.704  1.00 47.37           C
ATOM    786  NE2 GLN A 113     -23.551 -23.633  11.020  1.00 49.41           N
ATOM    787  OE1 GLN A 113     -24.601 -21.913  12.015  1.00 48.71           O
ATOM    788  H   GLN A 113     -22.013 -18.028  11.083  1.00  0.00           H
ATOM    789  HA  GLN A 113     -20.894 -20.473  10.031  1.00  0.00           H
ATOM    790  HB2 GLN A 113     -21.216 -20.078  12.425  1.00  0.00           H
ATOM    791  HB3 GLN A 113     -22.964 -19.943  12.197  1.00  0.00           H
ATOM    792  HG2 GLN A 113     -22.061 -22.116  13.174  1.00  0.00           H
ATOM    793  HG3 GLN A 113     -21.428 -22.469  11.556  1.00  0.00           H
ATOM    794 HE21 GLN A 113     -22.674 -24.078  10.791  1.00  0.00           H
ATOM    795 HE22 GLN A 113     -24.422 -24.053  10.729  1.00  0.00           H
ATOM    796  N   ASN A 114     -24.034 -19.744   9.413  1.00 24.93           N
ATOM    797  CA  ASN A 114     -25.189 -20.092   8.601  1.00 24.83           C
ATOM    798  C   ASN A 114     -25.496 -18.934   7.667  1.00 23.55           C
ATOM    799  O   ASN A 114     -25.778 -17.824   8.118  1.00 23.46           O
ATOM    800  CB  ASN A 114     -26.411 -20.357   9.481  1.00 32.09           C
ATOM    801  CG  ASN A 114     -27.641 -20.736   8.671  1.00 35.89           C
ATOM    802  ND2 ASN A 114     -27.436 -21.487   7.596  1.00 41.29           N
ATOM    803  OD1 ASN A 114     -28.762 -20.367   9.019  1.00 39.00           O
ATOM    804  H   ASN A 114     -24.035 -18.872   9.922  1.00  0.00           H
ATOM    805  HA  ASN A 114     -24.965 -20.982   8.014  1.00  0.00           H
ATOM    806  HB2 ASN A 114     -26.178 -21.173  10.165  1.00  0.00           H
ATOM    807  HB3 ASN A 114     -26.631 -19.460  10.061  1.00  0.00           H
ATOM    808 HD21 ASN A 114     -26.499 -21.772   7.350  1.00  0.00           H
ATOM    809 HD22 ASN A 114     -28.217 -21.774   7.024  1.00  0.00           H
ATOM    810  N   ILE A 115     -25.427 -19.192   6.367  1.00 16.98           N
ATOM    811  CA  ILE A 115     -25.724 -18.173   5.367  1.00 16.52           C
ATOM    812  C   ILE A 115     -27.028 -18.579   4.707  1.00 15.44           C
ATOM    813  O   ILE A 115     -27.152 -19.697   4.216  1.00 15.57           O
ATOM    814  CB  ILE A 115     -24.603 -18.087   4.298  1.00 19.87           C
ATOM    815  CG1 ILE A 115     -23.314 -17.572   4.947  1.00 20.18           C
ATOM    816  CG2 ILE A 115     -25.028 -17.158   3.158  1.00 20.93           C
ATOM    817  CD1 ILE A 115     -22.136 -17.497   4.004  1.00 22.96           C
ATOM    818  H   ILE A 115     -25.162 -20.118   6.062  1.00  0.00           H
ATOM    819  HA  ILE A 115     -25.844 -17.205   5.853  1.00  0.00           H
ATOM    820  HB  ILE A 115     -24.422 -19.083   3.894  1.00  0.00           H
ATOM    821 HG12 ILE A 115     -23.503 -16.572   5.338  1.00  0.00           H
ATOM    822 HG13 ILE A 115     -23.055 -18.228   5.778  1.00  0.00           H
ATOM    823 HG21 ILE A 115     -25.945 -17.534   2.705  1.00  0.00           H
ATOM    824 HG22 ILE A 115     -24.240 -17.122   2.406  1.00  0.00           H
ATOM    825 HG23 ILE A 115     -25.202 -16.156   3.551  1.00  0.00           H
ATOM    826 HD11 ILE A 115     -21.264 -17.123   4.540  1.00  0.00           H
ATOM    827 HD12 ILE A 115     -22.372 -16.823   3.181  1.00  0.00           H
ATOM    828 HD13 ILE A 115     -21.922 -18.491   3.610  1.00  0.00           H
ATOM    829  N   SER A 116     -28.003 -17.676   4.704  1.00 17.78           N
ATOM    830  CA  SER A 116     -29.299 -17.986   4.120  1.00 17.41           C
ATOM    831  C   SER A 116     -29.568 -17.270   2.808  1.00 16.76           C
ATOM    832  O   SER A 116     -29.383 -16.058   2.698  1.00 17.56           O
ATOM    833  CB  SER A 116     -30.411 -17.659   5.121  1.00 21.42           C
ATOM    834  OG  SER A 116     -30.256 -18.415   6.308  1.00 23.88           O
ATOM    835  H   SER A 116     -27.843 -16.766   5.111  1.00  0.00           H
ATOM    836  HA  SER A 116     -29.329 -19.058   3.927  1.00  0.00           H
ATOM    837  HB2 SER A 116     -30.371 -16.598   5.366  1.00  0.00           H
ATOM    838  HB3 SER A 116     -31.378 -17.888   4.672  1.00  0.00           H
ATOM    839  HG  SER A 116     -30.961 -18.196   6.922  1.00  0.00           H
ATOM    840  N   ILE A 117     -30.022 -18.032   1.820  1.00 15.44           N
ATOM    841  CA  ILE A 117     -30.330 -17.499   0.498  1.00 15.58           C
ATOM    842  C   ILE A 117     -31.740 -17.931   0.095  1.00 17.69           C
ATOM    843  O   ILE A 117     -32.092 -19.112   0.190  1.00 16.33           O
ATOM    844  CB  ILE A 117     -29.324 -18.019  -0.545  1.00 16.91           C
ATOM    845  CG1 ILE A 117     -27.906 -17.611  -0.135  1.00 14.19           C
ATOM    846  CG2 ILE A 117     -29.672 -17.479  -1.938  1.00 14.06           C
ATOM    847  CD1 ILE A 117     -26.818 -18.141  -1.042  1.00 17.08           C
ATOM    848  H   ILE A 117     -30.159 -19.018   1.990  1.00  0.00           H
ATOM    849  HA  ILE A 117     -30.283 -16.410   0.530  1.00  0.00           H
ATOM    850  HB  ILE A 117     -29.380 -19.107  -0.570  1.00  0.00           H
ATOM    851 HG12 ILE A 117     -27.851 -16.522  -0.136  1.00  0.00           H
ATOM    852 HG13 ILE A 117     -27.720 -17.968   0.878  1.00  0.00           H
ATOM    853 HG21 ILE A 117     -28.952 -17.855  -2.664  1.00  0.00           H
ATOM    854 HG22 ILE A 117     -30.673 -17.808  -2.215  1.00  0.00           H
ATOM    855 HG23 ILE A 117     -29.639 -16.390  -1.924  1.00  0.00           H
ATOM    856 HD11 ILE A 117     -25.846 -17.805  -0.680  1.00  0.00           H
ATOM    857 HD12 ILE A 117     -26.847 -19.231  -1.046  1.00  0.00           H
ATOM    858 HD13 ILE A 117     -26.976 -17.770  -2.055  1.00  0.00           H
ATOM    859  N   ALA A 118     -32.542 -16.966  -0.346  1.00 15.30           N
ATOM    860  CA  ALA A 118     -33.917 -17.233  -0.750  1.00 15.59           C
ATOM    861  C   ALA A 118     -34.092 -17.162  -2.265  1.00 16.23           C
ATOM    862  O   ALA A 118     -33.453 -16.353  -2.948  1.00 15.45           O
ATOM    863  CB  ALA A 118     -34.855 -16.245  -0.059  1.00 17.82           C
ATOM    864  H   ALA A 118     -32.188 -16.022  -0.403  1.00  0.00           H
ATOM    865  HA  ALA A 118     -34.180 -18.239  -0.423  1.00  0.00           H
ATOM    866  HB1 ALA A 118     -35.883 -16.446  -0.362  1.00  0.00           H
ATOM    867  HB2 ALA A 118     -34.767 -16.356   1.022  1.00  0.00           H
ATOM    868  HB3 ALA A 118     -34.585 -15.228  -0.343  1.00  0.00           H
ATOM    869  N   GLY A 119     -34.951 -18.031  -2.787  1.00 16.21           N
ATOM    870  CA  GLY A 119     -35.200 -18.058  -4.212  1.00 17.16           C
ATOM    871  C   GLY A 119     -36.660 -18.332  -4.502  1.00 17.30           C
ATOM    872  O   GLY A 119     -37.336 -19.010  -3.725  1.00 17.00           O
ATOM    873  H   GLY A 119     -35.435 -18.679  -2.183  1.00  0.00           H
ATOM    874  HA2 GLY A 119     -34.927 -17.094  -4.640  1.00  0.00           H
ATOM    875  HA3 GLY A 119     -34.591 -18.839  -4.668  1.00  0.00           H
ATOM    876  N   HIS A 120     -37.138 -17.799  -5.623  1.00 17.12           N
ATOM    877  CA  HIS A 120     -38.525 -17.957  -6.049  1.00 21.61           C
ATOM    878  C   HIS A 120     -38.851 -19.343  -6.597  1.00 24.32           C
ATOM    879  O   HIS A 120     -37.965 -20.088  -7.017  1.00 23.18           O
ATOM    880  CB  HIS A 120     -38.846 -16.953  -7.160  1.00 30.80           C
ATOM    881  CG  HIS A 120     -39.753 -15.845  -6.744  1.00 33.80           C
ATOM    882  CD2 HIS A 120     -41.057 -15.845  -6.378  1.00 37.00           C
ATOM    883  ND1 HIS A 120     -39.347 -14.526  -6.704  1.00 36.58           N
ATOM    884  CE1 HIS A 120     -40.360 -13.768  -6.332  1.00 36.42           C
ATOM    885  NE2 HIS A 120     -41.412 -14.543  -6.127  1.00 38.11           N
ATOM    886  H   HIS A 120     -36.513 -17.261  -6.206  1.00  0.00           H
ATOM    887  HA  HIS A 120     -39.176 -17.756  -5.198  1.00  0.00           H
ATOM    888  HB2 HIS A 120     -37.909 -16.515  -7.505  1.00  0.00           H
ATOM    889  HB3 HIS A 120     -39.308 -17.488  -7.990  1.00  0.00           H
ATOM    890  HD2 HIS A 120     -41.699 -16.710  -6.298  1.00  0.00           H
ATOM    891  HE1 HIS A 120     -40.335 -12.695  -6.214  1.00  0.00           H
ATOM    892  HE2 HIS A 120     -42.326 -14.229  -5.834  1.00  0.00           H
ATOM    893  N   THR A 121     -40.146 -19.654  -6.596  1.00 27.81           N
ATOM    894  CA  THR A 121     -40.691 -20.889  -7.151  1.00 29.40           C
ATOM    895  C   THR A 121     -41.732 -20.349  -8.143  1.00 28.75           C
ATOM    896  O   THR A 121     -42.649 -19.624  -7.750  1.00 29.56           O
ATOM    897  CB  THR A 121     -41.402 -21.750  -6.082  1.00 42.58           C
ATOM    898  CG2 THR A 121     -42.104 -22.931  -6.735  1.00 43.02           C
ATOM    899  OG1 THR A 121     -40.440 -22.243  -5.142  1.00 45.41           O
ATOM    900  H   THR A 121     -40.791 -18.994  -6.186  1.00  0.00           H
ATOM    901  HA  THR A 121     -39.919 -21.461  -7.666  1.00  0.00           H
ATOM    902  HB  THR A 121     -42.137 -21.139  -5.558  1.00  0.00           H
ATOM    903  HG1 THR A 121     -39.992 -21.504  -4.725  1.00  0.00           H
ATOM    904 HG21 THR A 121     -42.600 -23.528  -5.970  1.00  0.00           H
ATOM    905 HG22 THR A 121     -41.371 -23.546  -7.257  1.00  0.00           H
ATOM    906 HG23 THR A 121     -42.844 -22.565  -7.447  1.00  0.00           H
ATOM    907  N   PHE A 122     -41.587 -20.691  -9.419  1.00 23.28           N
ATOM    908  CA  PHE A 122     -42.490 -20.184 -10.458  1.00 23.99           C
ATOM    909  C   PHE A 122     -42.706 -21.272 -11.511  1.00 22.77           C
ATOM    910  O   PHE A 122     -41.846 -21.485 -12.369  1.00 23.15           O
ATOM    911  CB  PHE A 122     -41.843 -18.942 -11.092  1.00 28.23           C
ATOM    912  CG  PHE A 122     -42.732 -18.191 -12.050  1.00 28.80           C
ATOM    913  CD1 PHE A 122     -42.169 -17.382 -13.033  1.00 30.66           C
ATOM    914  CD2 PHE A 122     -44.120 -18.262 -11.959  1.00 30.33           C
ATOM    915  CE1 PHE A 122     -42.973 -16.654 -13.914  1.00 30.07           C
ATOM    916  CE2 PHE A 122     -44.933 -17.535 -12.837  1.00 29.37           C
ATOM    917  CZ  PHE A 122     -44.357 -16.733 -13.814  1.00 28.63           C
ATOM    918  H   PHE A 122     -40.837 -21.315  -9.680  1.00  0.00           H
ATOM    919  HA  PHE A 122     -43.446 -19.911 -10.011  1.00  0.00           H
ATOM    920  HB2 PHE A 122     -40.953 -19.262 -11.634  1.00  0.00           H
ATOM    921  HB3 PHE A 122     -41.539 -18.263 -10.295  1.00  0.00           H
ATOM    922  HD1 PHE A 122     -41.094 -17.316 -13.116  1.00  0.00           H
ATOM    923  HD2 PHE A 122     -44.574 -18.885 -11.203  1.00  0.00           H
ATOM    924  HE1 PHE A 122     -42.520 -16.031 -14.671  1.00  0.00           H
ATOM    925  HE2 PHE A 122     -46.008 -17.598 -12.755  1.00  0.00           H
ATOM    926  HZ  PHE A 122     -44.982 -16.173 -14.493  1.00  0.00           H
ATOM    927  N   ILE A 123     -43.857 -21.942 -11.452  1.00 23.15           N
ATOM    928  CA  ILE A 123     -44.165 -23.041 -12.368  1.00 24.27           C
ATOM    929  C   ILE A 123     -44.134 -22.722 -13.862  1.00 24.63           C
ATOM    930  O   ILE A 123     -43.995 -23.630 -14.682  1.00 23.82           O
ATOM    931  CB  ILE A 123     -45.528 -23.685 -12.047  1.00 36.51           C
ATOM    932  CG1 ILE A 123     -46.663 -22.727 -12.403  1.00 39.19           C
ATOM    933  CG2 ILE A 123     -45.578 -24.074 -10.578  1.00 38.47           C
ATOM    934  CD1 ILE A 123     -48.033 -23.363 -12.338  1.00 41.72           C
ATOM    935  H   ILE A 123     -44.538 -21.683 -10.753  1.00  0.00           H
ATOM    936  HA  ILE A 123     -43.410 -23.809 -12.198  1.00  0.00           H
ATOM    937  HB  ILE A 123     -45.635 -24.588 -12.648  1.00  0.00           H
ATOM    938 HG12 ILE A 123     -46.500 -22.362 -13.417  1.00  0.00           H
ATOM    939 HG13 ILE A 123     -46.636 -21.881 -11.717  1.00  0.00           H
ATOM    940 HG21 ILE A 123     -46.543 -24.529 -10.355  1.00  0.00           H
ATOM    941 HG22 ILE A 123     -44.782 -24.787 -10.364  1.00  0.00           H
ATOM    942 HG23 ILE A 123     -45.444 -23.185  -9.962  1.00  0.00           H
ATOM    943 HD11 ILE A 123     -48.790 -22.625 -12.603  1.00  0.00           H
ATOM    944 HD12 ILE A 123     -48.079 -24.198 -13.038  1.00  0.00           H
ATOM    945 HD13 ILE A 123     -48.218 -23.726 -11.327  1.00  0.00           H
ATOM    946  N   ASP A 124     -44.277 -21.451 -14.220  1.00 22.74           N
ATOM    947  CA  ASP A 124     -44.233 -21.068 -15.624  1.00 25.47           C
ATOM    948  C   ASP A 124     -42.815 -21.255 -16.160  1.00 26.36           C
ATOM    949  O   ASP A 124     -42.610 -21.337 -17.372  1.00 25.51           O
ATOM    950  CB  ASP A 124     -44.662 -19.605 -15.805  1.00 27.39           C
ATOM    951  CG  ASP A 124     -46.144 -19.396 -15.550  1.00 28.49           C
ATOM    952  OD1 ASP A 124     -46.604 -19.670 -14.418  1.00 31.31           O
ATOM    953  OD2 ASP A 124     -46.850 -18.955 -16.482  1.00 27.88           O
ATOM    954  H   ASP A 124     -44.417 -20.744 -13.512  1.00  0.00           H
ATOM    955  HA  ASP A 124     -44.912 -21.708 -16.187  1.00  0.00           H
ATOM    956  HB2 ASP A 124     -44.097 -18.987 -15.107  1.00  0.00           H
ATOM    957  HB3 ASP A 124     -44.430 -19.292 -16.823  1.00  0.00           H
ATOM    958  N   ARG A 125     -41.844 -21.324 -15.250  1.00 26.33           N
ATOM    959  CA  ARG A 125     -40.441 -21.502 -15.619  1.00 26.86           C
ATOM    960  C   ARG A 125     -39.798 -22.543 -14.697  1.00 25.15           C
ATOM    961  O   ARG A 125     -39.171 -22.203 -13.690  1.00 25.14           O
ATOM    962  CB  ARG A 125     -39.707 -20.160 -15.514  1.00 34.17           C
ATOM    963  CG  ARG A 125     -40.358 -19.055 -16.339  1.00 36.46           C
ATOM    964  CD  ARG A 125     -39.695 -17.707 -16.116  1.00 39.17           C
ATOM    965  NE  ARG A 125     -38.313 -17.685 -16.586  1.00 43.30           N
ATOM    966  CZ  ARG A 125     -37.513 -16.628 -16.498  1.00 42.88           C
ATOM    967  NH1 ARG A 125     -37.957 -15.501 -15.959  1.00 45.50           N
ATOM    968  NH2 ARG A 125     -36.268 -16.698 -16.943  1.00 43.93           N
ATOM    969  H   ARG A 125     -42.086 -21.251 -14.272  1.00  0.00           H
ATOM    970  HA  ARG A 125     -40.387 -21.857 -16.648  1.00  0.00           H
ATOM    971  HB2 ARG A 125     -39.696 -19.852 -14.469  1.00  0.00           H
ATOM    972  HB3 ARG A 125     -38.679 -20.293 -15.852  1.00  0.00           H
ATOM    973  HG2 ARG A 125     -41.409 -18.980 -16.058  1.00  0.00           H
ATOM    974  HG3 ARG A 125     -40.290 -19.314 -17.396  1.00  0.00           H
ATOM    975  HD2 ARG A 125     -39.706 -17.483 -15.049  1.00  0.00           H
ATOM    976  HD3 ARG A 125     -40.262 -16.941 -16.645  1.00  0.00           H
ATOM    977  HE  ARG A 125     -37.942 -18.526 -17.004  1.00  0.00           H
ATOM    978 HH11 ARG A 125     -38.905 -15.444 -15.616  1.00  0.00           H
ATOM    979 HH12 ARG A 125     -37.347 -14.699 -15.891  1.00  0.00           H
ATOM    980 HH21 ARG A 125     -35.925 -17.555 -17.352  1.00  0.00           H
ATOM    981 HH22 ARG A 125     -35.661 -15.894 -16.873  1.00  0.00           H
ATOM    982  N   PRO A 126     -39.943 -23.833 -15.043  1.00 24.46           N
ATOM    983  CA  PRO A 126     -39.424 -24.995 -14.310  1.00 21.61           C
ATOM    984  C   PRO A 126     -38.012 -24.888 -13.730  1.00 21.01           C
ATOM    985  O   PRO A 126     -37.739 -25.412 -12.645  1.00 18.92           O
ATOM    986  CB  PRO A 126     -39.529 -26.120 -15.338  1.00 29.16           C
ATOM    987  CG  PRO A 126     -40.747 -25.740 -16.110  1.00 28.92           C
ATOM    988  CD  PRO A 126     -40.546 -24.259 -16.322  1.00 28.86           C
ATOM    989  HA  PRO A 126     -40.111 -25.216 -13.493  1.00  0.00           H
ATOM    990  HB2 PRO A 126     -39.657 -27.087 -14.852  1.00  0.00           H
ATOM    991  HB3 PRO A 126     -38.652 -26.130 -15.986  1.00  0.00           H
ATOM    992  HG2 PRO A 126     -40.793 -26.272 -17.060  1.00  0.00           H
ATOM    993  HG3 PRO A 126     -41.646 -25.925 -15.523  1.00  0.00           H
ATOM    994  HD2 PRO A 126     -39.873 -24.068 -17.158  1.00  0.00           H
ATOM    995  HD3 PRO A 126     -41.503 -23.761 -16.479  1.00  0.00           H
ATOM    996  N   ASN A 127     -37.121 -24.218 -14.456  1.00 17.65           N
ATOM    997  CA  ASN A 127     -35.739 -24.080 -14.021  1.00 20.37           C
ATOM    998  C   ASN A 127     -35.376 -22.669 -13.591  1.00 21.23           C
ATOM    999  O   ASN A 127     -34.215 -22.261 -13.653  1.00 23.23           O
ATOM   1000  CB  ASN A 127     -34.816 -24.555 -15.140  1.00 25.56           C
ATOM   1001  CG  ASN A 127     -34.961 -26.036 -15.398  1.00 22.54           C
ATOM   1002  ND2 ASN A 127     -35.411 -26.393 -16.595  1.00 27.74           N
ATOM   1003  OD1 ASN A 127     -34.688 -26.852 -14.521  1.00 26.37           O
ATOM   1004  H   ASN A 127     -37.410 -23.796 -15.327  1.00  0.00           H
ATOM   1005  HA  ASN A 127     -35.591 -24.738 -13.165  1.00  0.00           H
ATOM   1006  HB2 ASN A 127     -33.784 -24.346 -14.858  1.00  0.00           H
ATOM   1007  HB3 ASN A 127     -35.054 -24.009 -16.053  1.00  0.00           H
ATOM   1008 HD21 ASN A 127     -35.630 -25.687 -17.283  1.00  0.00           H
ATOM   1009 HD22 ASN A 127     -35.534 -27.371 -16.817  1.00  0.00           H
ATOM   1010  N   TYR A 128     -36.385 -21.938 -13.141  1.00 20.62           N
ATOM   1011  CA  TYR A 128     -36.211 -20.566 -12.682  1.00 21.30           C
ATOM   1012  C   TYR A 128     -35.886 -20.544 -11.190  1.00 17.30           C
ATOM   1013  O   TYR A 128     -36.628 -21.084 -10.375  1.00 17.31           O
ATOM   1014  CB  TYR A 128     -37.493 -19.783 -12.945  1.00 27.59           C
ATOM   1015  CG  TYR A 128     -37.517 -18.384 -12.381  1.00 28.08           C
ATOM   1016  CD1 TYR A 128     -36.753 -17.364 -12.947  1.00 31.05           C
ATOM   1017  CD2 TYR A 128     -38.345 -18.069 -11.305  1.00 28.86           C
ATOM   1018  CE1 TYR A 128     -36.821 -16.058 -12.457  1.00 30.37           C
ATOM   1019  CE2 TYR A 128     -38.421 -16.775 -10.809  1.00 31.53           C
ATOM   1020  CZ  TYR A 128     -37.659 -15.774 -11.389  1.00 32.05           C
ATOM   1021  OH  TYR A 128     -37.752 -14.491 -10.899  1.00 36.25           O
ATOM   1022  H   TYR A 128     -37.308 -22.346 -13.115  1.00  0.00           H
ATOM   1023  HA  TYR A 128     -35.391 -20.106 -13.233  1.00  0.00           H
ATOM   1024  HB2 TYR A 128     -38.323 -20.338 -12.507  1.00  0.00           H
ATOM   1025  HB3 TYR A 128     -37.647 -19.724 -14.022  1.00  0.00           H
ATOM   1026  HD1 TYR A 128     -36.099 -17.587 -13.777  1.00  0.00           H
ATOM   1027  HD2 TYR A 128     -38.939 -18.847 -10.848  1.00  0.00           H
ATOM   1028  HE1 TYR A 128     -36.226 -15.276 -12.906  1.00  0.00           H
ATOM   1029  HE2 TYR A 128     -39.070 -16.550  -9.976  1.00  0.00           H
ATOM   1030  HH  TYR A 128     -38.657 -14.182 -10.982  1.00  0.00           H
ATOM   1031  N   GLN A 129     -34.778 -19.905 -10.838  1.00 21.00           N
ATOM   1032  CA  GLN A 129     -34.348 -19.810  -9.451  1.00 19.04           C
ATOM   1033  C   GLN A 129     -34.472 -21.132  -8.682  1.00 19.23           C
ATOM   1034  O   GLN A 129     -33.828 -22.111  -9.052  1.00 19.02           O
ATOM   1035  CB  GLN A 129     -35.107 -18.670  -8.750  1.00 16.54           C
ATOM   1036  CG  GLN A 129     -34.718 -17.305  -9.321  1.00 16.69           C
ATOM   1037  CD  GLN A 129     -35.217 -16.129  -8.503  1.00 17.75           C
ATOM   1038  NE2 GLN A 129     -35.062 -14.927  -9.051  1.00 18.76           N
ATOM   1039  OE1 GLN A 129     -35.725 -16.293  -7.391  1.00 18.61           O
ATOM   1040  H   GLN A 129     -34.215 -19.471 -11.555  1.00  0.00           H
ATOM   1041  HA  GLN A 129     -33.292 -19.538  -9.458  1.00  0.00           H
ATOM   1042  HB2 GLN A 129     -36.178 -18.820  -8.888  1.00  0.00           H
ATOM   1043  HB3 GLN A 129     -34.878 -18.690  -7.685  1.00  0.00           H
ATOM   1044  HG2 GLN A 129     -33.630 -17.251  -9.370  1.00  0.00           H
ATOM   1045  HG3 GLN A 129     -35.118 -17.222 -10.332  1.00  0.00           H
ATOM   1046 HE21 GLN A 129     -34.637 -14.839  -9.963  1.00  0.00           H
ATOM   1047 HE22 GLN A 129     -35.370 -14.103  -8.555  1.00  0.00           H
ATOM   1048  N   PHE A 130     -35.296 -21.184  -7.637  1.00 15.26           N
ATOM   1049  CA  PHE A 130     -35.416 -22.417  -6.851  1.00 16.36           C
ATOM   1050  C   PHE A 130     -36.642 -23.282  -7.133  1.00 16.47           C
ATOM   1051  O   PHE A 130     -37.018 -24.126  -6.315  1.00 16.83           O
ATOM   1052  CB  PHE A 130     -35.360 -22.094  -5.351  1.00 18.05           C
ATOM   1053  CG  PHE A 130     -34.009 -21.614  -4.873  1.00 18.92           C
ATOM   1054  CD1 PHE A 130     -33.853 -21.130  -3.579  1.00 19.99           C
ATOM   1055  CD2 PHE A 130     -32.891 -21.659  -5.710  1.00 19.92           C
ATOM   1056  CE1 PHE A 130     -32.609 -20.697  -3.119  1.00 19.24           C
ATOM   1057  CE2 PHE A 130     -31.641 -21.229  -5.258  1.00 19.11           C
ATOM   1058  CZ  PHE A 130     -31.500 -20.747  -3.966  1.00 19.90           C
ATOM   1059  H   PHE A 130     -35.840 -20.372  -7.385  1.00  0.00           H
ATOM   1060  HA  PHE A 130     -34.540 -23.025  -7.078  1.00  0.00           H
ATOM   1061  HB2 PHE A 130     -36.094 -21.316  -5.141  1.00  0.00           H
ATOM   1062  HB3 PHE A 130     -35.631 -22.989  -4.791  1.00  0.00           H
ATOM   1063  HD1 PHE A 130     -34.708 -21.089  -2.920  1.00  0.00           H
ATOM   1064  HD2 PHE A 130     -32.994 -22.031  -6.719  1.00  0.00           H
ATOM   1065  HE1 PHE A 130     -32.504 -20.324  -2.111  1.00  0.00           H
ATOM   1066  HE2 PHE A 130     -30.785 -21.272  -5.915  1.00  0.00           H
ATOM   1067  HZ  PHE A 130     -30.535 -20.411  -3.616  1.00  0.00           H
ATOM   1068  N   THR A 131     -37.257 -23.085  -8.290  1.00 19.50           N
ATOM   1069  CA  THR A 131     -38.428 -23.863  -8.670  1.00 21.32           C
ATOM   1070  C   THR A 131     -38.138 -25.368  -8.692  1.00 22.81           C
ATOM   1071  O   THR A 131     -38.992 -26.173  -8.324  1.00 21.69           O
ATOM   1072  CB  THR A 131     -38.928 -23.445 -10.071  1.00 19.25           C
ATOM   1073  CG2 THR A 131     -40.229 -24.160 -10.412  1.00 20.73           C
ATOM   1074  OG1 THR A 131     -39.147 -22.030 -10.097  1.00 17.14           O
ATOM   1075  H   THR A 131     -36.906 -22.380  -8.922  1.00  0.00           H
ATOM   1076  HA  THR A 131     -39.221 -23.673  -7.947  1.00  0.00           H
ATOM   1077  HB  THR A 131     -38.172 -23.704 -10.813  1.00  0.00           H
ATOM   1078  HG1 THR A 131     -38.402 -21.598 -10.522  1.00  0.00           H
ATOM   1079 HG21 THR A 131     -40.565 -23.852 -11.402  1.00  0.00           H
ATOM   1080 HG22 THR A 131     -40.064 -25.237 -10.403  1.00  0.00           H
ATOM   1081 HG23 THR A 131     -40.989 -23.903  -9.674  1.00  0.00           H
ATOM   1082  N   ASN A 132     -36.929 -25.743  -9.103  1.00 21.92           N
ATOM   1083  CA  ASN A 132     -36.559 -27.159  -9.199  1.00 22.49           C
ATOM   1084  C   ASN A 132     -35.653 -27.674  -8.070  1.00 22.09           C
ATOM   1085  O   ASN A 132     -35.043 -28.735  -8.203  1.00 20.61           O
ATOM   1086  CB  ASN A 132     -35.877 -27.399 -10.559  1.00 23.56           C
ATOM   1087  CG  ASN A 132     -35.868 -28.861 -10.967  1.00 25.12           C
ATOM   1088  ND2 ASN A 132     -34.685 -29.387 -11.284  1.00 22.61           N
ATOM   1089  OD1 ASN A 132     -36.911 -29.505 -11.009  1.00 28.35           O
ATOM   1090  H   ASN A 132     -36.252 -25.037  -9.354  1.00  0.00           H
ATOM   1091  HA  ASN A 132     -37.478 -27.744  -9.180  1.00  0.00           H
ATOM   1092  HB2 ASN A 132     -34.847 -27.049 -10.497  1.00  0.00           H
ATOM   1093  HB3 ASN A 132     -36.400 -26.823 -11.322  1.00  0.00           H
ATOM   1094 HD21 ASN A 132     -33.851 -28.818 -11.240  1.00  0.00           H
ATOM   1095 HD22 ASN A 132     -34.622 -30.354 -11.568  1.00  0.00           H
ATOM   1096  N   LEU A 133     -35.584 -26.948  -6.956  1.00 18.71           N
ATOM   1097  CA  LEU A 133     -34.720 -27.332  -5.835  1.00 18.42           C
ATOM   1098  C   LEU A 133     -35.063 -28.678  -5.183  1.00 19.33           C
ATOM   1099  O   LEU A 133     -34.199 -29.327  -4.590  1.00 16.01           O
ATOM   1100  CB  LEU A 133     -34.709 -26.219  -4.783  1.00 18.95           C
ATOM   1101  CG  LEU A 133     -33.731 -26.324  -3.603  1.00 18.47           C
ATOM   1102  CD1 LEU A 133     -32.298 -26.557  -4.093  1.00 17.10           C
ATOM   1103  CD2 LEU A 133     -33.799 -25.034  -2.801  1.00 16.25           C
ATOM   1104  H   LEU A 133     -36.142 -26.110  -6.881  1.00  0.00           H
ATOM   1105  HA  LEU A 133     -33.706 -27.414  -6.225  1.00  0.00           H
ATOM   1106  HB2 LEU A 133     -34.483 -25.289  -5.304  1.00  0.00           H
ATOM   1107  HB3 LEU A 133     -35.716 -26.136  -4.375  1.00  0.00           H
ATOM   1108  HG  LEU A 133     -34.030 -27.156  -2.966  1.00  0.00           H
ATOM   1109 HD21 LEU A 133     -33.110 -25.092  -1.959  1.00  0.00           H
ATOM   1110 HD22 LEU A 133     -34.814 -24.890  -2.430  1.00  0.00           H
ATOM   1111 HD23 LEU A 133     -33.523 -24.195  -3.439  1.00  0.00           H
ATOM   1112 HD11 LEU A 133     -32.256 -27.483  -4.667  1.00  0.00           H
ATOM   1113 HD12 LEU A 133     -31.629 -26.630  -3.236  1.00  0.00           H
ATOM   1114 HD13 LEU A 133     -31.990 -25.724  -4.724  1.00  0.00           H
ATOM   1115  N   LYS A 134     -36.314 -29.107  -5.293  1.00 23.93           N
ATOM   1116  CA  LYS A 134     -36.707 -30.387  -4.713  1.00 28.37           C
ATOM   1117  C   LYS A 134     -35.953 -31.539  -5.380  1.00 26.59           C
ATOM   1118  O   LYS A 134     -35.886 -32.643  -4.840  1.00 27.22           O
ATOM   1119  CB  LYS A 134     -38.219 -30.596  -4.852  1.00 42.41           C
ATOM   1120  CG  LYS A 134     -39.040 -29.591  -4.061  1.00 47.53           C
ATOM   1121  CD  LYS A 134     -40.528 -29.905  -4.087  1.00 52.14           C
ATOM   1122  CE  LYS A 134     -41.313 -28.897  -3.254  1.00 53.00           C
ATOM   1123  NZ  LYS A 134     -42.775 -29.184  -3.238  1.00 54.67           N
ATOM   1124  H   LYS A 134     -36.997 -28.545  -5.780  1.00  0.00           H
ATOM   1125  HA  LYS A 134     -36.456 -30.378  -3.652  1.00  0.00           H
ATOM   1126  HB2 LYS A 134     -38.485 -30.507  -5.905  1.00  0.00           H
ATOM   1127  HB3 LYS A 134     -38.468 -31.600  -4.510  1.00  0.00           H
ATOM   1128  HG2 LYS A 134     -38.885 -28.600  -4.487  1.00  0.00           H
ATOM   1129  HG3 LYS A 134     -38.697 -29.589  -3.027  1.00  0.00           H
ATOM   1130  HD2 LYS A 134     -40.882 -29.869  -5.117  1.00  0.00           H
ATOM   1131  HD3 LYS A 134     -40.691 -30.906  -3.687  1.00  0.00           H
ATOM   1132  HE2 LYS A 134     -40.940 -28.925  -2.230  1.00  0.00           H
ATOM   1133  HE3 LYS A 134     -41.153 -27.899  -3.662  1.00  0.00           H
ATOM   1134  HZ1 LYS A 134     -43.248 -28.491  -2.676  1.00  0.00           H
ATOM   1135  HZ2 LYS A 134     -43.134 -29.154  -4.182  1.00  0.00           H
ATOM   1136  HZ3 LYS A 134     -42.934 -30.101  -2.846  1.00  0.00           H
ATOM   1137  N   ALA A 135     -35.383 -31.278  -6.551  1.00 26.64           N
ATOM   1138  CA  ALA A 135     -34.634 -32.301  -7.276  1.00 26.47           C
ATOM   1139  C   ALA A 135     -33.271 -32.584  -6.637  1.00 26.47           C
ATOM   1140  O   ALA A 135     -32.587 -33.539  -7.013  1.00 28.20           O
ATOM   1141  CB  ALA A 135     -34.446 -31.877  -8.728  1.00 25.96           C
ATOM   1142  H   ALA A 135     -35.469 -30.353  -6.948  1.00  0.00           H
ATOM   1143  HA  ALA A 135     -35.215 -33.223  -7.262  1.00  0.00           H
ATOM   1144  HB1 ALA A 135     -33.887 -32.645  -9.262  1.00  0.00           H
ATOM   1145  HB2 ALA A 135     -33.896 -30.937  -8.763  1.00  0.00           H
ATOM   1146  HB3 ALA A 135     -35.421 -31.745  -9.197  1.00  0.00           H
ATOM   1147  N   ALA A 136     -32.879 -31.750  -5.676  1.00 22.87           N
ATOM   1148  CA  ALA A 136     -31.601 -31.906  -4.985  1.00 23.76           C
ATOM   1149  C   ALA A 136     -31.797 -32.710  -3.705  1.00 24.17           C
ATOM   1150  O   ALA A 136     -32.218 -32.167  -2.685  1.00 25.40           O
ATOM   1151  CB  ALA A 136     -31.015 -30.535  -4.653  1.00 25.92           C
ATOM   1152  H   ALA A 136     -33.485 -30.985  -5.416  1.00  0.00           H
ATOM   1153  HA  ALA A 136     -30.909 -32.439  -5.636  1.00  0.00           H
ATOM   1154  HB1 ALA A 136     -30.063 -30.661  -4.138  1.00  0.00           H
ATOM   1155  HB2 ALA A 136     -31.706 -29.991  -4.009  1.00  0.00           H
ATOM   1156  HB3 ALA A 136     -30.858 -29.974  -5.574  1.00  0.00           H
ATOM   1157  N   LYS A 137     -31.469 -33.997  -3.765  1.00 21.64           N
ATOM   1158  CA  LYS A 137     -31.633 -34.902  -2.631  1.00 23.18           C
ATOM   1159  C   LYS A 137     -30.454 -34.909  -1.666  1.00 21.32           C
ATOM   1160  O   LYS A 137     -29.483 -34.186  -1.850  1.00 18.64           O
ATOM   1161  CB  LYS A 137     -31.863 -36.321  -3.150  1.00 43.93           C
ATOM   1162  CG  LYS A 137     -33.040 -36.439  -4.106  1.00 48.10           C
ATOM   1163  CD  LYS A 137     -33.177 -37.850  -4.653  1.00 52.03           C
ATOM   1164  CE  LYS A 137     -31.943 -38.260  -5.449  1.00 54.43           C
ATOM   1165  NZ  LYS A 137     -32.088 -39.630  -6.018  1.00 56.46           N
ATOM   1166  H   LYS A 137     -31.092 -34.363  -4.628  1.00  0.00           H
ATOM   1167  HA  LYS A 137     -32.521 -34.595  -2.079  1.00  0.00           H
ATOM   1168  HB2 LYS A 137     -30.963 -36.647  -3.671  1.00  0.00           H
ATOM   1169  HB3 LYS A 137     -32.034 -36.981  -2.300  1.00  0.00           H
ATOM   1170  HG2 LYS A 137     -32.891 -35.750  -4.938  1.00  0.00           H
ATOM   1171  HG3 LYS A 137     -33.956 -36.170  -3.580  1.00  0.00           H
ATOM   1172  HD2 LYS A 137     -33.308 -38.542  -3.821  1.00  0.00           H
ATOM   1173  HD3 LYS A 137     -34.053 -37.899  -5.300  1.00  0.00           H
ATOM   1174  HE2 LYS A 137     -31.075 -38.241  -4.790  1.00  0.00           H
ATOM   1175  HE3 LYS A 137     -31.790 -37.550  -6.262  1.00  0.00           H
ATOM   1176  HZ1 LYS A 137     -31.256 -39.869  -6.538  1.00  0.00           H
ATOM   1177  HZ2 LYS A 137     -32.888 -39.655  -6.634  1.00  0.00           H
ATOM   1178  HZ3 LYS A 137     -32.219 -40.294  -5.268  1.00  0.00           H
ATOM   1179  N   LYS A 138     -30.547 -35.738  -0.634  1.00 23.19           N
ATOM   1180  CA  LYS A 138     -29.473 -35.848   0.344  1.00 22.87           C
ATOM   1181  C   LYS A 138     -28.166 -36.161  -0.382  1.00 22.68           C
ATOM   1182  O   LYS A 138     -28.118 -37.053  -1.235  1.00 22.27           O
ATOM   1183  CB  LYS A 138     -29.773 -36.968   1.339  1.00 30.52           C
ATOM   1184  CG  LYS A 138     -28.746 -37.080   2.451  1.00 32.80           C
ATOM   1185  CD  LYS A 138     -29.012 -38.280   3.335  1.00 36.49           C
ATOM   1186  CE  LYS A 138     -28.115 -38.254   4.561  1.00 38.50           C
ATOM   1187  NZ  LYS A 138     -26.678 -38.142   4.195  1.00 41.19           N
ATOM   1188  H   LYS A 138     -31.377 -36.303  -0.525  1.00  0.00           H
ATOM   1189  HA  LYS A 138     -29.373 -34.904   0.880  1.00  0.00           H
ATOM   1190  HB2 LYS A 138     -29.799 -37.913   0.797  1.00  0.00           H
ATOM   1191  HB3 LYS A 138     -30.753 -36.790   1.783  1.00  0.00           H
ATOM   1192  HG2 LYS A 138     -27.755 -37.179   2.009  1.00  0.00           H
ATOM   1193  HG3 LYS A 138     -28.777 -36.175   3.058  1.00  0.00           H
ATOM   1194  HD2 LYS A 138     -30.054 -38.265   3.654  1.00  0.00           H
ATOM   1195  HD3 LYS A 138     -28.822 -39.192   2.770  1.00  0.00           H
ATOM   1196  HE2 LYS A 138     -28.389 -37.399   5.179  1.00  0.00           H
ATOM   1197  HE3 LYS A 138     -28.266 -39.170   5.132  1.00  0.00           H
ATOM   1198  HZ1 LYS A 138     -26.463 -37.183   3.961  1.00  0.00           H
ATOM   1199  HZ2 LYS A 138     -26.486 -38.734   3.399  1.00  0.00           H
ATOM   1200  HZ3 LYS A 138     -26.108 -38.434   4.976  1.00  0.00           H
ATOM   1201  N   GLY A 139     -27.112 -35.424  -0.049  1.00 21.89           N
ATOM   1202  CA  GLY A 139     -25.829 -35.664  -0.685  1.00 21.80           C
ATOM   1203  C   GLY A 139     -25.552 -34.830  -1.924  1.00 21.91           C
ATOM   1204  O   GLY A 139     -24.415 -34.782  -2.386  1.00 22.24           O
ATOM   1205  H   GLY A 139     -27.203 -34.697   0.646  1.00  0.00           H
ATOM   1206  HA2 GLY A 139     -25.786 -36.715  -0.970  1.00  0.00           H
ATOM   1207  HA3 GLY A 139     -25.041 -35.472   0.044  1.00  0.00           H
ATOM   1208  N   SER A 140     -26.573 -34.177  -2.471  1.00 20.28           N
ATOM   1209  CA  SER A 140     -26.380 -33.351  -3.660  1.00 19.50           C
ATOM   1210  C   SER A 140     -25.372 -32.240  -3.393  1.00 18.08           C
ATOM   1211  O   SER A 140     -25.422 -31.581  -2.350  1.00 18.31           O
ATOM   1212  CB  SER A 140     -27.705 -32.731  -4.116  1.00 19.62           C
ATOM   1213  OG  SER A 140     -28.574 -33.713  -4.650  1.00 20.82           O
ATOM   1214  H   SER A 140     -27.492 -34.253  -2.060  1.00  0.00           H
ATOM   1215  HA  SER A 140     -25.997 -33.982  -4.463  1.00  0.00           H
ATOM   1216  HB2 SER A 140     -28.188 -32.256  -3.262  1.00  0.00           H
ATOM   1217  HB3 SER A 140     -27.504 -31.978  -4.878  1.00  0.00           H
ATOM   1218  HG  SER A 140     -28.269 -33.971  -5.523  1.00  0.00           H
ATOM   1219  N   MET A 141     -24.468 -32.035  -4.346  1.00 18.65           N
ATOM   1220  CA  MET A 141     -23.440 -31.001  -4.248  1.00 20.00           C
ATOM   1221  C   MET A 141     -24.001 -29.598  -4.485  1.00 17.11           C
ATOM   1222  O   MET A 141     -24.798 -29.385  -5.390  1.00 16.87           O
ATOM   1223  CB  MET A 141     -22.329 -31.263  -5.272  1.00 24.64           C
ATOM   1224  CG  MET A 141     -21.489 -32.499  -4.991  1.00 30.99           C
ATOM   1225  SD  MET A 141     -20.533 -32.349  -3.466  1.00 37.10           S
ATOM   1226  CE  MET A 141     -19.018 -31.648  -4.095  1.00 36.12           C
ATOM   1227  H   MET A 141     -24.493 -32.617  -5.171  1.00  0.00           H
ATOM   1228  HA  MET A 141     -23.006 -31.037  -3.249  1.00  0.00           H
ATOM   1229  HB2 MET A 141     -22.791 -31.381  -6.252  1.00  0.00           H
ATOM   1230  HB3 MET A 141     -21.671 -30.395  -5.301  1.00  0.00           H
ATOM   1231  HG2 MET A 141     -22.151 -33.360  -4.906  1.00  0.00           H
ATOM   1232  HG3 MET A 141     -20.805 -32.659  -5.824  1.00  0.00           H
ATOM   1233  HE1 MET A 141     -18.319 -31.494  -3.273  1.00  0.00           H
ATOM   1234  HE2 MET A 141     -19.231 -30.692  -4.574  1.00  0.00           H
ATOM   1235  HE3 MET A 141     -18.577 -32.329  -4.823  1.00  0.00           H
ATOM   1236  N   VAL A 142     -23.562 -28.653  -3.661  1.00 14.20           N
ATOM   1237  CA  VAL A 142     -23.975 -27.256  -3.758  1.00 14.63           C
ATOM   1238  C   VAL A 142     -22.708 -26.410  -3.806  1.00 15.94           C
ATOM   1239  O   VAL A 142     -21.834 -26.544  -2.942  1.00 16.63           O
ATOM   1240  CB  VAL A 142     -24.797 -26.819  -2.526  1.00 15.60           C
ATOM   1241  CG1 VAL A 142     -25.106 -25.314  -2.600  1.00 14.38           C
ATOM   1242  CG2 VAL A 142     -26.082 -27.632  -2.448  1.00 15.92           C
ATOM   1243  H   VAL A 142     -22.912 -28.913  -2.933  1.00  0.00           H
ATOM   1244  HA  VAL A 142     -24.558 -27.103  -4.666  1.00  0.00           H
ATOM   1245  HB  VAL A 142     -24.209 -27.010  -1.629  1.00  0.00           H
ATOM   1246 HG21 VAL A 142     -26.658 -27.319  -1.577  1.00  0.00           H
ATOM   1247 HG22 VAL A 142     -26.671 -27.468  -3.351  1.00  0.00           H
ATOM   1248 HG23 VAL A 142     -25.837 -28.691  -2.361  1.00  0.00           H
ATOM   1249 HG11 VAL A 142     -25.686 -25.018  -1.726  1.00  0.00           H
ATOM   1250 HG12 VAL A 142     -24.172 -24.752  -2.623  1.00  0.00           H
ATOM   1251 HG13 VAL A 142     -25.678 -25.105  -3.504  1.00  0.00           H
ATOM   1252  N   TYR A 143     -22.613 -25.545  -4.810  1.00 15.62           N
ATOM   1253  CA  TYR A 143     -21.444 -24.683  -4.964  1.00 16.57           C
ATOM   1254  C   TYR A 143     -21.815 -23.216  -4.792  1.00 15.82           C
ATOM   1255  O   TYR A 143     -22.691 -22.698  -5.494  1.00 16.70           O
ATOM   1256  CB  TYR A 143     -20.809 -24.894  -6.343  1.00 21.30           C
ATOM   1257  CG  TYR A 143     -20.589 -26.348  -6.682  1.00 25.38           C
ATOM   1258  CD1 TYR A 143     -21.667 -27.184  -6.988  1.00 29.07           C
ATOM   1259  CD2 TYR A 143     -19.313 -26.904  -6.649  1.00 25.62           C
ATOM   1260  CE1 TYR A 143     -21.474 -28.541  -7.248  1.00 31.34           C
ATOM   1261  CE2 TYR A 143     -19.110 -28.257  -6.907  1.00 26.96           C
ATOM   1262  CZ  TYR A 143     -20.192 -29.068  -7.202  1.00 30.77           C
ATOM   1263  OH  TYR A 143     -19.994 -30.411  -7.433  1.00 35.79           O
ATOM   1264  H   TYR A 143     -23.365 -25.482  -5.481  1.00  0.00           H
ATOM   1265  HA  TYR A 143     -20.713 -24.949  -4.200  1.00  0.00           H
ATOM   1266  HB2 TYR A 143     -19.845 -24.385  -6.362  1.00  0.00           H
ATOM   1267  HB3 TYR A 143     -21.456 -24.450  -7.100  1.00  0.00           H
ATOM   1268  HD1 TYR A 143     -22.665 -26.773  -7.024  1.00  0.00           H
ATOM   1269  HD2 TYR A 143     -18.466 -26.275  -6.419  1.00  0.00           H
ATOM   1270  HE1 TYR A 143     -22.316 -29.176  -7.483  1.00  0.00           H
ATOM   1271  HE2 TYR A 143     -18.113 -28.672  -6.877  1.00  0.00           H
ATOM   1272  HH  TYR A 143     -19.736 -30.842  -6.615  1.00  0.00           H
ATOM   1273  N   PHE A 144     -21.151 -22.550  -3.854  1.00 12.89           N
ATOM   1274  CA  PHE A 144     -21.401 -21.135  -3.599  1.00 15.08           C
ATOM   1275  C   PHE A 144     -20.126 -20.404  -3.989  1.00 16.31           C
ATOM   1276  O   PHE A 144     -19.087 -20.555  -3.360  1.00 15.78           O
ATOM   1277  CB  PHE A 144     -21.743 -20.916  -2.118  1.00 20.46           C
ATOM   1278  CG  PHE A 144     -22.023 -19.479  -1.751  1.00 21.30           C
ATOM   1279  CD1 PHE A 144     -22.701 -18.635  -2.626  1.00 24.22           C
ATOM   1280  CD2 PHE A 144     -21.637 -18.983  -0.509  1.00 23.32           C
ATOM   1281  CE1 PHE A 144     -22.994 -17.315  -2.270  1.00 24.13           C
ATOM   1282  CE2 PHE A 144     -21.923 -17.663  -0.137  1.00 22.78           C
ATOM   1283  CZ  PHE A 144     -22.603 -16.828  -1.021  1.00 25.04           C
ATOM   1284  H   PHE A 144     -20.456 -23.035  -3.304  1.00  0.00           H
ATOM   1285  HA  PHE A 144     -22.227 -20.790  -4.221  1.00  0.00           H
ATOM   1286  HB2 PHE A 144     -22.627 -21.507  -1.881  1.00  0.00           H
ATOM   1287  HB3 PHE A 144     -20.911 -21.275  -1.512  1.00  0.00           H
ATOM   1288  HD1 PHE A 144     -23.005 -19.005  -3.594  1.00  0.00           H
ATOM   1289  HD2 PHE A 144     -21.108 -19.626   0.179  1.00  0.00           H
ATOM   1290  HE1 PHE A 144     -23.522 -16.673  -2.960  1.00  0.00           H
ATOM   1291  HE2 PHE A 144     -21.618 -17.294   0.831  1.00  0.00           H
ATOM   1292  HZ  PHE A 144     -22.827 -15.809  -0.742  1.00  0.00           H
ATOM   1293  N   LYS A 145     -20.209 -19.618  -5.052  1.00 17.49           N
ATOM   1294  CA  LYS A 145     -19.045 -18.907  -5.530  1.00 17.60           C
ATOM   1295  C   LYS A 145     -19.033 -17.446  -5.145  1.00 17.76           C
ATOM   1296  O   LYS A 145     -19.995 -16.719  -5.370  1.00 16.12           O
ATOM   1297  CB  LYS A 145     -18.943 -19.059  -7.047  1.00 20.23           C
ATOM   1298  CG  LYS A 145     -18.778 -20.513  -7.495  1.00 25.98           C
ATOM   1299  CD  LYS A 145     -18.951 -20.657  -8.995  1.00 28.08           C
ATOM   1300  CE  LYS A 145     -18.725 -22.097  -9.456  1.00 29.13           C
ATOM   1301  NZ  LYS A 145     -19.593 -23.057  -8.730  1.00 32.14           N
ATOM   1302  H   LYS A 145     -21.092 -19.515  -5.532  1.00  0.00           H
ATOM   1303  HA  LYS A 145     -18.165 -19.375  -5.089  1.00  0.00           H
ATOM   1304  HB2 LYS A 145     -19.851 -18.658  -7.497  1.00  0.00           H
ATOM   1305  HB3 LYS A 145     -18.089 -18.482  -7.402  1.00  0.00           H
ATOM   1306  HG2 LYS A 145     -17.781 -20.857  -7.219  1.00  0.00           H
ATOM   1307  HG3 LYS A 145     -19.521 -21.129  -6.989  1.00  0.00           H
ATOM   1308  HD2 LYS A 145     -18.233 -20.009  -9.497  1.00  0.00           H
ATOM   1309  HD3 LYS A 145     -19.960 -20.349  -9.269  1.00  0.00           H
ATOM   1310  HE2 LYS A 145     -18.942 -22.163 -10.522  1.00  0.00           H
ATOM   1311  HE3 LYS A 145     -17.682 -22.364  -9.289  1.00  0.00           H
ATOM   1312  HZ1 LYS A 145     -20.426 -22.583  -8.411  1.00  0.00           H
ATOM   1313  HZ2 LYS A 145     -19.852 -23.812  -9.349  1.00  0.00           H
ATOM   1314  HZ3 LYS A 145     -19.092 -23.430  -7.936  1.00  0.00           H
ATOM   1315  N   VAL A 146     -17.931 -17.044  -4.530  1.00 15.85           N
ATOM   1316  CA  VAL A 146     -17.707 -15.669  -4.132  1.00 21.88           C
ATOM   1317  C   VAL A 146     -16.500 -15.245  -4.967  1.00 22.58           C
ATOM   1318  O   VAL A 146     -15.905 -16.073  -5.668  1.00 23.48           O
ATOM   1319  CB  VAL A 146     -17.378 -15.562  -2.629  1.00 68.35           C
ATOM   1320  CG1 VAL A 146     -17.133 -14.114  -2.250  1.00 70.11           C
ATOM   1321  CG2 VAL A 146     -18.526 -16.131  -1.808  1.00 70.84           C
ATOM   1322  H   VAL A 146     -17.214 -17.727  -4.329  1.00  0.00           H
ATOM   1323  HA  VAL A 146     -18.574 -15.055  -4.377  1.00  0.00           H
ATOM   1324  HB  VAL A 146     -16.476 -16.139  -2.423  1.00  0.00           H
ATOM   1325 HG11 VAL A 146     -17.284 -13.988  -1.178  1.00  0.00           H
ATOM   1326 HG12 VAL A 146     -17.829 -13.474  -2.793  1.00  0.00           H
ATOM   1327 HG13 VAL A 146     -16.110 -13.839  -2.507  1.00  0.00           H
ATOM   1328 HG21 VAL A 146     -18.693 -17.171  -2.088  1.00  0.00           H
ATOM   1329 HG22 VAL A 146     -18.277 -16.076  -0.748  1.00  0.00           H
ATOM   1330 HG23 VAL A 146     -19.430 -15.553  -1.999  1.00  0.00           H
ATOM   1331  N   GLY A 147     -16.132 -13.973  -4.894  1.00 26.96           N
ATOM   1332  CA  GLY A 147     -15.018 -13.485  -5.685  1.00 27.05           C
ATOM   1333  C   GLY A 147     -13.699 -14.231  -5.598  1.00 29.28           C
ATOM   1334  O   GLY A 147     -12.990 -14.349  -6.603  1.00 29.47           O
ATOM   1335  H   GLY A 147     -16.630 -13.340  -4.284  1.00  0.00           H
ATOM   1336  HA2 GLY A 147     -15.331 -13.501  -6.729  1.00  0.00           H
ATOM   1337  HA3 GLY A 147     -14.836 -12.447  -5.405  1.00  0.00           H
ATOM   1338  N   ASN A 148     -13.370 -14.742  -4.415  1.00 28.11           N
ATOM   1339  CA  ASN A 148     -12.100 -15.426  -4.213  1.00 30.84           C
ATOM   1340  C   ASN A 148     -12.180 -16.893  -3.809  1.00 30.30           C
ATOM   1341  O   ASN A 148     -11.183 -17.462  -3.372  1.00 32.15           O
ATOM   1342  CB  ASN A 148     -11.298 -14.684  -3.146  1.00 45.58           C
ATOM   1343  CG  ASN A 148     -11.910 -14.824  -1.766  1.00 47.83           C
ATOM   1344  ND2 ASN A 148     -11.095 -15.211  -0.791  1.00 50.42           N
ATOM   1345  OD1 ASN A 148     -13.104 -14.588  -1.577  1.00 51.08           O
ATOM   1346  H   ASN A 148     -14.013 -14.654  -3.641  1.00  0.00           H
ATOM   1347  HA  ASN A 148     -11.541 -15.369  -5.147  1.00  0.00           H
ATOM   1348  HB2 ASN A 148     -10.286 -15.089  -3.123  1.00  0.00           H
ATOM   1349  HB3 ASN A 148     -11.252 -13.627  -3.408  1.00  0.00           H
ATOM   1350 HD21 ASN A 148     -10.122 -15.395  -0.989  1.00  0.00           H
ATOM   1351 HD22 ASN A 148     -11.448 -15.321   0.149  1.00  0.00           H
ATOM   1352  N   GLU A 149     -13.344 -17.516  -3.937  1.00 26.13           N
ATOM   1353  CA  GLU A 149     -13.440 -18.914  -3.540  1.00 23.97           C
ATOM   1354  C   GLU A 149     -14.722 -19.602  -3.955  1.00 21.90           C
ATOM   1355  O   GLU A 149     -15.768 -18.977  -4.103  1.00 19.12           O
ATOM   1356  CB  GLU A 149     -13.282 -19.035  -2.021  1.00 38.45           C
ATOM   1357  CG  GLU A 149     -14.269 -18.201  -1.228  1.00 39.88           C
ATOM   1358  CD  GLU A 149     -13.959 -18.176   0.260  1.00 44.23           C
ATOM   1359  OE1 GLU A 149     -14.082 -19.233   0.920  1.00 40.02           O
ATOM   1360  OE2 GLU A 149     -13.588 -17.092   0.767  1.00 45.37           O
ATOM   1361  H   GLU A 149     -14.150 -17.029  -4.303  1.00  0.00           H
ATOM   1362  HA  GLU A 149     -12.611 -19.449  -4.004  1.00  0.00           H
ATOM   1363  HB2 GLU A 149     -12.274 -18.717  -1.755  1.00  0.00           H
ATOM   1364  HB3 GLU A 149     -13.403 -20.081  -1.740  1.00  0.00           H
ATOM   1365  HG2 GLU A 149     -14.243 -17.179  -1.606  1.00  0.00           H
ATOM   1366  HG3 GLU A 149     -15.270 -18.606  -1.373  1.00  0.00           H
ATOM   1367  N   THR A 150     -14.619 -20.906  -4.155  1.00 18.68           N
ATOM   1368  CA  THR A 150     -15.764 -21.719  -4.506  1.00 18.88           C
ATOM   1369  C   THR A 150     -15.953 -22.570  -3.272  1.00 17.34           C
ATOM   1370  O   THR A 150     -15.126 -23.428  -2.971  1.00 19.11           O
ATOM   1371  CB  THR A 150     -15.477 -22.636  -5.708  1.00 21.72           C
ATOM   1372  CG2 THR A 150     -16.636 -23.615  -5.922  1.00 24.48           C
ATOM   1373  OG1 THR A 150     -15.308 -21.839  -6.884  1.00 23.18           O
ATOM   1374  H   THR A 150     -13.715 -21.347  -4.060  1.00  0.00           H
ATOM   1375  HA  THR A 150     -16.641 -21.098  -4.690  1.00  0.00           H
ATOM   1376  HB  THR A 150     -14.562 -23.198  -5.521  1.00  0.00           H
ATOM   1377  HG1 THR A 150     -15.844 -21.046  -6.813  1.00  0.00           H
ATOM   1378 HG21 THR A 150     -16.418 -24.256  -6.776  1.00  0.00           H
ATOM   1379 HG22 THR A 150     -17.552 -23.057  -6.113  1.00  0.00           H
ATOM   1380 HG23 THR A 150     -16.763 -24.228  -5.030  1.00  0.00           H
ATOM   1381  N   ARG A 151     -17.018 -22.299  -2.533  1.00 17.18           N
ATOM   1382  CA  ARG A 151     -17.316 -23.044  -1.325  1.00 16.70           C
ATOM   1383  C   ARG A 151     -18.199 -24.210  -1.730  1.00 17.79           C
ATOM   1384  O   ARG A 151     -19.116 -24.045  -2.539  1.00 18.21           O
ATOM   1385  CB  ARG A 151     -18.041 -22.143  -0.329  1.00 18.78           C
ATOM   1386  CG  ARG A 151     -17.236 -20.913   0.053  1.00 21.68           C
ATOM   1387  CD  ARG A 151     -17.914 -20.116   1.144  1.00 26.99           C
ATOM   1388  NE  ARG A 151     -17.146 -18.926   1.499  1.00 27.95           N
ATOM   1389  CZ  ARG A 151     -17.516 -18.056   2.434  1.00 29.05           C
ATOM   1390  NH1 ARG A 151     -18.642 -18.245   3.107  1.00 31.21           N
ATOM   1391  NH2 ARG A 151     -16.762 -16.999   2.696  1.00 28.93           N
ATOM   1392  H   ARG A 151     -17.638 -21.555  -2.818  1.00  0.00           H
ATOM   1393  HA  ARG A 151     -16.392 -23.416  -0.883  1.00  0.00           H
ATOM   1394  HB2 ARG A 151     -18.981 -21.818  -0.775  1.00  0.00           H
ATOM   1395  HB3 ARG A 151     -18.258 -22.716   0.572  1.00  0.00           H
ATOM   1396  HG2 ARG A 151     -16.254 -21.229   0.405  1.00  0.00           H
ATOM   1397  HG3 ARG A 151     -17.113 -20.281  -0.826  1.00  0.00           H
ATOM   1398  HD2 ARG A 151     -18.900 -19.809   0.796  1.00  0.00           H
ATOM   1399  HD3 ARG A 151     -18.027 -20.745   2.027  1.00  0.00           H
ATOM   1400  HE  ARG A 151     -16.282 -18.753   1.005  1.00  0.00           H
ATOM   1401 HH11 ARG A 151     -19.219 -19.050   2.910  1.00  0.00           H
ATOM   1402 HH12 ARG A 151     -18.923 -17.584   3.817  1.00  0.00           H
ATOM   1403 HH21 ARG A 151     -15.903 -16.852   2.185  1.00  0.00           H
ATOM   1404 HH22 ARG A 151     -17.046 -16.340   3.407  1.00  0.00           H
ATOM   1405  N   LYS A 152     -17.915 -25.388  -1.184  1.00 15.52           N
ATOM   1406  CA  LYS A 152     -18.691 -26.575  -1.514  1.00 15.22           C
ATOM   1407  C   LYS A 152     -19.453 -27.101  -0.311  1.00 15.40           C
ATOM   1408  O   LYS A 152     -18.920 -27.147   0.801  1.00 16.11           O
ATOM   1409  CB  LYS A 152     -17.785 -27.688  -2.051  1.00 21.02           C
ATOM   1410  CG  LYS A 152     -16.986 -27.333  -3.302  1.00 25.26           C
ATOM   1411  CD  LYS A 152     -15.796 -26.456  -2.969  1.00 26.53           C
ATOM   1412  CE  LYS A 152     -14.854 -26.326  -4.157  1.00 25.60           C
ATOM   1413  NZ  LYS A 152     -13.689 -25.475  -3.811  1.00 27.81           N
ATOM   1414  H   LYS A 152     -17.149 -25.461  -0.530  1.00  0.00           H
ATOM   1415  HA  LYS A 152     -19.410 -26.312  -2.290  1.00  0.00           H
ATOM   1416  HB2 LYS A 152     -17.079 -27.955  -1.265  1.00  0.00           H
ATOM   1417  HB3 LYS A 152     -18.402 -28.559  -2.271  1.00  0.00           H
ATOM   1418  HG2 LYS A 152     -16.630 -28.252  -3.767  1.00  0.00           H
ATOM   1419  HG3 LYS A 152     -17.634 -26.806  -4.002  1.00  0.00           H
ATOM   1420  HD2 LYS A 152     -15.253 -26.897  -2.133  1.00  0.00           H
ATOM   1421  HD3 LYS A 152     -16.150 -25.466  -2.683  1.00  0.00           H
ATOM   1422  HE2 LYS A 152     -14.501 -27.317  -4.444  1.00  0.00           H
ATOM   1423  HE3 LYS A 152     -15.390 -25.879  -4.994  1.00  0.00           H
ATOM   1424  HZ1 LYS A 152     -12.948 -25.632  -4.479  1.00  0.00           H
ATOM   1425  HZ2 LYS A 152     -13.963 -24.503  -3.834  1.00  0.00           H
ATOM   1426  HZ3 LYS A 152     -13.363 -25.711  -2.885  1.00  0.00           H
ATOM   1427  N   TYR A 153     -20.700 -27.497  -0.544  1.00 16.89           N
ATOM   1428  CA  TYR A 153     -21.554 -28.039   0.506  1.00 16.33           C
ATOM   1429  C   TYR A 153     -22.328 -29.233  -0.033  1.00 17.38           C
ATOM   1430  O   TYR A 153     -22.473 -29.399  -1.248  1.00 16.83           O
ATOM   1431  CB  TYR A 153     -22.582 -27.011   0.975  1.00 17.85           C
ATOM   1432  CG  TYR A 153     -22.055 -25.624   1.227  1.00 21.33           C
ATOM   1433  CD1 TYR A 153     -21.679 -24.799   0.170  1.00 20.26           C
ATOM   1434  CD2 TYR A 153     -21.965 -25.120   2.525  1.00 20.34           C
ATOM   1435  CE1 TYR A 153     -21.231 -23.508   0.397  1.00 23.25           C
ATOM   1436  CE2 TYR A 153     -21.517 -23.833   2.763  1.00 23.54           C
ATOM   1437  CZ  TYR A 153     -21.153 -23.031   1.694  1.00 24.01           C
ATOM   1438  OH  TYR A 153     -20.737 -21.741   1.920  1.00 24.88           O
ATOM   1439  H   TYR A 153     -21.069 -27.420  -1.481  1.00  0.00           H
ATOM   1440  HA  TYR A 153     -20.940 -28.353   1.350  1.00  0.00           H
ATOM   1441  HB2 TYR A 153     -23.020 -27.376   1.904  1.00  0.00           H
ATOM   1442  HB3 TYR A 153     -23.371 -26.948   0.226  1.00  0.00           H
ATOM   1443  HD1 TYR A 153     -21.738 -25.171  -0.842  1.00  0.00           H
ATOM   1444  HD2 TYR A 153     -22.250 -25.745   3.358  1.00  0.00           H
ATOM   1445  HE1 TYR A 153     -20.945 -22.878  -0.432  1.00  0.00           H
ATOM   1446  HE2 TYR A 153     -21.452 -23.457   3.773  1.00  0.00           H
ATOM   1447  HH  TYR A 153     -21.444 -21.132   1.692  1.00  0.00           H
ATOM   1448  N   LYS A 154     -22.823 -30.063   0.882  1.00 16.49           N
ATOM   1449  CA  LYS A 154     -23.621 -31.228   0.516  1.00 17.44           C
ATOM   1450  C   LYS A 154     -24.979 -31.107   1.188  1.00 15.31           C
ATOM   1451  O   LYS A 154     -25.066 -30.792   2.374  1.00 15.63           O
ATOM   1452  CB  LYS A 154     -22.943 -32.531   0.955  1.00 27.13           C
ATOM   1453  CG  LYS A 154     -21.778 -32.960   0.067  1.00 28.33           C
ATOM   1454  CD  LYS A 154     -21.308 -34.371   0.408  1.00 35.12           C
ATOM   1455  CE  LYS A 154     -20.181 -34.817  -0.518  1.00 37.85           C
ATOM   1456  NZ  LYS A 154     -19.781 -36.236  -0.291  1.00 40.61           N
ATOM   1457  H   LYS A 154     -22.641 -29.881   1.859  1.00  0.00           H
ATOM   1458  HA  LYS A 154     -23.757 -31.243  -0.565  1.00  0.00           H
ATOM   1459  HB2 LYS A 154     -22.568 -32.396   1.969  1.00  0.00           H
ATOM   1460  HB3 LYS A 154     -23.688 -33.327   0.962  1.00  0.00           H
ATOM   1461  HG2 LYS A 154     -20.949 -32.266   0.210  1.00  0.00           H
ATOM   1462  HG3 LYS A 154     -22.094 -32.931  -0.976  1.00  0.00           H
ATOM   1463  HD2 LYS A 154     -20.949 -34.387   1.437  1.00  0.00           H
ATOM   1464  HD3 LYS A 154     -22.146 -35.061   0.310  1.00  0.00           H
ATOM   1465  HE2 LYS A 154     -19.315 -34.178  -0.346  1.00  0.00           H
ATOM   1466  HE3 LYS A 154     -20.506 -34.702  -1.552  1.00  0.00           H
ATOM   1467  HZ1 LYS A 154     -19.035 -36.482  -0.926  1.00  0.00           H
ATOM   1468  HZ2 LYS A 154     -20.574 -36.839  -0.455  1.00  0.00           H
ATOM   1469  HZ3 LYS A 154     -19.463 -36.348   0.661  1.00  0.00           H
ATOM   1470  N   MET A 155     -26.039 -31.356   0.424  1.00 16.09           N
ATOM   1471  CA  MET A 155     -27.402 -31.281   0.948  1.00 16.74           C
ATOM   1472  C   MET A 155     -27.582 -32.288   2.084  1.00 18.05           C
ATOM   1473  O   MET A 155     -27.133 -33.433   1.982  1.00 18.38           O
ATOM   1474  CB  MET A 155     -28.405 -31.577  -0.171  1.00 19.44           C
ATOM   1475  CG  MET A 155     -29.822 -31.131   0.129  1.00 22.09           C
ATOM   1476  SD  MET A 155     -29.931 -29.341   0.381  1.00 22.31           S
ATOM   1477  CE  MET A 155     -30.057 -28.754  -1.304  1.00 23.12           C
ATOM   1478  H   MET A 155     -25.898 -31.604  -0.545  1.00  0.00           H
ATOM   1479  HA  MET A 155     -27.582 -30.276   1.331  1.00  0.00           H
ATOM   1480  HB2 MET A 155     -28.070 -31.066  -1.074  1.00  0.00           H
ATOM   1481  HB3 MET A 155     -28.410 -32.651  -0.360  1.00  0.00           H
ATOM   1482  HG2 MET A 155     -30.166 -31.635   1.032  1.00  0.00           H
ATOM   1483  HG3 MET A 155     -30.467 -31.413  -0.703  1.00  0.00           H
ATOM   1484  HE1 MET A 155     -30.131 -27.667  -1.306  1.00  0.00           H
ATOM   1485  HE2 MET A 155     -30.945 -29.179  -1.771  1.00  0.00           H
ATOM   1486  HE3 MET A 155     -29.172 -29.059  -1.862  1.00  0.00           H
ATOM   1487  N   THR A 156     -28.235 -31.861   3.165  1.00 17.56           N
ATOM   1488  CA  THR A 156     -28.464 -32.738   4.316  1.00 18.94           C
ATOM   1489  C   THR A 156     -29.875 -33.309   4.266  1.00 20.81           C
ATOM   1490  O   THR A 156     -30.600 -33.108   3.290  1.00 20.45           O
ATOM   1491  CB  THR A 156     -28.319 -31.972   5.645  1.00 17.93           C
ATOM   1492  CG2 THR A 156     -26.960 -31.295   5.721  1.00 21.26           C
ATOM   1493  OG1 THR A 156     -29.355 -30.983   5.739  1.00 18.15           O
ATOM   1494  H   THR A 156     -28.579 -30.912   3.191  1.00  0.00           H
ATOM   1495  HA  THR A 156     -27.744 -33.556   4.293  1.00  0.00           H
ATOM   1496  HB  THR A 156     -28.417 -32.673   6.474  1.00  0.00           H
ATOM   1497  HG1 THR A 156     -29.506 -30.594   4.874  1.00  0.00           H
ATOM   1498 HG21 THR A 156     -26.873 -30.758   6.666  1.00  0.00           H
ATOM   1499 HG22 THR A 156     -26.857 -30.593   4.894  1.00  0.00           H
ATOM   1500 HG23 THR A 156     -26.175 -32.048   5.658  1.00  0.00           H
ATOM   1501  N   SER A 157     -30.260 -34.022   5.324  1.00 20.23           N
ATOM   1502  CA  SER A 157     -31.595 -34.602   5.401  1.00 22.54           C
ATOM   1503  C   SER A 157     -32.644 -33.551   5.734  1.00 22.90           C
ATOM   1504  O   SER A 157     -33.843 -33.837   5.731  1.00 22.88           O
ATOM   1505  CB  SER A 157     -31.636 -35.719   6.443  1.00 26.85           C
ATOM   1506  OG  SER A 157     -30.996 -36.883   5.954  1.00 31.58           O
ATOM   1507  H   SER A 157     -29.614 -34.163   6.087  1.00  0.00           H
ATOM   1508  HA  SER A 157     -31.838 -35.032   4.429  1.00  0.00           H
ATOM   1509  HB2 SER A 157     -32.675 -35.953   6.676  1.00  0.00           H
ATOM   1510  HB3 SER A 157     -31.131 -35.384   7.349  1.00  0.00           H
ATOM   1511  HG  SER A 157     -30.890 -37.514   6.670  1.00  0.00           H
ATOM   1512  N   ILE A 158     -32.197 -32.339   6.040  1.00 22.48           N
ATOM   1513  CA  ILE A 158     -33.129 -31.260   6.335  1.00 24.73           C
ATOM   1514  C   ILE A 158     -33.392 -30.571   5.009  1.00 26.00           C
ATOM   1515  O   ILE A 158     -32.757 -29.566   4.680  1.00 27.19           O
ATOM   1516  CB  ILE A 158     -32.542 -30.236   7.327  1.00 36.97           C
ATOM   1517  CG1 ILE A 158     -32.314 -30.897   8.690  1.00 37.70           C
ATOM   1518  CG2 ILE A 158     -33.484 -29.045   7.464  1.00 37.37           C
ATOM   1519  CD1 ILE A 158     -33.560 -31.514   9.296  1.00 41.40           C
ATOM   1520  H   ILE A 158     -31.203 -32.164   6.068  1.00  0.00           H
ATOM   1521  HA  ILE A 158     -34.058 -31.670   6.731  1.00  0.00           H
ATOM   1522  HB  ILE A 158     -31.585 -29.884   6.943  1.00  0.00           H
ATOM   1523 HG12 ILE A 158     -31.568 -31.682   8.569  1.00  0.00           H
ATOM   1524 HG13 ILE A 158     -31.924 -30.149   9.380  1.00  0.00           H
ATOM   1525 HG21 ILE A 158     -33.062 -28.326   8.166  1.00  0.00           H
ATOM   1526 HG22 ILE A 158     -33.612 -28.570   6.491  1.00  0.00           H
ATOM   1527 HG23 ILE A 158     -34.451 -29.387   7.832  1.00  0.00           H
ATOM   1528 HD11 ILE A 158     -33.484 -31.493  10.383  1.00  0.00           H
ATOM   1529 HD12 ILE A 158     -34.436 -30.946   8.982  1.00  0.00           H
ATOM   1530 HD13 ILE A 158     -33.656 -32.546   8.958  1.00  0.00           H
ATOM   1531  N   ARG A 159     -34.319 -31.128   4.239  1.00 25.20           N
ATOM   1532  CA  ARG A 159     -34.644 -30.573   2.933  1.00 26.38           C
ATOM   1533  C   ARG A 159     -36.130 -30.634   2.609  1.00 27.00           C
ATOM   1534  O   ARG A 159     -36.832 -31.572   2.994  1.00 26.20           O
ATOM   1535  CB  ARG A 159     -33.846 -31.294   1.843  1.00 29.91           C
ATOM   1536  CG  ARG A 159     -33.964 -32.805   1.870  1.00 32.40           C
ATOM   1537  CD  ARG A 159     -33.188 -33.433   0.724  1.00 32.19           C
ATOM   1538  NE  ARG A 159     -33.654 -32.937  -0.568  1.00 36.48           N
ATOM   1539  CZ  ARG A 159     -34.875 -33.144  -1.054  1.00 36.56           C
ATOM   1540  NH1 ARG A 159     -35.762 -33.845  -0.361  1.00 36.11           N
ATOM   1541  NH2 ARG A 159     -35.213 -32.639  -2.233  1.00 35.31           N
ATOM   1542  H   ARG A 159     -34.807 -31.950   4.565  1.00  0.00           H
ATOM   1543  HA  ARG A 159     -34.343 -29.525   2.930  1.00  0.00           H
ATOM   1544  HB2 ARG A 159     -32.794 -31.033   1.963  1.00  0.00           H
ATOM   1545  HB3 ARG A 159     -34.184 -30.936   0.871  1.00  0.00           H
ATOM   1546  HG2 ARG A 159     -33.567 -33.176   2.815  1.00  0.00           H
ATOM   1547  HG3 ARG A 159     -35.014 -33.084   1.788  1.00  0.00           H
ATOM   1548  HD2 ARG A 159     -32.131 -33.191   0.837  1.00  0.00           H
ATOM   1549  HD3 ARG A 159     -33.313 -34.515   0.758  1.00  0.00           H
ATOM   1550  HE  ARG A 159     -33.007 -32.402  -1.129  1.00  0.00           H
ATOM   1551 HH11 ARG A 159     -35.511 -34.228   0.539  1.00  0.00           H
ATOM   1552 HH12 ARG A 159     -36.689 -33.996  -0.733  1.00  0.00           H
ATOM   1553 HH21 ARG A 159     -34.542 -32.101  -2.763  1.00  0.00           H
ATOM   1554 HH22 ARG A 159     -36.141 -32.792  -2.601  1.00  0.00           H
ATOM   1555  N   ASP A 160     -36.595 -29.615   1.895  1.00 24.54           N
ATOM   1556  CA  ASP A 160     -37.986 -29.507   1.497  1.00 26.80           C
ATOM   1557  C   ASP A 160     -38.886 -29.607   2.723  1.00 27.80           C
ATOM   1558  O   ASP A 160     -39.901 -30.299   2.703  1.00 29.33           O
ATOM   1559  CB  ASP A 160     -38.331 -30.618   0.501  1.00 36.55           C
ATOM   1560  CG  ASP A 160     -39.623 -30.352  -0.249  1.00 40.38           C
ATOM   1561  OD1 ASP A 160     -40.108 -31.279  -0.933  1.00 42.44           O
ATOM   1562  OD2 ASP A 160     -40.147 -29.221  -0.165  1.00 40.50           O
ATOM   1563  H   ASP A 160     -35.954 -28.885   1.618  1.00  0.00           H
ATOM   1564  HA  ASP A 160     -38.144 -28.540   1.019  1.00  0.00           H
ATOM   1565  HB2 ASP A 160     -37.519 -30.702  -0.222  1.00  0.00           H
ATOM   1566  HB3 ASP A 160     -38.423 -31.560   1.041  1.00  0.00           H
ATOM   1567  N   VAL A 161     -38.511 -28.917   3.796  1.00 20.96           N
ATOM   1568  CA  VAL A 161     -39.307 -28.948   5.015  1.00 24.73           C
ATOM   1569  C   VAL A 161     -39.827 -27.561   5.384  1.00 26.80           C
ATOM   1570  O   VAL A 161     -39.166 -26.554   5.126  1.00 23.63           O
ATOM   1571  CB  VAL A 161     -38.481 -29.500   6.203  1.00 37.13           C
ATOM   1572  CG1 VAL A 161     -38.056 -30.928   5.923  1.00 38.83           C
ATOM   1573  CG2 VAL A 161     -37.270 -28.634   6.442  1.00 38.46           C
ATOM   1574  H   VAL A 161     -37.665 -28.366   3.765  1.00  0.00           H
ATOM   1575  HA  VAL A 161     -40.161 -29.605   4.853  1.00  0.00           H
ATOM   1576  HB  VAL A 161     -39.103 -29.488   7.098  1.00  0.00           H
ATOM   1577 HG11 VAL A 161     -38.939 -31.544   5.752  1.00  0.00           H
ATOM   1578 HG12 VAL A 161     -37.503 -31.316   6.778  1.00  0.00           H
ATOM   1579 HG13 VAL A 161     -37.420 -30.951   5.038  1.00  0.00           H
ATOM   1580 HG21 VAL A 161     -36.477 -29.233   6.889  1.00  0.00           H
ATOM   1581 HG22 VAL A 161     -37.534 -27.820   7.117  1.00  0.00           H
ATOM   1582 HG23 VAL A 161     -36.925 -28.223   5.494  1.00  0.00           H
ATOM   1583  N   LYS A 162     -41.017 -27.522   5.979  1.00 35.65           N
ATOM   1584  CA  LYS A 162     -41.623 -26.273   6.411  1.00 42.38           C
ATOM   1585  C   LYS A 162     -40.705 -25.643   7.457  1.00 45.83           C
ATOM   1586  O   LYS A 162     -40.166 -26.342   8.311  1.00 46.21           O
ATOM   1587  CB  LYS A 162     -43.008 -26.527   7.013  1.00 87.47           C
ATOM   1588  CG  LYS A 162     -43.997 -27.205   6.081  1.00 90.73           C
ATOM   1589  CD  LYS A 162     -44.442 -26.281   4.961  1.00 92.55           C
ATOM   1590  CE  LYS A 162     -45.575 -26.904   4.159  1.00 94.02           C
ATOM   1591  NZ  LYS A 162     -46.735 -27.272   5.023  1.00 93.36           N
ATOM   1592  H   LYS A 162     -41.514 -28.387   6.135  1.00  0.00           H
ATOM   1593  HA  LYS A 162     -41.716 -25.601   5.558  1.00  0.00           H
ATOM   1594  HB2 LYS A 162     -42.884 -27.159   7.892  1.00  0.00           H
ATOM   1595  HB3 LYS A 162     -43.429 -25.572   7.329  1.00  0.00           H
ATOM   1596  HG2 LYS A 162     -44.872 -27.509   6.656  1.00  0.00           H
ATOM   1597  HG3 LYS A 162     -43.530 -28.090   5.648  1.00  0.00           H
ATOM   1598  HD2 LYS A 162     -44.785 -25.340   5.390  1.00  0.00           H
ATOM   1599  HD3 LYS A 162     -43.598 -26.087   4.299  1.00  0.00           H
ATOM   1600  HE2 LYS A 162     -45.909 -26.188   3.408  1.00  0.00           H
ATOM   1601  HE3 LYS A 162     -45.206 -27.799   3.658  1.00  0.00           H
ATOM   1602  HZ1 LYS A 162     -47.585 -27.237   4.479  1.00  0.00           H
ATOM   1603  HZ2 LYS A 162     -46.801 -26.621   5.793  1.00  0.00           H
ATOM   1604  HZ3 LYS A 162     -46.604 -28.207   5.383  1.00  0.00           H
ATOM   1605  N   PRO A 163     -40.525 -24.306   7.407  1.00 50.46           N
ATOM   1606  CA  PRO A 163     -39.668 -23.558   8.339  1.00 53.29           C
ATOM   1607  C   PRO A 163     -39.832 -23.883   9.822  1.00 55.19           C
ATOM   1608  O   PRO A 163     -38.841 -23.981  10.556  1.00 55.78           O
ATOM   1609  CB  PRO A 163     -40.022 -22.108   8.034  1.00 44.22           C
ATOM   1610  CG  PRO A 163     -40.236 -22.140   6.583  1.00 43.37           C
ATOM   1611  CD  PRO A 163     -41.071 -23.395   6.382  1.00 42.39           C
ATOM   1612  HA  PRO A 163     -38.627 -23.725   8.062  1.00  0.00           H
ATOM   1613  HB2 PRO A 163     -39.204 -21.438   8.298  1.00  0.00           H
ATOM   1614  HB3 PRO A 163     -40.937 -21.819   8.551  1.00  0.00           H
ATOM   1615  HG2 PRO A 163     -40.775 -21.254   6.248  1.00  0.00           H
ATOM   1616  HG3 PRO A 163     -39.284 -22.227   6.059  1.00  0.00           H
ATOM   1617  HD2 PRO A 163     -40.936 -23.802   5.380  1.00  0.00           H
ATOM   1618  HD3 PRO A 163     -42.124 -23.190   6.573  1.00  0.00           H
ATOM   1619  N   THR A 164     -41.080 -24.051  10.251  1.00 91.35           N
ATOM   1620  CA  THR A 164     -41.371 -24.339  11.646  1.00 93.36           C
ATOM   1621  C   THR A 164     -42.074 -25.671  11.903  1.00 94.55           C
ATOM   1622  O   THR A 164     -43.090 -25.993  11.281  1.00 95.41           O
ATOM   1623  CB  THR A 164     -42.228 -23.218  12.279  1.00 91.84           C
ATOM   1624  CG2 THR A 164     -42.532 -23.542  13.737  1.00 92.28           C
ATOM   1625  OG1 THR A 164     -41.519 -21.974  12.216  1.00 92.15           O
ATOM   1626  H   THR A 164     -41.842 -23.977   9.593  1.00  0.00           H
ATOM   1627  HA  THR A 164     -40.421 -24.364  12.179  1.00  0.00           H
ATOM   1628  HB  THR A 164     -43.164 -23.127  11.728  1.00  0.00           H
ATOM   1629 HG21 THR A 164     -43.136 -22.744  14.169  1.00  0.00           H
ATOM   1630 HG22 THR A 164     -43.080 -24.483  13.793  1.00  0.00           H
ATOM   1631 HG23 THR A 164     -41.598 -23.632  14.292  1.00  0.00           H
ATOM   1632  HG1 THR A 164     -41.324 -21.763  11.300  1.00  0.00           H
ATOM   1633  N   ASP A 165     -41.514 -26.419  12.853  1.00 86.81           N
ATOM   1634  CA  ASP A 165     -42.015 -27.719  13.307  1.00 89.16           C
ATOM   1635  C   ASP A 165     -41.746 -28.931  12.419  1.00 90.63           C
ATOM   1636  O   ASP A 165     -41.788 -30.069  12.890  1.00 94.47           O
ATOM   1637  CB  ASP A 165     -43.509 -27.635  13.637  1.00133.07           C
ATOM   1638  CG  ASP A 165     -43.792 -27.966  15.089  1.00135.77           C
ATOM   1639  OD1 ASP A 165     -44.082 -27.040  15.874  1.00135.77           O
ATOM   1640  OD2 ASP A 165     -43.706 -29.162  15.446  1.00135.77           O
ATOM   1641  H   ASP A 165     -40.679 -26.062  13.295  1.00  0.00           H
ATOM   1642  HA  ASP A 165     -41.510 -27.922  14.252  1.00  0.00           H
ATOM   1643  HB2 ASP A 165     -43.857 -26.622  13.433  1.00  0.00           H
ATOM   1644  HB3 ASP A 165     -44.053 -28.333  13.001  1.00  0.00           H
ATOM   1645  N   VAL A 166     -41.484 -28.702  11.138  1.00125.96           N
ATOM   1646  CA  VAL A 166     -41.184 -29.816  10.248  1.00125.84           C
ATOM   1647  C   VAL A 166     -39.692 -30.098  10.368  1.00126.78           C
ATOM   1648  O   VAL A 166     -39.249 -31.240  10.266  1.00127.12           O
ATOM   1649  CB  VAL A 166     -41.526 -29.493   8.778  1.00128.24           C
ATOM   1650  CG1 VAL A 166     -41.107 -30.654   7.885  1.00129.29           C
ATOM   1651  CG2 VAL A 166     -43.022 -29.234   8.631  1.00125.39           C
ATOM   1652  H   VAL A 166     -41.493 -27.757  10.781  1.00  0.00           H
ATOM   1653  HA  VAL A 166     -41.745 -30.695  10.566  1.00  0.00           H
ATOM   1654  HB  VAL A 166     -40.981 -28.599   8.476  1.00  0.00           H
ATOM   1655 HG11 VAL A 166     -41.772 -31.501   8.053  1.00  0.00           H
ATOM   1656 HG12 VAL A 166     -40.083 -30.943   8.122  1.00  0.00           H
ATOM   1657 HG13 VAL A 166     -41.165 -30.348   6.840  1.00  0.00           H
ATOM   1658 HG21 VAL A 166     -43.576 -30.124   8.930  1.00  0.00           H
ATOM   1659 HG22 VAL A 166     -43.310 -28.396   9.267  1.00  0.00           H
ATOM   1660 HG23 VAL A 166     -43.249 -28.996   7.592  1.00  0.00           H
ATOM   1661  N   GLY A 167     -38.928 -29.034  10.593  1.00136.80           N
ATOM   1662  CA  GLY A 167     -37.489 -29.142  10.741  1.00138.16           C
ATOM   1663  C   GLY A 167     -36.950 -27.900  11.426  1.00137.64           C
ATOM   1664  O   GLY A 167     -37.572 -26.839  11.363  1.00135.17           O
ATOM   1665  H   GLY A 167     -39.362 -28.124  10.663  1.00  0.00           H
ATOM   1666  HA2 GLY A 167     -37.030 -29.241   9.757  1.00  0.00           H
ATOM   1667  HA3 GLY A 167     -37.251 -30.020  11.342  1.00  0.00           H
ATOM   1668  N   VAL A 168     -35.802 -28.024  12.086  1.00143.32           N
ATOM   1669  CA  VAL A 168     -35.195 -26.893  12.781  1.00144.86           C
ATOM   1670  C   VAL A 168     -33.670 -26.963  12.816  1.00146.85           C
ATOM   1671  O   VAL A 168     -33.056 -27.761  12.109  1.00145.12           O
ATOM   1672  CB  VAL A 168     -35.722 -26.773  14.231  1.00108.41           C
ATOM   1673  CG1 VAL A 168     -37.175 -26.328  14.222  1.00109.26           C
ATOM   1674  CG2 VAL A 168     -35.586 -28.106  14.949  1.00109.96           C
ATOM   1675  H   VAL A 168     -35.339 -28.922  12.107  1.00  0.00           H
ATOM   1676  HA  VAL A 168     -35.475 -25.984  12.248  1.00  0.00           H
ATOM   1677  HB  VAL A 168     -35.129 -26.027  14.760  1.00  0.00           H
ATOM   1678 HG11 VAL A 168     -37.466 -26.016  15.225  1.00  0.00           H
ATOM   1679 HG12 VAL A 168     -37.807 -27.157  13.902  1.00  0.00           H
ATOM   1680 HG13 VAL A 168     -37.295 -25.492  13.533  1.00  0.00           H
ATOM   1681 HG21 VAL A 168     -34.541 -28.414  14.949  1.00  0.00           H
ATOM   1682 HG22 VAL A 168     -35.934 -28.002  15.977  1.00  0.00           H
ATOM   1683 HG23 VAL A 168     -36.187 -28.858  14.437  1.00  0.00           H
ATOM   1684  N   LEU A 169     -33.077 -26.113  13.648  1.00108.15           N
ATOM   1685  CA  LEU A 169     -31.628 -26.021  13.811  1.00114.94           C
ATOM   1686  C   LEU A 169     -30.892 -27.346  13.617  1.00118.35           C
ATOM   1687  O   LEU A 169     -30.712 -28.105  14.570  1.00119.62           O
ATOM   1688  CB  LEU A 169     -31.301 -25.471  15.204  1.00 99.71           C
ATOM   1689  CG  LEU A 169     -32.412 -24.698  15.924  1.00101.44           C
ATOM   1690  CD1 LEU A 169     -31.916 -24.255  17.296  1.00 99.46           C
ATOM   1691  CD2 LEU A 169     -32.845 -23.497  15.094  1.00100.65           C
ATOM   1692  H   LEU A 169     -33.660 -25.497  14.197  1.00  0.00           H
ATOM   1693  HA  LEU A 169     -31.250 -25.314  13.072  1.00  0.00           H
ATOM   1694  HB2 LEU A 169     -31.026 -26.316  15.835  1.00  0.00           H
ATOM   1695  HB3 LEU A 169     -30.434 -24.816  15.116  1.00  0.00           H
ATOM   1696  HG  LEU A 169     -33.269 -25.359  16.058  1.00  0.00           H
ATOM   1697 HD11 LEU A 169     -32.706 -23.705  17.808  1.00  0.00           H
ATOM   1698 HD12 LEU A 169     -31.044 -23.612  17.177  1.00  0.00           H
ATOM   1699 HD13 LEU A 169     -31.643 -25.131  17.884  1.00  0.00           H
ATOM   1700 HD21 LEU A 169     -33.634 -22.958  15.618  1.00  0.00           H
ATOM   1701 HD22 LEU A 169     -33.218 -23.838  14.128  1.00  0.00           H
ATOM   1702 HD23 LEU A 169     -31.993 -22.835  14.941  1.00  0.00           H
ATOM   1703  N   ASP A 170     -30.459 -27.617  12.388  1.00106.38           N
ATOM   1704  CA  ASP A 170     -29.735 -28.849  12.101  1.00112.53           C
ATOM   1705  C   ASP A 170     -28.249 -28.714  12.424  1.00117.63           C
ATOM   1706  O   ASP A 170     -27.669 -29.575  13.086  1.00119.35           O
ATOM   1707  CB  ASP A 170     -29.896 -29.258  10.631  1.00148.01           C
ATOM   1708  CG  ASP A 170     -29.284 -30.626  10.332  1.00146.54           C
ATOM   1709  OD1 ASP A 170     -28.367 -31.051  11.065  1.00145.63           O
ATOM   1710  OD2 ASP A 170     -29.711 -31.275   9.357  1.00142.75           O
ATOM   1711  H   ASP A 170     -30.635 -26.959  11.643  1.00  0.00           H
ATOM   1712  HA  ASP A 170     -30.149 -29.642  12.724  1.00  0.00           H
ATOM   1713  HB2 ASP A 170     -30.959 -29.291  10.392  1.00  0.00           H
ATOM   1714  HB3 ASP A 170     -29.415 -28.510  10.001  1.00  0.00           H
ATOM   1715  N   GLU A 171     -27.628 -27.636  11.955  1.00103.54           N
ATOM   1716  CA  GLU A 171     -26.207 -27.421  12.206  1.00108.30           C
ATOM   1717  C   GLU A 171     -25.939 -25.948  12.517  1.00109.99           C
ATOM   1718  O   GLU A 171     -24.788 -25.516  12.542  1.00111.05           O
ATOM   1719  CB  GLU A 171     -25.389 -27.832  10.977  1.00117.91           C
ATOM   1720  CG  GLU A 171     -25.995 -28.967  10.153  1.00121.17           C
ATOM   1721  CD  GLU A 171     -25.428 -30.332  10.499  1.00123.15           C
ATOM   1722  OE1 GLU A 171     -25.481 -30.723  11.682  1.00125.33           O
ATOM   1723  OE2 GLU A 171     -24.933 -31.013   9.578  1.00124.80           O
ATOM   1724  H   GLU A 171     -28.147 -26.957  11.418  1.00  0.00           H
ATOM   1725  HA  GLU A 171     -25.900 -28.027  13.058  1.00  0.00           H
ATOM   1726  HB2 GLU A 171     -25.288 -26.960  10.330  1.00  0.00           H
ATOM   1727  HB3 GLU A 171     -24.396 -28.136  11.307  1.00  0.00           H
ATOM   1728  HG2 GLU A 171     -27.071 -28.985  10.328  1.00  0.00           H
ATOM   1729  HG3 GLU A 171     -25.815 -28.769   9.096  1.00  0.00           H
ATOM   1730  N   GLN A 172     -27.001 -25.186  12.763  1.00 80.43           N
ATOM   1731  CA  GLN A 172     -26.868 -23.764  13.054  1.00 81.86           C
ATOM   1732  C   GLN A 172     -25.926 -23.479  14.218  1.00 82.17           C
ATOM   1733  O   GLN A 172     -25.542 -22.334  14.447  1.00 83.41           O
ATOM   1734  CB  GLN A 172     -28.239 -23.144  13.352  1.00111.58           C
ATOM   1735  CG  GLN A 172     -28.216 -21.620  13.383  1.00113.16           C
ATOM   1736  CD  GLN A 172     -29.594 -20.997  13.546  1.00114.47           C
ATOM   1737  NE2 GLN A 172     -30.298 -20.819  12.437  1.00115.89           N
ATOM   1738  OE1 GLN A 172     -30.022 -20.687  14.655  1.00116.20           O
ATOM   1739  H   GLN A 172     -27.921 -25.602  12.748  1.00  0.00           H
ATOM   1740  HA  GLN A 172     -26.464 -23.276  12.167  1.00  0.00           H
ATOM   1741  HB2 GLN A 172     -28.939 -23.464  12.580  1.00  0.00           H
ATOM   1742  HB3 GLN A 172     -28.588 -23.510  14.317  1.00  0.00           H
ATOM   1743  HG2 GLN A 172     -27.784 -21.262  12.448  1.00  0.00           H
ATOM   1744  HG3 GLN A 172     -27.584 -21.295  14.209  1.00  0.00           H
ATOM   1745 HE21 GLN A 172     -29.911 -21.090  11.544  1.00  0.00           H
ATOM   1746 HE22 GLN A 172     -31.221 -20.412  12.485  1.00  0.00           H
ATOM   1747  N   LYS A 173     -25.548 -24.523  14.945  1.00123.77           N
ATOM   1748  CA  LYS A 173     -24.665 -24.369  16.092  1.00123.07           C
ATOM   1749  C   LYS A 173     -23.501 -25.351  16.015  1.00121.09           C
ATOM   1750  O   LYS A 173     -22.405 -25.071  16.503  1.00121.81           O
ATOM   1751  CB  LYS A 173     -25.460 -24.598  17.384  1.00114.44           C
ATOM   1752  CG  LYS A 173     -24.735 -24.212  18.660  1.00115.93           C
ATOM   1753  CD  LYS A 173     -24.509 -22.711  18.723  1.00116.76           C
ATOM   1754  CE  LYS A 173     -23.866 -22.298  20.037  1.00117.49           C
ATOM   1755  NZ  LYS A 173     -23.730 -20.819  20.150  1.00116.45           N
ATOM   1756  H   LYS A 173     -25.880 -25.444  14.697  1.00  0.00           H
ATOM   1757  HA  LYS A 173     -24.269 -23.353  16.098  1.00  0.00           H
ATOM   1758  HB2 LYS A 173     -26.377 -24.011  17.325  1.00  0.00           H
ATOM   1759  HB3 LYS A 173     -25.728 -25.653  17.443  1.00  0.00           H
ATOM   1760  HG2 LYS A 173     -25.334 -24.519  19.517  1.00  0.00           H
ATOM   1761  HG3 LYS A 173     -23.772 -24.722  18.694  1.00  0.00           H
ATOM   1762  HD2 LYS A 173     -23.856 -22.417  17.902  1.00  0.00           H
ATOM   1763  HD3 LYS A 173     -25.467 -22.201  18.618  1.00  0.00           H
ATOM   1764  HE2 LYS A 173     -22.875 -22.748  20.101  1.00  0.00           H
ATOM   1765  HE3 LYS A 173     -24.477 -22.663  20.862  1.00  0.00           H
ATOM   1766  HZ1 LYS A 173     -23.300 -20.587  21.034  1.00  0.00           H
ATOM   1767  HZ2 LYS A 173     -24.644 -20.392  20.098  1.00  0.00           H
ATOM   1768  HZ3 LYS A 173     -23.154 -20.475  19.395  1.00  0.00           H
ATOM   1769  N   GLY A 174     -23.747 -26.500  15.397  1.00121.47           N
ATOM   1770  CA  GLY A 174     -22.702 -27.497  15.289  1.00116.72           C
ATOM   1771  C   GLY A 174     -22.523 -28.114  13.915  1.00113.16           C
ATOM   1772  O   GLY A 174     -23.256 -27.816  12.972  1.00112.92           O
ATOM   1773  H   GLY A 174     -24.660 -26.678  15.003  1.00  0.00           H
ATOM   1774  HA2 GLY A 174     -21.760 -27.027  15.570  1.00  0.00           H
ATOM   1775  HA3 GLY A 174     -22.914 -28.296  16.000  1.00  0.00           H
ATOM   1776  N   LYS A 175     -21.517 -28.978  13.815  1.00120.17           N
ATOM   1777  CA  LYS A 175     -21.180 -29.697  12.591  1.00117.48           C
ATOM   1778  C   LYS A 175     -20.633 -28.832  11.452  1.00113.82           C
ATOM   1779  O   LYS A 175     -20.572 -29.283  10.308  1.00113.73           O
ATOM   1780  CB  LYS A 175     -22.392 -30.503  12.118  1.00 88.07           C
ATOM   1781  CG  LYS A 175     -23.103 -31.265  13.240  1.00 89.91           C
ATOM   1782  CD  LYS A 175     -22.124 -31.997  14.156  1.00 91.11           C
ATOM   1783  CE  LYS A 175     -22.823 -32.503  15.411  1.00 91.19           C
ATOM   1784  NZ  LYS A 175     -21.860 -33.069  16.395  1.00 90.43           N
ATOM   1785  H   LYS A 175     -20.953 -29.147  14.635  1.00  0.00           H
ATOM   1786  HA  LYS A 175     -20.401 -30.415  12.848  1.00  0.00           H
ATOM   1787  HB2 LYS A 175     -23.106 -29.816  11.664  1.00  0.00           H
ATOM   1788  HB3 LYS A 175     -22.064 -31.217  11.363  1.00  0.00           H
ATOM   1789  HG2 LYS A 175     -23.778 -31.995  12.794  1.00  0.00           H
ATOM   1790  HG3 LYS A 175     -23.685 -30.560  13.834  1.00  0.00           H
ATOM   1791  HD2 LYS A 175     -21.699 -32.845  13.618  1.00  0.00           H
ATOM   1792  HD3 LYS A 175     -21.323 -31.316  14.442  1.00  0.00           H
ATOM   1793  HE2 LYS A 175     -23.355 -31.673  15.876  1.00  0.00           H
ATOM   1794  HE3 LYS A 175     -23.541 -33.274  15.132  1.00  0.00           H
ATOM   1795  HZ1 LYS A 175     -22.362 -33.392  17.210  1.00  0.00           H
ATOM   1796  HZ2 LYS A 175     -21.199 -32.355  16.668  1.00  0.00           H
ATOM   1797  HZ3 LYS A 175     -21.365 -33.843  15.975  1.00  0.00           H
ATOM   1798  N   ASP A 176     -20.238 -27.597  11.768  1.00 43.52           N
ATOM   1799  CA  ASP A 176     -19.638 -26.672  10.794  1.00 42.48           C
ATOM   1800  C   ASP A 176     -20.505 -25.691  10.004  1.00 38.52           C
ATOM   1801  O   ASP A 176     -21.705 -25.565  10.229  1.00 39.04           O
ATOM   1802  CB  ASP A 176     -18.765 -27.453   9.805  1.00110.90           C
ATOM   1803  CG  ASP A 176     -17.465 -27.915  10.425  1.00114.17           C
ATOM   1804  OD1 ASP A 176     -16.751 -27.061  10.992  1.00117.64           O
ATOM   1805  OD2 ASP A 176     -17.154 -29.120  10.343  1.00116.51           O
ATOM   1806  H   ASP A 176     -20.357 -27.283  12.720  1.00  0.00           H
ATOM   1807  HA  ASP A 176     -18.947 -26.054  11.367  1.00  0.00           H
ATOM   1808  HB2 ASP A 176     -18.538 -26.810   8.955  1.00  0.00           H
ATOM   1809  HB3 ASP A 176     -19.319 -28.323   9.453  1.00  0.00           H
ATOM   1810  N   LYS A 177     -19.851 -24.989   9.082  1.00 27.35           N
ATOM   1811  CA  LYS A 177     -20.496 -23.996   8.228  1.00 24.59           C
ATOM   1812  C   LYS A 177     -21.625 -24.607   7.410  1.00 21.44           C
ATOM   1813  O   LYS A 177     -21.533 -25.753   6.963  1.00 21.25           O
ATOM   1814  CB  LYS A 177     -19.464 -23.360   7.288  1.00 35.06           C
ATOM   1815  CG  LYS A 177     -18.345 -22.593   7.986  1.00 37.85           C
ATOM   1816  CD  LYS A 177     -18.875 -21.354   8.698  1.00 39.08           C
ATOM   1817  CE  LYS A 177     -17.763 -20.597   9.419  1.00 40.95           C
ATOM   1818  NZ  LYS A 177     -16.699 -20.133   8.490  1.00 43.05           N
ATOM   1819  H   LYS A 177     -18.861 -25.151   8.967  1.00  0.00           H
ATOM   1820  HA  LYS A 177     -20.913 -23.214   8.862  1.00  0.00           H
ATOM   1821  HB2 LYS A 177     -19.011 -24.155   6.696  1.00  0.00           H
ATOM   1822  HB3 LYS A 177     -19.983 -22.678   6.614  1.00  0.00           H
ATOM   1823  HG2 LYS A 177     -17.609 -22.286   7.243  1.00  0.00           H
ATOM   1824  HG3 LYS A 177     -17.865 -23.246   8.715  1.00  0.00           H
ATOM   1825  HD2 LYS A 177     -19.332 -20.693   7.962  1.00  0.00           H
ATOM   1826  HD3 LYS A 177     -19.630 -21.656   9.424  1.00  0.00           H
ATOM   1827  HE2 LYS A 177     -17.315 -21.257  10.162  1.00  0.00           H
ATOM   1828  HE3 LYS A 177     -18.193 -19.733   9.925  1.00  0.00           H
ATOM   1829  HZ1 LYS A 177     -15.988 -19.639   9.011  1.00  0.00           H
ATOM   1830  HZ2 LYS A 177     -16.285 -20.930   8.028  1.00  0.00           H
ATOM   1831  HZ3 LYS A 177     -17.101 -19.515   7.800  1.00  0.00           H
ATOM   1832  N   GLN A 178     -22.684 -23.833   7.206  1.00 22.20           N
ATOM   1833  CA  GLN A 178     -23.820 -24.323   6.440  1.00 20.97           C
ATOM   1834  C   GLN A 178     -24.515 -23.254   5.612  1.00 19.63           C
ATOM   1835  O   GLN A 178     -24.371 -22.046   5.841  1.00 17.08           O
ATOM   1836  CB  GLN A 178     -24.850 -24.974   7.370  1.00 27.30           C
ATOM   1837  CG  GLN A 178     -25.606 -23.990   8.238  1.00 31.24           C
ATOM   1838  CD  GLN A 178     -26.677 -24.661   9.072  1.00 32.77           C
ATOM   1839  NE2 GLN A 178     -27.924 -24.240   8.894  1.00 33.23           N
ATOM   1840  OE1 GLN A 178     -26.387 -25.550   9.862  1.00 32.89           O
ATOM   1841  H   GLN A 178     -22.701 -22.897   7.585  1.00  0.00           H
ATOM   1842  HA  GLN A 178     -23.456 -25.090   5.757  1.00  0.00           H
ATOM   1843  HB2 GLN A 178     -24.328 -25.675   8.022  1.00  0.00           H
ATOM   1844  HB3 GLN A 178     -25.567 -25.528   6.764  1.00  0.00           H
ATOM   1845  HG2 GLN A 178     -24.899 -23.498   8.906  1.00  0.00           H
ATOM   1846  HG3 GLN A 178     -26.072 -23.239   7.600  1.00  0.00           H
ATOM   1847 HE21 GLN A 178     -28.119 -23.505   8.230  1.00  0.00           H
ATOM   1848 HE22 GLN A 178     -28.678 -24.655   9.423  1.00  0.00           H
ATOM   1849  N   LEU A 179     -25.271 -23.726   4.633  1.00 19.39           N
ATOM   1850  CA  LEU A 179     -26.030 -22.867   3.755  1.00 19.79           C
ATOM   1851  C   LEU A 179     -27.487 -23.276   3.930  1.00 19.23           C
ATOM   1852  O   LEU A 179     -27.810 -24.468   3.895  1.00 19.24           O
ATOM   1853  CB  LEU A 179     -25.601 -23.101   2.306  1.00 28.51           C
ATOM   1854  CG  LEU A 179     -25.172 -21.897   1.472  1.00 33.45           C
ATOM   1855  CD1 LEU A 179     -24.087 -21.121   2.207  1.00 30.45           C
ATOM   1856  CD2 LEU A 179     -24.676 -22.376   0.112  1.00 30.62           C
ATOM   1857  H   LEU A 179     -25.319 -24.725   4.495  1.00  0.00           H
ATOM   1858  HA  LEU A 179     -25.891 -21.821   4.030  1.00  0.00           H
ATOM   1859  HB2 LEU A 179     -26.443 -23.565   1.792  1.00  0.00           H
ATOM   1860  HB3 LEU A 179     -24.777 -23.815   2.312  1.00  0.00           H
ATOM   1861  HG  LEU A 179     -26.033 -21.245   1.324  1.00  0.00           H
ATOM   1862 HD11 LEU A 179     -23.784 -20.263   1.608  1.00  0.00           H
ATOM   1863 HD12 LEU A 179     -23.227 -21.769   2.374  1.00  0.00           H
ATOM   1864 HD13 LEU A 179     -24.473 -20.776   3.166  1.00  0.00           H
ATOM   1865 HD21 LEU A 179     -24.369 -21.518  -0.486  1.00  0.00           H
ATOM   1866 HD22 LEU A 179     -23.827 -23.045   0.250  1.00  0.00           H
ATOM   1867 HD23 LEU A 179     -25.478 -22.908  -0.400  1.00  0.00           H
ATOM   1868  N   THR A 180     -28.356 -22.296   4.156  1.00 16.58           N
ATOM   1869  CA  THR A 180     -29.781 -22.571   4.285  1.00 16.68           C
ATOM   1870  C   THR A 180     -30.447 -21.976   3.047  1.00 17.03           C
ATOM   1871  O   THR A 180     -30.476 -20.753   2.877  1.00 16.39           O
ATOM   1872  CB  THR A 180     -30.388 -21.923   5.551  1.00 21.33           C
ATOM   1873  CG2 THR A 180     -31.892 -22.159   5.600  1.00 24.27           C
ATOM   1874  OG1 THR A 180     -29.794 -22.502   6.719  1.00 25.87           O
ATOM   1875  H   THR A 180     -28.023 -21.346   4.240  1.00  0.00           H
ATOM   1876  HA  THR A 180     -29.946 -23.648   4.309  1.00  0.00           H
ATOM   1877  HB  THR A 180     -30.191 -20.851   5.539  1.00  0.00           H
ATOM   1878  HG1 THR A 180     -29.620 -23.433   6.561  1.00  0.00           H
ATOM   1879 HG21 THR A 180     -32.304 -21.697   6.497  1.00  0.00           H
ATOM   1880 HG22 THR A 180     -32.091 -23.231   5.620  1.00  0.00           H
ATOM   1881 HG23 THR A 180     -32.358 -21.719   4.718  1.00  0.00           H
ATOM   1882  N   LEU A 181     -30.940 -22.842   2.167  1.00 16.85           N
ATOM   1883  CA  LEU A 181     -31.606 -22.393   0.950  1.00 18.05           C
ATOM   1884  C   LEU A 181     -33.104 -22.399   1.210  1.00 18.00           C
ATOM   1885  O   LEU A 181     -33.664 -23.394   1.674  1.00 19.00           O
ATOM   1886  CB  LEU A 181     -31.279 -23.317  -0.220  1.00 19.80           C
ATOM   1887  CG  LEU A 181     -29.790 -23.521  -0.517  1.00 21.64           C
ATOM   1888  CD1 LEU A 181     -29.658 -24.390  -1.757  1.00 21.70           C
ATOM   1889  CD2 LEU A 181     -29.094 -22.181  -0.721  1.00 22.96           C
ATOM   1890  H   LEU A 181     -30.851 -23.832   2.345  1.00  0.00           H
ATOM   1891  HA  LEU A 181     -31.283 -21.379   0.713  1.00  0.00           H
ATOM   1892  HB2 LEU A 181     -31.713 -24.293  -0.005  1.00  0.00           H
ATOM   1893  HB3 LEU A 181     -31.756 -22.919  -1.115  1.00  0.00           H
ATOM   1894  HG  LEU A 181     -29.328 -24.035   0.326  1.00  0.00           H
ATOM   1895 HD11 LEU A 181     -28.603 -24.545  -1.982  1.00  0.00           H
ATOM   1896 HD12 LEU A 181     -30.136 -25.353  -1.578  1.00  0.00           H
ATOM   1897 HD13 LEU A 181     -30.141 -23.896  -2.600  1.00  0.00           H
ATOM   1898 HD21 LEU A 181     -29.201 -21.575   0.179  1.00  0.00           H
ATOM   1899 HD22 LEU A 181     -29.547 -21.661  -1.565  1.00  0.00           H
ATOM   1900 HD23 LEU A 181     -28.036 -22.348  -0.923  1.00  0.00           H
ATOM   1901  N   ILE A 182     -33.744 -21.282   0.889  1.00 17.66           N
ATOM   1902  CA  ILE A 182     -35.165 -21.106   1.118  1.00 17.35           C
ATOM   1903  C   ILE A 182     -35.962 -20.833  -0.148  1.00 18.03           C
ATOM   1904  O   ILE A 182     -35.690 -19.873  -0.853  1.00 17.46           O
ATOM   1905  CB  ILE A 182     -35.386 -19.917   2.075  1.00 18.48           C
ATOM   1906  CG1 ILE A 182     -34.508 -20.084   3.323  1.00 20.98           C
ATOM   1907  CG2 ILE A 182     -36.857 -19.811   2.451  1.00 21.34           C
ATOM   1908  CD1 ILE A 182     -34.507 -18.883   4.236  1.00 24.03           C
ATOM   1909  H   ILE A 182     -33.222 -20.526   0.469  1.00  0.00           H
ATOM   1910  HA  ILE A 182     -35.556 -22.008   1.588  1.00  0.00           H
ATOM   1911  HB  ILE A 182     -35.092 -19.001   1.564  1.00  0.00           H
ATOM   1912 HG12 ILE A 182     -34.873 -20.943   3.886  1.00  0.00           H
ATOM   1913 HG13 ILE A 182     -33.484 -20.283   3.006  1.00  0.00           H
ATOM   1914 HD11 ILE A 182     -33.864 -19.079   5.094  1.00  0.00           H
ATOM   1915 HD12 ILE A 182     -35.523 -18.688   4.580  1.00  0.00           H
ATOM   1916 HD13 ILE A 182     -34.134 -18.014   3.693  1.00  0.00           H
ATOM   1917 HG21 ILE A 182     -37.000 -18.968   3.127  1.00  0.00           H
ATOM   1918 HG22 ILE A 182     -37.173 -20.730   2.945  1.00  0.00           H
ATOM   1919 HG23 ILE A 182     -37.452 -19.660   1.550  1.00  0.00           H
ATOM   1920  N   THR A 183     -36.932 -21.690  -0.442  1.00 15.57           N
ATOM   1921  CA  THR A 183     -37.785 -21.458  -1.588  1.00 18.21           C
ATOM   1922  C   THR A 183     -38.842 -20.512  -1.024  1.00 20.33           C
ATOM   1923  O   THR A 183     -39.430 -20.801   0.024  1.00 20.81           O
ATOM   1924  CB  THR A 183     -38.436 -22.757  -2.101  1.00 25.32           C
ATOM   1925  CG2 THR A 183     -37.376 -23.775  -2.510  1.00 25.43           C
ATOM   1926  OG1 THR A 183     -39.262 -23.324  -1.085  1.00 25.78           O
ATOM   1927  H   THR A 183     -37.075 -22.506   0.136  1.00  0.00           H
ATOM   1928  HA  THR A 183     -37.226 -20.971  -2.387  1.00  0.00           H
ATOM   1929  HB  THR A 183     -39.054 -22.523  -2.968  1.00  0.00           H
ATOM   1930  HG1 THR A 183     -38.821 -23.250  -0.235  1.00  0.00           H
ATOM   1931 HG21 THR A 183     -37.862 -24.682  -2.868  1.00  0.00           H
ATOM   1932 HG22 THR A 183     -36.758 -23.356  -3.304  1.00  0.00           H
ATOM   1933 HG23 THR A 183     -36.750 -24.013  -1.650  1.00  0.00           H
ATOM   1934  N   ALA A 184     -39.056 -19.377  -1.688  1.00 20.83           N
ATOM   1935  CA  ALA A 184     -40.018 -18.394  -1.202  1.00 22.25           C
ATOM   1936  C   ALA A 184     -41.134 -18.079  -2.202  1.00 22.54           C
ATOM   1937  O   ALA A 184     -40.917 -18.022  -3.418  1.00 23.70           O
ATOM   1938  CB  ALA A 184     -39.298 -17.112  -0.802  1.00 20.17           C
ATOM   1939  H   ALA A 184     -38.545 -19.195  -2.540  1.00  0.00           H
ATOM   1940  HA  ALA A 184     -40.484 -18.804  -0.306  1.00  0.00           H
ATOM   1941  HB1 ALA A 184     -40.025 -16.384  -0.441  1.00  0.00           H
ATOM   1942  HB2 ALA A 184     -38.579 -17.331  -0.012  1.00  0.00           H
ATOM   1943  HB3 ALA A 184     -38.775 -16.704  -1.667  1.00  0.00           H
ATOM   1944  N   ASP A 185     -42.342 -17.888  -1.675  1.00 22.22           N
ATOM   1945  CA  ASP A 185     -43.507 -17.562  -2.491  1.00 23.68           C
ATOM   1946  C   ASP A 185     -44.606 -16.918  -1.637  1.00 21.76           C
ATOM   1947  O   ASP A 185     -44.649 -17.091  -0.425  1.00 22.50           O
ATOM   1948  CB  ASP A 185     -44.041 -18.829  -3.159  1.00 41.01           C
ATOM   1949  CG  ASP A 185     -45.249 -18.565  -4.030  1.00 46.81           C
ATOM   1950  OD1 ASP A 185     -45.143 -17.736  -4.958  1.00 50.98           O
ATOM   1951  OD2 ASP A 185     -46.306 -19.192  -3.794  1.00 51.78           O
ATOM   1952  H   ASP A 185     -42.456 -17.972  -0.675  1.00  0.00           H
ATOM   1953  HA  ASP A 185     -43.206 -16.857  -3.266  1.00  0.00           H
ATOM   1954  HB2 ASP A 185     -43.252 -19.256  -3.778  1.00  0.00           H
ATOM   1955  HB3 ASP A 185     -44.313 -19.548  -2.386  1.00  0.00           H
ATOM   1956  N   ASP A 186     -45.489 -16.167  -2.285  1.00 23.72           N
ATOM   1957  CA  ASP A 186     -46.591 -15.492  -1.605  1.00 25.19           C
ATOM   1958  C   ASP A 186     -46.101 -14.508  -0.540  1.00 21.99           C
ATOM   1959  O   ASP A 186     -46.289 -14.720   0.656  1.00 22.75           O
ATOM   1960  CB  ASP A 186     -47.533 -16.518  -0.968  1.00 65.09           C
ATOM   1961  CG  ASP A 186     -48.170 -17.438  -1.991  1.00 69.22           C
ATOM   1962  OD1 ASP A 186     -48.746 -16.928  -2.974  1.00 73.36           O
ATOM   1963  OD2 ASP A 186     -48.103 -18.672  -1.811  1.00 74.90           O
ATOM   1964  H   ASP A 186     -45.395 -16.059  -3.285  1.00  0.00           H
ATOM   1965  HA  ASP A 186     -47.155 -14.931  -2.350  1.00  0.00           H
ATOM   1966  HB2 ASP A 186     -46.964 -17.122  -0.261  1.00  0.00           H
ATOM   1967  HB3 ASP A 186     -48.319 -15.990  -0.429  1.00  0.00           H
ATOM   1968  N   TYR A 187     -45.470 -13.430  -0.989  1.00 25.29           N
ATOM   1969  CA  TYR A 187     -44.971 -12.404  -0.081  1.00 23.90           C
ATOM   1970  C   TYR A 187     -46.150 -11.593   0.444  1.00 23.46           C
ATOM   1971  O   TYR A 187     -47.021 -11.199  -0.330  1.00 24.65           O
ATOM   1972  CB  TYR A 187     -44.014 -11.465  -0.816  1.00 20.38           C
ATOM   1973  CG  TYR A 187     -43.359 -10.444   0.087  1.00 18.52           C
ATOM   1974  CD1 TYR A 187     -42.339 -10.813   0.958  1.00 19.92           C
ATOM   1975  CD2 TYR A 187     -43.760  -9.105   0.066  1.00 19.83           C
ATOM   1976  CE1 TYR A 187     -41.724  -9.875   1.791  1.00 21.14           C
ATOM   1977  CE2 TYR A 187     -43.153  -8.155   0.893  1.00 18.96           C
ATOM   1978  CZ  TYR A 187     -42.137  -8.546   1.751  1.00 21.61           C
ATOM   1979  OH  TYR A 187     -41.526  -7.612   2.566  1.00 20.93           O
ATOM   1980  H   TYR A 187     -45.332 -13.318  -1.983  1.00  0.00           H
ATOM   1981  HA  TYR A 187     -44.451 -12.876   0.753  1.00  0.00           H
ATOM   1982  HB2 TYR A 187     -43.232 -12.065  -1.282  1.00  0.00           H
ATOM   1983  HB3 TYR A 187     -44.566 -10.941  -1.596  1.00  0.00           H
ATOM   1984  HD1 TYR A 187     -42.017 -11.843   0.991  1.00  0.00           H
ATOM   1985  HD2 TYR A 187     -44.553  -8.799  -0.601  1.00  0.00           H
ATOM   1986  HE1 TYR A 187     -40.934 -10.179   2.461  1.00  0.00           H
ATOM   1987  HE2 TYR A 187     -43.473  -7.124   0.864  1.00  0.00           H
ATOM   1988  HH  TYR A 187     -40.828  -7.170   2.078  1.00  0.00           H
ATOM   1989  N   ASN A 188     -46.170 -11.355   1.753  1.00 18.78           N
ATOM   1990  CA  ASN A 188     -47.226 -10.579   2.405  1.00 18.93           C
ATOM   1991  C   ASN A 188     -46.625  -9.232   2.830  1.00 18.28           C
ATOM   1992  O   ASN A 188     -45.870  -9.166   3.802  1.00 17.11           O
ATOM   1993  CB  ASN A 188     -47.733 -11.323   3.646  1.00 25.48           C
ATOM   1994  CG  ASN A 188     -48.846 -10.577   4.367  1.00 27.36           C
ATOM   1995  ND2 ASN A 188     -49.722 -11.321   5.032  1.00 27.93           N
ATOM   1996  OD1 ASN A 188     -48.905  -9.347   4.340  1.00 29.40           O
ATOM   1997  H   ASN A 188     -45.423 -11.726   2.322  1.00  0.00           H
ATOM   1998  HA  ASN A 188     -48.049 -10.415   1.709  1.00  0.00           H
ATOM   1999  HB2 ASN A 188     -46.900 -11.457   4.336  1.00  0.00           H
ATOM   2000  HB3 ASN A 188     -48.103 -12.303   3.344  1.00  0.00           H
ATOM   2001 HD21 ASN A 188     -49.632 -12.327   5.034  1.00  0.00           H
ATOM   2002 HD22 ASN A 188     -50.478 -10.881   5.536  1.00  0.00           H
ATOM   2003  N   GLU A 189     -46.952  -8.169   2.103  1.00 16.79           N
ATOM   2004  CA  GLU A 189     -46.417  -6.839   2.420  1.00 19.26           C
ATOM   2005  C   GLU A 189     -46.756  -6.333   3.818  1.00 17.39           C
ATOM   2006  O   GLU A 189     -46.009  -5.544   4.390  1.00 19.72           O
ATOM   2007  CB  GLU A 189     -46.910  -5.806   1.405  1.00 22.10           C
ATOM   2008  CG  GLU A 189     -46.263  -5.882   0.041  1.00 24.05           C
ATOM   2009  CD  GLU A 189     -46.784  -4.804  -0.889  1.00 28.27           C
ATOM   2010  OE1 GLU A 189     -46.858  -3.631  -0.458  1.00 30.55           O
ATOM   2011  OE2 GLU A 189     -47.112  -5.121  -2.048  1.00 28.29           O
ATOM   2012  H   GLU A 189     -47.579  -8.278   1.319  1.00  0.00           H
ATOM   2013  HA  GLU A 189     -45.331  -6.891   2.340  1.00  0.00           H
ATOM   2014  HB2 GLU A 189     -47.983  -5.945   1.277  1.00  0.00           H
ATOM   2015  HB3 GLU A 189     -46.738  -4.810   1.814  1.00  0.00           H
ATOM   2016  HG2 GLU A 189     -46.475  -6.858  -0.396  1.00  0.00           H
ATOM   2017  HG3 GLU A 189     -45.185  -5.767   0.151  1.00  0.00           H
ATOM   2018  N   LYS A 190     -47.883  -6.764   4.367  1.00 21.73           N
ATOM   2019  CA  LYS A 190     -48.279  -6.306   5.694  1.00 24.14           C
ATOM   2020  C   LYS A 190     -47.368  -6.831   6.800  1.00 23.66           C
ATOM   2021  O   LYS A 190     -47.103  -6.131   7.779  1.00 20.82           O
ATOM   2022  CB  LYS A 190     -49.723  -6.714   5.995  1.00 56.59           C
ATOM   2023  CG  LYS A 190     -50.765  -5.958   5.197  1.00 62.58           C
ATOM   2024  CD  LYS A 190     -52.169  -6.357   5.621  1.00 66.16           C
ATOM   2025  CE  LYS A 190     -53.225  -5.592   4.840  1.00 69.11           C
ATOM   2026  NZ  LYS A 190     -54.603  -6.000   5.233  1.00 69.12           N
ATOM   2027  H   LYS A 190     -48.471  -7.413   3.864  1.00  0.00           H
ATOM   2028  HA  LYS A 190     -48.228  -5.217   5.704  1.00  0.00           H
ATOM   2029  HB2 LYS A 190     -49.913  -6.540   7.054  1.00  0.00           H
ATOM   2030  HB3 LYS A 190     -49.834  -7.779   5.791  1.00  0.00           H
ATOM   2031  HG2 LYS A 190     -50.633  -4.889   5.361  1.00  0.00           H
ATOM   2032  HG3 LYS A 190     -50.634  -6.177   4.137  1.00  0.00           H
ATOM   2033  HD2 LYS A 190     -52.302  -7.424   5.445  1.00  0.00           H
ATOM   2034  HD3 LYS A 190     -52.293  -6.152   6.684  1.00  0.00           H
ATOM   2035  HE2 LYS A 190     -53.088  -5.787   3.776  1.00  0.00           H
ATOM   2036  HE3 LYS A 190     -53.102  -4.525   5.025  1.00  0.00           H
ATOM   2037  HZ1 LYS A 190     -55.277  -5.473   4.696  1.00  0.00           H
ATOM   2038  HZ2 LYS A 190     -54.740  -5.817   6.217  1.00  0.00           H
ATOM   2039  HZ3 LYS A 190     -54.726  -6.986   5.053  1.00  0.00           H
ATOM   2040  N   THR A 191     -46.889  -8.060   6.633  1.00 22.91           N
ATOM   2041  CA  THR A 191     -46.031  -8.695   7.628  1.00 24.08           C
ATOM   2042  C   THR A 191     -44.569  -8.823   7.219  1.00 23.38           C
ATOM   2043  O   THR A 191     -43.713  -9.129   8.055  1.00 22.63           O
ATOM   2044  CB  THR A 191     -46.552 -10.103   7.963  1.00 22.63           C
ATOM   2045  CG2 THR A 191     -47.949 -10.025   8.554  1.00 23.73           C
ATOM   2046  OG1 THR A 191     -46.596 -10.886   6.768  1.00 22.18           O
ATOM   2047  H   THR A 191     -47.126  -8.569   5.793  1.00  0.00           H
ATOM   2048  HA  THR A 191     -46.073  -8.097   8.538  1.00  0.00           H
ATOM   2049  HB  THR A 191     -45.881 -10.576   8.681  1.00  0.00           H
ATOM   2050  HG1 THR A 191     -46.114 -10.435   6.071  1.00  0.00           H
ATOM   2051 HG21 THR A 191     -48.303 -11.030   8.785  1.00  0.00           H
ATOM   2052 HG22 THR A 191     -47.924  -9.430   9.467  1.00  0.00           H
ATOM   2053 HG23 THR A 191     -48.622  -9.559   7.834  1.00  0.00           H
ATOM   2054  N   GLY A 192     -44.284  -8.597   5.941  1.00 19.18           N
ATOM   2055  CA  GLY A 192     -42.920  -8.706   5.455  1.00 19.80           C
ATOM   2056  C   GLY A 192     -42.433 -10.144   5.446  1.00 22.33           C
ATOM   2057  O   GLY A 192     -41.238 -10.407   5.584  1.00 21.79           O
ATOM   2058  H   GLY A 192     -45.024  -8.347   5.301  1.00  0.00           H
ATOM   2059  HA2 GLY A 192     -42.876  -8.313   4.439  1.00  0.00           H
ATOM   2060  HA3 GLY A 192     -42.266  -8.113   6.094  1.00  0.00           H
ATOM   2061  N   VAL A 193     -43.358 -11.078   5.257  1.00 21.11           N
ATOM   2062  CA  VAL A 193     -43.018 -12.498   5.256  1.00 21.77           C
ATOM   2063  C   VAL A 193     -43.466 -13.239   3.996  1.00 20.67           C
ATOM   2064  O   VAL A 193     -44.500 -12.923   3.411  1.00 18.89           O
ATOM   2065  CB  VAL A 193     -43.666 -13.208   6.473  1.00 24.91           C
ATOM   2066  CG1 VAL A 193     -43.271 -14.680   6.502  1.00 28.66           C
ATOM   2067  CG2 VAL A 193     -43.256 -12.513   7.764  1.00 27.28           C
ATOM   2068  H   VAL A 193     -44.318 -10.800   5.111  1.00  0.00           H
ATOM   2069  HA  VAL A 193     -41.935 -12.591   5.342  1.00  0.00           H
ATOM   2070  HB  VAL A 193     -44.750 -13.143   6.374  1.00  0.00           H
ATOM   2071 HG11 VAL A 193     -43.412 -15.075   7.508  1.00  0.00           H
ATOM   2072 HG12 VAL A 193     -43.894 -15.237   5.803  1.00  0.00           H
ATOM   2073 HG13 VAL A 193     -42.224 -14.781   6.216  1.00  0.00           H
ATOM   2074 HG21 VAL A 193     -43.717 -13.020   8.612  1.00  0.00           H
ATOM   2075 HG22 VAL A 193     -43.587 -11.475   7.738  1.00  0.00           H
ATOM   2076 HG23 VAL A 193     -42.171 -12.547   7.866  1.00  0.00           H
ATOM   2077  N   TRP A 194     -42.672 -14.220   3.575  1.00 20.84           N
ATOM   2078  CA  TRP A 194     -43.046 -15.045   2.434  1.00 21.34           C
ATOM   2079  C   TRP A 194     -43.809 -16.178   3.120  1.00 22.12           C
ATOM   2080  O   TRP A 194     -43.212 -17.034   3.765  1.00 21.05           O
ATOM   2081  CB  TRP A 194     -41.810 -15.590   1.705  1.00 21.81           C
ATOM   2082  CG  TRP A 194     -41.053 -14.539   0.935  1.00 20.28           C
ATOM   2083  CD1 TRP A 194     -40.046 -13.746   1.404  1.00 20.97           C
ATOM   2084  CD2 TRP A 194     -41.267 -14.151  -0.425  1.00 20.43           C
ATOM   2085  CE2 TRP A 194     -40.349 -13.113  -0.715  1.00 21.66           C
ATOM   2086  CE3 TRP A 194     -42.144 -14.574  -1.430  1.00 21.25           C
ATOM   2087  NE1 TRP A 194     -39.617 -12.888   0.419  1.00 19.62           N
ATOM   2088  CZ2 TRP A 194     -40.285 -12.495  -1.968  1.00 22.36           C
ATOM   2089  CZ3 TRP A 194     -42.081 -13.957  -2.679  1.00 22.88           C
ATOM   2090  CH2 TRP A 194     -41.155 -12.928  -2.935  1.00 23.21           C
ATOM   2091  H   TRP A 194     -41.799 -14.395   4.052  1.00  0.00           H
ATOM   2092  HA  TRP A 194     -43.693 -14.496   1.750  1.00  0.00           H
ATOM   2093  HB2 TRP A 194     -42.134 -16.362   1.007  1.00  0.00           H
ATOM   2094  HB3 TRP A 194     -41.140 -16.039   2.438  1.00  0.00           H
ATOM   2095  HD1 TRP A 194     -39.644 -13.787   2.405  1.00  0.00           H
ATOM   2096  HE3 TRP A 194     -42.856 -15.364  -1.242  1.00  0.00           H
ATOM   2097  HZ2 TRP A 194     -39.576 -11.705  -2.167  1.00  0.00           H
ATOM   2098  HZ3 TRP A 194     -42.753 -14.274  -3.463  1.00  0.00           H
ATOM   2099  HH2 TRP A 194     -41.129 -12.470  -3.913  1.00  0.00           H
ATOM   2100  HE1 TRP A 194     -38.881 -12.203   0.517  1.00  0.00           H
ATOM   2101  N   GLU A 195     -45.131 -16.165   3.003  1.00 38.93           N
ATOM   2102  CA  GLU A 195     -45.957 -17.168   3.663  1.00 41.56           C
ATOM   2103  C   GLU A 195     -45.736 -18.612   3.222  1.00 42.54           C
ATOM   2104  O   GLU A 195     -46.004 -19.540   3.986  1.00 43.81           O
ATOM   2105  CB  GLU A 195     -47.433 -16.788   3.527  1.00 38.76           C
ATOM   2106  CG  GLU A 195     -47.720 -15.389   4.047  1.00 42.86           C
ATOM   2107  CD  GLU A 195     -49.179 -15.175   4.386  1.00 44.82           C
ATOM   2108  OE1 GLU A 195     -50.042 -15.440   3.522  1.00 47.19           O
ATOM   2109  OE2 GLU A 195     -49.462 -14.737   5.521  1.00 47.95           O
ATOM   2110  H   GLU A 195     -45.573 -15.447   2.447  1.00  0.00           H
ATOM   2111  HA  GLU A 195     -45.717 -17.123   4.725  1.00  0.00           H
ATOM   2112  HB2 GLU A 195     -48.032 -17.502   4.093  1.00  0.00           H
ATOM   2113  HB3 GLU A 195     -47.717 -16.841   2.476  1.00  0.00           H
ATOM   2114  HG2 GLU A 195     -47.126 -15.224   4.946  1.00  0.00           H
ATOM   2115  HG3 GLU A 195     -47.424 -14.663   3.290  1.00  0.00           H
ATOM   2116  N   LYS A 196     -45.244 -18.796   2.000  1.00 24.78           N
ATOM   2117  CA  LYS A 196     -44.980 -20.131   1.457  1.00 26.73           C
ATOM   2118  C   LYS A 196     -43.468 -20.351   1.391  1.00 24.19           C
ATOM   2119  O   LYS A 196     -42.796 -19.805   0.512  1.00 22.37           O
ATOM   2120  CB  LYS A 196     -45.589 -20.252   0.058  1.00 70.80           C
ATOM   2121  CG  LYS A 196     -45.102 -21.442  -0.756  1.00 78.47           C
ATOM   2122  CD  LYS A 196     -45.381 -22.763  -0.064  1.00 83.45           C
ATOM   2123  CE  LYS A 196     -44.850 -23.927  -0.887  1.00 86.83           C
ATOM   2124  NZ  LYS A 196     -45.103 -25.245  -0.243  1.00 87.39           N
ATOM   2125  H   LYS A 196     -45.046 -17.988   1.427  1.00  0.00           H
ATOM   2126  HA  LYS A 196     -45.426 -20.881   2.111  1.00  0.00           H
ATOM   2127  HB2 LYS A 196     -45.349 -19.344  -0.495  1.00  0.00           H
ATOM   2128  HB3 LYS A 196     -46.672 -20.321   0.157  1.00  0.00           H
ATOM   2129  HG2 LYS A 196     -44.027 -21.346  -0.909  1.00  0.00           H
ATOM   2130  HG3 LYS A 196     -45.600 -21.437  -1.725  1.00  0.00           H
ATOM   2131  HD2 LYS A 196     -44.895 -22.765   0.912  1.00  0.00           H
ATOM   2132  HD3 LYS A 196     -46.457 -22.879   0.070  1.00  0.00           H
ATOM   2133  HE2 LYS A 196     -45.337 -23.916  -1.862  1.00  0.00           H
ATOM   2134  HE3 LYS A 196     -43.776 -23.801  -1.026  1.00  0.00           H
ATOM   2135  HZ1 LYS A 196     -44.733 -25.982  -0.826  1.00  0.00           H
ATOM   2136  HZ2 LYS A 196     -46.097 -25.376  -0.125  1.00  0.00           H
ATOM   2137  HZ3 LYS A 196     -44.651 -25.271   0.660  1.00  0.00           H
ATOM   2138  N   ARG A 197     -42.940 -21.157   2.310  1.00 26.86           N
ATOM   2139  CA  ARG A 197     -41.499 -21.420   2.375  1.00 25.81           C
ATOM   2140  C   ARG A 197     -41.119 -22.858   2.700  1.00 26.15           C
ATOM   2141  O   ARG A 197     -41.759 -23.531   3.507  1.00 25.02           O
ATOM   2142  CB  ARG A 197     -40.859 -20.523   3.432  1.00 34.86           C
ATOM   2143  CG  ARG A 197     -40.635 -19.088   2.997  1.00 37.98           C
ATOM   2144  CD  ARG A 197     -40.879 -18.143   4.153  1.00 39.59           C
ATOM   2145  NE  ARG A 197     -40.191 -18.538   5.375  1.00 43.24           N
ATOM   2146  CZ  ARG A 197     -40.778 -18.596   6.568  1.00 43.43           C
ATOM   2147  NH1 ARG A 197     -42.064 -18.286   6.694  1.00 43.86           N
ATOM   2148  NH2 ARG A 197     -40.085 -18.971   7.635  1.00 43.33           N
ATOM   2149  H   ARG A 197     -43.550 -21.600   2.982  1.00  0.00           H
ATOM   2150  HA  ARG A 197     -41.065 -21.166   1.408  1.00  0.00           H
ATOM   2151  HB2 ARG A 197     -39.893 -20.951   3.700  1.00  0.00           H
ATOM   2152  HB3 ARG A 197     -41.495 -20.522   4.317  1.00  0.00           H
ATOM   2153  HG2 ARG A 197     -39.608 -18.974   2.651  1.00  0.00           H
ATOM   2154  HG3 ARG A 197     -41.319 -18.847   2.183  1.00  0.00           H
ATOM   2155  HD2 ARG A 197     -41.950 -18.111   4.354  1.00  0.00           H
ATOM   2156  HD3 ARG A 197     -40.545 -17.145   3.868  1.00  0.00           H
ATOM   2157  HE  ARG A 197     -39.213 -18.782   5.313  1.00  0.00           H
ATOM   2158 HH11 ARG A 197     -42.597 -18.003   5.884  1.00  0.00           H
ATOM   2159 HH12 ARG A 197     -42.509 -18.334   7.600  1.00  0.00           H
ATOM   2160 HH21 ARG A 197     -39.108 -19.211   7.544  1.00  0.00           H
ATOM   2161 HH22 ARG A 197     -40.534 -19.017   8.538  1.00  0.00           H
ATOM   2162  N   LYS A 198     -40.055 -23.312   2.060  1.00 19.74           N
ATOM   2163  CA  LYS A 198     -39.523 -24.642   2.278  1.00 20.72           C
ATOM   2164  C   LYS A 198     -38.022 -24.446   2.419  1.00 20.43           C
ATOM   2165  O   LYS A 198     -37.429 -23.711   1.635  1.00 18.84           O
ATOM   2166  CB  LYS A 198     -39.826 -25.545   1.083  1.00 29.03           C
ATOM   2167  CG  LYS A 198     -41.256 -26.059   1.006  1.00 31.18           C
ATOM   2168  CD  LYS A 198     -41.610 -26.872   2.255  1.00 36.13           C
ATOM   2169  CE  LYS A 198     -42.920 -27.624   2.070  1.00 38.55           C
ATOM   2170  NZ  LYS A 198     -42.823 -28.635   0.980  1.00 39.04           N
ATOM   2171  H   LYS A 198     -39.595 -22.708   1.393  1.00  0.00           H
ATOM   2172  HA  LYS A 198     -39.936 -25.070   3.191  1.00  0.00           H
ATOM   2173  HB2 LYS A 198     -39.160 -26.407   1.134  1.00  0.00           H
ATOM   2174  HB3 LYS A 198     -39.607 -24.993   0.169  1.00  0.00           H
ATOM   2175  HG2 LYS A 198     -41.361 -26.693   0.126  1.00  0.00           H
ATOM   2176  HG3 LYS A 198     -41.938 -25.213   0.923  1.00  0.00           H
ATOM   2177  HD2 LYS A 198     -40.813 -27.590   2.450  1.00  0.00           H
ATOM   2178  HD3 LYS A 198     -41.701 -26.198   3.107  1.00  0.00           H
ATOM   2179  HE2 LYS A 198     -43.171 -28.131   3.001  1.00  0.00           H
ATOM   2180  HE3 LYS A 198     -43.709 -26.912   1.827  1.00  0.00           H
ATOM   2181  HZ1 LYS A 198     -43.675 -28.628   0.438  1.00  0.00           H
ATOM   2182  HZ2 LYS A 198     -42.042 -28.411   0.381  1.00  0.00           H
ATOM   2183  HZ3 LYS A 198     -42.687 -29.551   1.382  1.00  0.00           H
ATOM   2184  N   ILE A 199     -37.417 -25.076   3.419  1.00 24.22           N
ATOM   2185  CA  ILE A 199     -35.989 -24.925   3.637  1.00 24.59           C
ATOM   2186  C   ILE A 199     -35.155 -26.144   3.274  1.00 23.38           C
ATOM   2187  O   ILE A 199     -35.600 -27.292   3.397  1.00 18.34           O
ATOM   2188  CB  ILE A 199     -35.687 -24.523   5.099  1.00 36.15           C
ATOM   2189  CG1 ILE A 199     -36.252 -25.562   6.060  1.00 40.05           C
ATOM   2190  CG2 ILE A 199     -36.283 -23.153   5.393  1.00 37.43           C
ATOM   2191  CD1 ILE A 199     -36.012 -25.253   7.522  1.00 44.14           C
ATOM   2192  H   ILE A 199     -37.956 -25.667   4.035  1.00  0.00           H
ATOM   2193  HA  ILE A 199     -35.652 -24.105   3.003  1.00  0.00           H
ATOM   2194  HB  ILE A 199     -34.606 -24.472   5.233  1.00  0.00           H
ATOM   2195 HG12 ILE A 199     -37.328 -25.628   5.897  1.00  0.00           H
ATOM   2196 HG13 ILE A 199     -35.805 -26.529   5.830  1.00  0.00           H
ATOM   2197 HG21 ILE A 199     -35.871 -22.420   4.699  1.00  0.00           H
ATOM   2198 HG22 ILE A 199     -36.039 -22.863   6.415  1.00  0.00           H
ATOM   2199 HG23 ILE A 199     -37.366 -23.195   5.276  1.00  0.00           H
ATOM   2200 HD11 ILE A 199     -35.952 -26.184   8.086  1.00  0.00           H
ATOM   2201 HD12 ILE A 199     -35.077 -24.703   7.628  1.00  0.00           H
ATOM   2202 HD13 ILE A 199     -36.834 -24.649   7.905  1.00  0.00           H
ATOM   2203  N   PHE A 200     -33.938 -25.872   2.813  1.00 22.54           N
ATOM   2204  CA  PHE A 200     -32.996 -26.907   2.422  1.00 20.55           C
ATOM   2205  C   PHE A 200     -31.661 -26.542   3.046  1.00 22.39           C
ATOM   2206  O   PHE A 200     -31.106 -25.482   2.757  1.00 25.90           O
ATOM   2207  CB  PHE A 200     -32.847 -26.949   0.902  1.00 18.33           C
ATOM   2208  CG  PHE A 200     -34.105 -27.312   0.176  1.00 17.03           C
ATOM   2209  CD1 PHE A 200     -35.200 -26.448   0.168  1.00 16.57           C
ATOM   2210  CD2 PHE A 200     -34.196 -28.520  -0.509  1.00 16.64           C
ATOM   2211  CE1 PHE A 200     -36.370 -26.789  -0.514  1.00 20.05           C
ATOM   2212  CE2 PHE A 200     -35.353 -28.870  -1.191  1.00 19.08           C
ATOM   2213  CZ  PHE A 200     -36.443 -28.005  -1.197  1.00 18.44           C
ATOM   2214  H   PHE A 200     -33.656 -24.906   2.731  1.00  0.00           H
ATOM   2215  HA  PHE A 200     -33.330 -27.876   2.792  1.00  0.00           H
ATOM   2216  HB2 PHE A 200     -32.083 -27.686   0.653  1.00  0.00           H
ATOM   2217  HB3 PHE A 200     -32.514 -25.970   0.556  1.00  0.00           H
ATOM   2218  HD1 PHE A 200     -35.142 -25.507   0.694  1.00  0.00           H
ATOM   2219  HD2 PHE A 200     -33.353 -29.196  -0.510  1.00  0.00           H
ATOM   2220  HE1 PHE A 200     -37.214 -26.116  -0.513  1.00  0.00           H
ATOM   2221  HE2 PHE A 200     -35.407 -29.812  -1.716  1.00  0.00           H
ATOM   2222  HZ  PHE A 200     -37.344 -28.274  -1.729  1.00  0.00           H
ATOM   2223  N   VAL A 201     -31.144 -27.414   3.902  1.00 17.20           N
ATOM   2224  CA  VAL A 201     -29.872 -27.152   4.554  1.00 17.56           C
ATOM   2225  C   VAL A 201     -28.736 -27.997   3.968  1.00 18.18           C
ATOM   2226  O   VAL A 201     -28.861 -29.215   3.824  1.00 15.22           O
ATOM   2227  CB  VAL A 201     -29.970 -27.421   6.071  1.00 20.89           C
ATOM   2228  CG1 VAL A 201     -28.628 -27.171   6.737  1.00 23.85           C
ATOM   2229  CG2 VAL A 201     -31.044 -26.532   6.682  1.00 21.09           C
ATOM   2230  H   VAL A 201     -31.641 -28.270   4.103  1.00  0.00           H
ATOM   2231  HA  VAL A 201     -29.625 -26.100   4.409  1.00  0.00           H
ATOM   2232  HB  VAL A 201     -30.249 -28.463   6.225  1.00  0.00           H
ATOM   2233 HG11 VAL A 201     -27.873 -27.815   6.287  1.00  0.00           H
ATOM   2234 HG12 VAL A 201     -28.343 -26.128   6.600  1.00  0.00           H
ATOM   2235 HG13 VAL A 201     -28.705 -27.390   7.802  1.00  0.00           H
ATOM   2236 HG21 VAL A 201     -31.110 -26.725   7.753  1.00  0.00           H
ATOM   2237 HG22 VAL A 201     -30.787 -25.486   6.517  1.00  0.00           H
ATOM   2238 HG23 VAL A 201     -32.004 -26.748   6.214  1.00  0.00           H
ATOM   2239  N   ALA A 202     -27.630 -27.329   3.631  1.00 16.64           N
ATOM   2240  CA  ALA A 202     -26.450 -27.985   3.076  1.00 15.41           C
ATOM   2241  C   ALA A 202     -25.251 -27.699   3.984  1.00 14.10           C
ATOM   2242  O   ALA A 202     -25.049 -26.568   4.405  1.00 18.08           O
ATOM   2243  CB  ALA A 202     -26.181 -27.462   1.666  1.00 19.69           C
ATOM   2244  H   ALA A 202     -27.609 -26.328   3.766  1.00  0.00           H
ATOM   2245  HA  ALA A 202     -26.622 -29.061   3.035  1.00  0.00           H
ATOM   2246  HB1 ALA A 202     -27.127 -27.326   1.142  1.00  0.00           H
ATOM   2247  HB2 ALA A 202     -25.659 -26.507   1.726  1.00  0.00           H
ATOM   2248  HB3 ALA A 202     -25.565 -28.179   1.124  1.00  0.00           H
ATOM   2249  N   THR A 203     -24.458 -28.720   4.288  1.00 13.87           N
ATOM   2250  CA  THR A 203     -23.301 -28.524   5.161  1.00 17.40           C
ATOM   2251  C   THR A 203     -22.001 -28.517   4.368  1.00 15.94           C
ATOM   2252  O   THR A 203     -21.847 -29.253   3.399  1.00 16.89           O
ATOM   2253  CB  THR A 203     -23.224 -29.611   6.255  1.00 22.96           C
ATOM   2254  CG2 THR A 203     -24.453 -29.558   7.129  1.00 27.43           C
ATOM   2255  OG1 THR A 203     -23.135 -30.906   5.648  1.00 29.22           O
ATOM   2256  H   THR A 203     -24.655 -29.637   3.914  1.00  0.00           H
ATOM   2257  HA  THR A 203     -23.405 -27.556   5.651  1.00  0.00           H
ATOM   2258  HB  THR A 203     -22.339 -29.441   6.869  1.00  0.00           H
ATOM   2259 HG21 THR A 203     -24.241 -28.965   8.019  1.00  0.00           H
ATOM   2260 HG22 THR A 203     -24.732 -30.569   7.424  1.00  0.00           H
ATOM   2261 HG23 THR A 203     -25.273 -29.101   6.575  1.00  0.00           H
ATOM   2262  HG1 THR A 203     -22.355 -30.946   5.090  1.00  0.00           H
ATOM   2263  N   GLU A 204     -21.064 -27.678   4.791  1.00 17.92           N
ATOM   2264  CA  GLU A 204     -19.790 -27.559   4.094  1.00 24.35           C
ATOM   2265  C   GLU A 204     -18.977 -28.845   4.109  1.00 27.32           C
ATOM   2266  O   GLU A 204     -18.950 -29.574   5.102  1.00 25.40           O
ATOM   2267  CB  GLU A 204     -18.963 -26.417   4.691  1.00 55.10           C
ATOM   2268  CG  GLU A 204     -17.667 -26.159   3.941  1.00 59.75           C
ATOM   2269  CD  GLU A 204     -16.985 -24.875   4.366  1.00 63.86           C
ATOM   2270  OE1 GLU A 204     -16.633 -24.751   5.559  1.00 66.29           O
ATOM   2271  OE2 GLU A 204     -16.801 -23.991   3.503  1.00 66.28           O
ATOM   2272  H   GLU A 204     -21.237 -27.112   5.610  1.00  0.00           H
ATOM   2273  HA  GLU A 204     -20.001 -27.310   3.054  1.00  0.00           H
ATOM   2274  HB2 GLU A 204     -18.721 -26.668   5.724  1.00  0.00           H
ATOM   2275  HB3 GLU A 204     -19.562 -25.506   4.681  1.00  0.00           H
ATOM   2276  HG2 GLU A 204     -16.987 -26.991   4.125  1.00  0.00           H
ATOM   2277  HG3 GLU A 204     -17.881 -26.108   2.873  1.00  0.00           H
ATOM   2278  N   VAL A 205     -18.319 -29.116   2.989  1.00 27.30           N
ATOM   2279  CA  VAL A 205     -17.489 -30.299   2.852  1.00 35.01           C
ATOM   2280  C   VAL A 205     -16.110 -29.988   3.429  1.00 38.59           C
ATOM   2281  O   VAL A 205     -15.110 -29.989   2.712  1.00 40.12           O
ATOM   2282  CB  VAL A 205     -17.337 -30.705   1.368  1.00 34.69           C
ATOM   2283  CG1 VAL A 205     -16.521 -31.984   1.258  1.00 37.03           C
ATOM   2284  CG2 VAL A 205     -18.708 -30.893   0.740  1.00 35.26           C
ATOM   2285  H   VAL A 205     -18.398 -28.480   2.208  1.00  0.00           H
ATOM   2286  HA  VAL A 205     -17.937 -31.122   3.409  1.00  0.00           H
ATOM   2287  HB  VAL A 205     -16.814 -29.909   0.838  1.00  0.00           H
ATOM   2288 HG11 VAL A 205     -15.542 -31.831   1.713  1.00  0.00           H
ATOM   2289 HG12 VAL A 205     -16.396 -32.246   0.207  1.00  0.00           H
ATOM   2290 HG13 VAL A 205     -17.040 -32.792   1.775  1.00  0.00           H
ATOM   2291 HG21 VAL A 205     -18.593 -31.179  -0.306  1.00  0.00           H
ATOM   2292 HG22 VAL A 205     -19.267 -29.959   0.802  1.00  0.00           H
ATOM   2293 HG23 VAL A 205     -19.248 -31.675   1.273  1.00  0.00           H
ATOM   2294  N   LYS A 206     -16.068 -29.712   4.728  1.00 76.77           N
ATOM   2295  CA  LYS A 206     -14.815 -29.399   5.403  1.00 81.44           C
ATOM   2296  C   LYS A 206     -15.075 -29.075   6.871  1.00 82.78           C
ATOM   2297  O   LYS A 206     -15.264 -30.025   7.660  1.00 83.48           O
ATOM   2298  CB  LYS A 206     -14.137 -28.204   4.719  1.00123.17           C
ATOM   2299  CG  LYS A 206     -12.757 -27.862   5.254  1.00128.68           C
ATOM   2300  CD  LYS A 206     -12.159 -26.692   4.492  1.00132.72           C
ATOM   2301  CE  LYS A 206     -10.765 -26.360   4.989  1.00135.08           C
ATOM   2302  NZ  LYS A 206     -10.169 -25.223   4.234  1.00137.55           N
ATOM   2303  OXT LYS A 206     -15.104 -27.871   7.211  1.00 64.34           O
ATOM   2304  H   LYS A 206     -16.926 -29.719   5.261  1.00  0.00           H
ATOM   2305  HA  LYS A 206     -14.154 -30.264   5.343  1.00  0.00           H
ATOM   2306  HB2 LYS A 206     -14.042 -28.430   3.657  1.00  0.00           H
ATOM   2307  HB3 LYS A 206     -14.779 -27.330   4.831  1.00  0.00           H
ATOM   2308  HG2 LYS A 206     -12.838 -27.598   6.308  1.00  0.00           H
ATOM   2309  HG3 LYS A 206     -12.106 -28.730   5.150  1.00  0.00           H
ATOM   2310  HD2 LYS A 206     -12.106 -26.948   3.434  1.00  0.00           H
ATOM   2311  HD3 LYS A 206     -12.800 -25.819   4.617  1.00  0.00           H
ATOM   2312  HE2 LYS A 206     -10.129 -27.237   4.868  1.00  0.00           H
ATOM   2313  HE3 LYS A 206     -10.816 -26.099   6.046  1.00  0.00           H
ATOM   2314  HZ1 LYS A 206      -9.244 -25.030   4.590  1.00  0.00           H
ATOM   2315  HZ2 LYS A 206     -10.750 -24.404   4.345  1.00  0.00           H
ATOM   2316  HZ3 LYS A 206     -10.109 -25.463   3.255  1.00  0.00           H
TER    2317      LYS A 206
