# Supplementary material for: Ensemble Docking as a Tool for the Rational Design of Peptidomimetic Staphylococcus aureus Sortase A Inhibitors
Source: Int J Mol Sci. 2024 Oct 20;25(20):11279. doi: 10.3390/ijms252011279 (PMC11508331; doi:10.3390/ijms252011279)
Supplement: Supplementary file 1 [file ijms-25-11279-s001.zip › supporting_info/all_protein_targets/2kid_aligned_to_1t2p_ca.pdb]

ATOM      1  N   MET A  59      -2.340 -12.162   0.138  1.00  0.00      A    N  
ATOM      2  CA  MET A  59      -1.973 -12.678  -1.212  1.00  0.00      A    C  
ATOM      3  C   MET A  59      -3.138 -13.491  -1.786  1.00  0.00      A    C  
ATOM      4  O   MET A  59      -3.622 -13.220  -2.866  1.00  0.00      A    O  
ATOM      5  CB  MET A  59      -0.738 -13.573  -1.098  1.00  0.00      A    C  
ATOM      6  CG  MET A  59       0.479 -12.719  -0.738  1.00  0.00      A    C  
ATOM      7  SD  MET A  59       1.501 -13.608   0.463  1.00  0.00      A    S  
ATOM      8  CE  MET A  59       1.824 -15.071  -0.554  1.00  0.00      A    C  
ATOM      9  HA  MET A  59      -1.758 -11.848  -1.867  1.00  0.00      A    H  
ATOM     10  HB2 MET A  59      -0.899 -14.313  -0.326  1.00  0.00      A    H  
ATOM     11  HB3 MET A  59      -0.564 -14.067  -2.041  1.00  0.00      A    H  
ATOM     12  HG2 MET A  59       1.058 -12.522  -1.629  1.00  0.00      A    H  
ATOM     13  HG3 MET A  59       0.148 -11.785  -0.308  1.00  0.00      A    H  
ATOM     14  HE1 MET A  59       1.161 -15.871  -0.254  1.00  0.00      A    H  
ATOM     15  HE2 MET A  59       2.846 -15.384  -0.421  1.00  0.00      A    H  
ATOM     16  HE3 MET A  59       1.656 -14.828  -1.595  1.00  0.00      A    H  
ATOM     17  H1  MET A  59      -3.350 -11.911   0.151  1.00  0.00      A    H  
ATOM     18  H2  MET A  59      -1.769 -11.318   0.350  1.00  0.00      A    H  
ATOM     19  H3  MET A  59      -2.156 -12.894   0.852  1.00  0.00      A    H  
ATOM     20  N   GLN A  60      -3.589 -14.487  -1.072  1.00  0.00      A    N  
ATOM     21  CA  GLN A  60      -4.718 -15.318  -1.579  1.00  0.00      A    C  
ATOM     22  C   GLN A  60      -5.948 -14.432  -1.794  1.00  0.00      A    C  
ATOM     23  O   GLN A  60      -5.955 -13.268  -1.448  1.00  0.00      A    O  
ATOM     24  CB  GLN A  60      -5.047 -16.409  -0.557  1.00  0.00      A    C  
ATOM     25  CG  GLN A  60      -3.888 -17.405  -0.477  1.00  0.00      A    C  
ATOM     26  CD  GLN A  60      -4.041 -18.457  -1.576  1.00  0.00      A    C  
ATOM     27  NE2 GLN A  60      -4.758 -19.525  -1.348  1.00  0.00      A    N  
ATOM     28  OE1 GLN A  60      -3.503 -18.307  -2.655  1.00  0.00      A    O  
ATOM     29  H   GLN A  60      -3.182 -14.692  -0.204  1.00  0.00      A    H  
ATOM     30  HA  GLN A  60      -4.436 -15.774  -2.515  1.00  0.00      A    H  
ATOM     31  HB2 GLN A  60      -5.204 -15.958   0.412  1.00  0.00      A    H  
ATOM     32  HB3 GLN A  60      -5.943 -16.928  -0.862  1.00  0.00      A    H  
ATOM     33  HG2 GLN A  60      -2.954 -16.880  -0.607  1.00  0.00      A    H  
ATOM     34  HG3 GLN A  60      -3.897 -17.890   0.488  1.00  0.00      A    H  
ATOM     35 HE21 GLN A  60      -5.193 -19.645  -0.479  1.00  0.00      A    H  
ATOM     36 HE22 GLN A  60      -4.860 -20.204  -2.047  1.00  0.00      A    H  
ATOM     37  N   ALA A  61      -6.992 -14.977  -2.362  1.00  0.00      A    N  
ATOM     38  CA  ALA A  61      -8.219 -14.164  -2.598  1.00  0.00      A    C  
ATOM     39  C   ALA A  61      -8.809 -13.733  -1.255  1.00  0.00      A    C  
ATOM     40  O   ALA A  61      -8.574 -14.349  -0.235  1.00  0.00      A    O  
ATOM     41  CB  ALA A  61      -9.253 -14.999  -3.362  1.00  0.00      A    C  
ATOM     42  H   ALA A  61      -6.967 -15.917  -2.634  1.00  0.00      A    H  
ATOM     43  HA  ALA A  61      -7.966 -13.289  -3.178  1.00  0.00      A    H  
ATOM     44  HB1 ALA A  61      -8.748 -15.767  -3.930  1.00  0.00      A    H  
ATOM     45  HB2 ALA A  61      -9.810 -14.361  -4.032  1.00  0.00      A    H  
ATOM     46  HB3 ALA A  61      -9.932 -15.460  -2.660  1.00  0.00      A    H  
ATOM     47  N   LYS A  62      -9.573 -12.677  -1.247  1.00  0.00      A    N  
ATOM     48  CA  LYS A  62     -10.176 -12.205   0.029  1.00  0.00      A    C  
ATOM     49  C   LYS A  62     -11.535 -11.576  -0.266  1.00  0.00      A    C  
ATOM     50  O   LYS A  62     -11.702 -10.376  -0.184  1.00  0.00      A    O  
ATOM     51  CB  LYS A  62      -9.259 -11.163   0.674  1.00  0.00      A    C  
ATOM     52  CG  LYS A  62      -8.867 -10.114  -0.370  1.00  0.00      A    C  
ATOM     53  CD  LYS A  62      -9.086  -8.713   0.206  1.00  0.00      A    C  
ATOM     54  CE  LYS A  62      -8.206  -8.524   1.443  1.00  0.00      A    C  
ATOM     55  NZ  LYS A  62      -7.441  -7.251   1.318  1.00  0.00      A    N1+
ATOM     56  H   LYS A  62      -9.745 -12.186  -2.077  1.00  0.00      A    H  
ATOM     57  HA  LYS A  62     -10.302 -13.041   0.701  1.00  0.00      A    H  
ATOM     58  HB2 LYS A  62      -9.779 -10.681   1.491  1.00  0.00      A    H  
ATOM     59  HB3 LYS A  62      -8.369 -11.646   1.047  1.00  0.00      A    H  
ATOM     60  HG2 LYS A  62      -7.826 -10.238  -0.630  1.00  0.00      A    H  
ATOM     61  HG3 LYS A  62      -9.477 -10.236  -1.251  1.00  0.00      A    H  
ATOM     62  HD2 LYS A  62      -8.825  -7.974  -0.539  1.00  0.00      A    H  
ATOM     63  HD3 LYS A  62     -10.122  -8.595   0.483  1.00  0.00      A    H  
ATOM     64  HE2 LYS A  62      -8.828  -8.484   2.325  1.00  0.00      A    H  
ATOM     65  HE3 LYS A  62      -7.517  -9.351   1.525  1.00  0.00      A    H  
ATOM     66  HZ1 LYS A  62      -7.314  -7.020   0.312  1.00  0.00      A    H  
ATOM     67  HZ2 LYS A  62      -6.510  -7.362   1.769  1.00  0.00      A    H  
ATOM     68  HZ3 LYS A  62      -7.963  -6.484   1.786  1.00  0.00      A    H  
ATOM     69  N   PRO A  63     -12.495 -12.385  -0.610  1.00  0.00      A    N  
ATOM     70  CA  PRO A  63     -13.868 -11.912  -0.929  1.00  0.00      A    C  
ATOM     71  C   PRO A  63     -14.573 -11.377   0.317  1.00  0.00      A    C  
ATOM     72  O   PRO A  63     -14.476 -11.942   1.388  1.00  0.00      A    O  
ATOM     73  CB  PRO A  63     -14.592 -13.154  -1.468  1.00  0.00      A    C  
ATOM     74  CG  PRO A  63     -13.555 -14.223  -1.620  1.00  0.00      A    C  
ATOM     75  CD  PRO A  63     -12.379 -13.838  -0.724  1.00  0.00      A    C  
ATOM     76  HA  PRO A  63     -13.833 -11.155  -1.694  1.00  0.00      A    H  
ATOM     77  HB2 PRO A  63     -15.354 -13.468  -0.770  1.00  0.00      A    H  
ATOM     78  HB3 PRO A  63     -15.037 -12.937  -2.427  1.00  0.00      A    H  
ATOM     79  HG2 PRO A  63     -13.960 -15.177  -1.310  1.00  0.00      A    H  
ATOM     80  HG3 PRO A  63     -13.226 -14.276  -2.646  1.00  0.00      A    H  
ATOM     81  HD2 PRO A  63     -12.473 -14.304   0.246  1.00  0.00      A    H  
ATOM     82  HD3 PRO A  63     -11.442 -14.104  -1.189  1.00  0.00      A    H  
ATOM     83  N   GLN A  64     -15.293 -10.302   0.187  1.00  0.00      A    N  
ATOM     84  CA  GLN A  64     -16.014  -9.746   1.367  1.00  0.00      A    C  
ATOM     85  C   GLN A  64     -17.204  -8.919   0.888  1.00  0.00      A    C  
ATOM     86  O   GLN A  64     -17.052  -8.017   0.092  1.00  0.00      A    O  
ATOM     87  CB  GLN A  64     -15.096  -8.844   2.212  1.00  0.00      A    C  
ATOM     88  CG  GLN A  64     -13.654  -8.843   1.681  1.00  0.00      A    C  
ATOM     89  CD  GLN A  64     -13.623  -8.323   0.241  1.00  0.00      A    C  
ATOM     90  NE2 GLN A  64     -14.732  -7.940  -0.327  1.00  0.00      A    N  
ATOM     91  OE1 GLN A  64     -12.577  -8.258  -0.371  1.00  0.00      A    O  
ATOM     92  H   GLN A  64     -15.379  -9.878  -0.693  1.00  0.00      A    H  
ATOM     93  HA  GLN A  64     -16.372 -10.561   1.978  1.00  0.00      A    H  
ATOM     94  HB2 GLN A  64     -15.479  -7.834   2.188  1.00  0.00      A    H  
ATOM     95  HB3 GLN A  64     -15.098  -9.198   3.233  1.00  0.00      A    H  
ATOM     96  HG2 GLN A  64     -13.052  -8.198   2.303  1.00  0.00      A    H  
ATOM     97  HG3 GLN A  64     -13.252  -9.842   1.715  1.00  0.00      A    H  
ATOM     98 HE21 GLN A  64     -15.576  -7.985   0.167  1.00  0.00      A    H  
ATOM     99 HE22 GLN A  64     -14.720  -7.605  -1.247  1.00  0.00      A    H  
ATOM    100  N   ILE A  65     -18.380  -9.196   1.380  1.00  0.00      A    N  
ATOM    101  CA  ILE A  65     -19.559  -8.393   0.954  1.00  0.00      A    C  
ATOM    102  C   ILE A  65     -19.157  -6.910   1.014  1.00  0.00      A    C  
ATOM    103  O   ILE A  65     -19.008  -6.356   2.085  1.00  0.00      A    O  
ATOM    104  CB  ILE A  65     -20.729  -8.661   1.913  1.00  0.00      A    C  
ATOM    105  CG1 ILE A  65     -21.390 -10.003   1.568  1.00  0.00      A    C  
ATOM    106  CG2 ILE A  65     -21.769  -7.546   1.782  1.00  0.00      A    C  
ATOM    107  CD1 ILE A  65     -20.545 -11.155   2.117  1.00  0.00      A    C  
ATOM    108  H   ILE A  65     -18.483  -9.915   2.038  1.00  0.00      A    H  
ATOM    109  HA  ILE A  65     -19.841  -8.666  -0.049  1.00  0.00      A    H  
ATOM    110  HB  ILE A  65     -20.360  -8.689   2.929  1.00  0.00      A    H  
ATOM    111 HG12 ILE A  65     -22.375 -10.039   2.012  1.00  0.00      A    H  
ATOM    112 HG13 ILE A  65     -21.477 -10.100   0.496  1.00  0.00      A    H  
ATOM    113 HG21 ILE A  65     -22.755  -7.953   1.966  1.00  0.00      A    H  
ATOM    114 HG22 ILE A  65     -21.729  -7.133   0.785  1.00  0.00      A    H  
ATOM    115 HG23 ILE A  65     -21.559  -6.769   2.502  1.00  0.00      A    H  
ATOM    116 HD11 ILE A  65     -19.623 -11.224   1.560  1.00  0.00      A    H  
ATOM    117 HD12 ILE A  65     -21.093 -12.079   2.017  1.00  0.00      A    H  
ATOM    118 HD13 ILE A  65     -20.326 -10.977   3.159  1.00  0.00      A    H  
ATOM    119  N   PRO A  66     -18.945  -6.273  -0.117  1.00  0.00      A    N  
ATOM    120  CA  PRO A  66     -18.512  -4.851  -0.164  1.00  0.00      A    C  
ATOM    121  C   PRO A  66     -19.680  -3.871  -0.043  1.00  0.00      A    C  
ATOM    122  O   PRO A  66     -20.764  -4.226   0.377  1.00  0.00      A    O  
ATOM    123  CB  PRO A  66     -17.862  -4.738  -1.539  1.00  0.00      A    C  
ATOM    124  CG  PRO A  66     -18.619  -5.696  -2.397  1.00  0.00      A    C  
ATOM    125  CD  PRO A  66     -19.105  -6.822  -1.477  1.00  0.00      A    C  
ATOM    126  HA  PRO A  66     -17.775  -4.655   0.599  1.00  0.00      A    H  
ATOM    127  HB2 PRO A  66     -17.959  -3.730  -1.920  1.00  0.00      A    H  
ATOM    128  HB3 PRO A  66     -16.825  -5.026  -1.492  1.00  0.00      A    H  
ATOM    129  HG2 PRO A  66     -19.463  -5.195  -2.849  1.00  0.00      A    H  
ATOM    130  HG3 PRO A  66     -17.974  -6.103  -3.159  1.00  0.00      A    H  
ATOM    131  HD2 PRO A  66     -20.144  -7.047  -1.674  1.00  0.00      A    H  
ATOM    132  HD3 PRO A  66     -18.495  -7.701  -1.604  1.00  0.00      A    H  
ATOM    133  N   LYS A  67     -19.465  -2.639  -0.411  1.00  0.00      A    N  
ATOM    134  CA  LYS A  67     -20.559  -1.635  -0.320  1.00  0.00      A    C  
ATOM    135  C   LYS A  67     -21.382  -1.662  -1.607  1.00  0.00      A    C  
ATOM    136  O   LYS A  67     -22.414  -1.029  -1.705  1.00  0.00      A    O  
ATOM    137  CB  LYS A  67     -19.960  -0.242  -0.125  1.00  0.00      A    C  
ATOM    138  CG  LYS A  67     -21.061   0.812  -0.265  1.00  0.00      A    C  
ATOM    139  CD  LYS A  67     -20.655   2.079   0.488  1.00  0.00      A    C  
ATOM    140  CE  LYS A  67     -21.778   3.113   0.393  1.00  0.00      A    C  
ATOM    141  NZ  LYS A  67     -21.519   4.025  -0.756  1.00  0.00      A    N1+
ATOM    142  H   LYS A  67     -18.583  -2.374  -0.747  1.00  0.00      A    H  
ATOM    143  HA  LYS A  67     -21.196  -1.873   0.519  1.00  0.00      A    H  
ATOM    144  HB2 LYS A  67     -19.519  -0.175   0.859  1.00  0.00      A    H  
ATOM    145  HB3 LYS A  67     -19.201  -0.068  -0.873  1.00  0.00      A    H  
ATOM    146  HG2 LYS A  67     -21.207   1.044  -1.310  1.00  0.00      A    H  
ATOM    147  HG3 LYS A  67     -21.980   0.430   0.152  1.00  0.00      A    H  
ATOM    148  HD2 LYS A  67     -20.471   1.840   1.526  1.00  0.00      A    H  
ATOM    149  HD3 LYS A  67     -19.756   2.487   0.047  1.00  0.00      A    H  
ATOM    150  HE2 LYS A  67     -22.722   2.607   0.246  1.00  0.00      A    H  
ATOM    151  HE3 LYS A  67     -21.817   3.688   1.306  1.00  0.00      A    H  
ATOM    152  HZ1 LYS A  67     -22.364   4.602  -0.940  1.00  0.00      A    H  
ATOM    153  HZ2 LYS A  67     -21.295   3.460  -1.601  1.00  0.00      A    H  
ATOM    154  HZ3 LYS A  67     -20.718   4.647  -0.531  1.00  0.00      A    H  
ATOM    155  N   ASP A  68     -20.942  -2.395  -2.598  1.00  0.00      A    N  
ATOM    156  CA  ASP A  68     -21.718  -2.457  -3.867  1.00  0.00      A    C  
ATOM    157  C   ASP A  68     -22.937  -3.369  -3.658  1.00  0.00      A    C  
ATOM    158  O   ASP A  68     -23.105  -4.394  -4.279  1.00  0.00      A    O  
ATOM    159  CB  ASP A  68     -20.832  -2.967  -4.995  1.00  0.00      A    C  
ATOM    160  CG  ASP A  68     -20.382  -1.787  -5.859  1.00  0.00      A    C  
ATOM    161  OD1 ASP A  68     -20.118  -0.734  -5.300  1.00  0.00      A    O  
ATOM    162  OD2 ASP A  68     -20.308  -1.955  -7.065  1.00  0.00      A    O1-
ATOM    163  H   ASP A  68     -20.110  -2.905  -2.502  1.00  0.00      A    H  
ATOM    164  HA  ASP A  68     -22.067  -1.462  -4.110  1.00  0.00      A    H  
ATOM    165  HB2 ASP A  68     -19.966  -3.458  -4.581  1.00  0.00      A    H  
ATOM    166  HB3 ASP A  68     -21.392  -3.653  -5.599  1.00  0.00      A    H  
ATOM    167  N   LYS A  69     -23.775  -2.924  -2.772  1.00  0.00      A    N  
ATOM    168  CA  LYS A  69     -25.025  -3.744  -2.540  1.00  0.00      A    C  
ATOM    169  C   LYS A  69     -25.592  -4.130  -3.939  1.00  0.00      A    C  
ATOM    170  O   LYS A  69     -26.431  -4.994  -4.098  1.00  0.00      A    O  
ATOM    171  CB  LYS A  69     -26.061  -2.927  -1.757  1.00  0.00      A    C  
ATOM    172  CG  LYS A  69     -26.657  -1.833  -2.652  1.00  0.00      A    C  
ATOM    173  CD  LYS A  69     -27.596  -0.956  -1.823  1.00  0.00      A    C  
ATOM    174  CE  LYS A  69     -26.796  -0.223  -0.745  1.00  0.00      A    C  
ATOM    175  NZ  LYS A  69     -27.324   1.163  -0.595  1.00  0.00      A    N1+
ATOM    176  H   LYS A  69     -23.605  -2.068  -2.326  1.00  0.00      A    H  
ATOM    177  HA  LYS A  69     -24.767  -4.642  -1.999  1.00  0.00      A    H  
ATOM    178  HB2 LYS A  69     -26.852  -3.580  -1.416  1.00  0.00      A    H  
ATOM    179  HB3 LYS A  69     -25.585  -2.467  -0.904  1.00  0.00      A    H  
ATOM    180  HG2 LYS A  69     -25.861  -1.226  -3.061  1.00  0.00      A    H  
ATOM    181  HG3 LYS A  69     -27.215  -2.287  -3.457  1.00  0.00      A    H  
ATOM    182  HD2 LYS A  69     -28.077  -0.235  -2.468  1.00  0.00      A    H  
ATOM    183  HD3 LYS A  69     -28.345  -1.576  -1.354  1.00  0.00      A    H  
ATOM    184  HE2 LYS A  69     -26.891  -0.748   0.194  1.00  0.00      A    H  
ATOM    185  HE3 LYS A  69     -25.756  -0.182  -1.033  1.00  0.00      A    H  
ATOM    186  HZ1 LYS A  69     -28.363   1.143  -0.605  1.00  0.00      A    H  
ATOM    187  HZ2 LYS A  69     -26.981   1.751  -1.381  1.00  0.00      A    H  
ATOM    188  HZ3 LYS A  69     -26.996   1.562   0.308  1.00  0.00      A    H  
ATOM    189  N   SER A  70     -25.082  -3.447  -4.919  1.00  0.00      A    N  
ATOM    190  CA  SER A  70     -25.544  -3.730  -6.316  1.00  0.00      A    C  
ATOM    191  C   SER A  70     -24.732  -4.876  -6.965  1.00  0.00      A    C  
ATOM    192  O   SER A  70     -25.044  -5.314  -8.053  1.00  0.00      A    O  
ATOM    193  CB  SER A  70     -25.408  -2.466  -7.164  1.00  0.00      A    C  
ATOM    194  OG  SER A  70     -25.259  -1.342  -6.308  1.00  0.00      A    O  
ATOM    195  H   SER A  70     -24.430  -2.743  -4.729  1.00  0.00      A    H  
ATOM    196  HA  SER A  70     -26.585  -4.027  -6.283  1.00  0.00      A    H  
ATOM    197  HB2 SER A  70     -24.542  -2.547  -7.799  1.00  0.00      A    H  
ATOM    198  HB3 SER A  70     -26.292  -2.350  -7.779  1.00  0.00      A    H  
ATOM    199  HG  SER A  70     -25.290  -0.550  -6.851  1.00  0.00      A    H  
ATOM    200  N   LYS A  71     -23.687  -5.352  -6.331  1.00  0.00      A    N  
ATOM    201  CA  LYS A  71     -22.875  -6.449  -6.967  1.00  0.00      A    C  
ATOM    202  C   LYS A  71     -23.266  -7.837  -6.460  1.00  0.00      A    C  
ATOM    203  O   LYS A  71     -23.484  -8.049  -5.284  1.00  0.00      A    O  
ATOM    204  CB  LYS A  71     -21.394  -6.260  -6.650  1.00  0.00      A    C  
ATOM    205  CG  LYS A  71     -21.182  -6.394  -5.138  1.00  0.00      A    C  
ATOM    206  CD  LYS A  71     -20.481  -7.716  -4.833  1.00  0.00      A    C  
ATOM    207  CE  LYS A  71     -19.077  -7.707  -5.438  1.00  0.00      A    C  
ATOM    208  NZ  LYS A  71     -18.092  -8.141  -4.407  1.00  0.00      A    N1+
ATOM    209  H   LYS A  71     -23.427  -4.985  -5.460  1.00  0.00      A    H  
ATOM    210  HA  LYS A  71     -23.010  -6.412  -8.036  1.00  0.00      A    H  
ATOM    211  HB2 LYS A  71     -20.823  -7.022  -7.163  1.00  0.00      A    H  
ATOM    212  HB3 LYS A  71     -21.071  -5.291  -6.984  1.00  0.00      A    H  
ATOM    213  HG2 LYS A  71     -20.574  -5.585  -4.785  1.00  0.00      A    H  
ATOM    214  HG3 LYS A  71     -22.137  -6.377  -4.630  1.00  0.00      A    H  
ATOM    215  HD2 LYS A  71     -20.412  -7.848  -3.765  1.00  0.00      A    H  
ATOM    216  HD3 LYS A  71     -21.048  -8.522  -5.254  1.00  0.00      A    H  
ATOM    217  HE2 LYS A  71     -19.042  -8.387  -6.278  1.00  0.00      A    H  
ATOM    218  HE3 LYS A  71     -18.836  -6.709  -5.771  1.00  0.00      A    H  
ATOM    219  HZ1 LYS A  71     -17.390  -7.388  -4.260  1.00  0.00      A    H  
ATOM    220  HZ2 LYS A  71     -17.611  -9.006  -4.729  1.00  0.00      A    H  
ATOM    221  HZ3 LYS A  71     -18.585  -8.329  -3.513  1.00  0.00      A    H  
ATOM    222  N   VAL A  72     -23.260  -8.809  -7.329  1.00  0.00      A    N  
ATOM    223  CA  VAL A  72     -23.519 -10.192  -6.879  1.00  0.00      A    C  
ATOM    224  C   VAL A  72     -22.314 -10.572  -6.028  1.00  0.00      A    C  
ATOM    225  O   VAL A  72     -21.189 -10.394  -6.447  1.00  0.00      A    O  
ATOM    226  CB  VAL A  72     -23.608 -11.127  -8.091  1.00  0.00      A    C  
ATOM    227  CG1 VAL A  72     -24.427 -10.462  -9.199  1.00  0.00      A    C  
ATOM    228  CG2 VAL A  72     -22.198 -11.415  -8.615  1.00  0.00      A    C  
ATOM    229  H   VAL A  72     -23.011  -8.640  -8.256  1.00  0.00      A    H  
ATOM    230  HA  VAL A  72     -24.427 -10.237  -6.295  1.00  0.00      A    H  
ATOM    231  HB  VAL A  72     -24.082 -12.052  -7.798  1.00  0.00      A    H  
ATOM    232 HG11 VAL A  72     -24.879  -9.558  -8.824  1.00  0.00      A    H  
ATOM    233 HG12 VAL A  72     -25.198 -11.139  -9.532  1.00  0.00      A    H  
ATOM    234 HG13 VAL A  72     -23.779 -10.222 -10.030  1.00  0.00      A    H  
ATOM    235 HG21 VAL A  72     -21.639 -10.494  -8.673  1.00  0.00      A    H  
ATOM    236 HG22 VAL A  72     -22.264 -11.855  -9.598  1.00  0.00      A    H  
ATOM    237 HG23 VAL A  72     -21.696 -12.100  -7.947  1.00  0.00      A    H  
ATOM    238  N   ALA A  73     -22.492 -11.091  -4.856  1.00  0.00      A    N  
ATOM    239  CA  ALA A  73     -21.287 -11.436  -4.063  1.00  0.00      A    C  
ATOM    240  C   ALA A  73     -20.750 -12.751  -4.600  1.00  0.00      A    C  
ATOM    241  O   ALA A  73     -19.638 -13.154  -4.321  1.00  0.00      A    O  
ATOM    242  CB  ALA A  73     -21.669 -11.598  -2.593  1.00  0.00      A    C  
ATOM    243  H   ALA A  73     -23.393 -11.244  -4.503  1.00  0.00      A    H  
ATOM    244  HA  ALA A  73     -20.541 -10.663  -4.169  1.00  0.00      A    H  
ATOM    245  HB1 ALA A  73     -22.321 -10.790  -2.299  1.00  0.00      A    H  
ATOM    246  HB2 ALA A  73     -20.777 -11.582  -1.983  1.00  0.00      A    H  
ATOM    247  HB3 ALA A  73     -22.180 -12.539  -2.459  1.00  0.00      A    H  
ATOM    248  N   GLY A  74     -21.547 -13.417  -5.378  1.00  0.00      A    N  
ATOM    249  CA  GLY A  74     -21.107 -14.707  -5.952  1.00  0.00      A    C  
ATOM    250  C   GLY A  74     -22.270 -15.358  -6.689  1.00  0.00      A    C  
ATOM    251  O   GLY A  74     -23.191 -14.704  -7.137  1.00  0.00      A    O  
ATOM    252  H   GLY A  74     -22.442 -13.073  -5.579  1.00  0.00      A    H  
ATOM    253  HA2 GLY A  74     -20.289 -14.540  -6.637  1.00  0.00      A    H  
ATOM    254  HA3 GLY A  74     -20.789 -15.359  -5.155  1.00  0.00      A    H  
ATOM    255  N   TYR A  75     -22.201 -16.641  -6.856  1.00  0.00      A    N  
ATOM    256  CA  TYR A  75     -23.267 -17.342  -7.610  1.00  0.00      A    C  
ATOM    257  C   TYR A  75     -23.565 -18.692  -6.977  1.00  0.00      A    C  
ATOM    258  O   TYR A  75     -22.886 -19.143  -6.076  1.00  0.00      A    O  
ATOM    259  CB  TYR A  75     -22.771 -17.601  -9.031  1.00  0.00      A    C  
ATOM    260  CG  TYR A  75     -22.554 -16.295  -9.745  1.00  0.00      A    C  
ATOM    261  CD1 TYR A  75     -21.396 -15.549  -9.506  1.00  0.00      A    C  
ATOM    262  CD2 TYR A  75     -23.506 -15.839 -10.654  1.00  0.00      A    C  
ATOM    263  CE1 TYR A  75     -21.193 -14.340 -10.182  1.00  0.00      A    C  
ATOM    264  CE2 TYR A  75     -23.306 -14.633 -11.335  1.00  0.00      A    C  
ATOM    265  CZ  TYR A  75     -22.149 -13.881 -11.097  1.00  0.00      A    C  
ATOM    266  OH  TYR A  75     -21.949 -12.693 -11.767  1.00  0.00      A    O  
ATOM    267  H   TYR A  75     -21.399 -17.113  -6.552  1.00  0.00      A    H  
ATOM    268  HA  TYR A  75     -24.158 -16.738  -7.651  1.00  0.00      A    H  
ATOM    269  HB2 TYR A  75     -21.842 -18.148  -8.991  1.00  0.00      A    H  
ATOM    270  HB3 TYR A  75     -23.507 -18.183  -9.565  1.00  0.00      A    H  
ATOM    271  HD1 TYR A  75     -20.664 -15.904  -8.797  1.00  0.00      A    H  
ATOM    272  HD2 TYR A  75     -24.401 -16.418 -10.826  1.00  0.00      A    H  
ATOM    273  HE1 TYR A  75     -20.301 -13.761  -9.996  1.00  0.00      A    H  
ATOM    274  HE2 TYR A  75     -24.045 -14.280 -12.039  1.00  0.00      A    H  
ATOM    275  HH  TYR A  75     -22.794 -12.401 -12.115  1.00  0.00      A    H  
ATOM    276  N   ILE A  76     -24.616 -19.310  -7.418  1.00  0.00      A    N  
ATOM    277  CA  ILE A  76     -25.004 -20.604  -6.807  1.00  0.00      A    C  
ATOM    278  C   ILE A  76     -25.645 -21.497  -7.865  1.00  0.00      A    C  
ATOM    279  O   ILE A  76     -26.373 -21.035  -8.720  1.00  0.00      A    O  
ATOM    280  CB  ILE A  76     -26.013 -20.317  -5.693  1.00  0.00      A    C  
ATOM    281  CG1 ILE A  76     -26.017 -21.474  -4.694  1.00  0.00      A    C  
ATOM    282  CG2 ILE A  76     -27.409 -20.164  -6.300  1.00  0.00      A    C  
ATOM    283  CD1 ILE A  76     -25.170 -21.100  -3.475  1.00  0.00      A    C  
ATOM    284  H   ILE A  76     -25.220 -18.875  -8.059  1.00  0.00      A    H  
ATOM    285  HA  ILE A  76     -24.134 -21.091  -6.394  1.00  0.00      A    H  
ATOM    286  HB  ILE A  76     -25.739 -19.396  -5.187  1.00  0.00      A    H  
ATOM    287 HG12 ILE A  76     -27.031 -21.677  -4.381  1.00  0.00      A    H  
ATOM    288 HG13 ILE A  76     -25.602 -22.355  -5.161  1.00  0.00      A    H  
ATOM    289 HG21 ILE A  76     -28.066 -19.693  -5.582  1.00  0.00      A    H  
ATOM    290 HG22 ILE A  76     -27.800 -21.137  -6.558  1.00  0.00      A    H  
ATOM    291 HG23 ILE A  76     -27.350 -19.552  -7.187  1.00  0.00      A    H  
ATOM    292 HD11 ILE A  76     -25.750 -20.472  -2.814  1.00  0.00      A    H  
ATOM    293 HD12 ILE A  76     -24.290 -20.565  -3.800  1.00  0.00      A    H  
ATOM    294 HD13 ILE A  76     -24.875 -21.998  -2.954  1.00  0.00      A    H  
ATOM    295  N   GLU A  77     -25.382 -22.774  -7.820  1.00  0.00      A    N  
ATOM    296  CA  GLU A  77     -25.979 -23.691  -8.827  1.00  0.00      A    C  
ATOM    297  C   GLU A  77     -26.142 -25.085  -8.224  1.00  0.00      A    C  
ATOM    298  O   GLU A  77     -25.531 -25.427  -7.231  1.00  0.00      A    O  
ATOM    299  CB  GLU A  77     -25.064 -23.795 -10.051  1.00  0.00      A    C  
ATOM    300  CG  GLU A  77     -23.918 -22.784  -9.948  1.00  0.00      A    C  
ATOM    301  CD  GLU A  77     -22.945 -23.003 -11.108  1.00  0.00      A    C  
ATOM    302  OE1 GLU A  77     -23.321 -23.680 -12.050  1.00  0.00      A    O  
ATOM    303  OE2 GLU A  77     -21.840 -22.490 -11.035  1.00  0.00      A    O1-
ATOM    304  H   GLU A  77     -24.793 -23.128  -7.121  1.00  0.00      A    H  
ATOM    305  HA  GLU A  77     -26.946 -23.315  -9.128  1.00  0.00      A    H  
ATOM    306  HB2 GLU A  77     -24.653 -24.794 -10.100  1.00  0.00      A    H  
ATOM    307  HB3 GLU A  77     -25.637 -23.599 -10.944  1.00  0.00      A    H  
ATOM    308  HG2 GLU A  77     -24.315 -21.782  -9.999  1.00  0.00      A    H  
ATOM    309  HG3 GLU A  77     -23.394 -22.922  -9.014  1.00  0.00      A    H  
ATOM    310  N   ILE A  78     -26.959 -25.894  -8.837  1.00  0.00      A    N  
ATOM    311  CA  ILE A  78     -27.171 -27.277  -8.333  1.00  0.00      A    C  
ATOM    312  C   ILE A  78     -27.395 -28.190  -9.546  1.00  0.00      A    C  
ATOM    313  O   ILE A  78     -28.268 -27.937 -10.353  1.00  0.00      A    O  
ATOM    314  CB  ILE A  78     -28.413 -27.322  -7.435  1.00  0.00      A    C  
ATOM    315  CG1 ILE A  78     -28.445 -26.091  -6.526  1.00  0.00      A    C  
ATOM    316  CG2 ILE A  78     -28.377 -28.587  -6.575  1.00  0.00      A    C  
ATOM    317  CD1 ILE A  78     -29.739 -26.099  -5.707  1.00  0.00      A    C  
ATOM    318  H   ILE A  78     -27.429 -25.591  -9.641  1.00  0.00      A    H  
ATOM    319  HA  ILE A  78     -26.305 -27.586  -7.773  1.00  0.00      A    H  
ATOM    320  HB  ILE A  78     -29.296 -27.338  -8.052  1.00  0.00      A    H  
ATOM    321 HG12 ILE A  78     -27.597 -26.113  -5.859  1.00  0.00      A    H  
ATOM    322 HG13 ILE A  78     -28.411 -25.197  -7.127  1.00  0.00      A    H  
ATOM    323 HG21 ILE A  78     -28.062 -29.425  -7.179  1.00  0.00      A    H  
ATOM    324 HG22 ILE A  78     -29.364 -28.778  -6.177  1.00  0.00      A    H  
ATOM    325 HG23 ILE A  78     -27.681 -28.448  -5.760  1.00  0.00      A    H  
ATOM    326 HD11 ILE A  78     -30.268 -27.024  -5.878  1.00  0.00      A    H  
ATOM    327 HD12 ILE A  78     -30.361 -25.269  -6.009  1.00  0.00      A    H  
ATOM    328 HD13 ILE A  78     -29.502 -26.009  -4.658  1.00  0.00      A    H  
ATOM    329  N   PRO A  79     -26.609 -29.231  -9.703  1.00  0.00      A    N  
ATOM    330  CA  PRO A  79     -26.744 -30.149 -10.866  1.00  0.00      A    C  
ATOM    331  C   PRO A  79     -27.993 -31.033 -10.788  1.00  0.00      A    C  
ATOM    332  O   PRO A  79     -28.709 -31.185 -11.758  1.00  0.00      A    O  
ATOM    333  CB  PRO A  79     -25.477 -31.010 -10.809  1.00  0.00      A    C  
ATOM    334  CG  PRO A  79     -25.028 -30.973  -9.387  1.00  0.00      A    C  
ATOM    335  CD  PRO A  79     -25.521 -29.651  -8.803  1.00  0.00      A    C  
ATOM    336  HA  PRO A  79     -26.748 -29.584 -11.784  1.00  0.00      A    H  
ATOM    337  HB2 PRO A  79     -25.703 -32.025 -11.107  1.00  0.00      A    H  
ATOM    338  HB3 PRO A  79     -24.713 -30.593 -11.448  1.00  0.00      A    H  
ATOM    339  HG2 PRO A  79     -25.456 -31.804  -8.844  1.00  0.00      A    H  
ATOM    340  HG3 PRO A  79     -23.949 -31.013  -9.333  1.00  0.00      A    H  
ATOM    341  HD2 PRO A  79     -25.898 -29.805  -7.805  1.00  0.00      A    H  
ATOM    342  HD3 PRO A  79     -24.732 -28.917  -8.804  1.00  0.00      A    H  
ATOM    343  N   ASP A  80     -28.284 -31.588  -9.644  1.00  0.00      A    N  
ATOM    344  CA  ASP A  80     -29.509 -32.426  -9.508  1.00  0.00      A    C  
ATOM    345  C   ASP A  80     -30.775 -31.573  -9.663  1.00  0.00      A    C  
ATOM    346  O   ASP A  80     -31.836 -32.076  -9.976  1.00  0.00      A    O  
ATOM    347  CB  ASP A  80     -29.515 -33.085  -8.125  1.00  0.00      A    C  
ATOM    348  CG  ASP A  80     -28.462 -34.194  -8.079  1.00  0.00      A    C  
ATOM    349  OD1 ASP A  80     -27.376 -33.975  -8.594  1.00  0.00      A    O  
ATOM    350  OD2 ASP A  80     -28.757 -35.242  -7.531  1.00  0.00      A    O1-
ATOM    351  H   ASP A  80     -27.748 -31.417  -8.841  1.00  0.00      A    H  
ATOM    352  HA  ASP A  80     -29.501 -33.195 -10.265  1.00  0.00      A    H  
ATOM    353  HB2 ASP A  80     -29.289 -32.342  -7.372  1.00  0.00      A    H  
ATOM    354  HB3 ASP A  80     -30.489 -33.509  -7.932  1.00  0.00      A    H  
ATOM    355  N   ALA A  81     -30.671 -30.284  -9.456  1.00  0.00      A    N  
ATOM    356  CA  ALA A  81     -31.860 -29.388  -9.596  1.00  0.00      A    C  
ATOM    357  C   ALA A  81     -31.741 -28.598 -10.904  1.00  0.00      A    C  
ATOM    358  O   ALA A  81     -32.701 -28.034 -11.391  1.00  0.00      A    O  
ATOM    359  CB  ALA A  81     -31.906 -28.412  -8.417  1.00  0.00      A    C  
ATOM    360  H   ALA A  81     -29.785 -29.910  -9.268  1.00  0.00      A    H  
ATOM    361  HA  ALA A  81     -32.766 -29.980  -9.609  1.00  0.00      A    H  
ATOM    362  HB1 ALA A  81     -31.346 -28.822  -7.588  1.00  0.00      A    H  
ATOM    363  HB2 ALA A  81     -32.931 -28.257  -8.119  1.00  0.00      A    H  
ATOM    364  HB3 ALA A  81     -31.471 -27.469  -8.713  1.00  0.00      A    H  
ATOM    365  N   ASP A  82     -30.568 -28.570 -11.480  1.00  0.00      A    N  
ATOM    366  CA  ASP A  82     -30.368 -27.837 -12.764  1.00  0.00      A    C  
ATOM    367  C   ASP A  82     -30.634 -26.337 -12.584  1.00  0.00      A    C  
ATOM    368  O   ASP A  82     -31.412 -25.752 -13.310  1.00  0.00      A    O  
ATOM    369  CB  ASP A  82     -31.320 -28.390 -13.825  1.00  0.00      A    C  
ATOM    370  CG  ASP A  82     -30.808 -28.005 -15.214  1.00  0.00      A    C  
ATOM    371  OD1 ASP A  82     -30.226 -26.939 -15.335  1.00  0.00      A    O  
ATOM    372  OD2 ASP A  82     -31.003 -28.785 -16.132  1.00  0.00      A    O1-
ATOM    373  H   ASP A  82     -29.813 -29.042 -11.070  1.00  0.00      A    H  
ATOM    374  HA  ASP A  82     -29.351 -27.977 -13.097  1.00  0.00      A    H  
ATOM    375  HB2 ASP A  82     -31.369 -29.466 -13.740  1.00  0.00      A    H  
ATOM    376  HB3 ASP A  82     -32.305 -27.971 -13.680  1.00  0.00      A    H  
ATOM    377  N   ILE A  83     -30.009 -25.716 -11.618  1.00  0.00      A    N  
ATOM    378  CA  ILE A  83     -30.248 -24.258 -11.393  1.00  0.00      A    C  
ATOM    379  C   ILE A  83     -28.914 -23.517 -11.363  1.00  0.00      A    C  
ATOM    380  O   ILE A  83     -27.893 -24.082 -11.031  1.00  0.00      A    O  
ATOM    381  CB  ILE A  83     -30.953 -24.071 -10.047  1.00  0.00      A    C  
ATOM    382  CG1 ILE A  83     -32.241 -24.896 -10.035  1.00  0.00      A    C  
ATOM    383  CG2 ILE A  83     -31.291 -22.594  -9.842  1.00  0.00      A    C  
ATOM    384  CD1 ILE A  83     -32.867 -24.860  -8.640  1.00  0.00      A    C  
ATOM    385  H   ILE A  83     -29.413 -26.206 -11.016  1.00  0.00      A    H  
ATOM    386  HA  ILE A  83     -30.866 -23.860 -12.180  1.00  0.00      A    H  
ATOM    387  HB  ILE A  83     -30.301 -24.405  -9.253  1.00  0.00      A    H  
ATOM    388 HG12 ILE A  83     -32.936 -24.485 -10.753  1.00  0.00      A    H  
ATOM    389 HG13 ILE A  83     -32.012 -25.917 -10.298  1.00  0.00      A    H  
ATOM    390 HG21 ILE A  83     -32.347 -22.491  -9.636  1.00  0.00      A    H  
ATOM    391 HG22 ILE A  83     -31.044 -22.040 -10.736  1.00  0.00      A    H  
ATOM    392 HG23 ILE A  83     -30.722 -22.207  -9.008  1.00  0.00      A    H  
ATOM    393 HD11 ILE A  83     -33.537 -24.015  -8.568  1.00  0.00      A    H  
ATOM    394 HD12 ILE A  83     -32.089 -24.766  -7.897  1.00  0.00      A    H  
ATOM    395 HD13 ILE A  83     -33.420 -25.772  -8.469  1.00  0.00      A    H  
ATOM    396  N   LYS A  84     -28.908 -22.258 -11.716  1.00  0.00      A    N  
ATOM    397  CA  LYS A  84     -27.649 -21.459 -11.717  1.00  0.00      A    C  
ATOM    398  C   LYS A  84     -28.035 -19.976 -11.629  1.00  0.00      A    C  
ATOM    399  O   LYS A  84     -28.539 -19.400 -12.573  1.00  0.00      A    O  
ATOM    400  CB  LYS A  84     -26.886 -21.711 -13.019  1.00  0.00      A    C  
ATOM    401  CG  LYS A  84     -25.611 -20.866 -13.045  1.00  0.00      A    C  
ATOM    402  CD  LYS A  84     -24.746 -21.286 -14.236  1.00  0.00      A    C  
ATOM    403  CE  LYS A  84     -23.844 -20.122 -14.649  1.00  0.00      A    C  
ATOM    404  NZ  LYS A  84     -23.343 -19.427 -13.430  1.00  0.00      A    N1+
ATOM    405  H   LYS A  84     -29.743 -21.826 -11.993  1.00  0.00      A    H  
ATOM    406  HA  LYS A  84     -27.039 -21.731 -10.870  1.00  0.00      A    H  
ATOM    407  HB2 LYS A  84     -26.625 -22.757 -13.086  1.00  0.00      A    H  
ATOM    408  HB3 LYS A  84     -27.509 -21.442 -13.858  1.00  0.00      A    H  
ATOM    409  HG2 LYS A  84     -25.875 -19.821 -13.139  1.00  0.00      A    H  
ATOM    410  HG3 LYS A  84     -25.060 -21.018 -12.131  1.00  0.00      A    H  
ATOM    411  HD2 LYS A  84     -24.137 -22.132 -13.957  1.00  0.00      A    H  
ATOM    412  HD3 LYS A  84     -25.382 -21.558 -15.066  1.00  0.00      A    H  
ATOM    413  HE2 LYS A  84     -23.008 -20.499 -15.217  1.00  0.00      A    H  
ATOM    414  HE3 LYS A  84     -24.406 -19.427 -15.255  1.00  0.00      A    H  
ATOM    415  HZ1 LYS A  84     -23.025 -20.132 -12.737  1.00  0.00      A    H  
ATOM    416  HZ2 LYS A  84     -24.109 -18.855 -13.019  1.00  0.00      A    H  
ATOM    417  HZ3 LYS A  84     -22.547 -18.810 -13.685  1.00  0.00      A    H  
ATOM    418  N   GLU A  85     -27.833 -19.362 -10.491  1.00  0.00      A    N  
ATOM    419  CA  GLU A  85     -28.225 -17.927 -10.343  1.00  0.00      A    C  
ATOM    420  C   GLU A  85     -27.189 -17.163  -9.513  1.00  0.00      A    C  
ATOM    421  O   GLU A  85     -26.346 -17.746  -8.860  1.00  0.00      A    O  
ATOM    422  CB  GLU A  85     -29.576 -17.861  -9.636  1.00  0.00      A    C  
ATOM    423  CG  GLU A  85     -29.970 -19.263  -9.170  1.00  0.00      A    C  
ATOM    424  CD  GLU A  85     -31.300 -19.192  -8.421  1.00  0.00      A    C  
ATOM    425  OE1 GLU A  85     -31.277 -18.907  -7.235  1.00  0.00      A    O  
ATOM    426  OE2 GLU A  85     -32.316 -19.422  -9.049  1.00  0.00      A    O1-
ATOM    427  H   GLU A  85     -27.444 -19.850  -9.736  1.00  0.00      A    H  
ATOM    428  HA  GLU A  85     -28.311 -17.478 -11.320  1.00  0.00      A    H  
ATOM    429  HB2 GLU A  85     -29.503 -17.205  -8.780  1.00  0.00      A    H  
ATOM    430  HB3 GLU A  85     -30.324 -17.485 -10.318  1.00  0.00      A    H  
ATOM    431  HG2 GLU A  85     -30.072 -19.912 -10.028  1.00  0.00      A    H  
ATOM    432  HG3 GLU A  85     -29.209 -19.650  -8.512  1.00  0.00      A    H  
ATOM    433  N   PRO A  86     -27.258 -15.854  -9.555  1.00  0.00      A    N  
ATOM    434  CA  PRO A  86     -26.318 -14.958  -8.812  1.00  0.00      A    C  
ATOM    435  C   PRO A  86     -26.569 -14.915  -7.300  1.00  0.00      A    C  
ATOM    436  O   PRO A  86     -27.572 -15.382  -6.806  1.00  0.00      A    O  
ATOM    437  CB  PRO A  86     -26.577 -13.580  -9.422  1.00  0.00      A    C  
ATOM    438  CG  PRO A  86     -27.976 -13.631  -9.937  1.00  0.00      A    C  
ATOM    439  CD  PRO A  86     -28.246 -15.081 -10.332  1.00  0.00      A    C  
ATOM    440  HA  PRO A  86     -25.302 -15.244  -9.007  1.00  0.00      A    H  
ATOM    441  HB2 PRO A  86     -26.483 -12.814  -8.665  1.00  0.00      A    H  
ATOM    442  HB3 PRO A  86     -25.893 -13.392 -10.235  1.00  0.00      A    H  
ATOM    443  HG2 PRO A  86     -28.667 -13.320  -9.163  1.00  0.00      A    H  
ATOM    444  HG3 PRO A  86     -28.077 -12.996 -10.802  1.00  0.00      A    H  
ATOM    445  HD2 PRO A  86     -29.254 -15.363 -10.064  1.00  0.00      A    H  
ATOM    446  HD3 PRO A  86     -28.081 -15.221 -11.389  1.00  0.00      A    H  
ATOM    447  N   VAL A  87     -25.642 -14.346  -6.569  1.00  0.00      A    N  
ATOM    448  CA  VAL A  87     -25.780 -14.244  -5.084  1.00  0.00      A    C  
ATOM    449  C   VAL A  87     -25.604 -12.774  -4.653  1.00  0.00      A    C  
ATOM    450  O   VAL A  87     -24.505 -12.263  -4.621  1.00  0.00      A    O  
ATOM    451  CB  VAL A  87     -24.688 -15.086  -4.427  1.00  0.00      A    C  
ATOM    452  CG1 VAL A  87     -24.850 -15.031  -2.911  1.00  0.00      A    C  
ATOM    453  CG2 VAL A  87     -24.808 -16.540  -4.893  1.00  0.00      A    C  
ATOM    454  H   VAL A  87     -24.844 -13.984  -7.006  1.00  0.00      A    H  
ATOM    455  HA  VAL A  87     -26.748 -14.612  -4.777  1.00  0.00      A    H  
ATOM    456  HB  VAL A  87     -23.718 -14.696  -4.699  1.00  0.00      A    H  
ATOM    457 HG11 VAL A  87     -25.688 -14.396  -2.659  1.00  0.00      A    H  
ATOM    458 HG12 VAL A  87     -23.951 -14.634  -2.467  1.00  0.00      A    H  
ATOM    459 HG13 VAL A  87     -25.028 -16.028  -2.537  1.00  0.00      A    H  
ATOM    460 HG21 VAL A  87     -25.444 -16.588  -5.762  1.00  0.00      A    H  
ATOM    461 HG22 VAL A  87     -25.236 -17.136  -4.100  1.00  0.00      A    H  
ATOM    462 HG23 VAL A  87     -23.828 -16.919  -5.140  1.00  0.00      A    H  
ATOM    463  N   TYR A  88     -26.673 -12.088  -4.322  1.00  0.00      A    N  
ATOM    464  CA  TYR A  88     -26.553 -10.651  -3.895  1.00  0.00      A    C  
ATOM    465  C   TYR A  88     -26.479 -10.568  -2.361  1.00  0.00      A    C  
ATOM    466  O   TYR A  88     -26.922 -11.456  -1.664  1.00  0.00      A    O  
ATOM    467  CB  TYR A  88     -27.785  -9.878  -4.386  1.00  0.00      A    C  
ATOM    468  CG  TYR A  88     -27.539  -9.348  -5.782  1.00  0.00      A    C  
ATOM    469  CD1 TYR A  88     -27.530 -10.233  -6.867  1.00  0.00      A    C  
ATOM    470  CD2 TYR A  88     -27.331  -7.975  -5.997  1.00  0.00      A    C  
ATOM    471  CE1 TYR A  88     -27.314  -9.751  -8.163  1.00  0.00      A    C  
ATOM    472  CE2 TYR A  88     -27.114  -7.496  -7.294  1.00  0.00      A    C  
ATOM    473  CZ  TYR A  88     -27.105  -8.383  -8.376  1.00  0.00      A    C  
ATOM    474  OH  TYR A  88     -26.894  -7.908  -9.656  1.00  0.00      A    O  
ATOM    475  H   TYR A  88     -27.555 -12.517  -4.355  1.00  0.00      A    H  
ATOM    476  HA  TYR A  88     -25.657 -10.215  -4.324  1.00  0.00      A    H  
ATOM    477  HB2 TYR A  88     -28.636 -10.541  -4.402  1.00  0.00      A    H  
ATOM    478  HB3 TYR A  88     -27.986  -9.054  -3.719  1.00  0.00      A    H  
ATOM    479  HD1 TYR A  88     -27.690 -11.288  -6.703  1.00  0.00      A    H  
ATOM    480  HD2 TYR A  88     -27.337  -7.282  -5.165  1.00  0.00      A    H  
ATOM    481  HE1 TYR A  88     -27.307 -10.434  -8.998  1.00  0.00      A    H  
ATOM    482  HE2 TYR A  88     -26.954  -6.441  -7.459  1.00  0.00      A    H  
ATOM    483  HH  TYR A  88     -25.959  -7.999  -9.856  1.00  0.00      A    H  
ATOM    484  N   PRO A  89     -25.921  -9.503  -1.835  1.00  0.00      A    N  
ATOM    485  CA  PRO A  89     -25.798  -9.302  -0.356  1.00  0.00      A    C  
ATOM    486  C   PRO A  89     -27.157  -9.208   0.361  1.00  0.00      A    C  
ATOM    487  O   PRO A  89     -28.117  -8.674  -0.160  1.00  0.00      A    O  
ATOM    488  CB  PRO A  89     -25.032  -7.984  -0.207  1.00  0.00      A    C  
ATOM    489  CG  PRO A  89     -25.098  -7.306  -1.536  1.00  0.00      A    C  
ATOM    490  CD  PRO A  89     -25.336  -8.387  -2.590  1.00  0.00      A    C  
ATOM    491  HA  PRO A  89     -25.213 -10.098   0.075  1.00  0.00      A    H  
ATOM    492  HB2 PRO A  89     -25.498  -7.367   0.549  1.00  0.00      A    H  
ATOM    493  HB3 PRO A  89     -24.004  -8.179   0.056  1.00  0.00      A    H  
ATOM    494  HG2 PRO A  89     -25.910  -6.593  -1.546  1.00  0.00      A    H  
ATOM    495  HG3 PRO A  89     -24.163  -6.806  -1.740  1.00  0.00      A    H  
ATOM    496  HD2 PRO A  89     -26.021  -8.031  -3.345  1.00  0.00      A    H  
ATOM    497  HD3 PRO A  89     -24.403  -8.690  -3.037  1.00  0.00      A    H  
ATOM    498  N   GLY A  90     -27.223  -9.719   1.565  1.00  0.00      A    N  
ATOM    499  CA  GLY A  90     -28.491  -9.668   2.354  1.00  0.00      A    C  
ATOM    500  C   GLY A  90     -28.894  -8.208   2.573  1.00  0.00      A    C  
ATOM    501  O   GLY A  90     -28.131  -7.301   2.305  1.00  0.00      A    O  
ATOM    502  H   GLY A  90     -26.414 -10.116   1.940  1.00  0.00      A    H  
ATOM    503  HA2 GLY A  90     -29.273 -10.184   1.815  1.00  0.00      A    H  
ATOM    504  HA3 GLY A  90     -28.343 -10.142   3.313  1.00  0.00      A    H  
ATOM    505  N   PRO A  91     -30.088  -7.983   3.055  1.00  0.00      A    N  
ATOM    506  CA  PRO A  91     -31.058  -9.051   3.400  1.00  0.00      A    C  
ATOM    507  C   PRO A  91     -32.012  -9.355   2.242  1.00  0.00      A    C  
ATOM    508  O   PRO A  91     -32.063  -8.633   1.271  1.00  0.00      A    O  
ATOM    509  CB  PRO A  91     -31.831  -8.434   4.566  1.00  0.00      A    C  
ATOM    510  CG  PRO A  91     -31.740  -6.944   4.383  1.00  0.00      A    C  
ATOM    511  CD  PRO A  91     -30.649  -6.662   3.341  1.00  0.00      A    C  
ATOM    512  HA  PRO A  91     -30.558  -9.944   3.730  1.00  0.00      A    H  
ATOM    513  HB2 PRO A  91     -32.864  -8.754   4.534  1.00  0.00      A    H  
ATOM    514  HB3 PRO A  91     -31.381  -8.718   5.503  1.00  0.00      A    H  
ATOM    515  HG2 PRO A  91     -32.690  -6.560   4.038  1.00  0.00      A    H  
ATOM    516  HG3 PRO A  91     -31.473  -6.477   5.319  1.00  0.00      A    H  
ATOM    517  HD2 PRO A  91     -31.081  -6.229   2.449  1.00  0.00      A    H  
ATOM    518  HD3 PRO A  91     -29.890  -6.014   3.751  1.00  0.00      A    H  
ATOM    519  N   ALA A  92     -32.767 -10.415   2.337  1.00  0.00      A    N  
ATOM    520  CA  ALA A  92     -33.713 -10.751   1.235  1.00  0.00      A    C  
ATOM    521  C   ALA A  92     -34.880  -9.760   1.227  1.00  0.00      A    C  
ATOM    522  O   ALA A  92     -35.993 -10.102   0.878  1.00  0.00      A    O  
ATOM    523  CB  ALA A  92     -34.230 -12.181   1.411  1.00  0.00      A    C  
ATOM    524  H   ALA A  92     -32.714 -10.986   3.131  1.00  0.00      A    H  
ATOM    525  HA  ALA A  92     -33.190 -10.677   0.293  1.00  0.00      A    H  
ATOM    526  HB1 ALA A  92     -33.693 -12.841   0.742  1.00  0.00      A    H  
ATOM    527  HB2 ALA A  92     -35.284 -12.220   1.179  1.00  0.00      A    H  
ATOM    528  HB3 ALA A  92     -34.072 -12.499   2.431  1.00  0.00      A    H  
ATOM    529  N   THR A  93     -34.654  -8.534   1.606  1.00  0.00      A    N  
ATOM    530  CA  THR A  93     -35.772  -7.555   1.600  1.00  0.00      A    C  
ATOM    531  C   THR A  93     -36.095  -7.212   0.140  1.00  0.00      A    C  
ATOM    532  O   THR A  93     -35.236  -7.273  -0.718  1.00  0.00      A    O  
ATOM    533  CB  THR A  93     -35.350  -6.289   2.348  1.00  0.00      A    C  
ATOM    534  CG2 THR A  93     -35.432  -6.531   3.856  1.00  0.00      A    C  
ATOM    535  OG1 THR A  93     -34.015  -5.954   1.992  1.00  0.00      A    O  
ATOM    536  H   THR A  93     -33.756  -8.260   1.888  1.00  0.00      A    H  
ATOM    537  HA  THR A  93     -36.637  -7.994   2.076  1.00  0.00      A    H  
ATOM    538  HB  THR A  93     -36.008  -5.476   2.082  1.00  0.00      A    H  
ATOM    539  HG1 THR A  93     -33.607  -5.527   2.747  1.00  0.00      A    H  
ATOM    540 HG21 THR A  93     -35.030  -5.676   4.380  1.00  0.00      A    H  
ATOM    541 HG22 THR A  93     -34.860  -7.411   4.112  1.00  0.00      A    H  
ATOM    542 HG23 THR A  93     -36.464  -6.676   4.144  1.00  0.00      A    H  
ATOM    543  N   PRO A  94     -37.326  -6.882  -0.145  1.00  0.00      A    N  
ATOM    544  CA  PRO A  94     -37.774  -6.559  -1.522  1.00  0.00      A    C  
ATOM    545  C   PRO A  94     -36.688  -5.880  -2.361  1.00  0.00      A    C  
ATOM    546  O   PRO A  94     -36.378  -6.310  -3.455  1.00  0.00      A    O  
ATOM    547  CB  PRO A  94     -38.951  -5.620  -1.280  1.00  0.00      A    C  
ATOM    548  CG  PRO A  94     -39.555  -6.086   0.010  1.00  0.00      A    C  
ATOM    549  CD  PRO A  94     -38.435  -6.767   0.814  1.00  0.00      A    C  
ATOM    550  HA  PRO A  94     -38.125  -7.449  -2.018  1.00  0.00      A    H  
ATOM    551  HB2 PRO A  94     -38.603  -4.600  -1.189  1.00  0.00      A    H  
ATOM    552  HB3 PRO A  94     -39.671  -5.705  -2.077  1.00  0.00      A    H  
ATOM    553  HG2 PRO A  94     -39.947  -5.241   0.560  1.00  0.00      A    H  
ATOM    554  HG3 PRO A  94     -40.342  -6.798  -0.188  1.00  0.00      A    H  
ATOM    555  HD2 PRO A  94     -38.150  -6.153   1.656  1.00  0.00      A    H  
ATOM    556  HD3 PRO A  94     -38.746  -7.747   1.143  1.00  0.00      A    H  
ATOM    557  N   GLU A  95     -36.109  -4.823  -1.865  1.00  0.00      A    N  
ATOM    558  CA  GLU A  95     -35.050  -4.121  -2.643  1.00  0.00      A    C  
ATOM    559  C   GLU A  95     -34.004  -5.130  -3.137  1.00  0.00      A    C  
ATOM    560  O   GLU A  95     -33.621  -5.123  -4.290  1.00  0.00      A    O  
ATOM    561  CB  GLU A  95     -34.370  -3.079  -1.753  1.00  0.00      A    C  
ATOM    562  CG  GLU A  95     -35.391  -2.019  -1.334  1.00  0.00      A    C  
ATOM    563  CD  GLU A  95     -34.972  -1.404   0.003  1.00  0.00      A    C  
ATOM    564  OE1 GLU A  95     -34.753  -2.157   0.937  1.00  0.00      A    O  
ATOM    565  OE2 GLU A  95     -34.875  -0.190   0.070  1.00  0.00      A    O1-
ATOM    566  H   GLU A  95     -36.373  -4.488  -0.983  1.00  0.00      A    H  
ATOM    567  HA  GLU A  95     -35.498  -3.627  -3.492  1.00  0.00      A    H  
ATOM    568  HB2 GLU A  95     -33.970  -3.564  -0.874  1.00  0.00      A    H  
ATOM    569  HB3 GLU A  95     -33.567  -2.608  -2.301  1.00  0.00      A    H  
ATOM    570  HG2 GLU A  95     -35.437  -1.246  -2.088  1.00  0.00      A    H  
ATOM    571  HG3 GLU A  95     -36.363  -2.476  -1.228  1.00  0.00      A    H  
ATOM    572  N   GLN A  96     -33.530  -5.990  -2.277  1.00  0.00      A    N  
ATOM    573  CA  GLN A  96     -32.508  -6.985  -2.701  1.00  0.00      A    C  
ATOM    574  C   GLN A  96     -33.150  -8.057  -3.582  1.00  0.00      A    C  
ATOM    575  O   GLN A  96     -32.699  -8.325  -4.678  1.00  0.00      A    O  
ATOM    576  CB  GLN A  96     -31.898  -7.639  -1.466  1.00  0.00      A    C  
ATOM    577  CG  GLN A  96     -30.917  -6.665  -0.807  1.00  0.00      A    C  
ATOM    578  CD  GLN A  96     -31.635  -5.348  -0.506  1.00  0.00      A    C  
ATOM    579  NE2 GLN A  96     -31.656  -4.409  -1.413  1.00  0.00      A    N  
ATOM    580  OE1 GLN A  96     -32.182  -5.172   0.563  1.00  0.00      A    O  
ATOM    581  H   GLN A  96     -33.846  -5.982  -1.350  1.00  0.00      A    H  
ATOM    582  HA  GLN A  96     -31.730  -6.484  -3.260  1.00  0.00      A    H  
ATOM    583  HB2 GLN A  96     -32.685  -7.887  -0.771  1.00  0.00      A    H  
ATOM    584  HB3 GLN A  96     -31.373  -8.536  -1.755  1.00  0.00      A    H  
ATOM    585  HG2 GLN A  96     -30.547  -7.093   0.113  1.00  0.00      A    H  
ATOM    586  HG3 GLN A  96     -30.090  -6.476  -1.476  1.00  0.00      A    H  
ATOM    587 HE21 GLN A  96     -31.214  -4.552  -2.276  1.00  0.00      A    H  
ATOM    588 HE22 GLN A  96     -32.112  -3.562  -1.230  1.00  0.00      A    H  
ATOM    589  N   LEU A  97     -34.194  -8.688  -3.107  1.00  0.00      A    N  
ATOM    590  CA  LEU A  97     -34.850  -9.754  -3.917  1.00  0.00      A    C  
ATOM    591  C   LEU A  97     -35.106  -9.240  -5.335  1.00  0.00      A    C  
ATOM    592  O   LEU A  97     -35.524  -9.976  -6.206  1.00  0.00      A    O  
ATOM    593  CB  LEU A  97     -36.154 -10.182  -3.248  1.00  0.00      A    C  
ATOM    594  CG  LEU A  97     -35.841 -10.740  -1.860  1.00  0.00      A    C  
ATOM    595  CD1 LEU A  97     -37.145 -11.125  -1.162  1.00  0.00      A    C  
ATOM    596  CD2 LEU A  97     -34.949 -11.980  -1.990  1.00  0.00      A    C  
ATOM    597  H   LEU A  97     -34.539  -8.466  -2.217  1.00  0.00      A    H  
ATOM    598  HA  LEU A  97     -34.186 -10.605  -3.974  1.00  0.00      A    H  
ATOM    599  HB2 LEU A  97     -36.809  -9.330  -3.157  1.00  0.00      A    H  
ATOM    600  HB3 LEU A  97     -36.630 -10.947  -3.840  1.00  0.00      A    H  
ATOM    601  HG  LEU A  97     -35.328  -9.986  -1.282  1.00  0.00      A    H  
ATOM    602 HD11 LEU A  97     -36.932 -11.811  -0.356  1.00  0.00      A    H  
ATOM    603 HD12 LEU A  97     -37.807 -11.597  -1.873  1.00  0.00      A    H  
ATOM    604 HD13 LEU A  97     -37.618 -10.237  -0.765  1.00  0.00      A    H  
ATOM    605 HD21 LEU A  97     -33.912 -11.694  -1.879  1.00  0.00      A    H  
ATOM    606 HD22 LEU A  97     -35.096 -12.430  -2.962  1.00  0.00      A    H  
ATOM    607 HD23 LEU A  97     -35.210 -12.692  -1.221  1.00  0.00      A    H  
ATOM    608  N   ASN A  98     -34.857  -7.981  -5.573  1.00  0.00      A    N  
ATOM    609  CA  ASN A  98     -35.081  -7.413  -6.930  1.00  0.00      A    C  
ATOM    610  C   ASN A  98     -33.982  -7.901  -7.865  1.00  0.00      A    C  
ATOM    611  O   ASN A  98     -34.120  -7.879  -9.072  1.00  0.00      A    O  
ATOM    612  CB  ASN A  98     -35.078  -5.883  -6.863  1.00  0.00      A    C  
ATOM    613  CG  ASN A  98     -33.743  -5.345  -7.372  1.00  0.00      A    C  
ATOM    614  ND2 ASN A  98     -32.921  -4.775  -6.533  1.00  0.00      A    N  
ATOM    615  OD1 ASN A  98     -33.444  -5.441  -8.545  1.00  0.00      A    O  
ATOM    616  H   ASN A  98     -34.567  -7.412  -4.832  1.00  0.00      A    H  
ATOM    617  HA  ASN A  98     -36.037  -7.752  -7.302  1.00  0.00      A    H  
ATOM    618  HB2 ASN A  98     -35.880  -5.498  -7.479  1.00  0.00      A    H  
ATOM    619  HB3 ASN A  98     -35.229  -5.568  -5.842  1.00  0.00      A    H  
ATOM    620 HD21 ASN A  98     -33.163  -4.697  -5.586  1.00  0.00      A    H  
ATOM    621 HD22 ASN A  98     -32.063  -4.424  -6.849  1.00  0.00      A    H  
ATOM    622  N   ARG A  99     -32.880  -8.332  -7.314  1.00  0.00      A    N  
ATOM    623  CA  ARG A  99     -31.760  -8.809  -8.171  1.00  0.00      A    C  
ATOM    624  C   ARG A  99     -31.713 -10.340  -8.174  1.00  0.00      A    C  
ATOM    625  O   ARG A  99     -31.798 -10.966  -9.211  1.00  0.00      A    O  
ATOM    626  CB  ARG A  99     -30.442  -8.253  -7.631  1.00  0.00      A    C  
ATOM    627  CG  ARG A  99     -30.444  -6.727  -7.762  1.00  0.00      A    C  
ATOM    628  CD  ARG A  99     -30.278  -6.094  -6.378  1.00  0.00      A    C  
ATOM    629  NE  ARG A  99     -30.274  -4.611  -6.506  1.00  0.00      A    N  
ATOM    630  CZ  ARG A  99     -30.447  -3.866  -5.450  1.00  0.00      A    C  
ATOM    631  NH1 ARG A  99     -30.625  -4.420  -4.283  1.00  0.00      A    N1+
ATOM    632  NH2 ARG A  99     -30.443  -2.565  -5.562  1.00  0.00      A    N  
ATOM    633  H   ARG A  99     -32.787  -8.330  -6.336  1.00  0.00      A    H  
ATOM    634  HA  ARG A  99     -31.907  -8.457  -9.181  1.00  0.00      A    H  
ATOM    635  HB2 ARG A  99     -30.334  -8.527  -6.592  1.00  0.00      A    H  
ATOM    636  HB3 ARG A  99     -29.621  -8.660  -8.200  1.00  0.00      A    H  
ATOM    637  HG2 ARG A  99     -29.629  -6.419  -8.400  1.00  0.00      A    H  
ATOM    638  HG3 ARG A  99     -31.380  -6.403  -8.192  1.00  0.00      A    H  
ATOM    639  HD2 ARG A  99     -31.098  -6.396  -5.744  1.00  0.00      A    H  
ATOM    640  HD3 ARG A  99     -29.346  -6.419  -5.942  1.00  0.00      A    H  
ATOM    641  HE  ARG A  99     -30.140  -4.194  -7.383  1.00  0.00      A    H  
ATOM    642 HH11 ARG A  99     -30.630  -5.416  -4.198  1.00  0.00      A    H  
ATOM    643 HH12 ARG A  99     -30.757  -3.848  -3.472  1.00  0.00      A    H  
ATOM    644 HH21 ARG A  99     -30.306  -2.142  -6.457  1.00  0.00      A    H  
ATOM    645 HH22 ARG A  99     -30.574  -1.995  -4.753  1.00  0.00      A    H  
ATOM    646  N   GLY A 100     -31.574 -10.953  -7.028  1.00  0.00      A    N  
ATOM    647  CA  GLY A 100     -31.519 -12.443  -6.998  1.00  0.00      A    C  
ATOM    648  C   GLY A 100     -31.508 -12.950  -5.554  1.00  0.00      A    C  
ATOM    649  O   GLY A 100     -31.682 -12.199  -4.614  1.00  0.00      A    O  
ATOM    650  H   GLY A 100     -31.504 -10.439  -6.197  1.00  0.00      A    H  
ATOM    651  HA2 GLY A 100     -32.382 -12.844  -7.512  1.00  0.00      A    H  
ATOM    652  HA3 GLY A 100     -30.621 -12.777  -7.497  1.00  0.00      A    H  
ATOM    653  N   VAL A 101     -31.308 -14.229  -5.379  1.00  0.00      A    N  
ATOM    654  CA  VAL A 101     -31.285 -14.820  -4.009  1.00  0.00      A    C  
ATOM    655  C   VAL A 101     -30.320 -14.037  -3.118  1.00  0.00      A    C  
ATOM    656  O   VAL A 101     -29.115 -14.174  -3.216  1.00  0.00      A    O  
ATOM    657  CB  VAL A 101     -30.824 -16.274  -4.105  1.00  0.00      A    C  
ATOM    658  CG1 VAL A 101     -31.805 -17.063  -4.974  1.00  0.00      A    C  
ATOM    659  CG2 VAL A 101     -29.434 -16.318  -4.741  1.00  0.00      A    C  
ATOM    660  H   VAL A 101     -31.174 -14.808  -6.158  1.00  0.00      A    H  
ATOM    661  HA  VAL A 101     -32.276 -14.783  -3.586  1.00  0.00      A    H  
ATOM    662  HB  VAL A 101     -30.788 -16.708  -3.118  1.00  0.00      A    H  
ATOM    663 HG11 VAL A 101     -32.811 -16.894  -4.623  1.00  0.00      A    H  
ATOM    664 HG12 VAL A 101     -31.574 -18.115  -4.913  1.00  0.00      A    H  
ATOM    665 HG13 VAL A 101     -31.721 -16.734  -6.000  1.00  0.00      A    H  
ATOM    666 HG21 VAL A 101     -29.383 -17.138  -5.442  1.00  0.00      A    H  
ATOM    667 HG22 VAL A 101     -28.689 -16.454  -3.972  1.00  0.00      A    H  
ATOM    668 HG23 VAL A 101     -29.248 -15.390  -5.260  1.00  0.00      A    H  
ATOM    669  N   SER A 102     -30.837 -13.213  -2.248  1.00  0.00      A    N  
ATOM    670  CA  SER A 102     -29.945 -12.423  -1.350  1.00  0.00      A    C  
ATOM    671  C   SER A 102     -29.704 -13.185  -0.041  1.00  0.00      A    C  
ATOM    672  O   SER A 102     -30.464 -14.062   0.321  1.00  0.00      A    O  
ATOM    673  CB  SER A 102     -30.589 -11.073  -1.043  1.00  0.00      A    C  
ATOM    674  OG  SER A 102     -31.690 -10.868  -1.919  1.00  0.00      A    O  
ATOM    675  H   SER A 102     -31.813 -13.119  -2.181  1.00  0.00      A    H  
ATOM    676  HA  SER A 102     -29.004 -12.267  -1.847  1.00  0.00      A    H  
ATOM    677  HB2 SER A 102     -30.940 -11.062  -0.025  1.00  0.00      A    H  
ATOM    678  HB3 SER A 102     -29.857 -10.288  -1.177  1.00  0.00      A    H  
ATOM    679  HG  SER A 102     -31.816 -11.671  -2.429  1.00  0.00      A    H  
ATOM    680  N   PHE A 103     -28.669 -12.844   0.688  1.00  0.00      A    N  
ATOM    681  CA  PHE A 103     -28.422 -13.546   1.981  1.00  0.00      A    C  
ATOM    682  C   PHE A 103     -29.590 -13.250   2.921  1.00  0.00      A    C  
ATOM    683  O   PHE A 103     -29.887 -12.111   3.220  1.00  0.00      A    O  
ATOM    684  CB  PHE A 103     -27.110 -13.070   2.627  1.00  0.00      A    C  
ATOM    685  CG  PHE A 103     -25.933 -13.265   1.688  1.00  0.00      A    C  
ATOM    686  CD1 PHE A 103     -25.755 -14.474   0.994  1.00  0.00      A    C  
ATOM    687  CD2 PHE A 103     -25.005 -12.227   1.521  1.00  0.00      A    C  
ATOM    688  CE1 PHE A 103     -24.659 -14.636   0.141  1.00  0.00      A    C  
ATOM    689  CE2 PHE A 103     -23.908 -12.397   0.670  1.00  0.00      A    C  
ATOM    690  CZ  PHE A 103     -23.737 -13.599  -0.021  1.00  0.00      A    C  
ATOM    691  H   PHE A 103     -28.072 -12.125   0.395  1.00  0.00      A    H  
ATOM    692  HA  PHE A 103     -28.378 -14.604   1.811  1.00  0.00      A    H  
ATOM    693  HB2 PHE A 103     -27.194 -12.025   2.870  1.00  0.00      A    H  
ATOM    694  HB3 PHE A 103     -26.938 -13.631   3.534  1.00  0.00      A    H  
ATOM    695  HD1 PHE A 103     -26.456 -15.283   1.115  1.00  0.00      A    H  
ATOM    696  HD2 PHE A 103     -25.131 -11.296   2.052  1.00  0.00      A    H  
ATOM    697  HE1 PHE A 103     -24.527 -15.563  -0.396  1.00  0.00      A    H  
ATOM    698  HE2 PHE A 103     -23.196 -11.597   0.542  1.00  0.00      A    H  
ATOM    699  HZ  PHE A 103     -22.888 -13.729  -0.673  1.00  0.00      A    H  
ATOM    700  N   ALA A 104     -30.265 -14.269   3.370  1.00  0.00      A    N  
ATOM    701  CA  ALA A 104     -31.431 -14.060   4.274  1.00  0.00      A    C  
ATOM    702  C   ALA A 104     -31.090 -13.039   5.362  1.00  0.00      A    C  
ATOM    703  O   ALA A 104     -31.965 -12.562   6.059  1.00  0.00      A    O  
ATOM    704  CB  ALA A 104     -31.813 -15.390   4.922  1.00  0.00      A    C  
ATOM    705  H   ALA A 104     -30.013 -15.177   3.102  1.00  0.00      A    H  
ATOM    706  HA  ALA A 104     -32.267 -13.695   3.693  1.00  0.00      A    H  
ATOM    707  HB1 ALA A 104     -31.270 -16.192   4.445  1.00  0.00      A    H  
ATOM    708  HB2 ALA A 104     -32.874 -15.556   4.807  1.00  0.00      A    H  
ATOM    709  HB3 ALA A 104     -31.564 -15.362   5.973  1.00  0.00      A    H  
ATOM    710  N   GLU A 105     -29.838 -12.693   5.525  1.00  0.00      A    N  
ATOM    711  CA  GLU A 105     -29.483 -11.697   6.581  1.00  0.00      A    C  
ATOM    712  C   GLU A 105     -28.473 -10.690   6.038  1.00  0.00      A    C  
ATOM    713  O   GLU A 105     -27.597 -11.017   5.264  1.00  0.00      A    O  
ATOM    714  CB  GLU A 105     -28.890 -12.402   7.806  1.00  0.00      A    C  
ATOM    715  CG  GLU A 105     -29.058 -13.915   7.675  1.00  0.00      A    C  
ATOM    716  CD  GLU A 105     -28.746 -14.578   9.018  1.00  0.00      A    C  
ATOM    717  OE1 GLU A 105     -29.477 -14.329   9.962  1.00  0.00      A    O  
ATOM    718  OE2 GLU A 105     -27.780 -15.321   9.079  1.00  0.00      A    O1-
ATOM    719  H   GLU A 105     -29.140 -13.082   4.958  1.00  0.00      A    H  
ATOM    720  HA  GLU A 105     -30.372 -11.164   6.871  1.00  0.00      A    H  
ATOM    721  HB2 GLU A 105     -27.840 -12.160   7.883  1.00  0.00      A    H  
ATOM    722  HB3 GLU A 105     -29.401 -12.061   8.695  1.00  0.00      A    H  
ATOM    723  HG2 GLU A 105     -30.073 -14.144   7.390  1.00  0.00      A    H  
ATOM    724  HG3 GLU A 105     -28.378 -14.288   6.925  1.00  0.00      A    H  
ATOM    725  N   GLU A 106     -28.615  -9.458   6.442  1.00  0.00      A    N  
ATOM    726  CA  GLU A 106     -27.703  -8.386   5.960  1.00  0.00      A    C  
ATOM    727  C   GLU A 106     -26.244  -8.695   6.303  1.00  0.00      A    C  
ATOM    728  O   GLU A 106     -25.407  -8.791   5.427  1.00  0.00      A    O  
ATOM    729  CB  GLU A 106     -28.104  -7.064   6.618  1.00  0.00      A    C  
ATOM    730  CG  GLU A 106     -27.365  -5.909   5.943  1.00  0.00      A    C  
ATOM    731  CD  GLU A 106     -27.464  -4.660   6.821  1.00  0.00      A    C  
ATOM    732  OE1 GLU A 106     -26.808  -4.628   7.848  1.00  0.00      A    O  
ATOM    733  OE2 GLU A 106     -28.196  -3.757   6.452  1.00  0.00      A    O1-
ATOM    734  H   GLU A 106     -29.341  -9.234   7.058  1.00  0.00      A    H  
ATOM    735  HA  GLU A 106     -27.803  -8.288   4.890  1.00  0.00      A    H  
ATOM    736  HB2 GLU A 106     -29.169  -6.920   6.515  1.00  0.00      A    H  
ATOM    737  HB3 GLU A 106     -27.844  -7.091   7.666  1.00  0.00      A    H  
ATOM    738  HG2 GLU A 106     -26.326  -6.175   5.807  1.00  0.00      A    H  
ATOM    739  HG3 GLU A 106     -27.814  -5.707   4.982  1.00  0.00      A    H  
ATOM    740  N   ASN A 107     -25.903  -8.769   7.563  1.00  0.00      A    N  
ATOM    741  CA  ASN A 107     -24.474  -8.973   7.936  1.00  0.00      A    C  
ATOM    742  C   ASN A 107     -24.019 -10.429   7.799  1.00  0.00      A    C  
ATOM    743  O   ASN A 107     -23.219 -10.904   8.579  1.00  0.00      A    O  
ATOM    744  CB  ASN A 107     -24.272  -8.516   9.380  1.00  0.00      A    C  
ATOM    745  CG  ASN A 107     -25.050  -7.220   9.616  1.00  0.00      A    C  
ATOM    746  ND2 ASN A 107     -25.270  -6.415   8.613  1.00  0.00      A    N  
ATOM    747  OD1 ASN A 107     -25.463  -6.940  10.723  1.00  0.00      A    O  
ATOM    748  H   ASN A 107     -26.550  -8.595   8.279  1.00  0.00      A    H  
ATOM    749  HA  ASN A 107     -23.860  -8.357   7.296  1.00  0.00      A    H  
ATOM    750  HB2 ASN A 107     -24.629  -9.282  10.055  1.00  0.00      A    H  
ATOM    751  HB3 ASN A 107     -23.221  -8.340   9.559  1.00  0.00      A    H  
ATOM    752 HD21 ASN A 107     -24.936  -6.643   7.719  1.00  0.00      A    H  
ATOM    753 HD22 ASN A 107     -25.769  -5.584   8.752  1.00  0.00      A    H  
ATOM    754  N   GLU A 108     -24.504 -11.149   6.826  1.00  0.00      A    N  
ATOM    755  CA  GLU A 108     -24.064 -12.567   6.684  1.00  0.00      A    C  
ATOM    756  C   GLU A 108     -22.546 -12.572   6.503  1.00  0.00      A    C  
ATOM    757  O   GLU A 108     -21.971 -11.622   6.007  1.00  0.00      A    O  
ATOM    758  CB  GLU A 108     -24.739 -13.211   5.472  1.00  0.00      A    C  
ATOM    759  CG  GLU A 108     -24.594 -14.734   5.560  1.00  0.00      A    C  
ATOM    760  CD  GLU A 108     -25.929 -15.357   5.975  1.00  0.00      A    C  
ATOM    761  OE1 GLU A 108     -26.922 -15.061   5.332  1.00  0.00      A    O  
ATOM    762  OE2 GLU A 108     -25.937 -16.122   6.928  1.00  0.00      A    O1-
ATOM    763  H   GLU A 108     -25.188 -10.768   6.236  1.00  0.00      A    H  
ATOM    764  HA  GLU A 108     -24.320 -13.116   7.579  1.00  0.00      A    H  
ATOM    765  HB2 GLU A 108     -25.787 -12.948   5.461  1.00  0.00      A    H  
ATOM    766  HB3 GLU A 108     -24.269 -12.860   4.565  1.00  0.00      A    H  
ATOM    767  HG2 GLU A 108     -24.300 -15.125   4.595  1.00  0.00      A    H  
ATOM    768  HG3 GLU A 108     -23.842 -14.983   6.293  1.00  0.00      A    H  
ATOM    769  N   SER A 109     -21.881 -13.611   6.931  1.00  0.00      A    N  
ATOM    770  CA  SER A 109     -20.396 -13.643   6.813  1.00  0.00      A    C  
ATOM    771  C   SER A 109     -19.959 -14.528   5.647  1.00  0.00      A    C  
ATOM    772  O   SER A 109     -20.569 -15.535   5.344  1.00  0.00      A    O  
ATOM    773  CB  SER A 109     -19.802 -14.191   8.110  1.00  0.00      A    C  
ATOM    774  OG  SER A 109     -18.493 -13.664   8.286  1.00  0.00      A    O  
ATOM    775  H   SER A 109     -22.365 -14.354   7.349  1.00  0.00      A    H  
ATOM    776  HA  SER A 109     -20.029 -12.641   6.653  1.00  0.00      A    H  
ATOM    777  HB2 SER A 109     -20.419 -13.895   8.944  1.00  0.00      A    H  
ATOM    778  HB3 SER A 109     -19.764 -15.270   8.061  1.00  0.00      A    H  
ATOM    779  HG  SER A 109     -18.193 -13.909   9.163  1.00  0.00      A    H  
ATOM    780  N   LEU A 110     -18.882 -14.157   5.007  1.00  0.00      A    N  
ATOM    781  CA  LEU A 110     -18.367 -14.973   3.874  1.00  0.00      A    C  
ATOM    782  C   LEU A 110     -17.989 -16.344   4.422  1.00  0.00      A    C  
ATOM    783  O   LEU A 110     -17.906 -17.321   3.705  1.00  0.00      A    O  
ATOM    784  CB  LEU A 110     -17.129 -14.306   3.271  1.00  0.00      A    C  
ATOM    785  CG  LEU A 110     -16.751 -15.016   1.969  1.00  0.00      A    C  
ATOM    786  CD1 LEU A 110     -17.404 -14.299   0.788  1.00  0.00      A    C  
ATOM    787  CD2 LEU A 110     -15.231 -15.001   1.803  1.00  0.00      A    C  
ATOM    788  H   LEU A 110     -18.415 -13.347   5.302  1.00  0.00      A    H  
ATOM    789  HA  LEU A 110     -19.134 -15.079   3.121  1.00  0.00      A    H  
ATOM    790  HB2 LEU A 110     -17.342 -13.267   3.066  1.00  0.00      A    H  
ATOM    791  HB3 LEU A 110     -16.307 -14.375   3.967  1.00  0.00      A    H  
ATOM    792  HG  LEU A 110     -17.100 -16.037   2.003  1.00  0.00      A    H  
ATOM    793 HD11 LEU A 110     -18.478 -14.347   0.885  1.00  0.00      A    H  
ATOM    794 HD12 LEU A 110     -17.105 -14.777  -0.134  1.00  0.00      A    H  
ATOM    795 HD13 LEU A 110     -17.090 -13.265   0.776  1.00  0.00      A    H  
ATOM    796 HD21 LEU A 110     -14.838 -14.062   2.165  1.00  0.00      A    H  
ATOM    797 HD22 LEU A 110     -14.981 -15.117   0.760  1.00  0.00      A    H  
ATOM    798 HD23 LEU A 110     -14.799 -15.813   2.367  1.00  0.00      A    H  
ATOM    799  N   ASP A 111     -17.772 -16.413   5.703  1.00  0.00      A    N  
ATOM    800  CA  ASP A 111     -17.407 -17.704   6.338  1.00  0.00      A    C  
ATOM    801  C   ASP A 111     -18.290 -17.909   7.565  1.00  0.00      A    C  
ATOM    802  O   ASP A 111     -17.833 -18.314   8.614  1.00  0.00      A    O  
ATOM    803  CB  ASP A 111     -15.944 -17.661   6.770  1.00  0.00      A    C  
ATOM    804  CG  ASP A 111     -15.052 -18.097   5.605  1.00  0.00      A    C  
ATOM    805  OD1 ASP A 111     -14.829 -17.287   4.721  1.00  0.00      A    O  
ATOM    806  OD2 ASP A 111     -14.608 -19.234   5.618  1.00  0.00      A    O1-
ATOM    807  H   ASP A 111     -17.855 -15.608   6.255  1.00  0.00      A    H  
ATOM    808  HA  ASP A 111     -17.557 -18.513   5.639  1.00  0.00      A    H  
ATOM    809  HB2 ASP A 111     -15.690 -16.654   7.064  1.00  0.00      A    H  
ATOM    810  HB3 ASP A 111     -15.796 -18.328   7.603  1.00  0.00      A    H  
ATOM    811  N   ASP A 112     -19.555 -17.626   7.446  1.00  0.00      A    N  
ATOM    812  CA  ASP A 112     -20.504 -17.785   8.579  1.00  0.00      A    C  
ATOM    813  C   ASP A 112     -20.739 -19.259   8.896  1.00  0.00      A    C  
ATOM    814  O   ASP A 112     -20.645 -20.117   8.042  1.00  0.00      A    O  
ATOM    815  CB  ASP A 112     -21.837 -17.130   8.217  1.00  0.00      A    C  
ATOM    816  CG  ASP A 112     -22.429 -16.459   9.458  1.00  0.00      A    C  
ATOM    817  OD1 ASP A 112     -22.026 -15.348   9.757  1.00  0.00      A    O  
ATOM    818  OD2 ASP A 112     -23.278 -17.068  10.089  1.00  0.00      A    O1-
ATOM    819  H   ASP A 112     -19.887 -17.294   6.588  1.00  0.00      A    H  
ATOM    820  HA  ASP A 112     -20.097 -17.297   9.451  1.00  0.00      A    H  
ATOM    821  HB2 ASP A 112     -21.676 -16.387   7.449  1.00  0.00      A    H  
ATOM    822  HB3 ASP A 112     -22.523 -17.881   7.856  1.00  0.00      A    H  
ATOM    823  N   GLN A 113     -21.093 -19.541  10.114  1.00  0.00      A    N  
ATOM    824  CA  GLN A 113     -21.398 -20.940  10.513  1.00  0.00      A    C  
ATOM    825  C   GLN A 113     -22.675 -21.375   9.797  1.00  0.00      A    C  
ATOM    826  O   GLN A 113     -22.965 -22.547   9.660  1.00  0.00      A    O  
ATOM    827  CB  GLN A 113     -21.600 -20.969  12.026  1.00  0.00      A    C  
ATOM    828  CG  GLN A 113     -20.264 -20.724  12.745  1.00  0.00      A    C  
ATOM    829  CD  GLN A 113     -19.191 -20.248  11.755  1.00  0.00      A    C  
ATOM    830  NE2 GLN A 113     -18.544 -21.129  11.038  1.00  0.00      A    N  
ATOM    831  OE1 GLN A 113     -18.943 -19.066  11.633  1.00  0.00      A    O  
ATOM    832  H   GLN A 113     -21.194 -18.818  10.768  1.00  0.00      A    H  
ATOM    833  HA  GLN A 113     -20.596 -21.599  10.226  1.00  0.00      A    H  
ATOM    834  HB2 GLN A 113     -22.303 -20.196  12.306  1.00  0.00      A    H  
ATOM    835  HB3 GLN A 113     -21.994 -21.925  12.318  1.00  0.00      A    H  
ATOM    836  HG2 GLN A 113     -20.402 -19.975  13.508  1.00  0.00      A    H  
ATOM    837  HG3 GLN A 113     -19.935 -21.639  13.203  1.00  0.00      A    H  
ATOM    838 HE21 GLN A 113     -18.748 -22.086  11.133  1.00  0.00      A    H  
ATOM    839 HE22 GLN A 113     -17.858 -20.837  10.402  1.00  0.00      A    H  
ATOM    840  N   ASN A 114     -23.423 -20.425   9.323  1.00  0.00      A    N  
ATOM    841  CA  ASN A 114     -24.672 -20.732   8.588  1.00  0.00      A    C  
ATOM    842  C   ASN A 114     -24.927 -19.617   7.583  1.00  0.00      A    C  
ATOM    843  O   ASN A 114     -25.329 -18.528   7.949  1.00  0.00      A    O  
ATOM    844  CB  ASN A 114     -25.827 -20.789   9.574  1.00  0.00      A    C  
ATOM    845  CG  ASN A 114     -27.157 -20.825   8.819  1.00  0.00      A    C  
ATOM    846  ND2 ASN A 114     -27.913 -19.760   8.803  1.00  0.00      A    N  
ATOM    847  OD1 ASN A 114     -27.514 -21.832   8.241  1.00  0.00      A    O  
ATOM    848  H   ASN A 114     -23.146 -19.497   9.436  1.00  0.00      A    H  
ATOM    849  HA  ASN A 114     -24.576 -21.677   8.076  1.00  0.00      A    H  
ATOM    850  HB2 ASN A 114     -25.729 -21.674  10.181  1.00  0.00      A    H  
ATOM    851  HB3 ASN A 114     -25.795 -19.908  10.198  1.00  0.00      A    H  
ATOM    852 HD21 ASN A 114     -27.625 -18.949   9.273  1.00  0.00      A    H  
ATOM    853 HD22 ASN A 114     -28.767 -19.772   8.323  1.00  0.00      A    H  
ATOM    854  N   ILE A 115     -24.706 -19.860   6.323  1.00  0.00      A    N  
ATOM    855  CA  ILE A 115     -24.947 -18.798   5.317  1.00  0.00      A    C  
ATOM    856  C   ILE A 115     -26.352 -18.989   4.745  1.00  0.00      A    C  
ATOM    857  O   ILE A 115     -26.609 -19.898   3.984  1.00  0.00      A    O  
ATOM    858  CB  ILE A 115     -23.902 -18.930   4.200  1.00  0.00      A    C  
ATOM    859  CG1 ILE A 115     -22.669 -18.092   4.543  1.00  0.00      A    C  
ATOM    860  CG2 ILE A 115     -24.489 -18.453   2.871  1.00  0.00      A    C  
ATOM    861  CD1 ILE A 115     -21.534 -18.434   3.574  1.00  0.00      A    C  
ATOM    862  H   ILE A 115     -24.400 -20.740   6.024  1.00  0.00      A    H  
ATOM    863  HA  ILE A 115     -24.869 -17.829   5.784  1.00  0.00      A    H  
ATOM    864  HB  ILE A 115     -23.614 -19.968   4.108  1.00  0.00      A    H  
ATOM    865 HG12 ILE A 115     -22.913 -17.043   4.459  1.00  0.00      A    H  
ATOM    866 HG13 ILE A 115     -22.356 -18.307   5.552  1.00  0.00      A    H  
ATOM    867 HG21 ILE A 115     -25.075 -19.246   2.432  1.00  0.00      A    H  
ATOM    868 HG22 ILE A 115     -23.685 -18.189   2.200  1.00  0.00      A    H  
ATOM    869 HG23 ILE A 115     -25.115 -17.591   3.039  1.00  0.00      A    H  
ATOM    870 HD11 ILE A 115     -20.829 -19.091   4.063  1.00  0.00      A    H  
ATOM    871 HD12 ILE A 115     -21.031 -17.527   3.273  1.00  0.00      A    H  
ATOM    872 HD13 ILE A 115     -21.940 -18.927   2.704  1.00  0.00      A    H  
ATOM    873  N   SER A 116     -27.275 -18.154   5.141  1.00  0.00      A    N  
ATOM    874  CA  SER A 116     -28.673 -18.307   4.654  1.00  0.00      A    C  
ATOM    875  C   SER A 116     -28.911 -17.482   3.392  1.00  0.00      A    C  
ATOM    876  O   SER A 116     -28.271 -16.479   3.150  1.00  0.00      A    O  
ATOM    877  CB  SER A 116     -29.639 -17.854   5.746  1.00  0.00      A    C  
ATOM    878  OG  SER A 116     -29.280 -18.472   6.975  1.00  0.00      A    O  
ATOM    879  H   SER A 116     -27.056 -17.446   5.782  1.00  0.00      A    H  
ATOM    880  HA  SER A 116     -28.856 -19.343   4.431  1.00  0.00      A    H  
ATOM    881  HB2 SER A 116     -29.584 -16.785   5.860  1.00  0.00      A    H  
ATOM    882  HB3 SER A 116     -30.649 -18.134   5.472  1.00  0.00      A    H  
ATOM    883  HG  SER A 116     -28.350 -18.703   6.930  1.00  0.00      A    H  
ATOM    884  N   ILE A 117     -29.851 -17.907   2.592  1.00  0.00      A    N  
ATOM    885  CA  ILE A 117     -30.180 -17.172   1.341  1.00  0.00      A    C  
ATOM    886  C   ILE A 117     -31.668 -17.362   1.056  1.00  0.00      A    C  
ATOM    887  O   ILE A 117     -32.232 -18.383   1.392  1.00  0.00      A    O  
ATOM    888  CB  ILE A 117     -29.360 -17.722   0.174  1.00  0.00      A    C  
ATOM    889  CG1 ILE A 117     -27.993 -18.195   0.677  1.00  0.00      A    C  
ATOM    890  CG2 ILE A 117     -29.161 -16.622  -0.865  1.00  0.00      A    C  
ATOM    891  CD1 ILE A 117     -27.199 -18.779  -0.493  1.00  0.00      A    C  
ATOM    892  H   ILE A 117     -30.355 -18.716   2.824  1.00  0.00      A    H  
ATOM    893  HA  ILE A 117     -29.971 -16.127   1.475  1.00  0.00      A    H  
ATOM    894  HB  ILE A 117     -29.888 -18.552  -0.275  1.00  0.00      A    H  
ATOM    895 HG12 ILE A 117     -27.454 -17.357   1.098  1.00  0.00      A    H  
ATOM    896 HG13 ILE A 117     -28.126 -18.954   1.430  1.00  0.00      A    H  
ATOM    897 HG21 ILE A 117     -30.098 -16.111  -1.033  1.00  0.00      A    H  
ATOM    898 HG22 ILE A 117     -28.817 -17.058  -1.790  1.00  0.00      A    H  
ATOM    899 HG23 ILE A 117     -28.427 -15.915  -0.505  1.00  0.00      A    H  
ATOM    900 HD11 ILE A 117     -27.841 -19.423  -1.077  1.00  0.00      A    H  
ATOM    901 HD12 ILE A 117     -26.367 -19.351  -0.112  1.00  0.00      A    H  
ATOM    902 HD13 ILE A 117     -26.832 -17.977  -1.115  1.00  0.00      A    H  
ATOM    903  N   ALA A 118     -32.322 -16.398   0.459  1.00  0.00      A    N  
ATOM    904  CA  ALA A 118     -33.781 -16.568   0.200  1.00  0.00      A    C  
ATOM    905  C   ALA A 118     -34.186 -15.973  -1.147  1.00  0.00      A    C  
ATOM    906  O   ALA A 118     -33.496 -15.144  -1.715  1.00  0.00      A    O  
ATOM    907  CB  ALA A 118     -34.571 -15.881   1.314  1.00  0.00      A    C  
ATOM    908  H   ALA A 118     -31.865 -15.570   0.201  1.00  0.00      A    H  
ATOM    909  HA  ALA A 118     -34.015 -17.613   0.194  1.00  0.00      A    H  
ATOM    910  HB1 ALA A 118     -35.402 -16.506   1.600  1.00  0.00      A    H  
ATOM    911  HB2 ALA A 118     -34.941 -14.931   0.961  1.00  0.00      A    H  
ATOM    912  HB3 ALA A 118     -33.930 -15.725   2.168  1.00  0.00      A    H  
ATOM    913  N   GLY A 119     -35.320 -16.402  -1.655  1.00  0.00      A    N  
ATOM    914  CA  GLY A 119     -35.807 -15.887  -2.965  1.00  0.00      A    C  
ATOM    915  C   GLY A 119     -37.241 -16.381  -3.231  1.00  0.00      A    C  
ATOM    916  O   GLY A 119     -37.651 -17.451  -2.792  1.00  0.00      A    O  
ATOM    917  H   GLY A 119     -35.854 -17.065  -1.170  1.00  0.00      A    H  
ATOM    918  HA2 GLY A 119     -35.795 -14.806  -2.951  1.00  0.00      A    H  
ATOM    919  HA3 GLY A 119     -35.159 -16.242  -3.751  1.00  0.00      A    H  
ATOM    920  N   HIS A 120     -38.002 -15.594  -3.948  1.00  0.00      A    N  
ATOM    921  CA  HIS A 120     -39.408 -15.976  -4.278  1.00  0.00      A    C  
ATOM    922  C   HIS A 120     -39.418 -17.142  -5.277  1.00  0.00      A    C  
ATOM    923  O   HIS A 120     -38.406 -17.481  -5.860  1.00  0.00      A    O  
ATOM    924  CB  HIS A 120     -40.128 -14.774  -4.889  1.00  0.00      A    C  
ATOM    925  CG  HIS A 120     -40.257 -13.689  -3.856  1.00  0.00      A    C  
ATOM    926  CD2 HIS A 120     -39.498 -13.374  -2.755  1.00  0.00      A    C  
ATOM    927  ND1 HIS A 120     -41.284 -12.759  -3.886  1.00  0.00      A    N  
ATOM    928  CE1 HIS A 120     -41.116 -11.936  -2.834  1.00  0.00      A    C  
ATOM    929  NE2 HIS A 120     -40.044 -12.267  -2.113  1.00  0.00      A    N  
ATOM    930  H   HIS A 120     -37.642 -14.743  -4.277  1.00  0.00      A    H  
ATOM    931  HA  HIS A 120     -39.917 -16.277  -3.374  1.00  0.00      A    H  
ATOM    932  HB2 HIS A 120     -39.562 -14.405  -5.732  1.00  0.00      A    H  
ATOM    933  HB3 HIS A 120     -41.112 -15.075  -5.220  1.00  0.00      A    H  
ATOM    934  HD1 HIS A 120     -42.002 -12.711  -4.549  1.00  0.00      A    H  
ATOM    935  HD2 HIS A 120     -38.612 -13.904  -2.437  1.00  0.00      A    H  
ATOM    936  HE1 HIS A 120     -41.770 -11.108  -2.602  1.00  0.00      A    H  
ATOM    937  N   THR A 121     -40.560 -17.749  -5.484  1.00  0.00      A    N  
ATOM    938  CA  THR A 121     -40.655 -18.886  -6.452  1.00  0.00      A    C  
ATOM    939  C   THR A 121     -41.575 -18.490  -7.616  1.00  0.00      A    C  
ATOM    940  O   THR A 121     -42.360 -17.569  -7.514  1.00  0.00      A    O  
ATOM    941  CB  THR A 121     -41.236 -20.108  -5.738  1.00  0.00      A    C  
ATOM    942  CG2 THR A 121     -42.755 -20.117  -5.881  1.00  0.00      A    C  
ATOM    943  OG1 THR A 121     -40.708 -21.289  -6.319  1.00  0.00      A    O  
ATOM    944  H   THR A 121     -41.362 -17.450  -5.006  1.00  0.00      A    H  
ATOM    945  HA  THR A 121     -39.672 -19.133  -6.835  1.00  0.00      A    H  
ATOM    946  HB  THR A 121     -40.976 -20.073  -4.694  1.00  0.00      A    H  
ATOM    947  HG1 THR A 121     -39.774 -21.143  -6.488  1.00  0.00      A    H  
ATOM    948 HG21 THR A 121     -43.019 -20.446  -6.876  1.00  0.00      A    H  
ATOM    949 HG22 THR A 121     -43.141 -19.122  -5.715  1.00  0.00      A    H  
ATOM    950 HG23 THR A 121     -43.180 -20.794  -5.155  1.00  0.00      A    H  
ATOM    951  N   PHE A 122     -41.472 -19.173  -8.725  1.00  0.00      A    N  
ATOM    952  CA  PHE A 122     -42.329 -18.834  -9.905  1.00  0.00      A    C  
ATOM    953  C   PHE A 122     -42.928 -20.107 -10.484  1.00  0.00      A    C  
ATOM    954  O   PHE A 122     -42.236 -21.030 -10.850  1.00  0.00      A    O  
ATOM    955  CB  PHE A 122     -41.471 -18.153 -10.973  1.00  0.00      A    C  
ATOM    956  CG  PHE A 122     -41.989 -16.758 -11.229  1.00  0.00      A    C  
ATOM    957  CD1 PHE A 122     -41.792 -15.750 -10.277  1.00  0.00      A    C  
ATOM    958  CD2 PHE A 122     -42.661 -16.468 -12.423  1.00  0.00      A    C  
ATOM    959  CE1 PHE A 122     -42.270 -14.455 -10.519  1.00  0.00      A    C  
ATOM    960  CE2 PHE A 122     -43.138 -15.176 -12.664  1.00  0.00      A    C  
ATOM    961  CZ  PHE A 122     -42.941 -14.168 -11.712  1.00  0.00      A    C  
ATOM    962  H   PHE A 122     -40.813 -19.895  -8.783  1.00  0.00      A    H  
ATOM    963  HA  PHE A 122     -43.129 -18.174  -9.614  1.00  0.00      A    H  
ATOM    964  HB2 PHE A 122     -40.447 -18.101 -10.632  1.00  0.00      A    H  
ATOM    965  HB3 PHE A 122     -41.515 -18.726 -11.886  1.00  0.00      A    H  
ATOM    966  HD1 PHE A 122     -41.275 -15.972  -9.356  1.00  0.00      A    H  
ATOM    967  HD2 PHE A 122     -42.814 -17.244 -13.158  1.00  0.00      A    H  
ATOM    968  HE1 PHE A 122     -42.119 -13.678  -9.784  1.00  0.00      A    H  
ATOM    969  HE2 PHE A 122     -43.657 -14.953 -13.586  1.00  0.00      A    H  
ATOM    970  HZ  PHE A 122     -43.309 -13.169 -11.898  1.00  0.00      A    H  
ATOM    971  N   ILE A 123     -44.222 -20.151 -10.570  1.00  0.00      A    N  
ATOM    972  CA  ILE A 123     -44.894 -21.350 -11.126  1.00  0.00      A    C  
ATOM    973  C   ILE A 123     -44.535 -21.481 -12.597  1.00  0.00      A    C  
ATOM    974  O   ILE A 123     -44.293 -22.559 -13.102  1.00  0.00      A    O  
ATOM    975  CB  ILE A 123     -46.405 -21.177 -10.998  1.00  0.00      A    C  
ATOM    976  CG1 ILE A 123     -47.115 -22.429 -11.515  1.00  0.00      A    C  
ATOM    977  CG2 ILE A 123     -46.850 -19.963 -11.817  1.00  0.00      A    C  
ATOM    978  CD1 ILE A 123     -47.743 -23.186 -10.343  1.00  0.00      A    C  
ATOM    979  H   ILE A 123     -44.759 -19.388 -10.269  1.00  0.00      A    H  
ATOM    980  HA  ILE A 123     -44.579 -22.231 -10.590  1.00  0.00      A    H  
ATOM    981  HB  ILE A 123     -46.655 -21.016  -9.966  1.00  0.00      A    H  
ATOM    982 HG12 ILE A 123     -47.889 -22.140 -12.214  1.00  0.00      A    H  
ATOM    983 HG13 ILE A 123     -46.404 -23.069 -12.012  1.00  0.00      A    H  
ATOM    984 HG21 ILE A 123     -46.878 -20.226 -12.864  1.00  0.00      A    H  
ATOM    985 HG22 ILE A 123     -46.153 -19.152 -11.669  1.00  0.00      A    H  
ATOM    986 HG23 ILE A 123     -47.834 -19.654 -11.497  1.00  0.00      A    H  
ATOM    987 HD11 ILE A 123     -48.045 -24.170 -10.671  1.00  0.00      A    H  
ATOM    988 HD12 ILE A 123     -48.607 -22.646  -9.986  1.00  0.00      A    H  
ATOM    989 HD13 ILE A 123     -47.021 -23.279  -9.545  1.00  0.00      A    H  
ATOM    990  N   ASP A 124     -44.542 -20.389 -13.297  1.00  0.00      A    N  
ATOM    991  CA  ASP A 124     -44.246 -20.433 -14.763  1.00  0.00      A    C  
ATOM    992  C   ASP A 124     -42.761 -20.199 -15.055  1.00  0.00      A    C  
ATOM    993  O   ASP A 124     -42.408 -19.751 -16.128  1.00  0.00      A    O  
ATOM    994  CB  ASP A 124     -45.068 -19.352 -15.468  1.00  0.00      A    C  
ATOM    995  CG  ASP A 124     -45.247 -19.725 -16.942  1.00  0.00      A    C  
ATOM    996  OD1 ASP A 124     -44.261 -19.702 -17.661  1.00  0.00      A    O  
ATOM    997  OD2 ASP A 124     -46.364 -20.026 -17.323  1.00  0.00      A    O1-
ATOM    998  H   ASP A 124     -44.784 -19.532 -12.875  1.00  0.00      A    H  
ATOM    999  HA  ASP A 124     -44.535 -21.398 -15.151  1.00  0.00      A    H  
ATOM   1000  HB2 ASP A 124     -46.036 -19.270 -14.997  1.00  0.00      A    H  
ATOM   1001  HB3 ASP A 124     -44.552 -18.407 -15.400  1.00  0.00      A    H  
ATOM   1002  N   ARG A 125     -41.882 -20.474 -14.137  1.00  0.00      A    N  
ATOM   1003  CA  ARG A 125     -40.440 -20.228 -14.432  1.00  0.00      A    C  
ATOM   1004  C   ARG A 125     -39.552 -21.085 -13.516  1.00  0.00      A    C  
ATOM   1005  O   ARG A 125     -39.376 -20.762 -12.358  1.00  0.00      A    O  
ATOM   1006  CB  ARG A 125     -40.138 -18.752 -14.191  1.00  0.00      A    C  
ATOM   1007  CG  ARG A 125     -39.207 -18.227 -15.283  1.00  0.00      A    C  
ATOM   1008  CD  ARG A 125     -38.949 -16.740 -15.035  1.00  0.00      A    C  
ATOM   1009  NE  ARG A 125     -39.262 -15.949 -16.267  1.00  0.00      A    N  
ATOM   1010  CZ  ARG A 125     -38.818 -16.319 -17.438  1.00  0.00      A    C  
ATOM   1011  NH1 ARG A 125     -38.035 -17.359 -17.544  1.00  0.00      A    N1+
ATOM   1012  NH2 ARG A 125     -39.143 -15.640 -18.503  1.00  0.00      A    N  
ATOM   1013  H   ARG A 125     -42.160 -20.828 -13.267  1.00  0.00      A    H  
ATOM   1014  HA  ARG A 125     -40.244 -20.462 -15.465  1.00  0.00      A    H  
ATOM   1015  HB2 ARG A 125     -41.060 -18.193 -14.211  1.00  0.00      A    H  
ATOM   1016  HB3 ARG A 125     -39.667 -18.634 -13.232  1.00  0.00      A    H  
ATOM   1017  HG2 ARG A 125     -38.273 -18.770 -15.253  1.00  0.00      A    H  
ATOM   1018  HG3 ARG A 125     -39.676 -18.360 -16.244  1.00  0.00      A    H  
ATOM   1019  HD2 ARG A 125     -39.588 -16.397 -14.240  1.00  0.00      A    H  
ATOM   1020  HD3 ARG A 125     -37.914 -16.604 -14.744  1.00  0.00      A    H  
ATOM   1021  HE  ARG A 125     -39.825 -15.148 -16.195  1.00  0.00      A    H  
ATOM   1022 HH11 ARG A 125     -37.774 -17.873 -16.728  1.00  0.00      A    H  
ATOM   1023 HH12 ARG A 125     -37.696 -17.639 -18.442  1.00  0.00      A    H  
ATOM   1024 HH21 ARG A 125     -39.734 -14.837 -18.423  1.00  0.00      A    H  
ATOM   1025 HH22 ARG A 125     -38.803 -15.922 -19.398  1.00  0.00      A    H  
ATOM   1026  N   PRO A 126     -38.983 -22.158 -14.019  1.00  0.00      A    N  
ATOM   1027  CA  PRO A 126     -38.104 -23.040 -13.206  1.00  0.00      A    C  
ATOM   1028  C   PRO A 126     -36.697 -22.457 -13.054  1.00  0.00      A    C  
ATOM   1029  O   PRO A 126     -35.938 -22.853 -12.193  1.00  0.00      A    O  
ATOM   1030  CB  PRO A 126     -38.065 -24.342 -13.998  1.00  0.00      A    C  
ATOM   1031  CG  PRO A 126     -38.303 -23.953 -15.416  1.00  0.00      A    C  
ATOM   1032  CD  PRO A 126     -39.105 -22.649 -15.403  1.00  0.00      A    C  
ATOM   1033  HA  PRO A 126     -38.544 -23.221 -12.246  1.00  0.00      A    H  
ATOM   1034  HB2 PRO A 126     -37.097 -24.812 -13.895  1.00  0.00      A    H  
ATOM   1035  HB3 PRO A 126     -38.845 -25.010 -13.663  1.00  0.00      A    H  
ATOM   1036  HG2 PRO A 126     -37.358 -23.801 -15.917  1.00  0.00      A    H  
ATOM   1037  HG3 PRO A 126     -38.870 -24.719 -15.917  1.00  0.00      A    H  
ATOM   1038  HD2 PRO A 126     -38.674 -21.941 -16.099  1.00  0.00      A    H  
ATOM   1039  HD3 PRO A 126     -40.140 -22.836 -15.642  1.00  0.00      A    H  
ATOM   1040  N   ASN A 127     -36.348 -21.514 -13.885  1.00  0.00      A    N  
ATOM   1041  CA  ASN A 127     -34.996 -20.898 -13.790  1.00  0.00      A    C  
ATOM   1042  C   ASN A 127     -35.053 -19.679 -12.865  1.00  0.00      A    C  
ATOM   1043  O   ASN A 127     -34.123 -18.902 -12.788  1.00  0.00      A    O  
ATOM   1044  CB  ASN A 127     -34.534 -20.460 -15.183  1.00  0.00      A    C  
ATOM   1045  CG  ASN A 127     -33.999 -21.673 -15.947  1.00  0.00      A    C  
ATOM   1046  ND2 ASN A 127     -32.839 -22.175 -15.621  1.00  0.00      A    N  
ATOM   1047  OD1 ASN A 127     -34.642 -22.170 -16.849  1.00  0.00      A    O  
ATOM   1048  H   ASN A 127     -36.979 -21.207 -14.570  1.00  0.00      A    H  
ATOM   1049  HA  ASN A 127     -34.299 -21.619 -13.392  1.00  0.00      A    H  
ATOM   1050  HB2 ASN A 127     -35.369 -20.034 -15.723  1.00  0.00      A    H  
ATOM   1051  HB3 ASN A 127     -33.751 -19.722 -15.090  1.00  0.00      A    H  
ATOM   1052 HD21 ASN A 127     -32.319 -21.775 -14.893  1.00  0.00      A    H  
ATOM   1053 HD22 ASN A 127     -32.488 -22.952 -16.105  1.00  0.00      A    H  
ATOM   1054  N   TYR A 128     -36.140 -19.504 -12.163  1.00  0.00      A    N  
ATOM   1055  CA  TYR A 128     -36.250 -18.334 -11.247  1.00  0.00      A    C  
ATOM   1056  C   TYR A 128     -35.273 -18.502 -10.085  1.00  0.00      A    C  
ATOM   1057  O   TYR A 128     -34.256 -19.151 -10.209  1.00  0.00      A    O  
ATOM   1058  CB  TYR A 128     -37.677 -18.238 -10.700  1.00  0.00      A    C  
ATOM   1059  CG  TYR A 128     -38.034 -16.788 -10.465  1.00  0.00      A    C  
ATOM   1060  CD1 TYR A 128     -38.039 -15.886 -11.537  1.00  0.00      A    C  
ATOM   1061  CD2 TYR A 128     -38.363 -16.347  -9.180  1.00  0.00      A    C  
ATOM   1062  CE1 TYR A 128     -38.370 -14.545 -11.321  1.00  0.00      A    C  
ATOM   1063  CE2 TYR A 128     -38.696 -15.004  -8.964  1.00  0.00      A    C  
ATOM   1064  CZ  TYR A 128     -38.700 -14.103 -10.035  1.00  0.00      A    C  
ATOM   1065  OH  TYR A 128     -39.028 -12.779  -9.824  1.00  0.00      A    O  
ATOM   1066  H   TYR A 128     -36.882 -20.141 -12.238  1.00  0.00      A    H  
ATOM   1067  HA  TYR A 128     -36.010 -17.431 -11.788  1.00  0.00      A    H  
ATOM   1068  HB2 TYR A 128     -38.362 -18.666 -11.413  1.00  0.00      A    H  
ATOM   1069  HB3 TYR A 128     -37.741 -18.779  -9.768  1.00  0.00      A    H  
ATOM   1070  HD1 TYR A 128     -37.787 -16.226 -12.527  1.00  0.00      A    H  
ATOM   1071  HD2 TYR A 128     -38.360 -17.042  -8.352  1.00  0.00      A    H  
ATOM   1072  HE1 TYR A 128     -38.374 -13.851 -12.149  1.00  0.00      A    H  
ATOM   1073  HE2 TYR A 128     -38.951 -14.663  -7.972  1.00  0.00      A    H  
ATOM   1074  HH  TYR A 128     -39.385 -12.428 -10.644  1.00  0.00      A    H  
ATOM   1075  N   GLN A 129     -35.574 -17.918  -8.959  1.00  0.00      A    N  
ATOM   1076  CA  GLN A 129     -34.663 -18.035  -7.786  1.00  0.00      A    C  
ATOM   1077  C   GLN A 129     -34.661 -19.480  -7.271  1.00  0.00      A    C  
ATOM   1078  O   GLN A 129     -33.667 -20.172  -7.356  1.00  0.00      A    O  
ATOM   1079  CB  GLN A 129     -35.136 -17.092  -6.681  1.00  0.00      A    C  
ATOM   1080  CG  GLN A 129     -34.656 -15.672  -6.990  1.00  0.00      A    C  
ATOM   1081  CD  GLN A 129     -34.951 -15.341  -8.456  1.00  0.00      A    C  
ATOM   1082  NE2 GLN A 129     -35.852 -14.442  -8.743  1.00  0.00      A    N  
ATOM   1083  OE1 GLN A 129     -34.351 -15.905  -9.350  1.00  0.00      A    O  
ATOM   1084  H   GLN A 129     -36.401 -17.396  -8.884  1.00  0.00      A    H  
ATOM   1085  HA  GLN A 129     -33.661 -17.763  -8.084  1.00  0.00      A    H  
ATOM   1086  HB2 GLN A 129     -36.216 -17.106  -6.634  1.00  0.00      A    H  
ATOM   1087  HB3 GLN A 129     -34.730 -17.411  -5.737  1.00  0.00      A    H  
ATOM   1088  HG2 GLN A 129     -35.172 -14.970  -6.351  1.00  0.00      A    H  
ATOM   1089  HG3 GLN A 129     -33.593 -15.606  -6.816  1.00  0.00      A    H  
ATOM   1090 HE21 GLN A 129     -36.335 -13.986  -8.023  1.00  0.00      A    H  
ATOM   1091 HE22 GLN A 129     -36.049 -14.226  -9.679  1.00  0.00      A    H  
ATOM   1092  N   PHE A 130     -35.758 -19.941  -6.734  1.00  0.00      A    N  
ATOM   1093  CA  PHE A 130     -35.799 -21.341  -6.220  1.00  0.00      A    C  
ATOM   1094  C   PHE A 130     -37.092 -22.029  -6.652  1.00  0.00      A    C  
ATOM   1095  O   PHE A 130     -37.812 -22.580  -5.844  1.00  0.00      A    O  
ATOM   1096  CB  PHE A 130     -35.734 -21.334  -4.695  1.00  0.00      A    C  
ATOM   1097  CG  PHE A 130     -34.356 -20.917  -4.245  1.00  0.00      A    C  
ATOM   1098  CD1 PHE A 130     -33.251 -21.729  -4.527  1.00  0.00      A    C  
ATOM   1099  CD2 PHE A 130     -34.183 -19.720  -3.540  1.00  0.00      A    C  
ATOM   1100  CE1 PHE A 130     -31.973 -21.345  -4.104  1.00  0.00      A    C  
ATOM   1101  CE2 PHE A 130     -32.905 -19.335  -3.118  1.00  0.00      A    C  
ATOM   1102  CZ  PHE A 130     -31.800 -20.147  -3.400  1.00  0.00      A    C  
ATOM   1103  H   PHE A 130     -36.551 -19.370  -6.668  1.00  0.00      A    H  
ATOM   1104  HA  PHE A 130     -34.957 -21.893  -6.609  1.00  0.00      A    H  
ATOM   1105  HB2 PHE A 130     -36.465 -20.641  -4.308  1.00  0.00      A    H  
ATOM   1106  HB3 PHE A 130     -35.946 -22.327  -4.329  1.00  0.00      A    H  
ATOM   1107  HD1 PHE A 130     -33.386 -22.652  -5.071  1.00  0.00      A    H  
ATOM   1108  HD2 PHE A 130     -35.036 -19.094  -3.325  1.00  0.00      A    H  
ATOM   1109  HE1 PHE A 130     -31.122 -21.971  -4.323  1.00  0.00      A    H  
ATOM   1110  HE2 PHE A 130     -32.771 -18.411  -2.574  1.00  0.00      A    H  
ATOM   1111  HZ  PHE A 130     -30.814 -19.852  -3.074  1.00  0.00      A    H  
ATOM   1112  N   THR A 131     -37.395 -22.010  -7.918  1.00  0.00      A    N  
ATOM   1113  CA  THR A 131     -38.638 -22.680  -8.387  1.00  0.00      A    C  
ATOM   1114  C   THR A 131     -38.331 -24.160  -8.653  1.00  0.00      A    C  
ATOM   1115  O   THR A 131     -39.118 -25.038  -8.358  1.00  0.00      A    O  
ATOM   1116  CB  THR A 131     -39.116 -22.016  -9.686  1.00  0.00      A    C  
ATOM   1117  CG2 THR A 131     -40.265 -22.823 -10.314  1.00  0.00      A    C  
ATOM   1118  OG1 THR A 131     -39.572 -20.701  -9.395  1.00  0.00      A    O  
ATOM   1119  H   THR A 131     -36.802 -21.567  -8.559  1.00  0.00      A    H  
ATOM   1120  HA  THR A 131     -39.404 -22.586  -7.630  1.00  0.00      A    H  
ATOM   1121  HB  THR A 131     -38.297 -21.959 -10.382  1.00  0.00      A    H  
ATOM   1122  HG1 THR A 131     -39.342 -20.138 -10.136  1.00  0.00      A    H  
ATOM   1123 HG21 THR A 131     -39.966 -23.850 -10.450  1.00  0.00      A    H  
ATOM   1124 HG22 THR A 131     -40.511 -22.403 -11.276  1.00  0.00      A    H  
ATOM   1125 HG23 THR A 131     -41.130 -22.779  -9.670  1.00  0.00      A    H  
ATOM   1126  N   ASN A 132     -37.194 -24.429  -9.239  1.00  0.00      A    N  
ATOM   1127  CA  ASN A 132     -36.827 -25.841  -9.567  1.00  0.00      A    C  
ATOM   1128  C   ASN A 132     -36.210 -26.552  -8.359  1.00  0.00      A    C  
ATOM   1129  O   ASN A 132     -35.741 -27.667  -8.467  1.00  0.00      A    O  
ATOM   1130  CB  ASN A 132     -35.820 -25.847 -10.716  1.00  0.00      A    C  
ATOM   1131  CG  ASN A 132     -36.008 -27.113 -11.552  1.00  0.00      A    C  
ATOM   1132  ND2 ASN A 132     -35.148 -28.087 -11.443  1.00  0.00      A    N  
ATOM   1133  OD1 ASN A 132     -36.949 -27.216 -12.314  1.00  0.00      A    O  
ATOM   1134  H   ASN A 132     -36.588 -23.698  -9.486  1.00  0.00      A    H  
ATOM   1135  HA  ASN A 132     -37.714 -26.373  -9.873  1.00  0.00      A    H  
ATOM   1136  HB2 ASN A 132     -35.978 -24.977 -11.336  1.00  0.00      A    H  
ATOM   1137  HB3 ASN A 132     -34.817 -25.828 -10.318  1.00  0.00      A    H  
ATOM   1138 HD21 ASN A 132     -34.388 -28.004 -10.828  1.00  0.00      A    H  
ATOM   1139 HD22 ASN A 132     -35.261 -28.903 -11.975  1.00  0.00      A    H  
ATOM   1140  N   LEU A 133     -36.192 -25.930  -7.217  1.00  0.00      A    N  
ATOM   1141  CA  LEU A 133     -35.589 -26.595  -6.027  1.00  0.00      A    C  
ATOM   1142  C   LEU A 133     -36.476 -27.763  -5.575  1.00  0.00      A    C  
ATOM   1143  O   LEU A 133     -35.995 -28.832  -5.251  1.00  0.00      A    O  
ATOM   1144  CB  LEU A 133     -35.458 -25.583  -4.893  1.00  0.00      A    C  
ATOM   1145  CG  LEU A 133     -34.069 -25.706  -4.254  1.00  0.00      A    C  
ATOM   1146  CD1 LEU A 133     -33.821 -27.153  -3.827  1.00  0.00      A    C  
ATOM   1147  CD2 LEU A 133     -33.000 -25.286  -5.268  1.00  0.00      A    C  
ATOM   1148  H   LEU A 133     -36.571 -25.029  -7.148  1.00  0.00      A    H  
ATOM   1149  HA  LEU A 133     -34.609 -26.968  -6.285  1.00  0.00      A    H  
ATOM   1150  HB2 LEU A 133     -35.589 -24.584  -5.286  1.00  0.00      A    H  
ATOM   1151  HB3 LEU A 133     -36.216 -25.778  -4.153  1.00  0.00      A    H  
ATOM   1152  HG  LEU A 133     -34.015 -25.065  -3.388  1.00  0.00      A    H  
ATOM   1153 HD11 LEU A 133     -33.273 -27.164  -2.896  1.00  0.00      A    H  
ATOM   1154 HD12 LEU A 133     -33.245 -27.662  -4.587  1.00  0.00      A    H  
ATOM   1155 HD13 LEU A 133     -34.767 -27.657  -3.694  1.00  0.00      A    H  
ATOM   1156 HD21 LEU A 133     -32.528 -26.167  -5.679  1.00  0.00      A    H  
ATOM   1157 HD22 LEU A 133     -32.258 -24.675  -4.776  1.00  0.00      A    H  
ATOM   1158 HD23 LEU A 133     -33.460 -24.721  -6.065  1.00  0.00      A    H  
ATOM   1159  N   LYS A 134     -37.766 -27.565  -5.542  1.00  0.00      A    N  
ATOM   1160  CA  LYS A 134     -38.686 -28.660  -5.098  1.00  0.00      A    C  
ATOM   1161  C   LYS A 134     -38.291 -29.983  -5.764  1.00  0.00      A    C  
ATOM   1162  O   LYS A 134     -38.678 -31.046  -5.320  1.00  0.00      A    O  
ATOM   1163  CB  LYS A 134     -40.136 -28.321  -5.473  1.00  0.00      A    C  
ATOM   1164  CG  LYS A 134     -40.251 -26.862  -5.928  1.00  0.00      A    C  
ATOM   1165  CD  LYS A 134     -39.915 -25.924  -4.757  1.00  0.00      A    C  
ATOM   1166  CE  LYS A 134     -39.348 -24.603  -5.285  1.00  0.00      A    C  
ATOM   1167  NZ  LYS A 134     -40.446 -23.800  -5.895  1.00  0.00      A    N1+
ATOM   1168  H   LYS A 134     -38.130 -26.693  -5.796  1.00  0.00      A    H  
ATOM   1169  HA  LYS A 134     -38.614 -28.769  -4.025  1.00  0.00      A    H  
ATOM   1170  HB2 LYS A 134     -40.456 -28.971  -6.275  1.00  0.00      A    H  
ATOM   1171  HB3 LYS A 134     -40.771 -28.478  -4.614  1.00  0.00      A    H  
ATOM   1172  HG2 LYS A 134     -39.575 -26.686  -6.751  1.00  0.00      A    H  
ATOM   1173  HG3 LYS A 134     -41.261 -26.671  -6.254  1.00  0.00      A    H  
ATOM   1174  HD2 LYS A 134     -40.813 -25.726  -4.192  1.00  0.00      A    H  
ATOM   1175  HD3 LYS A 134     -39.187 -26.392  -4.113  1.00  0.00      A    H  
ATOM   1176  HE2 LYS A 134     -38.911 -24.050  -4.466  1.00  0.00      A    H  
ATOM   1177  HE3 LYS A 134     -38.589 -24.801  -6.029  1.00  0.00      A    H  
ATOM   1178  HZ1 LYS A 134     -41.365 -24.170  -5.578  1.00  0.00      A    H  
ATOM   1179  HZ2 LYS A 134     -40.385 -23.862  -6.932  1.00  0.00      A    H  
ATOM   1180  HZ3 LYS A 134     -40.355 -22.808  -5.600  1.00  0.00      A    H  
ATOM   1181  N   ALA A 135     -37.528 -29.935  -6.820  1.00  0.00      A    N  
ATOM   1182  CA  ALA A 135     -37.122 -31.202  -7.492  1.00  0.00      A    C  
ATOM   1183  C   ALA A 135     -35.891 -31.774  -6.793  1.00  0.00      A    C  
ATOM   1184  O   ALA A 135     -35.691 -32.971  -6.738  1.00  0.00      A    O  
ATOM   1185  CB  ALA A 135     -36.789 -30.917  -8.958  1.00  0.00      A    C  
ATOM   1186  H   ALA A 135     -37.216 -29.073  -7.170  1.00  0.00      A    H  
ATOM   1187  HA  ALA A 135     -37.932 -31.914  -7.438  1.00  0.00      A    H  
ATOM   1188  HB1 ALA A 135     -35.896 -30.312  -9.014  1.00  0.00      A    H  
ATOM   1189  HB2 ALA A 135     -37.610 -30.390  -9.418  1.00  0.00      A    H  
ATOM   1190  HB3 ALA A 135     -36.623 -31.851  -9.477  1.00  0.00      A    H  
ATOM   1191  N   ALA A 136     -35.053 -30.918  -6.284  1.00  0.00      A    N  
ATOM   1192  CA  ALA A 136     -33.815 -31.388  -5.609  1.00  0.00      A    C  
ATOM   1193  C   ALA A 136     -34.099 -31.842  -4.174  1.00  0.00      A    C  
ATOM   1194  O   ALA A 136     -35.044 -31.417  -3.538  1.00  0.00      A    O  
ATOM   1195  CB  ALA A 136     -32.799 -30.246  -5.580  1.00  0.00      A    C  
ATOM   1196  H   ALA A 136     -35.233 -29.957  -6.360  1.00  0.00      A    H  
ATOM   1197  HA  ALA A 136     -33.399 -32.213  -6.166  1.00  0.00      A    H  
ATOM   1198  HB1 ALA A 136     -31.859 -30.587  -5.989  1.00  0.00      A    H  
ATOM   1199  HB2 ALA A 136     -32.651 -29.923  -4.558  1.00  0.00      A    H  
ATOM   1200  HB3 ALA A 136     -33.170 -29.420  -6.168  1.00  0.00      A    H  
ATOM   1201  N   LYS A 137     -33.285 -32.734  -3.687  1.00  0.00      A    N  
ATOM   1202  CA  LYS A 137     -33.528 -33.241  -2.308  1.00  0.00      A    C  
ATOM   1203  C   LYS A 137     -32.227 -33.717  -1.673  1.00  0.00      A    C  
ATOM   1204  O   LYS A 137     -31.154 -33.409  -2.136  1.00  0.00      A    O  
ATOM   1205  CB  LYS A 137     -34.519 -34.404  -2.367  1.00  0.00      A    C  
ATOM   1206  CG  LYS A 137     -35.911 -33.869  -2.713  1.00  0.00      A    C  
ATOM   1207  CD  LYS A 137     -36.952 -34.966  -2.486  1.00  0.00      A    C  
ATOM   1208  CE  LYS A 137     -38.351 -34.408  -2.761  1.00  0.00      A    C  
ATOM   1209  NZ  LYS A 137     -38.598 -34.384  -4.231  1.00  0.00      A    N1+
ATOM   1210  H   LYS A 137     -32.574 -33.112  -4.248  1.00  0.00      A    H  
ATOM   1211  HA  LYS A 137     -33.948 -32.449  -1.706  1.00  0.00      A    H  
ATOM   1212  HB2 LYS A 137     -34.204 -35.107  -3.125  1.00  0.00      A    H  
ATOM   1213  HB3 LYS A 137     -34.554 -34.898  -1.408  1.00  0.00      A    H  
ATOM   1214  HG2 LYS A 137     -36.137 -33.020  -2.084  1.00  0.00      A    H  
ATOM   1215  HG3 LYS A 137     -35.932 -33.564  -3.750  1.00  0.00      A    H  
ATOM   1216  HD2 LYS A 137     -36.755 -35.793  -3.154  1.00  0.00      A    H  
ATOM   1217  HD3 LYS A 137     -36.898 -35.308  -1.465  1.00  0.00      A    H  
ATOM   1218  HE2 LYS A 137     -39.089 -35.036  -2.282  1.00  0.00      A    H  
ATOM   1219  HE3 LYS A 137     -38.423 -33.405  -2.368  1.00  0.00      A    H  
ATOM   1220  HZ1 LYS A 137     -38.477 -35.340  -4.619  1.00  0.00      A    H  
ATOM   1221  HZ2 LYS A 137     -37.922 -33.737  -4.687  1.00  0.00      A    H  
ATOM   1222  HZ3 LYS A 137     -39.568 -34.058  -4.414  1.00  0.00      A    H  
ATOM   1223  N   LYS A 138     -32.320 -34.443  -0.596  1.00  0.00      A    N  
ATOM   1224  CA  LYS A 138     -31.103 -34.931   0.102  1.00  0.00      A    C  
ATOM   1225  C   LYS A 138     -30.063 -35.439  -0.900  1.00  0.00      A    C  
ATOM   1226  O   LYS A 138     -30.275 -35.467  -2.095  1.00  0.00      A    O  
ATOM   1227  CB  LYS A 138     -31.490 -36.072   1.046  1.00  0.00      A    C  
ATOM   1228  CG  LYS A 138     -32.241 -37.150   0.259  1.00  0.00      A    C  
ATOM   1229  CD  LYS A 138     -31.547 -38.501   0.451  1.00  0.00      A    C  
ATOM   1230  CE  LYS A 138     -31.715 -38.956   1.901  1.00  0.00      A    C  
ATOM   1231  NZ  LYS A 138     -30.427 -39.519   2.396  1.00  0.00      A    N1+
ATOM   1232  H   LYS A 138     -33.200 -34.660  -0.232  1.00  0.00      A    H  
ATOM   1233  HA  LYS A 138     -30.677 -34.126   0.681  1.00  0.00      A    H  
ATOM   1234  HB2 LYS A 138     -30.599 -36.497   1.483  1.00  0.00      A    H  
ATOM   1235  HB3 LYS A 138     -32.129 -35.691   1.827  1.00  0.00      A    H  
ATOM   1236  HG2 LYS A 138     -33.258 -37.215   0.619  1.00  0.00      A    H  
ATOM   1237  HG3 LYS A 138     -32.245 -36.897  -0.789  1.00  0.00      A    H  
ATOM   1238  HD2 LYS A 138     -31.992 -39.230  -0.211  1.00  0.00      A    H  
ATOM   1239  HD3 LYS A 138     -30.496 -38.402   0.224  1.00  0.00      A    H  
ATOM   1240  HE2 LYS A 138     -31.998 -38.113   2.512  1.00  0.00      A    H  
ATOM   1241  HE3 LYS A 138     -32.482 -39.714   1.954  1.00  0.00      A    H  
ATOM   1242  HZ1 LYS A 138     -29.847 -38.757   2.801  1.00  0.00      A    H  
ATOM   1243  HZ2 LYS A 138     -29.916 -39.964   1.606  1.00  0.00      A    H  
ATOM   1244  HZ3 LYS A 138     -30.619 -40.231   3.129  1.00  0.00      A    H  
ATOM   1245  N   GLY A 139     -28.941 -35.847  -0.393  1.00  0.00      A    N  
ATOM   1246  CA  GLY A 139     -27.860 -36.359  -1.280  1.00  0.00      A    C  
ATOM   1247  C   GLY A 139     -27.657 -35.409  -2.467  1.00  0.00      A    C  
ATOM   1248  O   GLY A 139     -26.927 -35.711  -3.390  1.00  0.00      A    O  
ATOM   1249  H   GLY A 139     -28.807 -35.817   0.576  1.00  0.00      A    H  
ATOM   1250  HA2 GLY A 139     -26.941 -36.435  -0.718  1.00  0.00      A    H  
ATOM   1251  HA3 GLY A 139     -28.135 -37.336  -1.651  1.00  0.00      A    H  
ATOM   1252  N   SER A 140     -28.285 -34.258  -2.456  1.00  0.00      A    N  
ATOM   1253  CA  SER A 140     -28.100 -33.310  -3.593  1.00  0.00      A    C  
ATOM   1254  C   SER A 140     -26.793 -32.541  -3.411  1.00  0.00      A    C  
ATOM   1255  O   SER A 140     -26.588 -31.865  -2.422  1.00  0.00      A    O  
ATOM   1256  CB  SER A 140     -29.260 -32.312  -3.653  1.00  0.00      A    C  
ATOM   1257  OG  SER A 140     -30.393 -32.943  -4.236  1.00  0.00      A    O  
ATOM   1258  H   SER A 140     -28.872 -34.021  -1.707  1.00  0.00      A    H  
ATOM   1259  HA  SER A 140     -28.059 -33.866  -4.518  1.00  0.00      A    H  
ATOM   1260  HB2 SER A 140     -29.506 -31.977  -2.662  1.00  0.00      A    H  
ATOM   1261  HB3 SER A 140     -28.966 -31.459  -4.252  1.00  0.00      A    H  
ATOM   1262  HG  SER A 140     -30.992 -33.191  -3.527  1.00  0.00      A    H  
ATOM   1263  N   MET A 141     -25.914 -32.626  -4.367  1.00  0.00      A    N  
ATOM   1264  CA  MET A 141     -24.627 -31.892  -4.266  1.00  0.00      A    C  
ATOM   1265  C   MET A 141     -24.881 -30.419  -4.596  1.00  0.00      A    C  
ATOM   1266  O   MET A 141     -25.374 -30.097  -5.652  1.00  0.00      A    O  
ATOM   1267  CB  MET A 141     -23.635 -32.493  -5.266  1.00  0.00      A    C  
ATOM   1268  CG  MET A 141     -22.254 -31.879  -5.071  1.00  0.00      A    C  
ATOM   1269  SD  MET A 141     -21.342 -32.831  -3.829  1.00  0.00      A    S  
ATOM   1270  CE  MET A 141     -21.091 -31.481  -2.654  1.00  0.00      A    C  
ATOM   1271  H   MET A 141     -26.108 -33.168  -5.161  1.00  0.00      A    H  
ATOM   1272  HA  MET A 141     -24.232 -31.979  -3.263  1.00  0.00      A    H  
ATOM   1273  HB2 MET A 141     -23.575 -33.561  -5.108  1.00  0.00      A    H  
ATOM   1274  HB3 MET A 141     -23.976 -32.298  -6.270  1.00  0.00      A    H  
ATOM   1275  HG2 MET A 141     -21.716 -31.902  -6.008  1.00  0.00      A    H  
ATOM   1276  HG3 MET A 141     -22.358 -30.857  -4.739  1.00  0.00      A    H  
ATOM   1277  HE1 MET A 141     -22.033 -31.238  -2.184  1.00  0.00      A    H  
ATOM   1278  HE2 MET A 141     -20.718 -30.617  -3.179  1.00  0.00      A    H  
ATOM   1279  HE3 MET A 141     -20.372 -31.784  -1.903  1.00  0.00      A    H  
ATOM   1280  N   VAL A 142     -24.569 -29.525  -3.695  1.00  0.00      A    N  
ATOM   1281  CA  VAL A 142     -24.821 -28.077  -3.960  1.00  0.00      A    C  
ATOM   1282  C   VAL A 142     -23.483 -27.335  -4.085  1.00  0.00      A    C  
ATOM   1283  O   VAL A 142     -22.573 -27.549  -3.310  1.00  0.00      A    O  
ATOM   1284  CB  VAL A 142     -25.630 -27.495  -2.798  1.00  0.00      A    C  
ATOM   1285  CG1 VAL A 142     -25.368 -25.989  -2.701  1.00  0.00      A    C  
ATOM   1286  CG2 VAL A 142     -27.120 -27.730  -3.051  1.00  0.00      A    C  
ATOM   1287  H   VAL A 142     -24.186 -29.807  -2.838  1.00  0.00      A    H  
ATOM   1288  HA  VAL A 142     -25.381 -27.965  -4.878  1.00  0.00      A    H  
ATOM   1289  HB  VAL A 142     -25.339 -27.983  -1.871  1.00  0.00      A    H  
ATOM   1290 HG11 VAL A 142     -24.402 -25.817  -2.249  1.00  0.00      A    H  
ATOM   1291 HG12 VAL A 142     -26.136 -25.527  -2.099  1.00  0.00      A    H  
ATOM   1292 HG13 VAL A 142     -25.379 -25.559  -3.692  1.00  0.00      A    H  
ATOM   1293 HG21 VAL A 142     -27.499 -26.964  -3.712  1.00  0.00      A    H  
ATOM   1294 HG22 VAL A 142     -27.653 -27.692  -2.112  1.00  0.00      A    H  
ATOM   1295 HG23 VAL A 142     -27.260 -28.699  -3.505  1.00  0.00      A    H  
ATOM   1296  N   TYR A 143     -23.355 -26.467  -5.066  1.00  0.00      A    N  
ATOM   1297  CA  TYR A 143     -22.070 -25.723  -5.245  1.00  0.00      A    C  
ATOM   1298  C   TYR A 143     -22.274 -24.223  -5.016  1.00  0.00      A    C  
ATOM   1299  O   TYR A 143     -23.258 -23.644  -5.436  1.00  0.00      A    O  
ATOM   1300  CB  TYR A 143     -21.552 -25.925  -6.672  1.00  0.00      A    C  
ATOM   1301  CG  TYR A 143     -21.151 -27.363  -6.880  1.00  0.00      A    C  
ATOM   1302  CD1 TYR A 143     -22.129 -28.333  -7.121  1.00  0.00      A    C  
ATOM   1303  CD2 TYR A 143     -19.799 -27.725  -6.841  1.00  0.00      A    C  
ATOM   1304  CE1 TYR A 143     -21.757 -29.666  -7.324  1.00  0.00      A    C  
ATOM   1305  CE2 TYR A 143     -19.426 -29.059  -7.044  1.00  0.00      A    C  
ATOM   1306  CZ  TYR A 143     -20.405 -30.030  -7.286  1.00  0.00      A    C  
ATOM   1307  OH  TYR A 143     -20.036 -31.345  -7.487  1.00  0.00      A    O  
ATOM   1308  H   TYR A 143     -24.102 -26.313  -5.686  1.00  0.00      A    H  
ATOM   1309  HA  TYR A 143     -21.337 -26.094  -4.545  1.00  0.00      A    H  
ATOM   1310  HB2 TYR A 143     -22.329 -25.664  -7.375  1.00  0.00      A    H  
ATOM   1311  HB3 TYR A 143     -20.695 -25.287  -6.833  1.00  0.00      A    H  
ATOM   1312  HD1 TYR A 143     -23.170 -28.052  -7.150  1.00  0.00      A    H  
ATOM   1313  HD2 TYR A 143     -19.043 -26.976  -6.655  1.00  0.00      A    H  
ATOM   1314  HE1 TYR A 143     -22.513 -30.414  -7.512  1.00  0.00      A    H  
ATOM   1315  HE2 TYR A 143     -18.384 -29.339  -7.016  1.00  0.00      A    H  
ATOM   1316  HH  TYR A 143     -19.106 -31.429  -7.266  1.00  0.00      A    H  
ATOM   1317  N   PHE A 144     -21.349 -23.599  -4.337  1.00  0.00      A    N  
ATOM   1318  CA  PHE A 144     -21.477 -22.137  -4.055  1.00  0.00      A    C  
ATOM   1319  C   PHE A 144     -20.259 -21.398  -4.617  1.00  0.00      A    C  
ATOM   1320  O   PHE A 144     -19.160 -21.521  -4.113  1.00  0.00      A    O  
ATOM   1321  CB  PHE A 144     -21.561 -21.935  -2.539  1.00  0.00      A    C  
ATOM   1322  CG  PHE A 144     -21.215 -20.508  -2.174  1.00  0.00      A    C  
ATOM   1323  CD1 PHE A 144     -21.637 -19.444  -2.983  1.00  0.00      A    C  
ATOM   1324  CD2 PHE A 144     -20.477 -20.252  -1.011  1.00  0.00      A    C  
ATOM   1325  CE1 PHE A 144     -21.319 -18.129  -2.627  1.00  0.00      A    C  
ATOM   1326  CE2 PHE A 144     -20.162 -18.937  -0.657  1.00  0.00      A    C  
ATOM   1327  CZ  PHE A 144     -20.584 -17.875  -1.464  1.00  0.00      A    C  
ATOM   1328  H   PHE A 144     -20.596 -24.110  -3.973  1.00  0.00      A    H  
ATOM   1329  HA  PHE A 144     -22.375 -21.764  -4.517  1.00  0.00      A    H  
ATOM   1330  HB2 PHE A 144     -22.564 -22.153  -2.204  1.00  0.00      A    H  
ATOM   1331  HB3 PHE A 144     -20.868 -22.605  -2.052  1.00  0.00      A    H  
ATOM   1332  HD1 PHE A 144     -22.203 -19.633  -3.880  1.00  0.00      A    H  
ATOM   1333  HD2 PHE A 144     -20.152 -21.073  -0.390  1.00  0.00      A    H  
ATOM   1334  HE1 PHE A 144     -21.645 -17.309  -3.252  1.00  0.00      A    H  
ATOM   1335  HE2 PHE A 144     -19.594 -18.741   0.241  1.00  0.00      A    H  
ATOM   1336  HZ  PHE A 144     -20.340 -16.859  -1.190  1.00  0.00      A    H  
ATOM   1337  N   LYS A 145     -20.439 -20.649  -5.676  1.00  0.00      A    N  
ATOM   1338  CA  LYS A 145     -19.291 -19.920  -6.294  1.00  0.00      A    C  
ATOM   1339  C   LYS A 145     -19.235 -18.465  -5.809  1.00  0.00      A    C  
ATOM   1340  O   LYS A 145     -20.219 -17.755  -5.819  1.00  0.00      A    O  
ATOM   1341  CB  LYS A 145     -19.455 -19.941  -7.818  1.00  0.00      A    C  
ATOM   1342  CG  LYS A 145     -18.121 -20.288  -8.487  1.00  0.00      A    C  
ATOM   1343  CD  LYS A 145     -18.347 -20.519  -9.982  1.00  0.00      A    C  
ATOM   1344  CE  LYS A 145     -18.684 -21.992 -10.226  1.00  0.00      A    C  
ATOM   1345  NZ  LYS A 145     -17.424 -22.783 -10.299  1.00  0.00      A    N1+
ATOM   1346  H   LYS A 145     -21.325 -20.579  -6.087  1.00  0.00      A    H  
ATOM   1347  HA  LYS A 145     -18.372 -20.417  -6.034  1.00  0.00      A    H  
ATOM   1348  HB2 LYS A 145     -20.194 -20.680  -8.088  1.00  0.00      A    H  
ATOM   1349  HB3 LYS A 145     -19.782 -18.969  -8.157  1.00  0.00      A    H  
ATOM   1350  HG2 LYS A 145     -17.425 -19.471  -8.348  1.00  0.00      A    H  
ATOM   1351  HG3 LYS A 145     -17.716 -21.186  -8.045  1.00  0.00      A    H  
ATOM   1352  HD2 LYS A 145     -19.165 -19.902 -10.321  1.00  0.00      A    H  
ATOM   1353  HD3 LYS A 145     -17.451 -20.264 -10.527  1.00  0.00      A    H  
ATOM   1354  HE2 LYS A 145     -19.294 -22.362  -9.414  1.00  0.00      A    H  
ATOM   1355  HE3 LYS A 145     -19.225 -22.089 -11.156  1.00  0.00      A    H  
ATOM   1356  HZ1 LYS A 145     -17.119 -22.858 -11.290  1.00  0.00      A    H  
ATOM   1357  HZ2 LYS A 145     -17.589 -23.736  -9.914  1.00  0.00      A    H  
ATOM   1358  HZ3 LYS A 145     -16.683 -22.308  -9.746  1.00  0.00      A    H  
ATOM   1359  N   VAL A 146     -18.072 -18.018  -5.411  1.00  0.00      A    N  
ATOM   1360  CA  VAL A 146     -17.904 -16.608  -4.948  1.00  0.00      A    C  
ATOM   1361  C   VAL A 146     -16.528 -16.125  -5.406  1.00  0.00      A    C  
ATOM   1362  O   VAL A 146     -15.584 -16.892  -5.422  1.00  0.00      A    O  
ATOM   1363  CB  VAL A 146     -17.989 -16.548  -3.424  1.00  0.00      A    C  
ATOM   1364  CG1 VAL A 146     -16.996 -17.540  -2.816  1.00  0.00      A    C  
ATOM   1365  CG2 VAL A 146     -17.648 -15.134  -2.947  1.00  0.00      A    C  
ATOM   1366  H   VAL A 146     -17.295 -18.612  -5.434  1.00  0.00      A    H  
ATOM   1367  HA  VAL A 146     -18.671 -15.984  -5.385  1.00  0.00      A    H  
ATOM   1368  HB  VAL A 146     -18.988 -16.804  -3.109  1.00  0.00      A    H  
ATOM   1369 HG11 VAL A 146     -16.313 -17.013  -2.164  1.00  0.00      A    H  
ATOM   1370 HG12 VAL A 146     -16.438 -18.022  -3.605  1.00  0.00      A    H  
ATOM   1371 HG13 VAL A 146     -17.533 -18.285  -2.248  1.00  0.00      A    H  
ATOM   1372 HG21 VAL A 146     -17.815 -14.433  -3.750  1.00  0.00      A    H  
ATOM   1373 HG22 VAL A 146     -16.612 -15.096  -2.644  1.00  0.00      A    H  
ATOM   1374 HG23 VAL A 146     -18.278 -14.874  -2.109  1.00  0.00      A    H  
ATOM   1375  N   GLY A 147     -16.384 -14.881  -5.786  1.00  0.00      A    N  
ATOM   1376  CA  GLY A 147     -15.054 -14.390  -6.245  1.00  0.00      A    C  
ATOM   1377  C   GLY A 147     -14.419 -15.448  -7.142  1.00  0.00      A    C  
ATOM   1378  O   GLY A 147     -15.029 -15.935  -8.073  1.00  0.00      A    O  
ATOM   1379  H   GLY A 147     -17.149 -14.268  -5.772  1.00  0.00      A    H  
ATOM   1380  HA2 GLY A 147     -15.178 -13.470  -6.800  1.00  0.00      A    H  
ATOM   1381  HA3 GLY A 147     -14.414 -14.215  -5.392  1.00  0.00      A    H  
ATOM   1382  N   ASN A 148     -13.208 -15.821  -6.854  1.00  0.00      A    N  
ATOM   1383  CA  ASN A 148     -12.537 -16.864  -7.672  1.00  0.00      A    C  
ATOM   1384  C   ASN A 148     -12.557 -18.176  -6.889  1.00  0.00      A    C  
ATOM   1385  O   ASN A 148     -11.786 -19.079  -7.151  1.00  0.00      A    O  
ATOM   1386  CB  ASN A 148     -11.091 -16.448  -7.942  1.00  0.00      A    C  
ATOM   1387  CG  ASN A 148     -10.321 -16.403  -6.622  1.00  0.00      A    C  
ATOM   1388  ND2 ASN A 148     -10.213 -17.489  -5.906  1.00  0.00      A    N  
ATOM   1389  OD1 ASN A 148      -9.813 -15.369  -6.237  1.00  0.00      A    O  
ATOM   1390  H   ASN A 148     -12.741 -15.425  -6.088  1.00  0.00      A    H  
ATOM   1391  HA  ASN A 148     -13.063 -16.988  -8.606  1.00  0.00      A    H  
ATOM   1392  HB2 ASN A 148     -10.630 -17.165  -8.606  1.00  0.00      A    H  
ATOM   1393  HB3 ASN A 148     -11.077 -15.470  -8.399  1.00  0.00      A    H  
ATOM   1394 HD21 ASN A 148     -10.624 -18.323  -6.216  1.00  0.00      A    H  
ATOM   1395 HD22 ASN A 148      -9.724 -17.469  -5.058  1.00  0.00      A    H  
ATOM   1396  N   GLU A 149     -13.413 -18.270  -5.903  1.00  0.00      A    N  
ATOM   1397  CA  GLU A 149     -13.465 -19.503  -5.068  1.00  0.00      A    C  
ATOM   1398  C   GLU A 149     -14.785 -20.251  -5.250  1.00  0.00      A    C  
ATOM   1399  O   GLU A 149     -15.837 -19.667  -5.416  1.00  0.00      A    O  
ATOM   1400  CB  GLU A 149     -13.323 -19.116  -3.596  1.00  0.00      A    C  
ATOM   1401  CG  GLU A 149     -13.904 -20.228  -2.720  1.00  0.00      A    C  
ATOM   1402  CD  GLU A 149     -13.336 -20.116  -1.305  1.00  0.00      A    C  
ATOM   1403  OE1 GLU A 149     -12.208 -19.672  -1.172  1.00  0.00      A    O  
ATOM   1404  OE2 GLU A 149     -14.041 -20.477  -0.376  1.00  0.00      A    O1-
ATOM   1405  H   GLU A 149     -13.992 -17.508  -5.688  1.00  0.00      A    H  
ATOM   1406  HA  GLU A 149     -12.649 -20.154  -5.339  1.00  0.00      A    H  
ATOM   1407  HB2 GLU A 149     -12.278 -18.975  -3.360  1.00  0.00      A    H  
ATOM   1408  HB3 GLU A 149     -13.861 -18.198  -3.414  1.00  0.00      A    H  
ATOM   1409  HG2 GLU A 149     -14.979 -20.135  -2.687  1.00  0.00      A    H  
ATOM   1410  HG3 GLU A 149     -13.638 -21.189  -3.135  1.00  0.00      A    H  
ATOM   1411  N   THR A 150     -14.712 -21.550  -5.209  1.00  0.00      A    N  
ATOM   1412  CA  THR A 150     -15.936 -22.382  -5.363  1.00  0.00      A    C  
ATOM   1413  C   THR A 150     -16.067 -23.338  -4.179  1.00  0.00      A    C  
ATOM   1414  O   THR A 150     -15.366 -24.326  -4.078  1.00  0.00      A    O  
ATOM   1415  CB  THR A 150     -15.869 -23.166  -6.670  1.00  0.00      A    C  
ATOM   1416  CG2 THR A 150     -17.175 -23.936  -6.879  1.00  0.00      A    C  
ATOM   1417  OG1 THR A 150     -15.667 -22.264  -7.752  1.00  0.00      A    O  
ATOM   1418  H   THR A 150     -13.828 -21.955  -5.084  1.00  0.00      A    H  
ATOM   1419  HA  THR A 150     -16.794 -21.742  -5.381  1.00  0.00      A    H  
ATOM   1420  HB  THR A 150     -15.054 -23.858  -6.624  1.00  0.00      A    H  
ATOM   1421  HG1 THR A 150     -14.801 -21.863  -7.646  1.00  0.00      A    H  
ATOM   1422 HG21 THR A 150     -17.384 -24.010  -7.935  1.00  0.00      A    H  
ATOM   1423 HG22 THR A 150     -17.984 -23.413  -6.388  1.00  0.00      A    H  
ATOM   1424 HG23 THR A 150     -17.081 -24.926  -6.458  1.00  0.00      A    H  
ATOM   1425  N   ARG A 151     -16.970 -23.048  -3.278  1.00  0.00      A    N  
ATOM   1426  CA  ARG A 151     -17.160 -23.931  -2.098  1.00  0.00      A    C  
ATOM   1427  C   ARG A 151     -18.135 -25.044  -2.471  1.00  0.00      A    C  
ATOM   1428  O   ARG A 151     -18.525 -25.175  -3.614  1.00  0.00      A    O  
ATOM   1429  CB  ARG A 151     -17.739 -23.121  -0.935  1.00  0.00      A    C  
ATOM   1430  CG  ARG A 151     -16.603 -22.499  -0.122  1.00  0.00      A    C  
ATOM   1431  CD  ARG A 151     -17.160 -21.391   0.771  1.00  0.00      A    C  
ATOM   1432  NE  ARG A 151     -16.087 -20.908   1.685  1.00  0.00      A    N  
ATOM   1433  CZ  ARG A 151     -16.231 -19.779   2.325  1.00  0.00      A    C  
ATOM   1434  NH1 ARG A 151     -17.329 -19.086   2.187  1.00  0.00      A    N1+
ATOM   1435  NH2 ARG A 151     -15.279 -19.345   3.105  1.00  0.00      A    N  
ATOM   1436  H   ARG A 151     -17.526 -22.247  -3.384  1.00  0.00      A    H  
ATOM   1437  HA  ARG A 151     -16.213 -24.360  -1.807  1.00  0.00      A    H  
ATOM   1438  HB2 ARG A 151     -18.373 -22.338  -1.324  1.00  0.00      A    H  
ATOM   1439  HB3 ARG A 151     -18.319 -23.772  -0.299  1.00  0.00      A    H  
ATOM   1440  HG2 ARG A 151     -16.142 -23.260   0.492  1.00  0.00      A    H  
ATOM   1441  HG3 ARG A 151     -15.866 -22.083  -0.793  1.00  0.00      A    H  
ATOM   1442  HD2 ARG A 151     -17.506 -20.572   0.156  1.00  0.00      A    H  
ATOM   1443  HD3 ARG A 151     -17.983 -21.777   1.354  1.00  0.00      A    H  
ATOM   1444  HE  ARG A 151     -15.268 -21.435   1.799  1.00  0.00      A    H  
ATOM   1445 HH11 ARG A 151     -18.059 -19.418   1.592  1.00  0.00      A    H  
ATOM   1446 HH12 ARG A 151     -17.438 -18.221   2.679  1.00  0.00      A    H  
ATOM   1447 HH21 ARG A 151     -14.439 -19.877   3.211  1.00  0.00      A    H  
ATOM   1448 HH22 ARG A 151     -15.389 -18.481   3.596  1.00  0.00      A    H  
ATOM   1449  N   LYS A 152     -18.530 -25.851  -1.530  1.00  0.00      A    N  
ATOM   1450  CA  LYS A 152     -19.470 -26.951  -1.868  1.00  0.00      A    C  
ATOM   1451  C   LYS A 152     -20.316 -27.328  -0.650  1.00  0.00      A    C  
ATOM   1452  O   LYS A 152     -19.872 -27.261   0.480  1.00  0.00      A    O  
ATOM   1453  CB  LYS A 152     -18.669 -28.171  -2.322  1.00  0.00      A    C  
ATOM   1454  CG  LYS A 152     -18.008 -27.880  -3.674  1.00  0.00      A    C  
ATOM   1455  CD  LYS A 152     -17.621 -29.196  -4.353  1.00  0.00      A    C  
ATOM   1456  CE  LYS A 152     -16.819 -30.063  -3.383  1.00  0.00      A    C  
ATOM   1457  NZ  LYS A 152     -17.750 -30.897  -2.572  1.00  0.00      A    N1+
ATOM   1458  H   LYS A 152     -18.206 -25.739  -0.613  1.00  0.00      A    H  
ATOM   1459  HA  LYS A 152     -20.121 -26.633  -2.667  1.00  0.00      A    H  
ATOM   1460  HB2 LYS A 152     -17.909 -28.392  -1.588  1.00  0.00      A    H  
ATOM   1461  HB3 LYS A 152     -19.327 -29.017  -2.423  1.00  0.00      A    H  
ATOM   1462  HG2 LYS A 152     -18.701 -27.343  -4.304  1.00  0.00      A    H  
ATOM   1463  HG3 LYS A 152     -17.122 -27.282  -3.521  1.00  0.00      A    H  
ATOM   1464  HD2 LYS A 152     -18.516 -29.723  -4.651  1.00  0.00      A    H  
ATOM   1465  HD3 LYS A 152     -17.020 -28.986  -5.224  1.00  0.00      A    H  
ATOM   1466  HE2 LYS A 152     -16.156 -30.707  -3.941  1.00  0.00      A    H  
ATOM   1467  HE3 LYS A 152     -16.239 -29.430  -2.729  1.00  0.00      A    H  
ATOM   1468  HZ1 LYS A 152     -17.215 -31.653  -2.099  1.00  0.00      A    H  
ATOM   1469  HZ2 LYS A 152     -18.470 -31.316  -3.195  1.00  0.00      A    H  
ATOM   1470  HZ3 LYS A 152     -18.212 -30.303  -1.855  1.00  0.00      A    H  
ATOM   1471  N   TYR A 153     -21.528 -27.749  -0.885  1.00  0.00      A    N  
ATOM   1472  CA  TYR A 153     -22.419 -28.165   0.233  1.00  0.00      A    C  
ATOM   1473  C   TYR A 153     -23.276 -29.335  -0.244  1.00  0.00      A    C  
ATOM   1474  O   TYR A 153     -23.434 -29.558  -1.427  1.00  0.00      A    O  
ATOM   1475  CB  TYR A 153     -23.359 -27.024   0.637  1.00  0.00      A    C  
ATOM   1476  CG  TYR A 153     -22.584 -25.853   1.188  1.00  0.00      A    C  
ATOM   1477  CD1 TYR A 153     -21.876 -25.012   0.320  1.00  0.00      A    C  
ATOM   1478  CD2 TYR A 153     -22.595 -25.595   2.566  1.00  0.00      A    C  
ATOM   1479  CE1 TYR A 153     -21.177 -23.913   0.826  1.00  0.00      A    C  
ATOM   1480  CE2 TYR A 153     -21.890 -24.494   3.073  1.00  0.00      A    C  
ATOM   1481  CZ  TYR A 153     -21.182 -23.652   2.203  1.00  0.00      A    C  
ATOM   1482  OH  TYR A 153     -20.492 -22.566   2.702  1.00  0.00      A    O  
ATOM   1483  H   TYR A 153     -21.849 -27.808  -1.809  1.00  0.00      A    H  
ATOM   1484  HA  TYR A 153     -21.826 -28.468   1.080  1.00  0.00      A    H  
ATOM   1485  HB2 TYR A 153     -23.921 -26.703  -0.225  1.00  0.00      A    H  
ATOM   1486  HB3 TYR A 153     -24.043 -27.381   1.393  1.00  0.00      A    H  
ATOM   1487  HD1 TYR A 153     -21.870 -25.215  -0.742  1.00  0.00      A    H  
ATOM   1488  HD2 TYR A 153     -23.140 -26.249   3.240  1.00  0.00      A    H  
ATOM   1489  HE1 TYR A 153     -20.633 -23.263   0.153  1.00  0.00      A    H  
ATOM   1490  HE2 TYR A 153     -21.895 -24.293   4.134  1.00  0.00      A    H  
ATOM   1491  HH  TYR A 153     -19.619 -22.558   2.299  1.00  0.00      A    H  
ATOM   1492  N   LYS A 154     -23.843 -30.073   0.663  1.00  0.00      A    N  
ATOM   1493  CA  LYS A 154     -24.704 -31.219   0.256  1.00  0.00      A    C  
ATOM   1494  C   LYS A 154     -25.955 -31.232   1.135  1.00  0.00      A    C  
ATOM   1495  O   LYS A 154     -25.872 -31.324   2.342  1.00  0.00      A    O  
ATOM   1496  CB  LYS A 154     -23.938 -32.531   0.437  1.00  0.00      A    C  
ATOM   1497  CG  LYS A 154     -24.633 -33.642  -0.354  1.00  0.00      A    C  
ATOM   1498  CD  LYS A 154     -23.814 -34.930  -0.255  1.00  0.00      A    C  
ATOM   1499  CE  LYS A 154     -22.771 -34.959  -1.372  1.00  0.00      A    C  
ATOM   1500  NZ  LYS A 154     -21.657 -35.870  -0.988  1.00  0.00      A    N1+
ATOM   1501  H   LYS A 154     -23.706 -29.868   1.614  1.00  0.00      A    H  
ATOM   1502  HA  LYS A 154     -24.992 -31.106  -0.778  1.00  0.00      A    H  
ATOM   1503  HB2 LYS A 154     -22.927 -32.409   0.076  1.00  0.00      A    H  
ATOM   1504  HB3 LYS A 154     -23.918 -32.797   1.484  1.00  0.00      A    H  
ATOM   1505  HG2 LYS A 154     -25.621 -33.808   0.054  1.00  0.00      A    H  
ATOM   1506  HG3 LYS A 154     -24.718 -33.349  -1.389  1.00  0.00      A    H  
ATOM   1507  HD2 LYS A 154     -23.317 -34.965   0.703  1.00  0.00      A    H  
ATOM   1508  HD3 LYS A 154     -24.469 -35.782  -0.353  1.00  0.00      A    H  
ATOM   1509  HE2 LYS A 154     -23.229 -35.316  -2.282  1.00  0.00      A    H  
ATOM   1510  HE3 LYS A 154     -22.384 -33.964  -1.529  1.00  0.00      A    H  
ATOM   1511  HZ1 LYS A 154     -21.584 -35.912   0.048  1.00  0.00      A    H  
ATOM   1512  HZ2 LYS A 154     -20.762 -35.512  -1.384  1.00  0.00      A    H  
ATOM   1513  HZ3 LYS A 154     -21.844 -36.824  -1.358  1.00  0.00      A    H  
ATOM   1514  N   MET A 155     -27.116 -31.111   0.546  1.00  0.00      A    N  
ATOM   1515  CA  MET A 155     -28.376 -31.082   1.347  1.00  0.00      A    C  
ATOM   1516  C   MET A 155     -28.396 -32.181   2.409  1.00  0.00      A    C  
ATOM   1517  O   MET A 155     -28.492 -33.358   2.127  1.00  0.00      A    O  
ATOM   1518  CB  MET A 155     -29.586 -31.256   0.443  1.00  0.00      A    C  
ATOM   1519  CG  MET A 155     -29.601 -30.144  -0.607  1.00  0.00      A    C  
ATOM   1520  SD  MET A 155     -31.185 -30.162  -1.489  1.00  0.00      A    S  
ATOM   1521  CE  MET A 155     -31.941 -28.744  -0.652  1.00  0.00      A    C  
ATOM   1522  H   MET A 155     -27.153 -31.007  -0.432  1.00  0.00      A    H  
ATOM   1523  HA  MET A 155     -28.452 -30.126   1.836  1.00  0.00      A    H  
ATOM   1524  HB2 MET A 155     -29.540 -32.220  -0.044  1.00  0.00      A    H  
ATOM   1525  HB3 MET A 155     -30.484 -31.196   1.047  1.00  0.00      A    H  
ATOM   1526  HG2 MET A 155     -29.465 -29.189  -0.122  1.00  0.00      A    H  
ATOM   1527  HG3 MET A 155     -28.795 -30.302  -1.309  1.00  0.00      A    H  
ATOM   1528  HE1 MET A 155     -31.599 -28.704   0.372  1.00  0.00      A    H  
ATOM   1529  HE2 MET A 155     -33.013 -28.847  -0.666  1.00  0.00      A    H  
ATOM   1530  HE3 MET A 155     -31.664 -27.834  -1.166  1.00  0.00      A    H  
ATOM   1531  N   THR A 156     -28.271 -31.769   3.632  1.00  0.00      A    N  
ATOM   1532  CA  THR A 156     -28.244 -32.751   4.749  1.00  0.00      A    C  
ATOM   1533  C   THR A 156     -29.590 -32.764   5.473  1.00  0.00      A    C  
ATOM   1534  O   THR A 156     -29.981 -33.757   6.054  1.00  0.00      A    O  
ATOM   1535  CB  THR A 156     -27.152 -32.332   5.735  1.00  0.00      A    C  
ATOM   1536  CG2 THR A 156     -26.559 -33.559   6.429  1.00  0.00      A    C  
ATOM   1537  OG1 THR A 156     -26.133 -31.647   5.028  1.00  0.00      A    O  
ATOM   1538  H   THR A 156     -28.133 -30.811   3.783  1.00  0.00      A    H  
ATOM   1539  HA  THR A 156     -28.027 -33.734   4.360  1.00  0.00      A    H  
ATOM   1540  HB  THR A 156     -27.577 -31.674   6.479  1.00  0.00      A    H  
ATOM   1541  HG1 THR A 156     -26.436 -30.752   4.863  1.00  0.00      A    H  
ATOM   1542 HG21 THR A 156     -25.611 -33.805   5.971  1.00  0.00      A    H  
ATOM   1543 HG22 THR A 156     -27.234 -34.396   6.338  1.00  0.00      A    H  
ATOM   1544 HG23 THR A 156     -26.403 -33.336   7.474  1.00  0.00      A    H  
ATOM   1545  N   SER A 157     -30.291 -31.670   5.462  1.00  0.00      A    N  
ATOM   1546  CA  SER A 157     -31.600 -31.658   6.184  1.00  0.00      A    C  
ATOM   1547  C   SER A 157     -32.600 -30.749   5.469  1.00  0.00      A    C  
ATOM   1548  O   SER A 157     -32.227 -29.849   4.742  1.00  0.00      A    O  
ATOM   1549  CB  SER A 157     -31.387 -31.154   7.612  1.00  0.00      A    C  
ATOM   1550  OG  SER A 157     -31.905 -29.836   7.727  1.00  0.00      A    O  
ATOM   1551  H   SER A 157     -29.959 -30.871   4.990  1.00  0.00      A    H  
ATOM   1552  HA  SER A 157     -31.996 -32.663   6.219  1.00  0.00      A    H  
ATOM   1553  HB2 SER A 157     -31.902 -31.799   8.305  1.00  0.00      A    H  
ATOM   1554  HB3 SER A 157     -30.328 -31.158   7.839  1.00  0.00      A    H  
ATOM   1555  HG  SER A 157     -32.531 -29.826   8.455  1.00  0.00      A    H  
ATOM   1556  N   ILE A 158     -33.874 -31.013   5.648  1.00  0.00      A    N  
ATOM   1557  CA  ILE A 158     -34.924 -30.211   4.956  1.00  0.00      A    C  
ATOM   1558  C   ILE A 158     -36.179 -30.126   5.830  1.00  0.00      A    C  
ATOM   1559  O   ILE A 158     -36.596 -31.095   6.433  1.00  0.00      A    O  
ATOM   1560  CB  ILE A 158     -35.294 -30.915   3.642  1.00  0.00      A    C  
ATOM   1561  CG1 ILE A 158     -34.444 -30.360   2.503  1.00  0.00      A    C  
ATOM   1562  CG2 ILE A 158     -36.773 -30.682   3.319  1.00  0.00      A    C  
ATOM   1563  CD1 ILE A 158     -34.381 -31.380   1.364  1.00  0.00      A    C  
ATOM   1564  H   ILE A 158     -34.143 -31.763   6.217  1.00  0.00      A    H  
ATOM   1565  HA  ILE A 158     -34.554 -29.221   4.746  1.00  0.00      A    H  
ATOM   1566  HB  ILE A 158     -35.114 -31.976   3.742  1.00  0.00      A    H  
ATOM   1567 HG12 ILE A 158     -34.887 -29.446   2.145  1.00  0.00      A    H  
ATOM   1568 HG13 ILE A 158     -33.449 -30.166   2.863  1.00  0.00      A    H  
ATOM   1569 HG21 ILE A 158     -37.384 -31.312   3.948  1.00  0.00      A    H  
ATOM   1570 HG22 ILE A 158     -36.956 -30.925   2.283  1.00  0.00      A    H  
ATOM   1571 HG23 ILE A 158     -37.024 -29.646   3.494  1.00  0.00      A    H  
ATOM   1572 HD11 ILE A 158     -33.776 -30.983   0.560  1.00  0.00      A    H  
ATOM   1573 HD12 ILE A 158     -35.379 -31.576   1.000  1.00  0.00      A    H  
ATOM   1574 HD13 ILE A 158     -33.941 -32.296   1.725  1.00  0.00      A    H  
ATOM   1575  N   ARG A 159     -36.778 -28.967   5.911  1.00  0.00      A    N  
ATOM   1576  CA  ARG A 159     -38.000 -28.825   6.758  1.00  0.00      A    C  
ATOM   1577  C   ARG A 159     -38.860 -27.648   6.285  1.00  0.00      A    C  
ATOM   1578  O   ARG A 159     -38.553 -26.984   5.314  1.00  0.00      A    O  
ATOM   1579  CB  ARG A 159     -37.582 -28.593   8.213  1.00  0.00      A    C  
ATOM   1580  CG  ARG A 159     -38.088 -29.754   9.075  1.00  0.00      A    C  
ATOM   1581  CD  ARG A 159     -37.736 -29.501  10.543  1.00  0.00      A    C  
ATOM   1582  NE  ARG A 159     -37.324 -30.789  11.174  1.00  0.00      A    N  
ATOM   1583  CZ  ARG A 159     -36.759 -30.792  12.349  1.00  0.00      A    C  
ATOM   1584  NH1 ARG A 159     -36.581 -29.670  12.991  1.00  0.00      A    N1+
ATOM   1585  NH2 ARG A 159     -36.378 -31.918  12.887  1.00  0.00      A    N  
ATOM   1586  H   ARG A 159     -36.399 -28.197   5.432  1.00  0.00      A    H  
ATOM   1587  HA  ARG A 159     -38.578 -29.735   6.698  1.00  0.00      A    H  
ATOM   1588  HB2 ARG A 159     -36.504 -28.539   8.273  1.00  0.00      A    H  
ATOM   1589  HB3 ARG A 159     -38.010 -27.669   8.568  1.00  0.00      A    H  
ATOM   1590  HG2 ARG A 159     -39.160 -29.837   8.972  1.00  0.00      A    H  
ATOM   1591  HG3 ARG A 159     -37.623 -30.672   8.749  1.00  0.00      A    H  
ATOM   1592  HD2 ARG A 159     -36.922 -28.797  10.607  1.00  0.00      A    H  
ATOM   1593  HD3 ARG A 159     -38.600 -29.099  11.055  1.00  0.00      A    H  
ATOM   1594  HE  ARG A 159     -37.472 -31.635  10.699  1.00  0.00      A    H  
ATOM   1595 HH11 ARG A 159     -36.878 -28.807  12.580  1.00  0.00      A    H  
ATOM   1596 HH12 ARG A 159     -36.150 -29.672  13.894  1.00  0.00      A    H  
ATOM   1597 HH21 ARG A 159     -36.520 -32.779  12.398  1.00  0.00      A    H  
ATOM   1598 HH22 ARG A 159     -35.944 -31.921  13.789  1.00  0.00      A    H  
ATOM   1599  N   ASP A 160     -39.938 -27.391   6.981  1.00  0.00      A    N  
ATOM   1600  CA  ASP A 160     -40.843 -26.264   6.608  1.00  0.00      A    C  
ATOM   1601  C   ASP A 160     -41.445 -25.681   7.890  1.00  0.00      A    C  
ATOM   1602  O   ASP A 160     -41.383 -26.291   8.940  1.00  0.00      A    O  
ATOM   1603  CB  ASP A 160     -41.971 -26.783   5.710  1.00  0.00      A    C  
ATOM   1604  CG  ASP A 160     -41.396 -27.720   4.645  1.00  0.00      A    C  
ATOM   1605  OD1 ASP A 160     -40.626 -27.252   3.825  1.00  0.00      A    O  
ATOM   1606  OD2 ASP A 160     -41.740 -28.891   4.667  1.00  0.00      A    O1-
ATOM   1607  H   ASP A 160     -40.152 -27.945   7.760  1.00  0.00      A    H  
ATOM   1608  HA  ASP A 160     -40.283 -25.501   6.089  1.00  0.00      A    H  
ATOM   1609  HB2 ASP A 160     -42.691 -27.320   6.311  1.00  0.00      A    H  
ATOM   1610  HB3 ASP A 160     -42.459 -25.950   5.226  1.00  0.00      A    H  
ATOM   1611  N   VAL A 161     -42.025 -24.512   7.828  1.00  0.00      A    N  
ATOM   1612  CA  VAL A 161     -42.616 -23.923   9.067  1.00  0.00      A    C  
ATOM   1613  C   VAL A 161     -43.610 -22.808   8.726  1.00  0.00      A    C  
ATOM   1614  O   VAL A 161     -43.575 -22.219   7.664  1.00  0.00      A    O  
ATOM   1615  CB  VAL A 161     -41.522 -23.335   9.965  1.00  0.00      A    C  
ATOM   1616  CG1 VAL A 161     -41.607 -23.969  11.353  1.00  0.00      A    C  
ATOM   1617  CG2 VAL A 161     -40.128 -23.597   9.382  1.00  0.00      A    C  
ATOM   1618  H   VAL A 161     -42.075 -24.029   6.976  1.00  0.00      A    H  
ATOM   1619  HA  VAL A 161     -43.135 -24.700   9.611  1.00  0.00      A    H  
ATOM   1620  HB  VAL A 161     -41.678 -22.273  10.051  1.00  0.00      A    H  
ATOM   1621 HG11 VAL A 161     -40.893 -23.493  12.011  1.00  0.00      A    H  
ATOM   1622 HG12 VAL A 161     -41.385 -25.023  11.283  1.00  0.00      A    H  
ATOM   1623 HG13 VAL A 161     -42.604 -23.837  11.747  1.00  0.00      A    H  
ATOM   1624 HG21 VAL A 161     -40.115 -23.350   8.330  1.00  0.00      A    H  
ATOM   1625 HG22 VAL A 161     -39.866 -24.635   9.515  1.00  0.00      A    H  
ATOM   1626 HG23 VAL A 161     -39.411 -22.983   9.899  1.00  0.00      A    H  
ATOM   1627  N   LYS A 162     -44.492 -22.515   9.646  1.00  0.00      A    N  
ATOM   1628  CA  LYS A 162     -45.503 -21.436   9.437  1.00  0.00      A    C  
ATOM   1629  C   LYS A 162     -44.840 -20.200   8.814  1.00  0.00      A    C  
ATOM   1630  O   LYS A 162     -43.633 -20.126   8.699  1.00  0.00      A    O  
ATOM   1631  CB  LYS A 162     -46.101 -21.059  10.796  1.00  0.00      A    C  
ATOM   1632  CG  LYS A 162     -45.471 -21.923  11.892  1.00  0.00      A    C  
ATOM   1633  CD  LYS A 162     -46.013 -21.494  13.255  1.00  0.00      A    C  
ATOM   1634  CE  LYS A 162     -47.188 -22.394  13.643  1.00  0.00      A    C  
ATOM   1635  NZ  LYS A 162     -47.979 -21.743  14.724  1.00  0.00      A    N1+
ATOM   1636  H   LYS A 162     -44.480 -23.007  10.492  1.00  0.00      A    H  
ATOM   1637  HA  LYS A 162     -46.286 -21.795   8.786  1.00  0.00      A    H  
ATOM   1638  HB2 LYS A 162     -45.896 -20.019  11.003  1.00  0.00      A    H  
ATOM   1639  HB3 LYS A 162     -47.168 -21.222  10.780  1.00  0.00      A    H  
ATOM   1640  HG2 LYS A 162     -45.716 -22.961  11.719  1.00  0.00      A    H  
ATOM   1641  HG3 LYS A 162     -44.398 -21.799  11.878  1.00  0.00      A    H  
ATOM   1642  HD2 LYS A 162     -45.231 -21.580  13.997  1.00  0.00      A    H  
ATOM   1643  HD3 LYS A 162     -46.348 -20.470  13.203  1.00  0.00      A    H  
ATOM   1644  HE2 LYS A 162     -47.820 -22.550  12.780  1.00  0.00      A    H  
ATOM   1645  HE3 LYS A 162     -46.813 -23.345  13.990  1.00  0.00      A    H  
ATOM   1646  HZ1 LYS A 162     -48.199 -22.443  15.462  1.00  0.00      A    H  
ATOM   1647  HZ2 LYS A 162     -48.864 -21.366  14.328  1.00  0.00      A    H  
ATOM   1648  HZ3 LYS A 162     -47.426 -20.968  15.141  1.00  0.00      A    H  
ATOM   1649  N   PRO A 163     -45.635 -19.237   8.410  1.00  0.00      A    N  
ATOM   1650  CA  PRO A 163     -45.131 -17.977   7.782  1.00  0.00      A    C  
ATOM   1651  C   PRO A 163     -44.566 -16.966   8.794  1.00  0.00      A    C  
ATOM   1652  O   PRO A 163     -44.654 -15.770   8.594  1.00  0.00      A    O  
ATOM   1653  CB  PRO A 163     -46.373 -17.406   7.098  1.00  0.00      A    C  
ATOM   1654  CG  PRO A 163     -47.529 -17.900   7.902  1.00  0.00      A    C  
ATOM   1655  CD  PRO A 163     -47.109 -19.245   8.500  1.00  0.00      A    C  
ATOM   1656  HA  PRO A 163     -44.394 -18.206   7.036  1.00  0.00      A    H  
ATOM   1657  HB2 PRO A 163     -46.340 -16.326   7.105  1.00  0.00      A    H  
ATOM   1658  HB3 PRO A 163     -46.446 -17.774   6.087  1.00  0.00      A    H  
ATOM   1659  HG2 PRO A 163     -47.755 -17.196   8.693  1.00  0.00      A    H  
ATOM   1660  HG3 PRO A 163     -48.390 -18.038   7.269  1.00  0.00      A    H  
ATOM   1661  HD2 PRO A 163     -47.433 -19.315   9.526  1.00  0.00      A    H  
ATOM   1662  HD3 PRO A 163     -47.511 -20.060   7.918  1.00  0.00      A    H  
ATOM   1663  N   THR A 164     -43.983 -17.425   9.870  1.00  0.00      A    N  
ATOM   1664  CA  THR A 164     -43.417 -16.467  10.869  1.00  0.00      A    C  
ATOM   1665  C   THR A 164     -42.246 -17.096  11.636  1.00  0.00      A    C  
ATOM   1666  O   THR A 164     -41.631 -16.455  12.466  1.00  0.00      A    O  
ATOM   1667  CB  THR A 164     -44.502 -16.080  11.868  1.00  0.00      A    C  
ATOM   1668  CG2 THR A 164     -45.390 -17.289  12.161  1.00  0.00      A    C  
ATOM   1669  OG1 THR A 164     -43.897 -15.632  13.071  1.00  0.00      A    O  
ATOM   1670  H   THR A 164     -43.918 -18.388  10.020  1.00  0.00      A    H  
ATOM   1671  HA  THR A 164     -43.076 -15.579  10.363  1.00  0.00      A    H  
ATOM   1672  HB  THR A 164     -45.098 -15.293  11.450  1.00  0.00      A    H  
ATOM   1673  HG1 THR A 164     -43.056 -15.227  12.847  1.00  0.00      A    H  
ATOM   1674 HG21 THR A 164     -45.958 -17.542  11.279  1.00  0.00      A    H  
ATOM   1675 HG22 THR A 164     -46.066 -17.051  12.969  1.00  0.00      A    H  
ATOM   1676 HG23 THR A 164     -44.772 -18.128  12.445  1.00  0.00      A    H  
ATOM   1677  N   ASP A 165     -41.935 -18.338  11.387  1.00  0.00      A    N  
ATOM   1678  CA  ASP A 165     -40.815 -18.993  12.122  1.00  0.00      A    C  
ATOM   1679  C   ASP A 165     -39.472 -18.459  11.620  1.00  0.00      A    C  
ATOM   1680  O   ASP A 165     -38.658 -19.189  11.095  1.00  0.00      A    O  
ATOM   1681  CB  ASP A 165     -40.885 -20.503  11.899  1.00  0.00      A    C  
ATOM   1682  CG  ASP A 165     -40.333 -21.232  13.123  1.00  0.00      A    C  
ATOM   1683  OD1 ASP A 165     -41.086 -21.427  14.061  1.00  0.00      A    O  
ATOM   1684  OD2 ASP A 165     -39.166 -21.586  13.100  1.00  0.00      A    O1-
ATOM   1685  H   ASP A 165     -42.438 -18.845  10.720  1.00  0.00      A    H  
ATOM   1686  HA  ASP A 165     -40.910 -18.783  13.177  1.00  0.00      A    H  
ATOM   1687  HB2 ASP A 165     -41.914 -20.790  11.743  1.00  0.00      A    H  
ATOM   1688  HB3 ASP A 165     -40.301 -20.767  11.031  1.00  0.00      A    H  
ATOM   1689  N   VAL A 166     -39.241 -17.186  11.759  1.00  0.00      A    N  
ATOM   1690  CA  VAL A 166     -37.955 -16.615  11.264  1.00  0.00      A    C  
ATOM   1691  C   VAL A 166     -36.790 -17.512  11.702  1.00  0.00      A    C  
ATOM   1692  O   VAL A 166     -35.795 -17.613  11.025  1.00  0.00      A    O  
ATOM   1693  CB  VAL A 166     -37.755 -15.217  11.854  1.00  0.00      A    C  
ATOM   1694  CG1 VAL A 166     -36.792 -14.420  10.974  1.00  0.00      A    C  
ATOM   1695  CG2 VAL A 166     -39.100 -14.494  11.922  1.00  0.00      A    C  
ATOM   1696  H   VAL A 166     -39.938 -16.615  12.154  1.00  0.00      A    H  
ATOM   1697  HA  VAL A 166     -37.977 -16.552  10.186  1.00  0.00      A    H  
ATOM   1698  HB  VAL A 166     -37.342 -15.304  12.849  1.00  0.00      A    H  
ATOM   1699 HG11 VAL A 166     -37.140 -14.434   9.953  1.00  0.00      A    H  
ATOM   1700 HG12 VAL A 166     -35.808 -14.861  11.023  1.00  0.00      A    H  
ATOM   1701 HG13 VAL A 166     -36.746 -13.398  11.324  1.00  0.00      A    H  
ATOM   1702 HG21 VAL A 166     -38.965 -13.456  11.659  1.00  0.00      A    H  
ATOM   1703 HG22 VAL A 166     -39.495 -14.563  12.925  1.00  0.00      A    H  
ATOM   1704 HG23 VAL A 166     -39.792 -14.954  11.231  1.00  0.00      A    H  
ATOM   1705  N   GLY A 167     -36.897 -18.156  12.831  1.00  0.00      A    N  
ATOM   1706  CA  GLY A 167     -35.781 -19.032  13.297  1.00  0.00      A    C  
ATOM   1707  C   GLY A 167     -35.246 -19.904  12.151  1.00  0.00      A    C  
ATOM   1708  O   GLY A 167     -34.213 -20.530  12.282  1.00  0.00      A    O  
ATOM   1709  H   GLY A 167     -37.699 -18.049  13.384  1.00  0.00      A    H  
ATOM   1710  HA2 GLY A 167     -34.977 -18.414  13.673  1.00  0.00      A    H  
ATOM   1711  HA3 GLY A 167     -36.137 -19.672  14.091  1.00  0.00      A    H  
ATOM   1712  N   VAL A 168     -35.919 -19.958  11.031  1.00  0.00      A    N  
ATOM   1713  CA  VAL A 168     -35.406 -20.798   9.911  1.00  0.00      A    C  
ATOM   1714  C   VAL A 168     -33.963 -20.393   9.613  1.00  0.00      A    C  
ATOM   1715  O   VAL A 168     -33.160 -21.185   9.159  1.00  0.00      A    O  
ATOM   1716  CB  VAL A 168     -36.273 -20.593   8.670  1.00  0.00      A    C  
ATOM   1717  CG1 VAL A 168     -37.607 -21.314   8.852  1.00  0.00      A    C  
ATOM   1718  CG2 VAL A 168     -36.516 -19.101   8.456  1.00  0.00      A    C  
ATOM   1719  H   VAL A 168     -36.751 -19.450  10.926  1.00  0.00      A    H  
ATOM   1720  HA  VAL A 168     -35.433 -21.839  10.201  1.00  0.00      A    H  
ATOM   1721  HB  VAL A 168     -35.767 -20.997   7.812  1.00  0.00      A    H  
ATOM   1722 HG11 VAL A 168     -37.423 -22.364   9.022  1.00  0.00      A    H  
ATOM   1723 HG12 VAL A 168     -38.210 -21.192   7.963  1.00  0.00      A    H  
ATOM   1724 HG13 VAL A 168     -38.128 -20.900   9.700  1.00  0.00      A    H  
ATOM   1725 HG21 VAL A 168     -36.475 -18.883   7.400  1.00  0.00      A    H  
ATOM   1726 HG22 VAL A 168     -35.753 -18.538   8.967  1.00  0.00      A    H  
ATOM   1727 HG23 VAL A 168     -37.487 -18.834   8.845  1.00  0.00      A    H  
ATOM   1728  N   LEU A 169     -33.638 -19.154   9.848  1.00  0.00      A    N  
ATOM   1729  CA  LEU A 169     -32.249 -18.698   9.554  1.00  0.00      A    C  
ATOM   1730  C   LEU A 169     -31.294 -19.701  10.201  1.00  0.00      A    C  
ATOM   1731  O   LEU A 169     -30.123 -19.746   9.882  1.00  0.00      A    O  
ATOM   1732  CB  LEU A 169     -32.000 -17.301  10.136  1.00  0.00      A    C  
ATOM   1733  CG  LEU A 169     -33.100 -16.335   9.684  1.00  0.00      A    C  
ATOM   1734  CD1 LEU A 169     -32.633 -14.894   9.901  1.00  0.00      A    C  
ATOM   1735  CD2 LEU A 169     -33.404 -16.548   8.199  1.00  0.00      A    C  
ATOM   1736  H   LEU A 169     -34.341 -18.550  10.164  1.00  0.00      A    H  
ATOM   1737  HA  LEU A 169     -32.087 -18.689   8.487  1.00  0.00      A    H  
ATOM   1738  HB2 LEU A 169     -31.993 -17.358  11.215  1.00  0.00      A    H  
ATOM   1739  HB3 LEU A 169     -31.043 -16.937   9.791  1.00  0.00      A    H  
ATOM   1740  HG  LEU A 169     -33.990 -16.510  10.264  1.00  0.00      A    H  
ATOM   1741 HD11 LEU A 169     -31.841 -14.663   9.205  1.00  0.00      A    H  
ATOM   1742 HD12 LEU A 169     -32.269 -14.783  10.912  1.00  0.00      A    H  
ATOM   1743 HD13 LEU A 169     -33.462 -14.221   9.741  1.00  0.00      A    H  
ATOM   1744 HD21 LEU A 169     -32.478 -16.608   7.648  1.00  0.00      A    H  
ATOM   1745 HD22 LEU A 169     -33.990 -15.720   7.829  1.00  0.00      A    H  
ATOM   1746 HD23 LEU A 169     -33.960 -17.465   8.072  1.00  0.00      A    H  
ATOM   1747  N   ASP A 170     -31.823 -20.536  11.068  1.00  0.00      A    N  
ATOM   1748  CA  ASP A 170     -31.015 -21.610  11.734  1.00  0.00      A    C  
ATOM   1749  C   ASP A 170     -29.514 -21.311  11.664  1.00  0.00      A    C  
ATOM   1750  O   ASP A 170     -28.857 -21.685  10.713  1.00  0.00      A    O  
ATOM   1751  CB  ASP A 170     -31.288 -22.938  11.020  1.00  0.00      A    C  
ATOM   1752  CG  ASP A 170     -30.808 -24.101  11.889  1.00  0.00      A    C  
ATOM   1753  OD1 ASP A 170     -30.294 -23.839  12.964  1.00  0.00      A    O  
ATOM   1754  OD2 ASP A 170     -30.961 -25.234  11.465  1.00  0.00      A    O1-
ATOM   1755  H   ASP A 170     -32.785 -20.477  11.259  1.00  0.00      A    H  
ATOM   1756  HA  ASP A 170     -31.322 -21.697  12.760  1.00  0.00      A    H  
ATOM   1757  HB2 ASP A 170     -32.350 -23.038  10.840  1.00  0.00      A    H  
ATOM   1758  HB3 ASP A 170     -30.761 -22.954  10.078  1.00  0.00      A    H  
ATOM   1759  N   GLU A 171     -28.960 -20.637  12.643  1.00  0.00      A    N  
ATOM   1760  CA  GLU A 171     -27.497 -20.327  12.589  1.00  0.00      A    C  
ATOM   1761  C   GLU A 171     -26.796 -20.745  13.885  1.00  0.00      A    C  
ATOM   1762  O   GLU A 171     -26.443 -19.917  14.700  1.00  0.00      A    O  
ATOM   1763  CB  GLU A 171     -27.299 -18.826  12.364  1.00  0.00      A    C  
ATOM   1764  CG  GLU A 171     -28.347 -18.042  13.158  1.00  0.00      A    C  
ATOM   1765  CD  GLU A 171     -28.150 -16.543  12.920  1.00  0.00      A    C  
ATOM   1766  OE1 GLU A 171     -27.482 -16.199  11.957  1.00  0.00      A    O  
ATOM   1767  OE2 GLU A 171     -28.670 -15.765  13.702  1.00  0.00      A    O1-
ATOM   1768  H   GLU A 171     -29.501 -20.334  13.402  1.00  0.00      A    H  
ATOM   1769  HA  GLU A 171     -27.059 -20.864  11.774  1.00  0.00      A    H  
ATOM   1770  HB2 GLU A 171     -26.310 -18.540  12.694  1.00  0.00      A    H  
ATOM   1771  HB3 GLU A 171     -27.406 -18.603  11.313  1.00  0.00      A    H  
ATOM   1772  HG2 GLU A 171     -29.336 -18.333  12.834  1.00  0.00      A    H  
ATOM   1773  HG3 GLU A 171     -28.236 -18.256  14.210  1.00  0.00      A    H  
ATOM   1774  N   GLN A 172     -26.619 -22.026  14.095  1.00  0.00      A    N  
ATOM   1775  CA  GLN A 172     -25.969 -22.494  15.361  1.00  0.00      A    C  
ATOM   1776  C   GLN A 172     -24.809 -23.462  15.075  1.00  0.00      A    C  
ATOM   1777  O   GLN A 172     -23.712 -23.279  15.565  1.00  0.00      A    O  
ATOM   1778  CB  GLN A 172     -27.012 -23.206  16.222  1.00  0.00      A    C  
ATOM   1779  CG  GLN A 172     -28.129 -22.226  16.583  1.00  0.00      A    C  
ATOM   1780  CD  GLN A 172     -29.359 -22.512  15.717  1.00  0.00      A    C  
ATOM   1781  NE2 GLN A 172     -29.987 -21.520  15.149  1.00  0.00      A    N  
ATOM   1782  OE1 GLN A 172     -29.750 -23.651  15.558  1.00  0.00      A    O  
ATOM   1783  H   GLN A 172     -26.950 -22.678  13.446  1.00  0.00      A    H  
ATOM   1784  HA  GLN A 172     -25.589 -21.645  15.901  1.00  0.00      A    H  
ATOM   1785  HB2 GLN A 172     -27.424 -24.039  15.673  1.00  0.00      A    H  
ATOM   1786  HB3 GLN A 172     -26.546 -23.565  17.127  1.00  0.00      A    H  
ATOM   1787  HG2 GLN A 172     -28.387 -22.342  17.625  1.00  0.00      A    H  
ATOM   1788  HG3 GLN A 172     -27.794 -21.215  16.405  1.00  0.00      A    H  
ATOM   1789 HE21 GLN A 172     -29.672 -20.602  15.278  1.00  0.00      A    H  
ATOM   1790 HE22 GLN A 172     -30.777 -21.694  14.592  1.00  0.00      A    H  
ATOM   1791  N   LYS A 173     -25.035 -24.491  14.303  1.00  0.00      A    N  
ATOM   1792  CA  LYS A 173     -23.934 -25.464  14.013  1.00  0.00      A    C  
ATOM   1793  C   LYS A 173     -22.768 -24.738  13.366  1.00  0.00      A    C  
ATOM   1794  O   LYS A 173     -22.928 -23.997  12.420  1.00  0.00      A    O  
ATOM   1795  CB  LYS A 173     -24.444 -26.550  13.063  1.00  0.00      A    C  
ATOM   1796  CG  LYS A 173     -25.557 -27.344  13.748  1.00  0.00      A    C  
ATOM   1797  CD  LYS A 173     -26.535 -27.867  12.695  1.00  0.00      A    C  
ATOM   1798  CE  LYS A 173     -27.534 -28.820  13.353  1.00  0.00      A    C  
ATOM   1799  NZ  LYS A 173     -28.447 -29.374  12.314  1.00  0.00      A    N1+
ATOM   1800  H   LYS A 173     -25.926 -24.630  13.921  1.00  0.00      A    H  
ATOM   1801  HA  LYS A 173     -23.586 -25.921  14.930  1.00  0.00      A    H  
ATOM   1802  HB2 LYS A 173     -24.829 -26.091  12.163  1.00  0.00      A    H  
ATOM   1803  HB3 LYS A 173     -23.632 -27.216  12.809  1.00  0.00      A    H  
ATOM   1804  HG2 LYS A 173     -25.126 -28.176  14.287  1.00  0.00      A    H  
ATOM   1805  HG3 LYS A 173     -26.082 -26.701  14.439  1.00  0.00      A    H  
ATOM   1806  HD2 LYS A 173     -27.066 -27.036  12.254  1.00  0.00      A    H  
ATOM   1807  HD3 LYS A 173     -25.988 -28.395  11.927  1.00  0.00      A    H  
ATOM   1808  HE2 LYS A 173     -27.000 -29.627  13.832  1.00  0.00      A    H  
ATOM   1809  HE3 LYS A 173     -28.111 -28.282  14.091  1.00  0.00      A    H  
ATOM   1810  HZ1 LYS A 173     -28.836 -28.597  11.744  1.00  0.00      A    H  
ATOM   1811  HZ2 LYS A 173     -29.225 -29.889  12.776  1.00  0.00      A    H  
ATOM   1812  HZ3 LYS A 173     -27.919 -30.023  11.697  1.00  0.00      A    H  
ATOM   1813  N   GLY A 174     -21.589 -24.956  13.874  1.00  0.00      A    N  
ATOM   1814  CA  GLY A 174     -20.386 -24.301  13.313  1.00  0.00      A    C  
ATOM   1815  C   GLY A 174     -19.398 -25.375  12.897  1.00  0.00      A    C  
ATOM   1816  O   GLY A 174     -18.812 -25.306  11.835  1.00  0.00      A    O  
ATOM   1817  H   GLY A 174     -21.497 -25.566  14.635  1.00  0.00      A    H  
ATOM   1818  HA2 GLY A 174     -20.654 -23.704  12.457  1.00  0.00      A    H  
ATOM   1819  HA3 GLY A 174     -19.933 -23.681  14.068  1.00  0.00      A    H  
ATOM   1820  N   LYS A 175     -19.217 -26.373  13.729  1.00  0.00      A    N  
ATOM   1821  CA  LYS A 175     -18.269 -27.472  13.372  1.00  0.00      A    C  
ATOM   1822  C   LYS A 175     -18.417 -27.731  11.879  1.00  0.00      A    C  
ATOM   1823  O   LYS A 175     -17.518 -27.500  11.096  1.00  0.00      A    O  
ATOM   1824  CB  LYS A 175     -18.628 -28.743  14.151  1.00  0.00      A    C  
ATOM   1825  CG  LYS A 175     -18.069 -28.656  15.576  1.00  0.00      A    C  
ATOM   1826  CD  LYS A 175     -18.905 -27.674  16.399  1.00  0.00      A    C  
ATOM   1827  CE  LYS A 175     -18.562 -27.833  17.882  1.00  0.00      A    C  
ATOM   1828  NZ  LYS A 175     -19.179 -26.719  18.655  1.00  0.00      A    N1+
ATOM   1829  H   LYS A 175     -19.723 -26.401  14.576  1.00  0.00      A    H  
ATOM   1830  HA  LYS A 175     -17.261 -27.174  13.590  1.00  0.00      A    H  
ATOM   1831  HB2 LYS A 175     -19.701 -28.849  14.191  1.00  0.00      A    H  
ATOM   1832  HB3 LYS A 175     -18.201 -29.602  13.653  1.00  0.00      A    H  
ATOM   1833  HG2 LYS A 175     -18.109 -29.634  16.034  1.00  0.00      A    H  
ATOM   1834  HG3 LYS A 175     -17.045 -28.318  15.543  1.00  0.00      A    H  
ATOM   1835  HD2 LYS A 175     -18.686 -26.664  16.084  1.00  0.00      A    H  
ATOM   1836  HD3 LYS A 175     -19.954 -27.881  16.250  1.00  0.00      A    H  
ATOM   1837  HE2 LYS A 175     -18.944 -28.777  18.242  1.00  0.00      A    H  
ATOM   1838  HE3 LYS A 175     -17.489 -27.808  18.007  1.00  0.00      A    H  
ATOM   1839  HZ1 LYS A 175     -19.758 -27.111  19.425  1.00  0.00      A    H  
ATOM   1840  HZ2 LYS A 175     -19.779 -26.149  18.024  1.00  0.00      A    H  
ATOM   1841  HZ3 LYS A 175     -18.431 -26.120  19.058  1.00  0.00      A    H  
ATOM   1842  N   ASP A 176     -19.577 -28.147  11.487  1.00  0.00      A    N  
ATOM   1843  CA  ASP A 176     -19.859 -28.363  10.049  1.00  0.00      A    C  
ATOM   1844  C   ASP A 176     -20.722 -27.192   9.584  1.00  0.00      A    C  
ATOM   1845  O   ASP A 176     -21.931 -27.232   9.694  1.00  0.00      A    O  
ATOM   1846  CB  ASP A 176     -20.623 -29.676   9.856  1.00  0.00      A    C  
ATOM   1847  CG  ASP A 176     -19.638 -30.845   9.854  1.00  0.00      A    C  
ATOM   1848  OD1 ASP A 176     -18.781 -30.872  10.723  1.00  0.00      A    O  
ATOM   1849  OD2 ASP A 176     -19.759 -31.694   8.987  1.00  0.00      A    O1-
ATOM   1850  H   ASP A 176     -20.286 -28.268  12.142  1.00  0.00      A    H  
ATOM   1851  HA  ASP A 176     -18.934 -28.384   9.491  1.00  0.00      A    H  
ATOM   1852  HB2 ASP A 176     -21.332 -29.802  10.661  1.00  0.00      A    H  
ATOM   1853  HB3 ASP A 176     -21.150 -29.650   8.911  1.00  0.00      A    H  
ATOM   1854  N   LYS A 177     -20.118 -26.137   9.099  1.00  0.00      A    N  
ATOM   1855  CA  LYS A 177     -20.901 -24.948   8.645  1.00  0.00      A    C  
ATOM   1856  C   LYS A 177     -22.096 -25.408   7.804  1.00  0.00      A    C  
ATOM   1857  O   LYS A 177     -22.333 -26.586   7.631  1.00  0.00      A    O  
ATOM   1858  CB  LYS A 177     -20.011 -24.048   7.784  1.00  0.00      A    C  
ATOM   1859  CG  LYS A 177     -18.652 -23.857   8.459  1.00  0.00      A    C  
ATOM   1860  CD  LYS A 177     -17.904 -22.713   7.770  1.00  0.00      A    C  
ATOM   1861  CE  LYS A 177     -16.478 -22.625   8.319  1.00  0.00      A    C  
ATOM   1862  NZ  LYS A 177     -15.505 -22.862   7.216  1.00  0.00      A    N1+
ATOM   1863  H   LYS A 177     -19.141 -26.125   9.054  1.00  0.00      A    H  
ATOM   1864  HA  LYS A 177     -21.245 -24.390   9.507  1.00  0.00      A    H  
ATOM   1865  HB2 LYS A 177     -19.870 -24.505   6.815  1.00  0.00      A    H  
ATOM   1866  HB3 LYS A 177     -20.488 -23.088   7.662  1.00  0.00      A    H  
ATOM   1867  HG2 LYS A 177     -18.799 -23.617   9.503  1.00  0.00      A    H  
ATOM   1868  HG3 LYS A 177     -18.076 -24.765   8.375  1.00  0.00      A    H  
ATOM   1869  HD2 LYS A 177     -17.870 -22.897   6.705  1.00  0.00      A    H  
ATOM   1870  HD3 LYS A 177     -18.418 -21.782   7.958  1.00  0.00      A    H  
ATOM   1871  HE2 LYS A 177     -16.316 -21.642   8.737  1.00  0.00      A    H  
ATOM   1872  HE3 LYS A 177     -16.340 -23.369   9.088  1.00  0.00      A    H  
ATOM   1873  HZ1 LYS A 177     -15.840 -22.395   6.350  1.00  0.00      A    H  
ATOM   1874  HZ2 LYS A 177     -15.415 -23.884   7.048  1.00  0.00      A    H  
ATOM   1875  HZ3 LYS A 177     -14.578 -22.471   7.481  1.00  0.00      A    H  
ATOM   1876  N   GLN A 178     -22.848 -24.495   7.256  1.00  0.00      A    N  
ATOM   1877  CA  GLN A 178     -24.003 -24.941   6.433  1.00  0.00      A    C  
ATOM   1878  C   GLN A 178     -24.488 -23.831   5.506  1.00  0.00      A    C  
ATOM   1879  O   GLN A 178     -24.024 -22.709   5.550  1.00  0.00      A    O  
ATOM   1880  CB  GLN A 178     -25.150 -25.382   7.349  1.00  0.00      A    C  
ATOM   1881  CG  GLN A 178     -25.644 -24.195   8.179  1.00  0.00      A    C  
ATOM   1882  CD  GLN A 178     -26.841 -24.630   9.027  1.00  0.00      A    C  
ATOM   1883  NE2 GLN A 178     -28.003 -24.074   8.824  1.00  0.00      A    N  
ATOM   1884  OE1 GLN A 178     -26.717 -25.486   9.880  1.00  0.00      A    O  
ATOM   1885  H   GLN A 178     -22.653 -23.539   7.376  1.00  0.00      A    H  
ATOM   1886  HA  GLN A 178     -23.696 -25.782   5.837  1.00  0.00      A    H  
ATOM   1887  HB2 GLN A 178     -25.963 -25.761   6.747  1.00  0.00      A    H  
ATOM   1888  HB3 GLN A 178     -24.801 -26.159   8.010  1.00  0.00      A    H  
ATOM   1889  HG2 GLN A 178     -24.849 -23.850   8.824  1.00  0.00      A    H  
ATOM   1890  HG3 GLN A 178     -25.948 -23.396   7.521  1.00  0.00      A    H  
ATOM   1891 HE21 GLN A 178     -28.103 -23.383   8.134  1.00  0.00      A    H  
ATOM   1892 HE22 GLN A 178     -28.777 -24.344   9.360  1.00  0.00      A    H  
ATOM   1893  N   LEU A 179     -25.453 -24.146   4.691  1.00  0.00      A    N  
ATOM   1894  CA  LEU A 179     -26.032 -23.136   3.770  1.00  0.00      A    C  
ATOM   1895  C   LEU A 179     -27.552 -23.199   3.916  1.00  0.00      A    C  
ATOM   1896  O   LEU A 179     -28.205 -24.031   3.316  1.00  0.00      A    O  
ATOM   1897  CB  LEU A 179     -25.641 -23.474   2.328  1.00  0.00      A    C  
ATOM   1898  CG  LEU A 179     -25.852 -22.249   1.437  1.00  0.00      A    C  
ATOM   1899  CD1 LEU A 179     -24.496 -21.652   1.064  1.00  0.00      A    C  
ATOM   1900  CD2 LEU A 179     -26.588 -22.671   0.163  1.00  0.00      A    C  
ATOM   1901  H   LEU A 179     -25.817 -25.057   4.701  1.00  0.00      A    H  
ATOM   1902  HA  LEU A 179     -25.677 -22.151   4.031  1.00  0.00      A    H  
ATOM   1903  HB2 LEU A 179     -24.602 -23.768   2.298  1.00  0.00      A    H  
ATOM   1904  HB3 LEU A 179     -26.254 -24.286   1.971  1.00  0.00      A    H  
ATOM   1905  HG  LEU A 179     -26.438 -21.513   1.967  1.00  0.00      A    H  
ATOM   1906 HD11 LEU A 179     -24.641 -20.827   0.381  1.00  0.00      A    H  
ATOM   1907 HD12 LEU A 179     -23.889 -22.409   0.589  1.00  0.00      A    H  
ATOM   1908 HD13 LEU A 179     -23.998 -21.297   1.956  1.00  0.00      A    H  
ATOM   1909 HD21 LEU A 179     -26.165 -23.594  -0.206  1.00  0.00      A    H  
ATOM   1910 HD22 LEU A 179     -26.481 -21.901  -0.586  1.00  0.00      A    H  
ATOM   1911 HD23 LEU A 179     -27.635 -22.818   0.383  1.00  0.00      A    H  
ATOM   1912  N   THR A 180     -28.125 -22.346   4.722  1.00  0.00      A    N  
ATOM   1913  CA  THR A 180     -29.603 -22.396   4.904  1.00  0.00      A    C  
ATOM   1914  C   THR A 180     -30.288 -21.901   3.636  1.00  0.00      A    C  
ATOM   1915  O   THR A 180     -30.211 -20.744   3.280  1.00  0.00      A    O  
ATOM   1916  CB  THR A 180     -30.021 -21.533   6.098  1.00  0.00      A    C  
ATOM   1917  CG2 THR A 180     -31.458 -21.041   5.896  1.00  0.00      A    C  
ATOM   1918  OG1 THR A 180     -29.946 -22.309   7.287  1.00  0.00      A    O  
ATOM   1919  H   THR A 180     -27.588 -21.690   5.213  1.00  0.00      A    H  
ATOM   1920  HA  THR A 180     -29.896 -23.415   5.084  1.00  0.00      A    H  
ATOM   1921  HB  THR A 180     -29.361 -20.686   6.182  1.00  0.00      A    H  
ATOM   1922  HG1 THR A 180     -29.701 -23.205   7.041  1.00  0.00      A    H  
ATOM   1923 HG21 THR A 180     -31.467 -20.246   5.164  1.00  0.00      A    H  
ATOM   1924 HG22 THR A 180     -31.847 -20.670   6.832  1.00  0.00      A    H  
ATOM   1925 HG23 THR A 180     -32.077 -21.858   5.547  1.00  0.00      A    H  
ATOM   1926  N   LEU A 181     -30.989 -22.770   2.969  1.00  0.00      A    N  
ATOM   1927  CA  LEU A 181     -31.718 -22.374   1.746  1.00  0.00      A    C  
ATOM   1928  C   LEU A 181     -33.120 -21.923   2.150  1.00  0.00      A    C  
ATOM   1929  O   LEU A 181     -33.741 -22.512   3.008  1.00  0.00      A    O  
ATOM   1930  CB  LEU A 181     -31.815 -23.599   0.830  1.00  0.00      A    C  
ATOM   1931  CG  LEU A 181     -31.862 -23.191  -0.643  1.00  0.00      A    C  
ATOM   1932  CD1 LEU A 181     -33.089 -22.314  -0.903  1.00  0.00      A    C  
ATOM   1933  CD2 LEU A 181     -30.590 -22.425  -1.021  1.00  0.00      A    C  
ATOM   1934  H   LEU A 181     -31.086 -23.685   3.299  1.00  0.00      A    H  
ATOM   1935  HA  LEU A 181     -31.202 -21.571   1.249  1.00  0.00      A    H  
ATOM   1936  HB2 LEU A 181     -30.954 -24.232   0.993  1.00  0.00      A    H  
ATOM   1937  HB3 LEU A 181     -32.710 -24.154   1.073  1.00  0.00      A    H  
ATOM   1938  HG  LEU A 181     -31.932 -24.081  -1.242  1.00  0.00      A    H  
ATOM   1939 HD11 LEU A 181     -32.822 -21.275  -0.777  1.00  0.00      A    H  
ATOM   1940 HD12 LEU A 181     -33.872 -22.573  -0.208  1.00  0.00      A    H  
ATOM   1941 HD13 LEU A 181     -33.436 -22.475  -1.914  1.00  0.00      A    H  
ATOM   1942 HD21 LEU A 181     -30.287 -22.703  -2.019  1.00  0.00      A    H  
ATOM   1943 HD22 LEU A 181     -29.804 -22.668  -0.323  1.00  0.00      A    H  
ATOM   1944 HD23 LEU A 181     -30.786 -21.363  -0.988  1.00  0.00      A    H  
ATOM   1945  N   ILE A 182     -33.633 -20.903   1.530  1.00  0.00      A    N  
ATOM   1946  CA  ILE A 182     -35.008 -20.440   1.871  1.00  0.00      A    C  
ATOM   1947  C   ILE A 182     -35.743 -20.179   0.567  1.00  0.00      A    C  
ATOM   1948  O   ILE A 182     -35.360 -19.346  -0.226  1.00  0.00      A    O  
ATOM   1949  CB  ILE A 182     -34.963 -19.151   2.700  1.00  0.00      A    C  
ATOM   1950  CG1 ILE A 182     -34.422 -19.452   4.098  1.00  0.00      A    C  
ATOM   1951  CG2 ILE A 182     -36.377 -18.577   2.831  1.00  0.00      A    C  
ATOM   1952  CD1 ILE A 182     -34.248 -18.144   4.873  1.00  0.00      A    C  
ATOM   1953  H   ILE A 182     -33.122 -20.450   0.828  1.00  0.00      A    H  
ATOM   1954  HA  ILE A 182     -35.528 -21.208   2.426  1.00  0.00      A    H  
ATOM   1955  HB  ILE A 182     -34.330 -18.432   2.217  1.00  0.00      A    H  
ATOM   1956 HG12 ILE A 182     -35.122 -20.083   4.622  1.00  0.00      A    H  
ATOM   1957 HG13 ILE A 182     -33.470 -19.954   4.019  1.00  0.00      A    H  
ATOM   1958 HG21 ILE A 182     -36.352 -17.709   3.474  1.00  0.00      A    H  
ATOM   1959 HG22 ILE A 182     -37.029 -19.321   3.258  1.00  0.00      A    H  
ATOM   1960 HG23 ILE A 182     -36.747 -18.293   1.859  1.00  0.00      A    H  
ATOM   1961 HD11 ILE A 182     -35.089 -18.007   5.540  1.00  0.00      A    H  
ATOM   1962 HD12 ILE A 182     -34.201 -17.318   4.181  1.00  0.00      A    H  
ATOM   1963 HD13 ILE A 182     -33.336 -18.187   5.449  1.00  0.00      A    H  
ATOM   1964  N   THR A 183     -36.798 -20.886   0.346  1.00  0.00      A    N  
ATOM   1965  CA  THR A 183     -37.570 -20.689  -0.900  1.00  0.00      A    C  
ATOM   1966  C   THR A 183     -39.043 -20.736  -0.547  1.00  0.00      A    C  
ATOM   1967  O   THR A 183     -39.567 -21.746  -0.135  1.00  0.00      A    O  
ATOM   1968  CB  THR A 183     -37.223 -21.784  -1.905  1.00  0.00      A    C  
ATOM   1969  CG2 THR A 183     -37.399 -23.167  -1.270  1.00  0.00      A    C  
ATOM   1970  OG1 THR A 183     -38.070 -21.672  -3.040  1.00  0.00      A    O  
ATOM   1971  H   THR A 183     -37.087 -21.552   1.004  1.00  0.00      A    H  
ATOM   1972  HA  THR A 183     -37.333 -19.723  -1.321  1.00  0.00      A    H  
ATOM   1973  HB  THR A 183     -36.199 -21.661  -2.206  1.00  0.00      A    H  
ATOM   1974  HG1 THR A 183     -38.892 -21.264  -2.758  1.00  0.00      A    H  
ATOM   1975 HG21 THR A 183     -37.432 -23.070  -0.197  1.00  0.00      A    H  
ATOM   1976 HG22 THR A 183     -36.567 -23.796  -1.549  1.00  0.00      A    H  
ATOM   1977 HG23 THR A 183     -38.319 -23.608  -1.620  1.00  0.00      A    H  
ATOM   1978  N   CYS A 184     -39.701 -19.630  -0.666  1.00  0.00      A    N  
ATOM   1979  CA  CYS A 184     -41.146 -19.595  -0.288  1.00  0.00      A    C  
ATOM   1980  C   CYS A 184     -42.014 -20.206  -1.390  1.00  0.00      A    C  
ATOM   1981  O   CYS A 184     -41.629 -20.276  -2.537  1.00  0.00      A    O  
ATOM   1982  CB  CYS A 184     -41.573 -18.144  -0.046  1.00  0.00      A    C  
ATOM   1983  SG  CYS A 184     -42.015 -17.371  -1.622  1.00  0.00      A    S  
ATOM   1984  H   CYS A 184     -39.233 -18.820  -0.969  1.00  0.00      A    H  
ATOM   1985  HA  CYS A 184     -41.283 -20.164   0.620  1.00  0.00      A    H  
ATOM   1986  HB2 CYS A 184     -42.426 -18.126   0.617  1.00  0.00      A    H  
ATOM   1987  HB3 CYS A 184     -40.756 -17.599   0.406  1.00  0.00      A    H  
ATOM   1988  N   ASP A 185     -43.192 -20.660  -1.035  1.00  0.00      A    N  
ATOM   1989  CA  ASP A 185     -44.102 -21.279  -2.042  1.00  0.00      A    C  
ATOM   1990  C   ASP A 185     -45.515 -21.391  -1.454  1.00  0.00      A    C  
ATOM   1991  O   ASP A 185     -45.904 -20.621  -0.598  1.00  0.00      A    O  
ATOM   1992  CB  ASP A 185     -43.585 -22.674  -2.402  1.00  0.00      A    C  
ATOM   1993  CG  ASP A 185     -44.093 -23.071  -3.790  1.00  0.00      A    C  
ATOM   1994  OD1 ASP A 185     -44.839 -22.300  -4.371  1.00  0.00      A    O  
ATOM   1995  OD2 ASP A 185     -43.725 -24.141  -4.248  1.00  0.00      A    O1-
ATOM   1996  H   ASP A 185     -43.475 -20.596  -0.099  1.00  0.00      A    H  
ATOM   1997  HA  ASP A 185     -44.131 -20.665  -2.929  1.00  0.00      A    H  
ATOM   1998  HB2 ASP A 185     -42.505 -22.666  -2.400  1.00  0.00      A    H  
ATOM   1999  HB3 ASP A 185     -43.941 -23.388  -1.673  1.00  0.00      A    H  
ATOM   2000  N   ASP A 186     -46.290 -22.342  -1.911  1.00  0.00      A    N  
ATOM   2001  CA  ASP A 186     -47.680 -22.498  -1.381  1.00  0.00      A    C  
ATOM   2002  C   ASP A 186     -48.367 -21.130  -1.370  1.00  0.00      A    C  
ATOM   2003  O   ASP A 186     -48.824 -20.657  -0.349  1.00  0.00      A    O  
ATOM   2004  CB  ASP A 186     -47.631 -23.063   0.041  1.00  0.00      A    C  
ATOM   2005  CG  ASP A 186     -47.143 -24.512  -0.005  1.00  0.00      A    C  
ATOM   2006  OD1 ASP A 186     -47.966 -25.387  -0.224  1.00  0.00      A    O  
ATOM   2007  OD2 ASP A 186     -45.956 -24.724   0.177  1.00  0.00      A    O1-
ATOM   2008  H   ASP A 186     -45.960 -22.949  -2.605  1.00  0.00      A    H  
ATOM   2009  HA  ASP A 186     -48.233 -23.171  -2.018  1.00  0.00      A    H  
ATOM   2010  HB2 ASP A 186     -46.954 -22.472   0.642  1.00  0.00      A    H  
ATOM   2011  HB3 ASP A 186     -48.619 -23.032   0.475  1.00  0.00      A    H  
ATOM   2012  N   TYR A 187     -48.425 -20.489  -2.504  1.00  0.00      A    N  
ATOM   2013  CA  TYR A 187     -49.061 -19.144  -2.583  1.00  0.00      A    C  
ATOM   2014  C   TYR A 187     -50.560 -19.234  -2.347  1.00  0.00      A    C  
ATOM   2015  O   TYR A 187     -51.243 -20.083  -2.887  1.00  0.00      A    O  
ATOM   2016  CB  TYR A 187     -48.812 -18.545  -3.969  1.00  0.00      A    C  
ATOM   2017  CG  TYR A 187     -49.658 -17.304  -4.172  1.00  0.00      A    C  
ATOM   2018  CD1 TYR A 187     -50.968 -17.403  -4.677  1.00  0.00      A    C  
ATOM   2019  CD2 TYR A 187     -49.122 -16.045  -3.872  1.00  0.00      A    C  
ATOM   2020  CE1 TYR A 187     -51.727 -16.247  -4.879  1.00  0.00      A    C  
ATOM   2021  CE2 TYR A 187     -49.888 -14.891  -4.071  1.00  0.00      A    C  
ATOM   2022  CZ  TYR A 187     -51.189 -14.992  -4.575  1.00  0.00      A    C  
ATOM   2023  OH  TYR A 187     -51.939 -13.852  -4.778  1.00  0.00      A    O  
ATOM   2024  H   TYR A 187     -48.039 -20.892  -3.310  1.00  0.00      A    H  
ATOM   2025  HA  TYR A 187     -48.629 -18.503  -1.829  1.00  0.00      A    H  
ATOM   2026  HB2 TYR A 187     -47.770 -18.282  -4.058  1.00  0.00      A    H  
ATOM   2027  HB3 TYR A 187     -49.063 -19.274  -4.723  1.00  0.00      A    H  
ATOM   2028  HD1 TYR A 187     -51.396 -18.369  -4.912  1.00  0.00      A    H  
ATOM   2029  HD2 TYR A 187     -48.118 -15.966  -3.482  1.00  0.00      A    H  
ATOM   2030  HE1 TYR A 187     -52.731 -16.325  -5.267  1.00  0.00      A    H  
ATOM   2031  HE2 TYR A 187     -49.473 -13.922  -3.836  1.00  0.00      A    H  
ATOM   2032  HH  TYR A 187     -51.486 -13.312  -5.430  1.00  0.00      A    H  
ATOM   2033  N   ASN A 188     -51.073 -18.337  -1.564  1.00  0.00      A    N  
ATOM   2034  CA  ASN A 188     -52.529 -18.324  -1.302  1.00  0.00      A    C  
ATOM   2035  C   ASN A 188     -53.161 -17.268  -2.193  1.00  0.00      A    C  
ATOM   2036  O   ASN A 188     -52.562 -16.255  -2.495  1.00  0.00      A    O  
ATOM   2037  CB  ASN A 188     -52.800 -17.989   0.163  1.00  0.00      A    C  
ATOM   2038  CG  ASN A 188     -53.960 -18.844   0.667  1.00  0.00      A    C  
ATOM   2039  ND2 ASN A 188     -53.849 -20.141   0.632  1.00  0.00      A    N  
ATOM   2040  OD1 ASN A 188     -54.977 -18.329   1.092  1.00  0.00      A    O  
ATOM   2041  H   ASN A 188     -50.497 -17.651  -1.166  1.00  0.00      A    H  
ATOM   2042  HA  ASN A 188     -52.953 -19.289  -1.539  1.00  0.00      A    H  
ATOM   2043  HB2 ASN A 188     -51.920 -18.199   0.748  1.00  0.00      A    H  
ATOM   2044  HB3 ASN A 188     -53.058 -16.945   0.257  1.00  0.00      A    H  
ATOM   2045 HD21 ASN A 188     -53.027 -20.552   0.285  1.00  0.00      A    H  
ATOM   2046 HD22 ASN A 188     -54.585 -20.704   0.950  1.00  0.00      A    H  
ATOM   2047  N   GLU A 189     -54.362 -17.501  -2.610  1.00  0.00      A    N  
ATOM   2048  CA  GLU A 189     -55.047 -16.527  -3.487  1.00  0.00      A    C  
ATOM   2049  C   GLU A 189     -56.207 -15.921  -2.706  1.00  0.00      A    C  
ATOM   2050  O   GLU A 189     -56.773 -14.913  -3.079  1.00  0.00      A    O  
ATOM   2051  CB  GLU A 189     -55.539 -17.263  -4.731  1.00  0.00      A    C  
ATOM   2052  CG  GLU A 189     -55.622 -18.760  -4.433  1.00  0.00      A    C  
ATOM   2053  CD  GLU A 189     -56.392 -19.462  -5.554  1.00  0.00      A    C  
ATOM   2054  OE1 GLU A 189     -57.222 -18.816  -6.172  1.00  0.00      A    O  
ATOM   2055  OE2 GLU A 189     -56.140 -20.636  -5.774  1.00  0.00      A    O1-
ATOM   2056  H   GLU A 189     -54.818 -18.325  -2.350  1.00  0.00      A    H  
ATOM   2057  HA  GLU A 189     -54.361 -15.745  -3.775  1.00  0.00      A    H  
ATOM   2058  HB2 GLU A 189     -56.510 -16.894  -5.016  1.00  0.00      A    H  
ATOM   2059  HB3 GLU A 189     -54.833 -17.108  -5.535  1.00  0.00      A    H  
ATOM   2060  HG2 GLU A 189     -54.623 -19.166  -4.371  1.00  0.00      A    H  
ATOM   2061  HG3 GLU A 189     -56.135 -18.915  -3.495  1.00  0.00      A    H  
ATOM   2062  N   LYS A 190     -56.544 -16.527  -1.603  1.00  0.00      A    N  
ATOM   2063  CA  LYS A 190     -57.648 -15.990  -0.762  1.00  0.00      A    C  
ATOM   2064  C   LYS A 190     -57.089 -14.904   0.153  1.00  0.00      A    C  
ATOM   2065  O   LYS A 190     -57.602 -13.804   0.221  1.00  0.00      A    O  
ATOM   2066  CB  LYS A 190     -58.241 -17.116   0.088  1.00  0.00      A    C  
ATOM   2067  CG  LYS A 190     -58.802 -18.206  -0.824  1.00  0.00      A    C  
ATOM   2068  CD  LYS A 190     -59.314 -19.366   0.028  1.00  0.00      A    C  
ATOM   2069  CE  LYS A 190     -59.542 -20.588  -0.862  1.00  0.00      A    C  
ATOM   2070  NZ  LYS A 190     -60.077 -21.709  -0.038  1.00  0.00      A    N1+
ATOM   2071  H   LYS A 190     -56.052 -17.331  -1.318  1.00  0.00      A    H  
ATOM   2072  HA  LYS A 190     -58.414 -15.571  -1.394  1.00  0.00      A    H  
ATOM   2073  HB2 LYS A 190     -57.469 -17.535   0.718  1.00  0.00      A    H  
ATOM   2074  HB3 LYS A 190     -59.035 -16.721   0.704  1.00  0.00      A    H  
ATOM   2075  HG2 LYS A 190     -59.614 -17.801  -1.410  1.00  0.00      A    H  
ATOM   2076  HG3 LYS A 190     -58.024 -18.561  -1.482  1.00  0.00      A    H  
ATOM   2077  HD2 LYS A 190     -58.586 -19.605   0.789  1.00  0.00      A    H  
ATOM   2078  HD3 LYS A 190     -60.246 -19.087   0.497  1.00  0.00      A    H  
ATOM   2079  HE2 LYS A 190     -60.250 -20.343  -1.640  1.00  0.00      A    H  
ATOM   2080  HE3 LYS A 190     -58.603 -20.887  -1.309  1.00  0.00      A    H  
ATOM   2081  HZ1 LYS A 190     -59.475 -21.842   0.798  1.00  0.00      A    H  
ATOM   2082  HZ2 LYS A 190     -60.084 -22.581  -0.605  1.00  0.00      A    H  
ATOM   2083  HZ3 LYS A 190     -61.046 -21.485   0.267  1.00  0.00      A    H  
ATOM   2084  N   THR A 191     -56.032 -15.208   0.854  1.00  0.00      A    N  
ATOM   2085  CA  THR A 191     -55.421 -14.204   1.767  1.00  0.00      A    C  
ATOM   2086  C   THR A 191     -54.374 -13.397   0.994  1.00  0.00      A    C  
ATOM   2087  O   THR A 191     -53.895 -12.382   1.457  1.00  0.00      A    O  
ATOM   2088  CB  THR A 191     -54.749 -14.921   2.940  1.00  0.00      A    C  
ATOM   2089  CG2 THR A 191     -55.651 -16.054   3.434  1.00  0.00      A    C  
ATOM   2090  OG1 THR A 191     -53.502 -15.455   2.519  1.00  0.00      A    O  
ATOM   2091  H   THR A 191     -55.643 -16.103   0.764  1.00  0.00      A    H  
ATOM   2092  HA  THR A 191     -56.187 -13.540   2.138  1.00  0.00      A    H  
ATOM   2093  HB  THR A 191     -54.587 -14.221   3.745  1.00  0.00      A    H  
ATOM   2094  HG1 THR A 191     -52.807 -14.933   2.922  1.00  0.00      A    H  
ATOM   2095 HG21 THR A 191     -55.305 -16.994   3.028  1.00  0.00      A    H  
ATOM   2096 HG22 THR A 191     -56.665 -15.872   3.112  1.00  0.00      A    H  
ATOM   2097 HG23 THR A 191     -55.618 -16.095   4.513  1.00  0.00      A    H  
ATOM   2098  N   GLY A 192     -54.034 -13.828  -0.192  1.00  0.00      A    N  
ATOM   2099  CA  GLY A 192     -53.042 -13.083  -1.020  1.00  0.00      A    C  
ATOM   2100  C   GLY A 192     -51.642 -13.167  -0.405  1.00  0.00      A    C  
ATOM   2101  O   GLY A 192     -50.842 -12.266  -0.553  1.00  0.00      A    O  
ATOM   2102  H   GLY A 192     -54.456 -14.641  -0.543  1.00  0.00      A    H  
ATOM   2103  HA2 GLY A 192     -53.021 -13.506  -2.014  1.00  0.00      A    H  
ATOM   2104  HA3 GLY A 192     -53.339 -12.046  -1.081  1.00  0.00      A    H  
ATOM   2105  N   VAL A 193     -51.326 -14.237   0.271  1.00  0.00      A    N  
ATOM   2106  CA  VAL A 193     -49.962 -14.342   0.865  1.00  0.00      A    C  
ATOM   2107  C   VAL A 193     -49.489 -15.789   0.843  1.00  0.00      A    C  
ATOM   2108  O   VAL A 193     -50.233 -16.703   0.565  1.00  0.00      A    O  
ATOM   2109  CB  VAL A 193     -49.976 -13.842   2.311  1.00  0.00      A    C  
ATOM   2110  CG1 VAL A 193     -50.460 -14.958   3.239  1.00  0.00      A    C  
ATOM   2111  CG2 VAL A 193     -48.564 -13.411   2.732  1.00  0.00      A    C  
ATOM   2112  H   VAL A 193     -51.972 -14.967   0.379  1.00  0.00      A    H  
ATOM   2113  HA  VAL A 193     -49.279 -13.739   0.287  1.00  0.00      A    H  
ATOM   2114  HB  VAL A 193     -50.639 -13.004   2.386  1.00  0.00      A    H  
ATOM   2115 HG11 VAL A 193     -50.911 -14.525   4.118  1.00  0.00      A    H  
ATOM   2116 HG12 VAL A 193     -49.621 -15.573   3.531  1.00  0.00      A    H  
ATOM   2117 HG13 VAL A 193     -51.187 -15.566   2.722  1.00  0.00      A    H  
ATOM   2118 HG21 VAL A 193     -47.942 -14.284   2.856  1.00  0.00      A    H  
ATOM   2119 HG22 VAL A 193     -48.618 -12.874   3.668  1.00  0.00      A    H  
ATOM   2120 HG23 VAL A 193     -48.138 -12.768   1.975  1.00  0.00      A    H  
ATOM   2121  N   TRP A 194     -48.242 -15.983   1.131  1.00  0.00      A    N  
ATOM   2122  CA  TRP A 194     -47.660 -17.356   1.136  1.00  0.00      A    C  
ATOM   2123  C   TRP A 194     -47.888 -17.992   2.510  1.00  0.00      A    C  
ATOM   2124  O   TRP A 194     -47.487 -17.459   3.525  1.00  0.00      A    O  
ATOM   2125  CB  TRP A 194     -46.166 -17.262   0.825  1.00  0.00      A    C  
ATOM   2126  CG  TRP A 194     -45.977 -16.325  -0.327  1.00  0.00      A    C  
ATOM   2127  CD1 TRP A 194     -46.098 -14.977  -0.262  1.00  0.00      A    C  
ATOM   2128  CD2 TRP A 194     -45.647 -16.638  -1.714  1.00  0.00      A    C  
ATOM   2129  CE2 TRP A 194     -45.586 -15.429  -2.445  1.00  0.00      A    C  
ATOM   2130  CE3 TRP A 194     -45.400 -17.840  -2.402  1.00  0.00      A    C  
ATOM   2131  NE1 TRP A 194     -45.869 -14.446  -1.519  1.00  0.00      A    N  
ATOM   2132  CZ2 TRP A 194     -45.289 -15.412  -3.808  1.00  0.00      A    C  
ATOM   2133  CZ3 TRP A 194     -45.100 -17.826  -3.775  1.00  0.00      A    C  
ATOM   2134  CH2 TRP A 194     -45.045 -16.613  -4.476  1.00  0.00      A    C  
ATOM   2135  H   TRP A 194     -47.675 -15.215   1.341  1.00  0.00      A    H  
ATOM   2136  HA  TRP A 194     -48.149 -17.955   0.380  1.00  0.00      A    H  
ATOM   2137  HB2 TRP A 194     -45.638 -16.889   1.689  1.00  0.00      A    H  
ATOM   2138  HB3 TRP A 194     -45.789 -18.239   0.560  1.00  0.00      A    H  
ATOM   2139  HD1 TRP A 194     -46.337 -14.408   0.623  1.00  0.00      A    H  
ATOM   2140  HE1 TRP A 194     -45.901 -13.493  -1.746  1.00  0.00      A    H  
ATOM   2141  HE3 TRP A 194     -45.438 -18.779  -1.870  1.00  0.00      A    H  
ATOM   2142  HZ2 TRP A 194     -45.249 -14.474  -4.344  1.00  0.00      A    H  
ATOM   2143  HZ3 TRP A 194     -44.911 -18.754  -4.292  1.00  0.00      A    H  
ATOM   2144  HH2 TRP A 194     -44.815 -16.609  -5.531  1.00  0.00      A    H  
ATOM   2145  N   GLU A 195     -48.561 -19.110   2.553  1.00  0.00      A    N  
ATOM   2146  CA  GLU A 195     -48.848 -19.755   3.874  1.00  0.00      A    C  
ATOM   2147  C   GLU A 195     -47.684 -20.641   4.337  1.00  0.00      A    C  
ATOM   2148  O   GLU A 195     -47.110 -20.422   5.385  1.00  0.00      A    O  
ATOM   2149  CB  GLU A 195     -50.102 -20.620   3.755  1.00  0.00      A    C  
ATOM   2150  CG  GLU A 195     -50.980 -20.093   2.622  1.00  0.00      A    C  
ATOM   2151  CD  GLU A 195     -52.418 -20.582   2.820  1.00  0.00      A    C  
ATOM   2152  OE1 GLU A 195     -53.174 -19.884   3.478  1.00  0.00      A    O  
ATOM   2153  OE2 GLU A 195     -52.736 -21.645   2.314  1.00  0.00      A    O1-
ATOM   2154  H   GLU A 195     -48.899 -19.511   1.720  1.00  0.00      A    H  
ATOM   2155  HA  GLU A 195     -49.021 -18.986   4.612  1.00  0.00      A    H  
ATOM   2156  HB2 GLU A 195     -49.816 -21.640   3.547  1.00  0.00      A    H  
ATOM   2157  HB3 GLU A 195     -50.655 -20.581   4.681  1.00  0.00      A    H  
ATOM   2158  HG2 GLU A 195     -50.959 -19.015   2.625  1.00  0.00      A    H  
ATOM   2159  HG3 GLU A 195     -50.606 -20.460   1.677  1.00  0.00      A    H  
ATOM   2160  N   LYS A 196     -47.346 -21.656   3.589  1.00  0.00      A    N  
ATOM   2161  CA  LYS A 196     -46.240 -22.560   4.027  1.00  0.00      A    C  
ATOM   2162  C   LYS A 196     -44.883 -21.989   3.607  1.00  0.00      A    C  
ATOM   2163  O   LYS A 196     -44.767 -21.292   2.619  1.00  0.00      A    O  
ATOM   2164  CB  LYS A 196     -46.428 -23.945   3.398  1.00  0.00      A    C  
ATOM   2165  CG  LYS A 196     -47.896 -24.368   3.501  1.00  0.00      A    C  
ATOM   2166  CD  LYS A 196     -48.027 -25.861   3.175  1.00  0.00      A    C  
ATOM   2167  CE  LYS A 196     -47.406 -26.702   4.295  1.00  0.00      A    C  
ATOM   2168  NZ  LYS A 196     -45.989 -27.016   3.957  1.00  0.00      A    N1+
ATOM   2169  H   LYS A 196     -47.830 -21.838   2.757  1.00  0.00      A    H  
ATOM   2170  HA  LYS A 196     -46.266 -22.655   5.104  1.00  0.00      A    H  
ATOM   2171  HB2 LYS A 196     -46.136 -23.911   2.358  1.00  0.00      A    H  
ATOM   2172  HB3 LYS A 196     -45.812 -24.664   3.920  1.00  0.00      A    H  
ATOM   2173  HG2 LYS A 196     -48.257 -24.180   4.501  1.00  0.00      A    H  
ATOM   2174  HG3 LYS A 196     -48.483 -23.798   2.795  1.00  0.00      A    H  
ATOM   2175  HD2 LYS A 196     -49.072 -26.115   3.073  1.00  0.00      A    H  
ATOM   2176  HD3 LYS A 196     -47.515 -26.071   2.246  1.00  0.00      A    H  
ATOM   2177  HE2 LYS A 196     -47.441 -26.155   5.224  1.00  0.00      A    H  
ATOM   2178  HE3 LYS A 196     -47.961 -27.623   4.401  1.00  0.00      A    H  
ATOM   2179  HZ1 LYS A 196     -45.776 -26.676   3.000  1.00  0.00      A    H  
ATOM   2180  HZ2 LYS A 196     -45.842 -28.046   4.001  1.00  0.00      A    H  
ATOM   2181  HZ3 LYS A 196     -45.359 -26.547   4.638  1.00  0.00      A    H  
ATOM   2182  N   ARG A 197     -43.851 -22.293   4.357  1.00  0.00      A    N  
ATOM   2183  CA  ARG A 197     -42.490 -21.789   4.014  1.00  0.00      A    C  
ATOM   2184  C   ARG A 197     -41.560 -22.982   3.792  1.00  0.00      A    C  
ATOM   2185  O   ARG A 197     -41.598 -23.951   4.520  1.00  0.00      A    O  
ATOM   2186  CB  ARG A 197     -41.944 -20.940   5.161  1.00  0.00      A    C  
ATOM   2187  CG  ARG A 197     -42.853 -19.733   5.388  1.00  0.00      A    C  
ATOM   2188  CD  ARG A 197     -42.776 -18.787   4.186  1.00  0.00      A    C  
ATOM   2189  NE  ARG A 197     -43.168 -17.415   4.612  1.00  0.00      A    N  
ATOM   2190  CZ  ARG A 197     -42.895 -16.391   3.851  1.00  0.00      A    C  
ATOM   2191  NH1 ARG A 197     -42.280 -16.563   2.713  1.00  0.00      A    N1+
ATOM   2192  NH2 ARG A 197     -43.237 -15.191   4.231  1.00  0.00      A    N  
ATOM   2193  H   ARG A 197     -43.976 -22.862   5.144  1.00  0.00      A    H  
ATOM   2194  HA  ARG A 197     -42.536 -21.196   3.113  1.00  0.00      A    H  
ATOM   2195  HB2 ARG A 197     -41.907 -21.536   6.061  1.00  0.00      A    H  
ATOM   2196  HB3 ARG A 197     -40.950 -20.598   4.916  1.00  0.00      A    H  
ATOM   2197  HG2 ARG A 197     -43.872 -20.068   5.520  1.00  0.00      A    H  
ATOM   2198  HG3 ARG A 197     -42.531 -19.212   6.273  1.00  0.00      A    H  
ATOM   2199  HD2 ARG A 197     -41.766 -18.770   3.804  1.00  0.00      A    H  
ATOM   2200  HD3 ARG A 197     -43.448 -19.128   3.412  1.00  0.00      A    H  
ATOM   2201  HE  ARG A 197     -43.629 -17.281   5.466  1.00  0.00      A    H  
ATOM   2202 HH11 ARG A 197     -42.017 -17.484   2.421  1.00  0.00      A    H  
ATOM   2203 HH12 ARG A 197     -42.075 -15.777   2.132  1.00  0.00      A    H  
ATOM   2204 HH21 ARG A 197     -43.705 -15.058   5.104  1.00  0.00      A    H  
ATOM   2205 HH22 ARG A 197     -43.031 -14.403   3.649  1.00  0.00      A    H  
ATOM   2206  N   LYS A 198     -40.740 -22.923   2.781  1.00  0.00      A    N  
ATOM   2207  CA  LYS A 198     -39.820 -24.061   2.491  1.00  0.00      A    C  
ATOM   2208  C   LYS A 198     -38.359 -23.626   2.675  1.00  0.00      A    C  
ATOM   2209  O   LYS A 198     -37.890 -22.732   2.002  1.00  0.00      A    O  
ATOM   2210  CB  LYS A 198     -40.041 -24.494   1.042  1.00  0.00      A    C  
ATOM   2211  CG  LYS A 198     -40.937 -25.733   1.011  1.00  0.00      A    C  
ATOM   2212  CD  LYS A 198     -42.311 -25.377   1.583  1.00  0.00      A    C  
ATOM   2213  CE  LYS A 198     -43.343 -26.400   1.110  1.00  0.00      A    C  
ATOM   2214  NZ  LYS A 198     -42.996 -27.743   1.653  1.00  0.00      A    N1+
ATOM   2215  H   LYS A 198     -40.742 -22.136   2.197  1.00  0.00      A    H  
ATOM   2216  HA  LYS A 198     -40.038 -24.888   3.151  1.00  0.00      A    H  
ATOM   2217  HB2 LYS A 198     -40.524 -23.689   0.501  1.00  0.00      A    H  
ATOM   2218  HB3 LYS A 198     -39.094 -24.723   0.581  1.00  0.00      A    H  
ATOM   2219  HG2 LYS A 198     -41.046 -26.075  -0.006  1.00  0.00      A    H  
ATOM   2220  HG3 LYS A 198     -40.491 -26.515   1.610  1.00  0.00      A    H  
ATOM   2221  HD2 LYS A 198     -42.264 -25.383   2.663  1.00  0.00      A    H  
ATOM   2222  HD3 LYS A 198     -42.598 -24.395   1.242  1.00  0.00      A    H  
ATOM   2223  HE2 LYS A 198     -44.323 -26.113   1.461  1.00  0.00      A    H  
ATOM   2224  HE3 LYS A 198     -43.343 -26.437   0.030  1.00  0.00      A    H  
ATOM   2225  HZ1 LYS A 198     -43.725 -28.429   1.374  1.00  0.00      A    H  
ATOM   2226  HZ2 LYS A 198     -42.942 -27.693   2.691  1.00  0.00      A    H  
ATOM   2227  HZ3 LYS A 198     -42.076 -28.045   1.272  1.00  0.00      A    H  
ATOM   2228  N   ILE A 199     -37.629 -24.257   3.566  1.00  0.00      A    N  
ATOM   2229  CA  ILE A 199     -36.198 -23.865   3.754  1.00  0.00      A    C  
ATOM   2230  C   ILE A 199     -35.320 -25.103   3.995  1.00  0.00      A    C  
ATOM   2231  O   ILE A 199     -35.533 -25.891   4.896  1.00  0.00      A    O  
ATOM   2232  CB  ILE A 199     -36.068 -22.844   4.897  1.00  0.00      A    C  
ATOM   2233  CG1 ILE A 199     -36.067 -23.512   6.270  1.00  0.00      A    C  
ATOM   2234  CG2 ILE A 199     -37.228 -21.861   4.829  1.00  0.00      A    C  
ATOM   2235  CD1 ILE A 199     -34.621 -23.601   6.756  1.00  0.00      A    C  
ATOM   2236  H   ILE A 199     -38.013 -24.985   4.096  1.00  0.00      A    H  
ATOM   2237  HA  ILE A 199     -35.859 -23.397   2.843  1.00  0.00      A    H  
ATOM   2238  HB  ILE A 199     -35.146 -22.303   4.770  1.00  0.00      A    H  
ATOM   2239 HG12 ILE A 199     -36.643 -22.911   6.957  1.00  0.00      A    H  
ATOM   2240 HG13 ILE A 199     -36.499 -24.495   6.213  1.00  0.00      A    H  
ATOM   2241 HG21 ILE A 199     -38.139 -22.359   5.126  1.00  0.00      A    H  
ATOM   2242 HG22 ILE A 199     -37.328 -21.499   3.818  1.00  0.00      A    H  
ATOM   2243 HG23 ILE A 199     -37.035 -21.032   5.493  1.00  0.00      A    H  
ATOM   2244 HD11 ILE A 199     -34.584 -24.087   7.719  1.00  0.00      A    H  
ATOM   2245 HD12 ILE A 199     -34.213 -22.601   6.838  1.00  0.00      A    H  
ATOM   2246 HD13 ILE A 199     -34.041 -24.163   6.040  1.00  0.00      A    H  
ATOM   2247  N   PHE A 200     -34.354 -25.297   3.144  1.00  0.00      A    N  
ATOM   2248  CA  PHE A 200     -33.463 -26.492   3.258  1.00  0.00      A    C  
ATOM   2249  C   PHE A 200     -32.090 -26.107   3.810  1.00  0.00      A    C  
ATOM   2250  O   PHE A 200     -31.524 -25.102   3.434  1.00  0.00      A    O  
ATOM   2251  CB  PHE A 200     -33.275 -27.097   1.874  1.00  0.00      A    C  
ATOM   2252  CG  PHE A 200     -34.538 -26.915   1.073  1.00  0.00      A    C  
ATOM   2253  CD1 PHE A 200     -35.788 -27.133   1.667  1.00  0.00      A    C  
ATOM   2254  CD2 PHE A 200     -34.460 -26.523  -0.264  1.00  0.00      A    C  
ATOM   2255  CE1 PHE A 200     -36.957 -26.961   0.921  1.00  0.00      A    C  
ATOM   2256  CE2 PHE A 200     -35.627 -26.351  -1.011  1.00  0.00      A    C  
ATOM   2257  CZ  PHE A 200     -36.878 -26.570  -0.419  1.00  0.00      A    C  
ATOM   2258  H   PHE A 200     -34.241 -24.671   2.398  1.00  0.00      A    H  
ATOM   2259  HA  PHE A 200     -33.918 -27.224   3.901  1.00  0.00      A    H  
ATOM   2260  HB2 PHE A 200     -32.455 -26.600   1.374  1.00  0.00      A    H  
ATOM   2261  HB3 PHE A 200     -33.056 -28.143   1.970  1.00  0.00      A    H  
ATOM   2262  HD1 PHE A 200     -35.849 -27.436   2.703  1.00  0.00      A    H  
ATOM   2263  HD2 PHE A 200     -33.497 -26.355  -0.722  1.00  0.00      A    H  
ATOM   2264  HE1 PHE A 200     -37.921 -27.131   1.377  1.00  0.00      A    H  
ATOM   2265  HE2 PHE A 200     -35.564 -26.050  -2.041  1.00  0.00      A    H  
ATOM   2266  HZ  PHE A 200     -37.779 -26.435  -0.999  1.00  0.00      A    H  
ATOM   2267  N   VAL A 201     -31.516 -26.934   4.651  1.00  0.00      A    N  
ATOM   2268  CA  VAL A 201     -30.145 -26.643   5.164  1.00  0.00      A    C  
ATOM   2269  C   VAL A 201     -29.168 -27.538   4.408  1.00  0.00      A    C  
ATOM   2270  O   VAL A 201     -29.514 -28.629   4.001  1.00  0.00      A    O  
ATOM   2271  CB  VAL A 201     -30.047 -26.938   6.665  1.00  0.00      A    C  
ATOM   2272  CG1 VAL A 201     -28.599 -26.720   7.133  1.00  0.00      A    C  
ATOM   2273  CG2 VAL A 201     -30.972 -25.996   7.437  1.00  0.00      A    C  
ATOM   2274  H   VAL A 201     -31.945 -27.781   4.893  1.00  0.00      A    H  
ATOM   2275  HA  VAL A 201     -29.903 -25.613   4.980  1.00  0.00      A    H  
ATOM   2276  HB  VAL A 201     -30.334 -27.964   6.851  1.00  0.00      A    H  
ATOM   2277 HG11 VAL A 201     -28.287 -25.716   6.885  1.00  0.00      A    H  
ATOM   2278 HG12 VAL A 201     -27.949 -27.428   6.640  1.00  0.00      A    H  
ATOM   2279 HG13 VAL A 201     -28.540 -26.862   8.201  1.00  0.00      A    H  
ATOM   2280 HG21 VAL A 201     -31.549 -25.406   6.739  1.00  0.00      A    H  
ATOM   2281 HG22 VAL A 201     -30.380 -25.341   8.057  1.00  0.00      A    H  
ATOM   2282 HG23 VAL A 201     -31.638 -26.575   8.056  1.00  0.00      A    H  
ATOM   2283  N   ALA A 202     -27.958 -27.096   4.200  1.00  0.00      A    N  
ATOM   2284  CA  ALA A 202     -26.982 -27.940   3.456  1.00  0.00      A    C  
ATOM   2285  C   ALA A 202     -25.664 -27.973   4.223  1.00  0.00      A    C  
ATOM   2286  O   ALA A 202     -25.247 -26.985   4.785  1.00  0.00      A    O  
ATOM   2287  CB  ALA A 202     -26.762 -27.336   2.069  1.00  0.00      A    C  
ATOM   2288  H   ALA A 202     -27.689 -26.208   4.514  1.00  0.00      A    H  
ATOM   2289  HA  ALA A 202     -27.364 -28.943   3.363  1.00  0.00      A    H  
ATOM   2290  HB1 ALA A 202     -26.024 -26.551   2.133  1.00  0.00      A    H  
ATOM   2291  HB2 ALA A 202     -27.693 -26.922   1.707  1.00  0.00      A    H  
ATOM   2292  HB3 ALA A 202     -26.419 -28.103   1.389  1.00  0.00      A    H  
ATOM   2293  N   THR A 203     -25.019 -29.111   4.283  1.00  0.00      A    N  
ATOM   2294  CA  THR A 203     -23.749 -29.197   5.052  1.00  0.00      A    C  
ATOM   2295  C   THR A 203     -22.532 -28.875   4.184  1.00  0.00      A    C  
ATOM   2296  O   THR A 203     -22.344 -29.397   3.104  1.00  0.00      A    O  
ATOM   2297  CB  THR A 203     -23.601 -30.597   5.651  1.00  0.00      A    C  
ATOM   2298  CG2 THR A 203     -24.564 -30.745   6.830  1.00  0.00      A    C  
ATOM   2299  OG1 THR A 203     -23.890 -31.573   4.660  1.00  0.00      A    O  
ATOM   2300  H   THR A 203     -25.381 -29.908   3.847  1.00  0.00      A    H  
ATOM   2301  HA  THR A 203     -23.786 -28.477   5.856  1.00  0.00      A    H  
ATOM   2302  HB  THR A 203     -22.595 -30.734   6.002  1.00  0.00      A    H  
ATOM   2303  HG1 THR A 203     -23.987 -31.123   3.819  1.00  0.00      A    H  
ATOM   2304 HG21 THR A 203     -24.087 -30.382   7.729  1.00  0.00      A    H  
ATOM   2305 HG22 THR A 203     -24.821 -31.784   6.955  1.00  0.00      A    H  
ATOM   2306 HG23 THR A 203     -25.458 -30.171   6.641  1.00  0.00      A    H  
ATOM   2307  N   GLU A 204     -21.705 -28.017   4.700  1.00  0.00      A    N  
ATOM   2308  CA  GLU A 204     -20.476 -27.654   3.943  1.00  0.00      A    C  
ATOM   2309  C   GLU A 204     -19.616 -28.908   3.757  1.00  0.00      A    C  
ATOM   2310  O   GLU A 204     -19.428 -29.679   4.675  1.00  0.00      A    O  
ATOM   2311  CB  GLU A 204     -19.685 -26.601   4.719  1.00  0.00      A    C  
ATOM   2312  CG  GLU A 204     -18.455 -26.182   3.912  1.00  0.00      A    C  
ATOM   2313  CD  GLU A 204     -17.205 -26.303   4.786  1.00  0.00      A    C  
ATOM   2314  OE1 GLU A 204     -16.913 -25.358   5.500  1.00  0.00      A    O  
ATOM   2315  OE2 GLU A 204     -16.562 -27.338   4.727  1.00  0.00      A    O1-
ATOM   2316  H   GLU A 204     -21.879 -27.628   5.582  1.00  0.00      A    H  
ATOM   2317  HA  GLU A 204     -20.749 -27.262   2.976  1.00  0.00      A    H  
ATOM   2318  HB2 GLU A 204     -20.311 -25.741   4.896  1.00  0.00      A    H  
ATOM   2319  HB3 GLU A 204     -19.367 -27.016   5.663  1.00  0.00      A    H  
ATOM   2320  HG2 GLU A 204     -18.354 -26.822   3.046  1.00  0.00      A    H  
ATOM   2321  HG3 GLU A 204     -18.567 -25.158   3.590  1.00  0.00      A    H  
ATOM   2322  N   VAL A 205     -19.099 -29.117   2.575  1.00  0.00      A    N  
ATOM   2323  CA  VAL A 205     -18.256 -30.326   2.327  1.00  0.00      A    C  
ATOM   2324  C   VAL A 205     -16.875 -29.898   1.825  1.00  0.00      A    C  
ATOM   2325  O   VAL A 205     -15.866 -30.417   2.257  1.00  0.00      A    O  
ATOM   2326  CB  VAL A 205     -18.924 -31.211   1.272  1.00  0.00      A    C  
ATOM   2327  CG1 VAL A 205     -17.915 -32.242   0.762  1.00  0.00      A    C  
ATOM   2328  CG2 VAL A 205     -20.119 -31.935   1.897  1.00  0.00      A    C  
ATOM   2329  H   VAL A 205     -19.280 -28.490   1.843  1.00  0.00      A    H  
ATOM   2330  HA  VAL A 205     -18.147 -30.883   3.239  1.00  0.00      A    H  
ATOM   2331  HB  VAL A 205     -19.261 -30.597   0.449  1.00  0.00      A    H  
ATOM   2332 HG11 VAL A 205     -17.309 -31.801  -0.016  1.00  0.00      A    H  
ATOM   2333 HG12 VAL A 205     -18.443 -33.098   0.366  1.00  0.00      A    H  
ATOM   2334 HG13 VAL A 205     -17.281 -32.557   1.577  1.00  0.00      A    H  
ATOM   2335 HG21 VAL A 205     -20.623 -31.273   2.585  1.00  0.00      A    H  
ATOM   2336 HG22 VAL A 205     -19.773 -32.810   2.427  1.00  0.00      A    H  
ATOM   2337 HG23 VAL A 205     -20.805 -32.235   1.118  1.00  0.00      A    H  
ATOM   2338  N   LYS A 206     -16.841 -28.963   0.908  1.00  0.00      A    N  
ATOM   2339  CA  LYS A 206     -15.541 -28.483   0.348  1.00  0.00      A    C  
ATOM   2340  C   LYS A 206     -14.431 -28.598   1.397  1.00  0.00      A    C  
ATOM   2341  O   LYS A 206     -14.352 -27.727   2.248  1.00  0.00      A    O  
ATOM   2342  CB  LYS A 206     -15.688 -27.014  -0.063  1.00  0.00      A    C  
ATOM   2343  CG  LYS A 206     -14.672 -26.672  -1.160  1.00  0.00      A    C  
ATOM   2344  CD  LYS A 206     -13.912 -25.387  -0.807  1.00  0.00      A    C  
ATOM   2345  CE  LYS A 206     -12.714 -25.735   0.078  1.00  0.00      A    C  
ATOM   2346  NZ  LYS A 206     -11.565 -26.137  -0.782  1.00  0.00      A    N1+
ATOM   2347  OXT LYS A 206     -13.680 -29.558   1.332  1.00  0.00      A    O1-
ATOM   2348  H   LYS A 206     -17.676 -28.577   0.580  1.00  0.00      A    H  
ATOM   2349  HA  LYS A 206     -15.288 -29.078  -0.515  1.00  0.00      A    H  
ATOM   2350  HB2 LYS A 206     -16.689 -26.845  -0.434  1.00  0.00      A    H  
ATOM   2351  HB3 LYS A 206     -15.515 -26.387   0.798  1.00  0.00      A    H  
ATOM   2352  HG2 LYS A 206     -13.965 -27.480  -1.263  1.00  0.00      A    H  
ATOM   2353  HG3 LYS A 206     -15.195 -26.532  -2.093  1.00  0.00      A    H  
ATOM   2354  HD2 LYS A 206     -13.564 -24.918  -1.714  1.00  0.00      A    H  
ATOM   2355  HD3 LYS A 206     -14.562 -24.707  -0.280  1.00  0.00      A    H  
ATOM   2356  HE2 LYS A 206     -12.438 -24.874   0.668  1.00  0.00      A    H  
ATOM   2357  HE3 LYS A 206     -12.975 -26.554   0.735  1.00  0.00      A    H  
ATOM   2358  HZ1 LYS A 206     -11.856 -26.914  -1.408  1.00  0.00      A    H  
ATOM   2359  HZ2 LYS A 206     -10.776 -26.454  -0.181  1.00  0.00      A    H  
ATOM   2360  HZ3 LYS A 206     -11.260 -25.327  -1.356  1.00  0.00      A    H  
TER   
HETATM 2361 CA    CA A 700     -25.867 -16.816   9.702  1.00 20.00      C   CA2+
END
