# Supplementary material for: Ensemble Docking as a Tool for the Rational Design of Peptidomimetic Staphylococcus aureus Sortase A Inhibitors
Source: Int J Mol Sci. 2024 Oct 20;25(20):11279. doi: 10.3390/ijms252011279 (PMC11508331; doi:10.3390/ijms252011279)
Supplement: Supplementary file 1 [file ijms-25-11279-s001.zip › supporting_info/structure_2_at_cluster_3.mol2]

# created with PyMOL 2.3.0
@<TRIPOS>MOLECULE
LPRDSar_5_ph7_AT_cluster_03_aligned
52 52 1                 
SMALL
USER_CHARGES
@<TRIPOS>ATOM
1	   N	-33.898	-18.443	7.995	N.3	1	UNL1	-0.302	
2	   N	-34.346	-21.311	8.000	N.3	1	UNL1	-0.285	
3	   N	-30.661	-21.883	7.932	N.3	1	UNL1	0.227	
4	   N	-35.091	-16.326	6.805	N.3	1	UNL1	-0.302	
5	   N	-37.492	-13.738	5.901	N.3	1	UNL1	-0.294	
6	   N	-39.900	-15.471	5.257	N.3	1	UNL1	-0.328	
7	   N	-29.594	-17.004	9.658	N.3	1	UNL1	-0.279	
8	   N	-28.813	-15.003	8.730	N.3	1	UNL1	-0.292	
9	   N	-28.186	-17.018	7.823	N.3	1	UNL1	-0.292	
10	   C	-33.577	-17.127	8.536	C.3	1	UNL1	0.159	
11	   C	-35.140	-19.006	8.105	C.3	1	UNL1	0.234	
12	   C	-35.286	-20.367	7.394	C.3	1	UNL1	0.162	
13	   C	-33.012	-21.219	7.733	C.3	1	UNL1	0.264	
14	   C	-35.035	-22.240	8.888	C.3	1	UNL1	0.109	
15	   C	-36.468	-21.733	8.962	C.3	1	UNL1	0.021	
16	   C	-36.657	-20.985	7.646	C.3	1	UNL1	0.033	
17	   C	-32.027	-22.082	8.534	C.3	1	UNL1	0.148	
18	   C	-32.017	-21.608	9.995	C.3	1	UNL1	0.067	
19	   C	-31.436	-22.598	11.024	C.3	1	UNL1	-0.011	
20	   C	-29.929	-22.757	10.795	C.3	1	UNL1	0.007	
21	   C	-31.698	-22.156	12.463	C.3	1	UNL1	0.007	
22	   C	-33.882	-16.140	7.406	C.3	1	UNL1	0.234	
23	   C	-35.623	-15.467	5.732	C.3	1	UNL1	0.164	
24	   C	-36.975	-14.958	6.300	C.3	1	UNL1	0.236	
25	   C	-36.745	-12.688	5.211	C.3	1	UNL1	0.132	
26	   C	-38.890	-13.467	6.232	C.3	1	UNL1	0.202	
27	   C	-39.947	-14.113	5.334	C.3	1	UNL1	0.228	
28	   C	-35.803	-16.318	4.486	C.3	1	UNL1	0.083	
29	   C	-37.070	-17.115	4.710	C.3	1	UNL1	0.044	
30	   C	-32.094	-17.030	8.925	C.3	1	UNL1	0.035	
31	   C	-31.892	-16.365	10.288	C.3	1	UNL1	0.039	
32	   C	-30.421	-16.368	10.695	C.3	1	UNL1	0.196	
33	   C	-28.870	-16.339	8.748	C.3	1	UNL1	0.341	
34	   O	-36.067	-18.467	8.713	O.3	1	UNL1	-0.274	
35	   O	-32.544	-20.472	6.867	O.3	1	UNL1	-0.269	
36	   O	-33.065	-15.271	7.091	O.3	1	UNL1	-0.274	
37	   O	-37.585	-15.663	7.126	O.3	1	UNL1	-0.274	
38	   O	-40.757	-13.459	4.677	O.3	1	UNL1	-0.274	
39	   O	-38.030	-16.805	3.953	O.3	1	UNL1	-0.550	
40	   O	-37.019	-17.943	5.660	O.3	1	UNL1	-0.550	
41	   H	-33.143	-18.924	7.509	 H	1	UNL1	0.149	
42	   H	-30.746	-21.664	6.931	 H	1	UNL1	0.200	
43	   H	-30.021	-22.673	8.049	 H	1	UNL1	0.200	
44	   H	-30.250	-21.032	8.350	 H	1	UNL1	0.200	
45	   H	-35.754	-17.014	7.147	 H	1	UNL1	0.149	
46	   H	-39.094	-15.994	5.594	 H	1	UNL1	0.145	
47	   H	-40.544	-15.946	4.639	 H	1	UNL1	0.145	
48	   H	-29.285	-14.451	9.433	 H	1	UNL1	0.255	
49	   H	-28.257	-14.506	8.048	 H	1	UNL1	0.255	
50	   H	-28.191	-18.031	7.798	 H	1	UNL1	0.255	
51	   H	-27.626	-16.548	7.125	 H	1	UNL1	0.255	
52	   H	-29.552	-18.017	9.638	 H	1	UNL1	0.258	
@<TRIPOS>BOND
1 1 11 1
2 1 41 1
3 2 13 1
4 2 14 1
5 3 42 1
6 3 43 1
7 3 44 1
8 4 23 1
9 4 45 1
10 5 25 1
11 5 26 1
12 6 46 1
13 6 47 1
14 7 33 1
15 7 52 1
16 8 48 1
17 8 49 1
18 9 50 1
19 9 51 1
20 1 10 1
21 10 22 1
22 10 30 1
23 11 12 1
24 11 34 1
25 2 12 1
26 12 16 1
27 13 17 1
28 13 35 1
29 14 15 1
30 15 16 1
31 3 17 1
32 17 18 1
33 18 19 1
34 19 20 1
35 19 21 1
36 4 22 1
37 22 36 1
38 23 24 1
39 23 28 1
40 5 24 1
41 24 37 1
42 26 27 1
43 6 27 1
44 27 38 1
45 28 29 1
46 29 39 1
47 29 40 1
48 30 31 1
49 31 32 1
50 7 32 1
51 8 33 1
52 9 33 1
@<TRIPOS>SUBSTRUCTURE
1	UNL1	1	GROUP	1 d	UNL
