# Supplementary material for: Ensemble Docking as a Tool for the Rational Design of Peptidomimetic Staphylococcus aureus Sortase A Inhibitors
Source: Int J Mol Sci. 2024 Oct 20;25(20):11279. doi: 10.3390/ijms252011279 (PMC11508331; doi:10.3390/ijms252011279)
Supplement: Supplementary file 1 [file ijms-25-11279-s001.zip › supporting_info/structure_14_at_cluster_3.mol2]

# created with PyMOL 2.3.0
@<TRIPOS>MOLECULE
kud225_5r_rda_ph_07_AT_cluster_03_aligned
53 54 2                 
SMALL
USER_CHARGES
@<TRIPOS>ATOM
1	   N	-31.169	-22.050	10.600	N.3	1	UNK0	0.249	
2	   C	-32.819	-20.134	11.056	C.3	1	UNK0	0.265	
3	   C	-32.101	-21.023	10.009	C.3	1	UNK0	0.065	
4	   C	-31.739	-22.718	11.778	C.3	1	UNK0	0.192	
5	   C	-30.938	-23.015	9.464	C.3	1	UNK0	0.103	
6	   C	-32.164	-22.907	8.503	C.3	1	UNK0	0.074	
7	   C	-33.068	-21.857	9.164	C.3	1	UNK0	0.079	
8	   C	-31.311	-20.027	9.119	C.3	1	UNK0	0.078	
9	   C	-30.293	-24.356	9.800	C.3	1	UNK0	0.019	
10	   C	-28.990	-24.455	10.334	C.3	1	UNK0	0.050	
11	   C	-28.418	-25.702	10.625	C.3	1	UNK0	0.020	
12	   C	-29.130	-26.877	10.405	C.3	1	UNK0	0.001	
13	   C	-30.424	-26.806	9.907	C.3	1	UNK0	0.001	
14	   C	-30.996	-25.564	9.618	C.3	1	UNK0	0.011	
15	   C	-32.901	-24.149	8.014	C.3	1	UNK0	0.165	
16	   O	-33.572	-20.587	11.916	O.3	1	UNK0	-0.269	
17	   O	-32.112	-24.950	7.152	O.3	1	UNK0	-0.395	
18	  CL	-28.000	-23.074	10.676	Cl	1	UNK0	-0.083	
19	   H	-30.307	-21.630	10.947	 H	1	UNK0	0.205	
20	   H	-31.388	-24.416	6.786	 H	1	UNK0	0.209	
21	   N	-32.665	-18.778	10.847	N.3	2	ARG1	-0.299	
22	   N	-35.540	-19.293	11.034	N.am	2	ARG1	-0.302	
23	   N	-36.625	-19.015	8.160	N.am	2	ARG1	-0.306	
24	  CA	-33.608	-17.800	11.369	C.3	2	ARG1	0.159	
25	  CA	-36.855	-19.688	10.524	C.3	2	ARG1	0.164	
26	  CA	-36.536	-19.215	6.719	C.3	2	ARG1	0.115	
27	   C	-34.944	-18.114	10.665	C.2	2	ARG1	0.234	
28	   C	-36.637	-20.061	9.045	C.2	2	ARG1	0.234	
29	   C	-36.977	-17.948	5.981	C.2	2	ARG1	0.062	
30	   O	-35.468	-17.348	9.856	O.2	2	ARG1	-0.274	
31	   O	-36.483	-21.232	8.688	O.2	2	ARG1	-0.274	
32	   O	-37.042	-17.848	4.764	O.co2	2	ARG1	-0.548	
33	  CB	-37.405	-20.384	6.273	C.3	2	ARG1	0.034	
34	  CB	-37.855	-18.543	10.671	C.3	2	ARG1	0.083	
35	  CB	-33.152	-16.366	11.076	C.3	2	ARG1	0.035	
36	  CG	-39.173	-19.053	11.183	C.3	2	ARG1	0.044	
37	  CG	-32.115	-16.312	9.949	C.3	2	ARG1	0.039	
38	  CD	-30.683	-16.417	10.471	C.3	2	ARG1	0.196	
39	 OD1	-39.328	-19.607	12.261	O.3	2	ARG1	-0.550	
40	 OD2	-40.183	-18.891	10.300	O.3	2	ARG1	-0.550	
41	  NE	-29.834	-16.967	9.437	N.pl3	2	ARG1	-0.279	
42	  CZ	-28.998	-16.271	8.642	C.cat	2	ARG1	0.341	
43	 NH1	-28.733	-15.019	8.692	N.pl3	2	ARG1	-0.292	
44	 NH2	-28.408	-17.036	7.715	N.pl3	2	ARG1	-0.292	
45	 OXT	-37.250	-16.906	6.804	O.co2	2	ARG1	-0.548	
46	   H	-31.891	-18.462	10.328	 H	2	ARG1	0.150	
47	   H	-35.070	-19.891	11.660	 H	2	ARG1	0.149	
48	   H	-36.680	-18.096	8.510	 H	2	ARG1	0.149	
49	   H	-29.164	-14.451	9.371	 H	2	ARG1	0.255	
50	   H	-28.099	-14.624	8.050	 H	2	ARG1	0.255	
51	   H	-28.606	-17.999	7.672	 H	2	ARG1	0.255	
52	   H	-27.774	-16.635	7.076	 H	2	ARG1	0.255	
53	   H	-29.869	-17.942	9.302	 H	2	ARG1	0.258	
@<TRIPOS>BOND
1 1 4 1
2 1 5 1
3 1 19 1
4 2 3 1
5 2 16 1
6 1 3 1
7 3 7 1
8 3 8 1
9 5 6 1
10 5 9 1
11 6 7 1
12 6 15 1
13 9 10 1
14 9 14 1
15 10 11 1
16 10 18 1
17 11 12 1
18 12 13 1
19 13 14 1
20 15 17 1
21 17 20 1
22 2 21 1
23 21 46 1
24 22 25 1
25 22 47 1
26 23 26 1
27 23 48 1
28 21 24 1
29 24 27 1
30 24 35 1
31 25 28 1
32 25 34 1
33 26 29 1
34 26 33 1
35 22 27 1
36 27 30 2
37 23 28 1
38 28 31 2
39 29 32 2
40 29 45 1
41 34 36 1
42 35 37 1
43 36 39 1
44 36 40 1
45 37 38 1
46 38 41 1
47 41 42 1
48 41 53 1
49 42 43 2
50 42 44 1
51 43 49 1
52 43 50 1
53 44 51 1
54 44 52 1
@<TRIPOS>SUBSTRUCTURE
1	UNK0	1	GROUP	1 d	UNK
2	ARG1	21	RESIDUE	1 d	ARG
